# Supplementary material for: Elucidating the molecular mechanisms of paeoniflorin intervention in oral lichen planus: a computational biology and bioinformatics–based research strategy
Source: Front Bioinform. 2026 Jul 17;6:1817487. doi: 10.3389/fbinf.2026.1817487 (PMC13423862; doi:10.3389/fbinf.2026.1817487)
Supplement: Supplementary file 1 [file DataSheet1.zip]

Archive with 12 entries (12 files):
- Raw-Data/AKT1-1UNQ.pdb
- Raw-Data/ALB-1AO6.pdb
- Raw-Data/Drugs and disease targets.xlsx
- Raw-Data/GO and KEGG enrichment analysis.xlsx
- Raw-Data/IL6-1ALU.pdb
- Raw-Data/Intersection target network topological parameter values.xlsx
- Raw-Data/MMP9-1GKC.pdb
- Raw-Data/STAS3-6NJS.pdb
- Raw-Data/The target score value through the EPC method.csv
- Raw-Data/The target score value through the MCC method.csv
- Raw-Data/The target score value through the MNC method.csv.csv
- Raw-Data/TNF-1TNF.pdb
