# Supplementary material for: Elucidating the molecular mechanisms of paeoniflorin intervention in oral lichen planus: a computational biology and bioinformatics–based research strategy
Source: Front Bioinform. 2026 Jul 17;6:1817487. doi: 10.3389/fbinf.2026.1817487 (PMC13423862; doi:10.3389/fbinf.2026.1817487)
Supplement: Supplementary file 1 [file DataSheet1.zip › Raw-Data/AKT1-1UNQ.pdb]

REMARK   Accelrys Discovery Studio PDB file
REMARK   Created:  2025-08-03T12:15:27Z
CRYST1   82.904   34.388   44.292  90.00 115.29  90.00 C2         
ATOM      1  N   SER A   0      25.030  14.176 -12.472  1.00 15.85           N  
ATOM      2  CA  SER A   0      23.775  14.819 -12.062  1.00 15.92           C  
ATOM      3  C   SER A   0      22.969  13.896 -11.181  1.00 15.83           C  
ATOM      4  O   SER A   0      22.578  14.212 -10.040  1.00 20.14           O  
ATOM      5  CB  SER A   0      22.936  15.341 -13.234  1.00 25.57           C  
ATOM      6  OG  SER A   0      22.271  14.351 -14.003  1.00 42.72           O  
ATOM      7  HT1 SER A   0      24.812  13.281 -13.016  1.00 22.67           H  
ATOM      8  HT2 SER A   0      25.607  13.934 -11.604  1.00 22.67           H  
ATOM      9  HA  SER A   0      24.044  15.683 -11.455  1.00 22.67           H  
ATOM     10  HB1 SER A   0      22.180  16.015 -12.831  1.00 22.67           H  
ATOM     11  HB2 SER A   0      23.599  15.894 -13.900  1.00 22.67           H  
ATOM     12  HG  SER A   0      22.979  13.695 -14.417  1.00 22.67           H  
ATOM     13  N   MET A   1      22.683  12.672 -11.618  1.00  9.97           N  
ATOM     14  CA  MET A   1      21.783  11.808 -10.862  1.00  9.80           C  
ATOM     15  C   MET A   1      22.505  11.133  -9.725  1.00  9.16           C  
ATOM     16  O   MET A   1      21.907  10.901  -8.638  1.00 11.73           O  
ATOM     17  CB  MET A   1      21.133  10.753 -11.796  1.00 10.54           C  
ATOM     18  CG  MET A   1      20.178  11.384 -12.799  1.00 11.98           C  
ATOM     19  SD  MET A   1      18.731  12.119 -12.061  1.00 14.45           S  
ATOM     20  CE  MET A   1      19.161  13.819 -11.964  1.00 14.96           C  
ATOM     21  HN  MET A   1      23.116  12.319 -12.530  1.00 11.57           H  
ATOM     22  HA  MET A   1      20.990  12.426 -10.442  1.00 11.57           H  
ATOM     23  HB1 MET A   1      21.921  10.234 -12.341  1.00 11.57           H  
ATOM     24  HB2 MET A   1      20.580  10.038 -11.187  1.00 11.57           H  
ATOM     25  HG1 MET A   1      20.716  12.160 -13.343  1.00 11.57           H  
ATOM     26  HG2 MET A   1      19.852  10.611 -13.495  1.00 11.57           H  
ATOM     27  HE1 MET A   1      18.337  14.378 -11.521  1.00 11.57           H  
ATOM     28  HE2 MET A   1      19.362  14.201 -12.965  1.00 11.57           H  
ATOM     29  HE3 MET A   1      20.052  13.934 -11.346  1.00 11.57           H  
ATOM     30  N   SER A   2      23.760  10.821  -9.859  1.00 10.08           N  
ATOM     31  CA  SER A   2      24.499  10.206  -8.755  1.00 10.54           C  
ATOM     32  C   SER A   2      24.628  11.162  -7.575  1.00 11.97           C  
ATOM     33  O   SER A   2      24.618  10.750  -6.427  1.00 14.00           O  
ATOM     34  CB  SER A   2      25.898   9.744  -9.187  1.00 16.73           C  
ATOM     35  OG  SER A   2      26.720   9.703  -8.021  1.00 17.72           O  
ATOM     36  HN  SER A   2      24.258  11.016 -10.786  1.00 13.51           H  
ATOM     37  HA  SER A   2      23.942   9.331  -8.421  1.00 13.51           H  
ATOM     38  HB1 SER A   2      25.839   8.752  -9.635  1.00 13.51           H  
ATOM     39  HB2 SER A   2      26.314  10.446  -9.910  1.00 13.51           H  
ATOM     40  HG  SER A   2      26.768  10.660  -7.592  1.00 13.51           H  
ATOM     41  N   ASP A   3      24.706  12.465  -7.861  1.00 11.13           N  
ATOM     42  CA  ASP A   3      24.847  13.454  -6.787  1.00 12.27           C  
ATOM     43  C   ASP A   3      23.610  13.529  -5.924  1.00 11.00           C  
ATOM     44  O   ASP A   3      23.709  13.895  -4.756  1.00 13.00           O  
ATOM     45  CB  ASP A   3      25.053  14.826  -7.431  1.00 15.87           C  
ATOM     46  CG  ASP A   3      26.465  15.117  -7.875  1.00 20.51           C  
ATOM     47  OD1 ASP A   3      27.348  14.277  -7.581  1.00 25.76           O  
ATOM     48  OD2 ASP A   3      26.609  16.209  -8.449  1.00 27.47           O  
ATOM     49  HN  ASP A   3      24.665  12.789  -8.880  1.00 17.13           H  
ATOM     50  HA  ASP A   3      25.710  13.205  -6.170  1.00 17.13           H  
ATOM     51  HB1 ASP A   3      24.404  14.890  -8.304  1.00 17.13           H  
ATOM     52  HB2 ASP A   3      24.763  15.587  -6.706  1.00 17.13           H  
ATOM     53  N   VAL A   4      22.435  13.204  -6.468  1.00 10.75           N  
ATOM     54  CA  VAL A   4      21.204  13.305  -5.692  1.00 10.88           C  
ATOM     55  C   VAL A   4      20.709  11.944  -5.223  1.00 10.47           C  
ATOM     56  O   VAL A   4      19.583  11.842  -4.710  1.00 14.03           O  
ATOM     57  CB  VAL A   4      20.101  14.108  -6.414  1.00 11.44           C  
ATOM     58  CG1 VAL A   4      20.561  15.549  -6.560  1.00 14.46           C  
ATOM     59  CG2 VAL A   4      19.676  13.502  -7.727  1.00 11.93           C  
ATOM     60  HN  VAL A   4      22.396  12.866  -7.483  1.00 11.99           H  
ATOM     61  HA  VAL A   4      21.454  13.867  -4.792  1.00 11.99           H  
ATOM     62  HB  VAL A   4      19.227  14.113  -5.763  1.00 11.99           H  
ATOM     63 1HG1 VAL A   4      19.790  16.127  -7.069  1.00 11.99           H  
ATOM     64 2HG1 VAL A   4      21.482  15.580  -7.143  1.00 11.99           H  
ATOM     65 3HG1 VAL A   4      20.742  15.975  -5.573  1.00 11.99           H  
ATOM     66 1HG2 VAL A   4      18.899  14.119  -8.178  1.00 11.99           H  
ATOM     67 2HG2 VAL A   4      19.288  12.498  -7.556  1.00 11.99           H  
ATOM     68 3HG2 VAL A   4      20.533  13.450  -8.398  1.00 11.99           H  
ATOM     69  N   ALA A   5      21.551  10.936  -5.310  1.00 10.21           N  
ATOM     70  CA  ALA A   5      21.201   9.674  -4.694  1.00 10.86           C  
ATOM     71  C   ALA A   5      21.018   9.797  -3.201  1.00  8.90           C  
ATOM     72  O   ALA A   5      21.763  10.499  -2.541  1.00  8.77           O  
ATOM     73  CB  ALA A   5      22.247   8.585  -4.979  1.00 13.37           C  
ATOM     74  HN  ALA A   5      22.480  11.048  -5.828  1.00 10.42           H  
ATOM     75  HA  ALA A   5      20.253   9.346  -5.121  1.00 10.42           H  
ATOM     76  HB1 ALA A   5      21.944   7.655  -4.498  1.00 10.42           H  
ATOM     77  HB2 ALA A   5      23.215   8.898  -4.587  1.00 10.42           H  
ATOM     78  HB3 ALA A   5      22.325   8.428  -6.055  1.00 10.42           H  
ATOM     79  N   ILE A   6      20.026   9.068  -2.693  1.00  9.90           N  
ATOM     80  CA  ILE A   6      19.824   8.994  -1.259  1.00  9.35           C  
ATOM     81  C   ILE A   6      20.761   7.911  -0.720  1.00  9.55           C  
ATOM     82  O   ILE A   6      20.645   6.732  -1.040  1.00 13.47           O  
ATOM     83  CB  ILE A   6      18.376   8.705  -0.889  1.00 10.51           C  
ATOM     84  CG1 ILE A   6      17.460   9.788  -1.435  1.00 13.15           C  
ATOM     85  CG2 ILE A   6      18.244   8.507   0.612  1.00 11.97           C  
ATOM     86  CD1 ILE A   6      15.992   9.510  -1.291  1.00 18.25           C  
ATOM     87  HN  ILE A   6      19.372   8.532  -3.349  1.00 12.02           H  
ATOM     88  HA  ILE A   6      20.110   9.950  -0.819  1.00 12.02           H  
ATOM     89  HB  ILE A   6      18.096   7.767  -1.369  1.00 12.02           H  
ATOM     90 1HG1 ILE A   6      17.682  10.716  -0.907  1.00 12.02           H  
ATOM     91 2HG1 ILE A   6      17.678   9.912  -2.496  1.00 12.02           H  
ATOM     92 1HG2 ILE A   6      17.203   8.301   0.862  1.00 12.02           H  
ATOM     93 2HG2 ILE A   6      18.569   9.410   1.128  1.00 12.02           H  
ATOM     94 3HG2 ILE A   6      18.865   7.667   0.924  1.00 12.02           H  
ATOM     95 1HD1 ILE A   6      15.422  10.339  -1.709  1.00 12.02           H  
ATOM     96 2HD1 ILE A   6      15.745   9.396  -0.235  1.00 12.02           H  
ATOM     97 3HD1 ILE A   6      15.742   8.592  -1.823  1.00 12.02           H  
ATOM     98  N   VAL A   7      21.695   8.288   0.107  1.00  8.66           N  
ATOM     99  CA  VAL A   7      22.697   7.423   0.723  1.00 10.61           C  
ATOM    100  C   VAL A   7      22.121   6.677   1.906  1.00  9.89           C  
ATOM    101  O   VAL A   7      22.386   5.496   2.087  1.00 12.64           O  
ATOM    102  CB  VAL A   7      23.971   8.269   1.118  1.00 11.25           C  
ATOM    103  CG1 VAL A   7      24.974   7.445   1.899  1.00 13.50           C  
ATOM    104  CG2 VAL A   7      24.580   8.813  -0.163  1.00 12.55           C  
ATOM    105  HN  VAL A   7      21.731   9.328   0.358  1.00 11.30           H  
ATOM    106  HA  VAL A   7      23.003   6.686  -0.019  1.00 11.30           H  
ATOM    107  HB  VAL A   7      23.653   9.109   1.736  1.00 11.30           H  
ATOM    108 1HG1 VAL A   7      25.835   8.064   2.151  1.00 11.30           H  
ATOM    109 2HG1 VAL A   7      25.300   6.599   1.294  1.00 11.30           H  
ATOM    110 3HG1 VAL A   7      24.510   7.079   2.815  1.00 11.30           H  
ATOM    111 1HG2 VAL A   7      25.464   9.403   0.077  1.00 11.30           H  
ATOM    112 2HG2 VAL A   7      23.851   9.442  -0.674  1.00 11.30           H  
ATOM    113 3HG2 VAL A   7      24.862   7.984  -0.812  1.00 11.30           H  
ATOM    114  N   LYS A   8      21.344   7.369   2.704  1.00  9.58           N  
ATOM    115  CA  LYS A   8      20.739   6.810   3.886  1.00  9.58           C  
ATOM    116  C   LYS A   8      19.520   7.643   4.261  1.00  8.91           C  
ATOM    117  O   LYS A   8      19.558   8.858   4.120  1.00  9.11           O  
ATOM    118  CB  LYS A   8      21.720   6.736   5.051  1.00 11.49           C  
ATOM    119  CG  LYS A   8      21.153   5.878   6.195  1.00 11.96           C  
ATOM    120  CD  LYS A   8      22.064   5.709   7.372  1.00 14.13           C  
ATOM    121  CE  LYS A   8      21.197   5.095   8.483  1.00 17.79           C  
ATOM    122  NZ  LYS A   8      21.973   4.885   9.704  1.00 41.60           N1+
ATOM    123  HN  LYS A   8      21.151   8.394   2.467  1.00 14.91           H  
ATOM    124  HA  LYS A   8      20.405   5.799   3.654  1.00 14.91           H  
ATOM    125  HB1 LYS A   8      22.654   6.294   4.703  1.00 14.91           H  
ATOM    126  HB2 LYS A   8      21.910   7.743   5.421  1.00 14.91           H  
ATOM    127  HG1 LYS A   8      20.233   6.346   6.544  1.00 14.91           H  
ATOM    128  HG2 LYS A   8      20.929   4.889   5.796  1.00 14.91           H  
ATOM    129  HD1 LYS A   8      22.889   5.042   7.121  1.00 14.91           H  
ATOM    130  HD2 LYS A   8      22.459   6.674   7.688  1.00 14.91           H  
ATOM    131  HE1 LYS A   8      20.368   5.769   8.700  1.00 14.91           H  
ATOM    132  HE2 LYS A   8      20.807   4.137   8.141  1.00 14.91           H  
ATOM    133  HZ1 LYS A   8      21.345   4.458  10.457  1.00 14.91           H  
ATOM    134  HZ2 LYS A   8      22.356   5.822  10.049  1.00 14.91           H  
ATOM    135  HZ3 LYS A   8      22.787   4.221   9.500  1.00 14.91           H  
ATOM    136  N   GLU A   9      18.480   6.975   4.699  1.00  9.47           N  
ATOM    137  CA  GLU A   9      17.288   7.698   5.189  1.00  8.65           C  
ATOM    138  C   GLU A   9      16.681   6.889   6.315  1.00  8.81           C  
ATOM    139  O   GLU A   9      16.795   5.668   6.363  1.00 11.26           O  
ATOM    140  CB  GLU A   9      16.300   7.958   4.058  1.00 10.55           C  
ATOM    141  CG  GLU A   9      15.756   6.719   3.356  1.00 13.10           C  
ATOM    142  CD  GLU A   9      14.724   7.044   2.298  1.00 15.39           C  
ATOM    143  OE1 GLU A   9      13.623   7.522   2.657  1.00 20.27           O  
ATOM    144  OE2 GLU A   9      14.986   6.852   1.084  1.00 15.16           O  
ATOM    145  HN  GLU A   9      18.495   5.905   4.702  1.00 12.52           H  
ATOM    146  HA  GLU A   9      17.610   8.659   5.591  1.00 12.52           H  
ATOM    147  HB1 GLU A   9      15.454   8.506   4.472  1.00 12.52           H  
ATOM    148  HB2 GLU A   9      16.801   8.573   3.311  1.00 12.52           H  
ATOM    149  HG1 GLU A   9      16.586   6.196   2.882  1.00 12.52           H  
ATOM    150  HG2 GLU A   9      15.296   6.071   4.102  1.00 12.52           H  
ATOM    151  N   GLY A  10      16.031   7.620   7.253  1.00  8.74           N  
ATOM    152  CA  GLY A  10      15.418   6.906   8.355  1.00  8.74           C  
ATOM    153  C   GLY A  10      15.023   7.873   9.458  1.00  7.63           C  
ATOM    154  O   GLY A  10      15.362   9.056   9.459  1.00  7.59           O  
ATOM    155  HN  GLY A  10      15.973   8.686   7.182  1.00  8.18           H  
ATOM    156  HA1 GLY A  10      14.529   6.388   7.997  1.00  8.18           H  
ATOM    157  HA2 GLY A  10      16.128   6.180   8.751  1.00  8.18           H  
ATOM    158  N   TRP A  11      14.248   7.330  10.394  1.00  8.28           N  
ATOM    159  CA  TRP A  11      13.829   8.099  11.564  1.00  7.86           C  
ATOM    160  C   TRP A  11      14.957   8.205  12.600  1.00  7.98           C  
ATOM    161  O   TRP A  11      15.756   7.297  12.799  1.00  8.98           O  
ATOM    162  CB  TRP A  11      12.648   7.389  12.211  1.00  8.53           C  
ATOM    163  CG  TRP A  11      11.341   7.567  11.518  1.00  9.43           C  
ATOM    164  CD1 TRP A  11      10.749   6.673  10.672  1.00 10.50           C  
ATOM    165  CD2 TRP A  11      10.453   8.692  11.605  1.00  9.19           C  
ATOM    166  NE1 TRP A  11       9.568   7.154  10.224  1.00 11.19           N  
ATOM    167  CE2 TRP A  11       9.346   8.369  10.763  1.00 10.27           C  
ATOM    168  CE3 TRP A  11      10.501   9.886  12.296  1.00  9.64           C  
ATOM    169  CZ2 TRP A  11       8.286   9.273  10.632  1.00 11.78           C  
ATOM    170  CZ3 TRP A  11       9.431  10.787  12.147  1.00 10.77           C  
ATOM    171  CH2 TRP A  11       8.360  10.451  11.322  1.00 12.62           C  
ATOM    172  HN  TRP A  11      13.927   6.315  10.288  1.00  9.79           H  
ATOM    173  HA  TRP A  11      13.526   9.099  11.253  1.00  9.79           H  
ATOM    174  HB1 TRP A  11      12.871   6.322  12.240  1.00  9.79           H  
ATOM    175  HB2 TRP A  11      12.544   7.767  13.228  1.00  9.79           H  
ATOM    176  HD1 TRP A  11      11.170   5.706  10.396  1.00  9.79           H  
ATOM    177  HE1 TRP A  11       8.912   6.649   9.547  1.00  9.79           H  
ATOM    178  HE3 TRP A  11      11.347  10.125  12.941  1.00  9.79           H  
ATOM    179  HZ2 TRP A  11       7.428   9.045  10.000  1.00  9.79           H  
ATOM    180  HZ3 TRP A  11       9.440  11.741  12.673  1.00  9.79           H  
ATOM    181  HH2 TRP A  11       7.540  11.162  11.222  1.00  9.79           H  
ATOM    182  N   LEU A  12      14.920   9.316  13.331  1.00  8.76           N  
ATOM    183  CA  LEU A  12      15.764   9.476  14.489  1.00  8.54           C  
ATOM    184  C   LEU A  12      15.099  10.471  15.426  1.00  6.92           C  
ATOM    185  O   LEU A  12      14.067  11.063  15.085  1.00  8.05           O  
ATOM    186  CB  LEU A  12      17.203   9.838  14.104  1.00 11.28           C  
ATOM    187  CG  LEU A  12      17.267  11.002  13.116  1.00 11.88           C  
ATOM    188  CD1 LEU A  12      16.873  12.372  13.639  1.00 13.91           C  
ATOM    189  CD2 LEU A  12      18.671  11.046  12.496  1.00 14.58           C  
ATOM    190  HN  LEU A  12      14.252  10.105  13.055  1.00 10.49           H  
ATOM    191  HA  LEU A  12      15.796   8.516  15.004  1.00 10.49           H  
ATOM    192  HB1 LEU A  12      17.747  10.115  15.007  1.00 10.49           H  
ATOM    193  HB2 LEU A  12      17.673   8.966  13.649  1.00 10.49           H  
ATOM    194  HG  LEU A  12      16.575  10.765  12.308  1.00 10.49           H  
ATOM    195 1HD1 LEU A  12      16.963  13.107  12.839  1.00 10.49           H  
ATOM    196 2HD1 LEU A  12      17.531  12.650  14.462  1.00 10.49           H  
ATOM    197 3HD1 LEU A  12      15.842  12.344  13.992  1.00 10.49           H  
ATOM    198 1HD2 LEU A  12      18.730  11.873  11.788  1.00 10.49           H  
ATOM    199 2HD2 LEU A  12      18.869  10.109  11.976  1.00 10.49           H  
ATOM    200 3HD2 LEU A  12      19.412  11.188  13.283  1.00 10.49           H  
ATOM    201  N   HIS A  13      15.702  10.707  16.564  1.00  6.63           N  
ATOM    202  CA  HIS A  13      15.299  11.809  17.430  1.00  6.30           C  
ATOM    203  C   HIS A  13      16.362  12.926  17.368  1.00  6.54           C  
ATOM    204  O   HIS A  13      17.554  12.666  17.313  1.00  8.36           O  
ATOM    205  CB  HIS A  13      15.078  11.406  18.876  1.00  8.41           C  
ATOM    206  CG  HIS A  13      13.848  10.587  19.116  1.00  7.75           C  
ATOM    207  ND1 HIS A  13      12.537  10.952  19.180  1.00  9.95           N  
ATOM    208  CD2 HIS A  13      13.881   9.238  19.271  1.00  7.93           C  
ATOM    209  CE1 HIS A  13      11.811   9.817  19.391  1.00  6.86           C  
ATOM    210  NE2 HIS A  13      12.616   8.791  19.450  1.00 10.32           N  
ATOM    211  HN  HIS A  13      16.511  10.075  16.866  1.00  7.91           H  
ATOM    212  HA  HIS A  13      14.362  12.214  17.046  1.00  7.91           H  
ATOM    213  HB1 HIS A  13      15.941  10.826  19.202  1.00  7.91           H  
ATOM    214  HB2 HIS A  13      15.003  12.314  19.474  1.00  7.91           H  
ATOM    215  HD1 HIS A  13      12.149  11.944  19.083  1.00  7.90           H  
ATOM    216  HD2 HIS A  13      14.777   8.618  19.254  1.00  7.90           H  
ATOM    217  HE1 HIS A  13      10.727   9.773  19.494  1.00  7.90           H  
ATOM    218  N   LYS A  14      15.890  14.164  17.341  1.00  6.65           N  
ATOM    219  CA  LYS A  14      16.726  15.364  17.197  1.00  6.46           C  
ATOM    220  C   LYS A  14      16.437  16.244  18.410  1.00  6.56           C  
ATOM    221  O   LYS A  14      15.264  16.533  18.702  1.00  7.47           O  
ATOM    222  CB  LYS A  14      16.402  16.083  15.891  1.00  6.75           C  
ATOM    223  CG  LYS A  14      17.172  17.334  15.606  1.00  7.06           C  
ATOM    224  CD  LYS A  14      16.871  17.850  14.200  1.00  7.64           C  
ATOM    225  CE  LYS A  14      17.500  19.164  13.802  1.00  7.88           C  
ATOM    226  NZ  LYS A  14      16.796  20.304  14.481  1.00  7.63           N1+
ATOM    227  HN  LYS A  14      14.832  14.299  17.430  1.00  7.12           H  
ATOM    228  HA  LYS A  14      17.777  15.076  17.201  1.00  7.12           H  
ATOM    229  HB1 LYS A  14      16.590  15.386  15.074  1.00  7.12           H  
ATOM    230  HB2 LYS A  14      15.344  16.343  15.911  1.00  7.12           H  
ATOM    231  HG1 LYS A  14      16.895  18.097  16.333  1.00  7.12           H  
ATOM    232  HG2 LYS A  14      18.238  17.123  15.688  1.00  7.12           H  
ATOM    233  HD1 LYS A  14      17.213  17.094  13.493  1.00  7.12           H  
ATOM    234  HD2 LYS A  14      15.790  17.964  14.116  1.00  7.12           H  
ATOM    235  HE1 LYS A  14      18.550  19.164  14.095  1.00  7.12           H  
ATOM    236  HE2 LYS A  14      17.424  19.287  12.722  1.00  7.12           H  
ATOM    237  HZ1 LYS A  14      17.251  21.228  14.191  1.00  7.12           H  
ATOM    238  HZ2 LYS A  14      16.870  20.188  15.542  1.00  7.12           H  
ATOM    239  HZ3 LYS A  14      15.765  20.309  14.194  1.00  7.12           H  
ATOM    240  N   ARG A  15      17.455  16.646  19.129  1.00  6.70           N  
ATOM    241  CA  ARG A  15      17.263  17.399  20.356  1.00  7.22           C  
ATOM    242  C   ARG A  15      17.066  18.884  20.104  1.00  6.78           C  
ATOM    243  O   ARG A  15      17.798  19.500  19.326  1.00  7.58           O  
ATOM    244  CB  ARG A  15      18.460  17.211  21.286  1.00  8.59           C  
ATOM    245  CG  ARG A  15      18.161  17.548  22.719  1.00 11.23           C  
ATOM    246  CD  ARG A  15      19.063  16.909  23.706  1.00 11.60           C  
ATOM    247  NE  ARG A  15      18.758  17.097  25.112  1.00 10.93           N  
ATOM    248  CZ  ARG A  15      19.595  17.553  26.045  1.00 11.90           C  
ATOM    249  NH1 ARG A  15      20.849  17.934  25.838  1.00 16.49           N  
ATOM    250  NH2 ARG A  15      19.217  17.676  27.314  1.00 18.29           N  
ATOM    251  HN  ARG A  15      18.449  16.415  18.806  1.00 10.66           H  
ATOM    252  HA  ARG A  15      16.375  17.016  20.858  1.00 10.66           H  
ATOM    253  HB1 ARG A  15      18.777  16.169  21.235  1.00 10.66           H  
ATOM    254  HB2 ARG A  15      19.269  17.855  20.942  1.00 10.66           H  
ATOM    255  HG1 ARG A  15      18.240  18.629  22.837  1.00 10.66           H  
ATOM    256  HG2 ARG A  15      17.141  17.231  22.937  1.00 10.66           H  
ATOM    257  HD1 ARG A  15      19.054  15.837  23.510  1.00 10.66           H  
ATOM    258  HD2 ARG A  15      20.065  17.301  23.534  1.00 10.66           H  
ATOM    259  HE  ARG A  15      17.768  16.846  25.431  1.00 10.66           H  
ATOM    260 1HH1 ARG A  15      21.266  17.888  24.854  1.00 10.66           H  
ATOM    261 2HH1 ARG A  15      21.443  18.287  26.655  1.00 10.66           H  
ATOM    262 1HH2 ARG A  15      18.223  17.407  27.605  1.00 10.66           H  
ATOM    263 2HH2 ARG A  15      19.907  18.044  28.044  1.00 10.66           H  
ATOM    264  N   GLY A  16      16.056  19.483  20.752  1.00  6.91           N  
ATOM    265  CA  GLY A  16      15.856  20.916  20.581  1.00  7.35           C  
ATOM    266  C   GLY A  16      17.045  21.708  21.057  1.00  7.02           C  
ATOM    267  O   GLY A  16      17.779  21.309  21.972  1.00  8.64           O  
ATOM    268  HN  GLY A  16      15.406  18.916  21.386  1.00  7.48           H  
ATOM    269  HA1 GLY A  16      15.693  21.126  19.524  1.00  7.48           H  
ATOM    270  HA2 GLY A  16      14.978  21.220  21.152  1.00  7.48           H  
ATOM    271  N   GLU A  17      17.221  22.893  20.458  1.00  7.57           N  
ATOM    272  CA  GLU A  17      18.324  23.753  20.823  1.00  8.19           C  
ATOM    273  C   GLU A  17      18.113  24.528  22.129  1.00  8.41           C  
ATOM    274  O   GLU A  17      19.074  24.838  22.834  1.00 10.23           O  
ATOM    275  CB  GLU A  17      18.626  24.774  19.714  1.00 10.10           C  
ATOM    276  CG  GLU A  17      19.189  24.138  18.463  1.00 14.39           C  
ATOM    277  CD  GLU A  17      20.445  23.371  18.781  1.00 17.21           C  
ATOM    278  OE1 GLU A  17      21.358  23.936  19.376  1.00 20.07           O  
ATOM    279  OE2 GLU A  17      20.454  22.206  18.344  1.00 23.35           O  
ATOM    280  HN  GLU A  17      16.536  23.207  19.699  1.00 13.28           H  
ATOM    281  HA  GLU A  17      19.207  23.126  20.947  1.00 13.28           H  
ATOM    282  HB1 GLU A  17      17.701  25.290  19.455  1.00 13.28           H  
ATOM    283  HB2 GLU A  17      19.350  25.495  20.093  1.00 13.28           H  
ATOM    284  HG1 GLU A  17      18.449  23.456  18.043  1.00 13.28           H  
ATOM    285  HG2 GLU A  17      19.419  24.918  17.737  1.00 13.28           H  
ATOM    286  N   TYR A  18      16.850  24.834  22.433  1.00  7.52           N  
ATOM    287  CA  TYR A  18      16.521  25.640  23.610  1.00  8.32           C  
ATOM    288  C   TYR A  18      15.599  24.891  24.549  1.00  7.55           C  
ATOM    289  O   TYR A  18      15.839  24.872  25.771  1.00  9.64           O  
ATOM    290  CB  TYR A  18      15.869  26.980  23.184  1.00  8.78           C  
ATOM    291  CG  TYR A  18      16.824  27.894  22.450  1.00  8.58           C  
ATOM    292  CD1 TYR A  18      17.628  28.780  23.145  1.00 11.73           C  
ATOM    293  CD2 TYR A  18      16.922  27.845  21.053  1.00  9.25           C  
ATOM    294  CE1 TYR A  18      18.502  29.620  22.464  1.00 14.00           C  
ATOM    295  CE2 TYR A  18      17.804  28.686  20.384  1.00 10.79           C  
ATOM    296  CZ  TYR A  18      18.598  29.553  21.089  1.00 12.01           C  
ATOM    297  OH  TYR A  18      19.464  30.395  20.450  1.00 17.68           O  
ATOM    298  HN  TYR A  18      16.060  24.482  21.802  1.00 10.49           H  
ATOM    299  HA  TYR A  18      17.446  25.863  24.143  1.00 10.49           H  
ATOM    300  HB1 TYR A  18      15.024  26.763  22.530  1.00 10.49           H  
ATOM    301  HB2 TYR A  18      15.515  27.493  24.078  1.00 10.49           H  
ATOM    302  HD1 TYR A  18      17.576  28.820  24.233  1.00 10.49           H  
ATOM    303  HD2 TYR A  18      16.305  27.145  20.489  1.00 10.49           H  
ATOM    304  HE1 TYR A  18      19.113  30.333  23.018  1.00 10.49           H  
ATOM    305  HE2 TYR A  18      17.864  28.656  19.296  1.00 10.49           H  
ATOM    306  HH  TYR A  18      19.196  31.391  20.650  1.00 10.49           H  
ATOM    307  N   ILE A  19      14.583  24.278  24.004  1.00  7.28           N  
ATOM    308  CA  ILE A  19      13.658  23.388  24.736  1.00  7.63           C  
ATOM    309  C   ILE A  19      14.201  22.016  24.403  1.00  7.71           C  
ATOM    310  O   ILE A  19      13.972  21.476  23.319  1.00  7.94           O  
ATOM    311  CB  ILE A  19      12.216  23.607  24.324  1.00  7.34           C  
ATOM    312  CG1 ILE A  19      11.815  25.065  24.597  1.00  8.09           C  
ATOM    313  CG2 ILE A  19      11.321  22.611  25.014  1.00  8.77           C  
ATOM    314  CD1 ILE A  19      10.420  25.431  24.097  1.00 10.38           C  
ATOM    315  HN  ILE A  19      14.409  24.430  22.959  1.00  8.14           H  
ATOM    316  HA  ILE A  19      13.758  23.566  25.807  1.00  8.14           H  
ATOM    317  HB  ILE A  19      12.144  23.435  23.250  1.00  8.14           H  
ATOM    318 1HG1 ILE A  19      11.848  25.233  25.673  1.00  8.14           H  
ATOM    319 2HG1 ILE A  19      12.537  25.717  24.105  1.00  8.14           H  
ATOM    320 1HG2 ILE A  19      10.288  22.779  24.710  1.00  8.14           H  
ATOM    321 2HG2 ILE A  19      11.406  22.733  26.094  1.00  8.14           H  
ATOM    322 3HG2 ILE A  19      11.621  21.600  24.738  1.00  8.14           H  
ATOM    323 1HD1 ILE A  19      10.213  26.476  24.328  1.00  8.14           H  
ATOM    324 2HD1 ILE A  19       9.680  24.798  24.587  1.00  8.14           H  
ATOM    325 3HD1 ILE A  19      10.369  25.281  23.019  1.00  8.14           H  
ATOM    326  N   LYS A  20      15.025  21.469  25.300  1.00  8.01           N  
ATOM    327  CA  LYS A  20      15.947  20.382  24.919  1.00  9.08           C  
ATOM    328  C   LYS A  20      15.327  19.006  25.006  1.00  9.24           C  
ATOM    329  O   LYS A  20      15.843  18.070  25.575  1.00 12.65           O  
ATOM    330  CB  LYS A  20      17.227  20.484  25.744  1.00 12.36           C  
ATOM    331  CG  LYS A  20      17.969  21.808  25.494  1.00 12.56           C  
ATOM    332  CD  LYS A  20      19.211  21.848  26.351  1.00 23.13           C  
ATOM    333  CE  LYS A  20      20.108  23.015  25.967  1.00 23.37           C  
ATOM    334  NZ  LYS A  20      21.317  22.887  26.842  1.00 31.40           N1+
ATOM    335  HN  LYS A  20      15.017  21.824  26.309  1.00 15.76           H  
ATOM    336  HA  LYS A  20      16.223  20.545  23.877  1.00 15.76           H  
ATOM    337  HB1 LYS A  20      16.970  20.419  26.801  1.00 15.76           H  
ATOM    338  HB2 LYS A  20      17.884  19.656  25.477  1.00 15.76           H  
ATOM    339  HG1 LYS A  20      18.249  21.877  24.443  1.00 15.76           H  
ATOM    340  HG2 LYS A  20      17.320  22.644  25.753  1.00 15.76           H  
ATOM    341  HD1 LYS A  20      18.919  21.954  27.396  1.00 15.76           H  
ATOM    342  HD2 LYS A  20      19.763  20.917  26.220  1.00 15.76           H  
ATOM    343  HE1 LYS A  20      20.389  22.951  24.916  1.00 15.76           H  
ATOM    344  HE2 LYS A  20      19.602  23.963  26.151  1.00 15.76           H  
ATOM    345  HZ1 LYS A  20      22.000  23.682  26.626  1.00 15.76           H  
ATOM    346  HZ2 LYS A  20      21.794  21.947  26.657  1.00 15.76           H  
ATOM    347  HZ3 LYS A  20      21.022  22.940  27.869  1.00 15.76           H  
ATOM    348  N   THR A  21      14.192  18.902  24.365  1.00  8.76           N  
ATOM    349  CA  THR A  21      13.476  17.672  24.200  1.00  8.22           C  
ATOM    350  C   THR A  21      13.926  16.928  22.948  1.00  7.54           C  
ATOM    351  O   THR A  21      14.424  17.515  22.004  1.00  8.67           O  
ATOM    352  CB  THR A  21      11.965  17.950  24.097  1.00  9.00           C  
ATOM    353  OG1 THR A  21      11.772  18.919  23.055  1.00  8.89           O  
ATOM    354  CG2 THR A  21      11.426  18.499  25.398  1.00 11.20           C  
ATOM    355  HN  THR A  21      13.773  19.789  23.938  1.00  8.90           H  
ATOM    356  HA  THR A  21      13.659  17.040  25.069  1.00  8.90           H  
ATOM    357  HB  THR A  21      11.440  17.029  23.843  1.00  8.90           H  
ATOM    358  HG1 THR A  21      12.290  19.800  23.295  1.00  8.90           H  
ATOM    359 1HG2 THR A  21      10.357  18.687  25.299  1.00  8.90           H  
ATOM    360 2HG2 THR A  21      11.937  19.431  25.639  1.00  8.90           H  
ATOM    361 3HG2 THR A  21      11.595  17.776  26.196  1.00  8.90           H  
ATOM    362  N   TRP A  22      13.697  15.633  22.950  1.00  7.78           N  
ATOM    363  CA  TRP A  22      13.968  14.770  21.812  1.00  7.25           C  
ATOM    364  C   TRP A  22      12.745  14.723  20.887  1.00  7.97           C  
ATOM    365  O   TRP A  22      11.659  14.319  21.332  1.00 10.26           O  
ATOM    366  CB  TRP A  22      14.309  13.367  22.278  1.00  7.97           C  
ATOM    367  CG  TRP A  22      15.606  13.251  23.000  1.00  9.36           C  
ATOM    368  CD1 TRP A  22      15.800  13.035  24.321  1.00 15.81           C  
ATOM    369  CD2 TRP A  22      16.912  13.359  22.378  1.00 10.12           C  
ATOM    370  NE1 TRP A  22      17.145  12.991  24.569  1.00 20.44           N  
ATOM    371  CE2 TRP A  22      17.849  13.183  23.411  1.00 15.39           C  
ATOM    372  CE3 TRP A  22      17.385  13.570  21.057  1.00  8.91           C  
ATOM    373  CZ2 TRP A  22      19.220  13.214  23.189  1.00 14.47           C  
ATOM    374  CZ3 TRP A  22      18.756  13.602  20.851  1.00 10.68           C  
ATOM    375  CH2 TRP A  22      19.646  13.423  21.907  1.00 11.99           C  
ATOM    376  HN  TRP A  22      13.290  15.191  23.836  1.00 11.31           H  
ATOM    377  HA  TRP A  22      14.815  15.173  21.257  1.00 11.31           H  
ATOM    378  HB1 TRP A  22      13.517  13.029  22.946  1.00 11.31           H  
ATOM    379  HB2 TRP A  22      14.348  12.718  21.403  1.00 11.31           H  
ATOM    380  HD1 TRP A  22      15.014  12.916  25.066  1.00 11.31           H  
ATOM    381  HE1 TRP A  22      17.584  12.829  25.531  1.00 11.31           H  
ATOM    382  HE3 TRP A  22      16.690  13.703  20.228  1.00 11.31           H  
ATOM    383  HZ2 TRP A  22      19.929  13.077  24.006  1.00 11.31           H  
ATOM    384  HZ3 TRP A  22      19.143  13.770  19.846  1.00 11.31           H  
ATOM    385  HH2 TRP A  22      20.717  13.450  21.705  1.00 11.31           H  
ATOM    386  N   ARG A  23      12.921  15.142  19.661  1.00  7.23           N  
ATOM    387  CA  ARG A  23      11.809  15.272  18.734  1.00  7.23           C  
ATOM    388  C   ARG A  23      11.981  14.316  17.590  1.00  6.65           C  
ATOM    389  O   ARG A  23      13.070  14.266  16.978  1.00  7.20           O  
ATOM    390  CB  ARG A  23      11.734  16.706  18.210  1.00  8.12           C  
ATOM    391  CG  ARG A  23      11.741  17.684  19.368  1.00  8.92           C  
ATOM    392  CD  ARG A  23      11.721  19.118  18.949  1.00 11.19           C  
ATOM    393  NE  ARG A  23      11.997  19.940  20.157  1.00 11.46           N  
ATOM    394  CZ  ARG A  23      12.129  21.239  20.052  1.00  8.79           C  
ATOM    395  NH1 ARG A  23      12.067  21.849  18.870  1.00 10.25           N  
ATOM    396  NH2 ARG A  23      12.314  21.992  21.108  1.00  8.45           N  
ATOM    397  HN  ARG A  23      13.907  15.395  19.332  1.00  8.68           H  
ATOM    398  HA  ARG A  23      10.882  15.036  19.257  1.00  8.68           H  
ATOM    399  HB1 ARG A  23      12.593  16.901  17.568  1.00  8.68           H  
ATOM    400  HB2 ARG A  23      10.816  16.833  17.637  1.00  8.68           H  
ATOM    401  HG1 ARG A  23      10.861  17.494  19.983  1.00  8.68           H  
ATOM    402  HG2 ARG A  23      12.641  17.511  19.958  1.00  8.68           H  
ATOM    403  HD1 ARG A  23      12.487  19.296  18.195  1.00  8.68           H  
ATOM    404  HD2 ARG A  23      10.743  19.373  18.541  1.00  8.68           H  
ATOM    405  HE  ARG A  23      12.088  19.470  21.114  1.00  8.68           H  
ATOM    406 1HH1 ARG A  23      11.906  21.277  17.980  1.00  8.68           H  
ATOM    407 2HH1 ARG A  23      12.178  22.912  18.810  1.00  8.68           H  
ATOM    408 1HH2 ARG A  23      12.360  21.548  22.080  1.00  8.68           H  
ATOM    409 2HH2 ARG A  23      12.419  23.051  20.998  1.00  8.68           H  
ATOM    410  N   PRO A  24      10.965  13.512  17.241  1.00  7.03           N  
ATOM    411  CA  PRO A  24      11.106  12.560  16.149  1.00  6.80           C  
ATOM    412  C   PRO A  24      11.155  13.290  14.812  1.00  6.96           C  
ATOM    413  O   PRO A  24      10.349  14.170  14.527  1.00  7.43           O  
ATOM    414  CB  PRO A  24       9.840  11.690  16.291  1.00  8.70           C  
ATOM    415  CG  PRO A  24       8.830  12.602  16.921  1.00  9.73           C  
ATOM    416  CD  PRO A  24       9.620  13.491  17.875  1.00  7.91           C  
ATOM    417  HA  PRO A  24      12.002  11.954  16.285  1.00  7.79           H  
ATOM    418  HB1 PRO A  24       9.495  11.348  15.315  1.00  7.79           H  
ATOM    419  HB2 PRO A  24      10.034  10.829  16.930  1.00  7.79           H  
ATOM    420  HG1 PRO A  24       8.335  13.206  16.160  1.00  7.79           H  
ATOM    421  HG2 PRO A  24       8.085  12.024  17.468  1.00  7.79           H  
ATOM    422  HD1 PRO A  24       9.192  14.492  17.928  1.00  7.79           H  
ATOM    423  HD2 PRO A  24       9.661  13.059  18.875  1.00  7.79           H  
ATOM    424  N   ARG A  25      12.144  12.894  13.979  1.00  6.96           N  
ATOM    425  CA  ARG A  25      12.325  13.494  12.674  1.00  7.00           C  
ATOM    426  C   ARG A  25      12.715  12.436  11.695  1.00  7.40           C  
ATOM    427  O   ARG A  25      13.495  11.521  12.052  1.00  8.26           O  
ATOM    428  CB  ARG A  25      13.445  14.543  12.707  1.00  7.22           C  
ATOM    429  CG  ARG A  25      13.240  15.714  13.637  1.00  7.64           C  
ATOM    430  CD  ARG A  25      12.360  16.784  13.109  1.00  8.37           C  
ATOM    431  NE  ARG A  25      12.089  17.906  14.040  1.00  8.25           N  
ATOM    432  CZ  ARG A  25      10.977  17.995  14.778  1.00  7.61           C  
ATOM    433  NH1 ARG A  25      10.057  17.027  14.787  1.00  9.07           N  
ATOM    434  NH2 ARG A  25      10.782  19.057  15.563  1.00  8.48           N  
ATOM    435  HN  ARG A  25      12.810  12.117  14.292  1.00  7.84           H  
ATOM    436  HA  ARG A  25      11.394  13.963  12.355  1.00  7.84           H  
ATOM    437  HB1 ARG A  25      14.363  14.038  13.007  1.00  7.84           H  
ATOM    438  HB2 ARG A  25      13.560  14.938  11.697  1.00  7.84           H  
ATOM    439  HG1 ARG A  25      12.800  15.339  14.561  1.00  7.84           H  
ATOM    440  HG2 ARG A  25      14.215  16.152  13.850  1.00  7.84           H  
ATOM    441  HD1 ARG A  25      12.831  17.195  12.216  1.00  7.84           H  
ATOM    442  HD2 ARG A  25      11.405  16.332  12.842  1.00  7.84           H  
ATOM    443  HE  ARG A  25      12.819  18.683  14.126  1.00  7.84           H  
ATOM    444 1HH1 ARG A  25      10.199  16.149  14.192  1.00  7.84           H  
ATOM    445 2HH1 ARG A  25       9.178  17.130  15.389  1.00  7.84           H  
ATOM    446 1HH2 ARG A  25      11.515  19.836  15.601  1.00  7.84           H  
ATOM    447 2HH2 ARG A  25       9.893  19.129  16.154  1.00  7.84           H  
ATOM    448  N   TYR A  26      12.276  12.537  10.463  1.00  7.03           N  
ATOM    449  CA  TYR A  26      12.675  11.640   9.386  1.00  7.08           C  
ATOM    450  C   TYR A  26      13.773  12.315   8.587  1.00  7.21           C  
ATOM    451  O   TYR A  26      13.528  13.414   8.041  1.00  7.78           O  
ATOM    452  CB  TYR A  26      11.469  11.279   8.502  1.00  8.36           C  
ATOM    453  CG  TYR A  26      11.834  10.164   7.551  1.00  8.64           C  
ATOM    454  CD1 TYR A  26      12.321  10.415   6.266  1.00 10.48           C  
ATOM    455  CD2 TYR A  26      11.728   8.841   7.985  1.00  9.73           C  
ATOM    456  CE1 TYR A  26      12.667   9.384   5.422  1.00 11.25           C  
ATOM    457  CE2 TYR A  26      12.082   7.782   7.129  1.00 11.03           C  
ATOM    458  CZ  TYR A  26      12.552   8.082   5.853  1.00 11.79           C  
ATOM    459  OH  TYR A  26      12.894   7.027   5.027  1.00 14.91           O  
ATOM    460  HN  TYR A  26      11.586  13.323  10.236  1.00  9.61           H  
ATOM    461  HA  TYR A  26      13.074  10.725   9.823  1.00  9.61           H  
ATOM    462  HB1 TYR A  26      10.643  10.956   9.135  1.00  9.61           H  
ATOM    463  HB2 TYR A  26      11.167  12.156   7.929  1.00  9.61           H  
ATOM    464  HD1 TYR A  26      12.429  11.445   5.926  1.00  9.61           H  
ATOM    465  HD2 TYR A  26      11.369   8.628   8.992  1.00  9.61           H  
ATOM    466  HE1 TYR A  26      13.030   9.598   4.417  1.00  9.61           H  
ATOM    467  HE2 TYR A  26      11.990   6.747   7.458  1.00  9.61           H  
ATOM    468  HH  TYR A  26      12.299   7.052   4.162  1.00  9.61           H  
ATOM    469  N   PHE A  27      14.969  11.722   8.522  1.00  7.36           N  
ATOM    470  CA  PHE A  27      16.101  12.369   7.837  1.00  7.51           C  
ATOM    471  C   PHE A  27      16.521  11.599   6.608  1.00  7.55           C  
ATOM    472  O   PHE A  27      16.411  10.379   6.514  1.00  8.93           O  
ATOM    473  CB  PHE A  27      17.293  12.540   8.811  1.00  8.47           C  
ATOM    474  CG  PHE A  27      17.291  13.907   9.489  1.00  7.75           C  
ATOM    475  CD1 PHE A  27      16.491  14.178  10.579  1.00  7.61           C  
ATOM    476  CD2 PHE A  27      18.097  14.924   8.987  1.00  8.33           C  
ATOM    477  CE1 PHE A  27      16.473  15.439  11.132  1.00  7.65           C  
ATOM    478  CE2 PHE A  27      18.086  16.193   9.526  1.00  8.27           C  
ATOM    479  CZ  PHE A  27      17.257  16.452  10.608  1.00  7.53           C  
ATOM    480  HN  PHE A  27      15.106  10.762   8.975  1.00  7.91           H  
ATOM    481  HA  PHE A  27      15.780  13.361   7.520  1.00  7.91           H  
ATOM    482  HB1 PHE A  27      17.233  11.768   9.578  1.00  7.91           H  
ATOM    483  HB2 PHE A  27      18.222  12.427   8.252  1.00  7.91           H  
ATOM    484  HD1 PHE A  27      15.870  13.390  11.005  1.00  7.91           H  
ATOM    485  HD2 PHE A  27      18.755  14.712   8.144  1.00  7.91           H  
ATOM    486  HE1 PHE A  27      15.834  15.642  11.992  1.00  7.91           H  
ATOM    487  HE2 PHE A  27      18.717  16.978   9.110  1.00  7.91           H  
ATOM    488  HZ  PHE A  27      17.223  17.450  11.044  1.00  7.91           H  
ATOM    489  N   LEU A  28      17.079  12.337   5.665  1.00  9.28           N  
ATOM    490  CA  LEU A  28      17.539  11.846   4.379  1.00  8.83           C  
ATOM    491  C   LEU A  28      18.875  12.495   4.078  1.00  8.06           C  
ATOM    492  O   LEU A  28      18.976  13.718   4.169  1.00  9.36           O  
ATOM    493  CB  LEU A  28      16.459  12.248   3.387  1.00 18.85           C  
ATOM    494  CG  LEU A  28      16.311  11.566   2.068  1.00 21.32           C  
ATOM    495  CD1 LEU A  28      14.861  11.171   1.821  1.00 32.45           C  
ATOM    496  CD2 LEU A  28      16.862  12.543   1.042  1.00 33.24           C  
ATOM    497  HN  LEU A  28      17.202  13.381   5.865  1.00 17.67           H  
ATOM    498  HA  LEU A  28      17.643  10.761   4.404  1.00 17.67           H  
ATOM    499  HB1 LEU A  28      15.507  12.125   3.904  1.00 17.67           H  
ATOM    500  HB2 LEU A  28      16.621  13.304   3.169  1.00 17.67           H  
ATOM    501  HG  LEU A  28      16.927  10.667   2.065  1.00 17.67           H  
ATOM    502 1HD1 LEU A  28      14.779  10.676   0.854  1.00 17.67           H  
ATOM    503 2HD1 LEU A  28      14.235  12.063   1.826  1.00 17.67           H  
ATOM    504 3HD1 LEU A  28      14.530  10.491   2.606  1.00 17.67           H  
ATOM    505 1HD2 LEU A  28      16.785  12.107   0.046  1.00 17.67           H  
ATOM    506 2HD2 LEU A  28      17.908  12.754   1.266  1.00 17.67           H  
ATOM    507 3HD2 LEU A  28      16.289  13.470   1.077  1.00 17.67           H  
ATOM    508  N   LEU A  29      19.872  11.675   3.738  1.00  8.04           N  
ATOM    509  CA  LEU A  29      21.197  12.151   3.369  1.00  6.97           C  
ATOM    510  C   LEU A  29      21.454  11.857   1.902  1.00  7.04           C  
ATOM    511  O   LEU A  29      21.285  10.697   1.477  1.00  8.30           O  
ATOM    512  CB  LEU A  29      22.226  11.367   4.197  1.00  8.14           C  
ATOM    513  CG  LEU A  29      23.710  11.607   3.869  1.00  8.50           C  
ATOM    514  CD1 LEU A  29      24.144  13.013   4.227  1.00 10.92           C  
ATOM    515  CD2 LEU A  29      24.567  10.584   4.592  1.00 10.58           C  
ATOM    516  HN  LEU A  29      19.689  10.621   3.737  1.00  8.56           H  
ATOM    517  HA  LEU A  29      21.286  13.220   3.564  1.00  8.56           H  
ATOM    518  HB1 LEU A  29      22.074  11.628   5.244  1.00  8.56           H  
ATOM    519  HB2 LEU A  29      22.024  10.305   4.053  1.00  8.56           H  
ATOM    520  HG  LEU A  29      23.848  11.470   2.796  1.00  8.56           H  
ATOM    521 1HD1 LEU A  29      25.198  13.142   3.980  1.00  8.56           H  
ATOM    522 2HD1 LEU A  29      23.999  13.178   5.295  1.00  8.56           H  
ATOM    523 3HD1 LEU A  29      23.549  13.732   3.664  1.00  8.56           H  
ATOM    524 1HD2 LEU A  29      25.617  10.758   4.357  1.00  8.56           H  
ATOM    525 2HD2 LEU A  29      24.285   9.581   4.272  1.00  8.56           H  
ATOM    526 3HD2 LEU A  29      24.416  10.678   5.667  1.00  8.56           H  
ATOM    527  N   LYS A  30      21.869  12.856   1.152  1.00  7.84           N  
ATOM    528  CA  LYS A  30      22.156  12.677  -0.275  1.00  8.36           C  
ATOM    529  C   LYS A  30      23.649  12.841  -0.539  1.00  8.24           C  
ATOM    530  O   LYS A  30      24.380  13.435   0.243  1.00  8.99           O  
ATOM    531  CB  LYS A  30      21.395  13.658  -1.142  1.00  9.62           C  
ATOM    532  CG  LYS A  30      19.891  13.345  -1.134  1.00 13.74           C  
ATOM    533  CD  LYS A  30      19.123  13.912  -2.289  1.00 13.97           C  
ATOM    534  CE  LYS A  30      19.128  15.430  -2.265  1.00 15.82           C  
ATOM    535  NZ  LYS A  30      18.288  15.899  -1.129  1.00 16.39           N1+
ATOM    536  HN  LYS A  30      22.000  13.822   1.594  1.00 11.44           H  
ATOM    537  HA  LYS A  30      21.865  11.666  -0.561  1.00 11.44           H  
ATOM    538  HB1 LYS A  30      21.551  14.667  -0.761  1.00 11.44           H  
ATOM    539  HB2 LYS A  30      21.767  13.594  -2.164  1.00 11.44           H  
ATOM    540  HG1 LYS A  30      19.771  12.262  -1.146  1.00 11.44           H  
ATOM    541  HG2 LYS A  30      19.466  13.748  -0.215  1.00 11.44           H  
ATOM    542  HD1 LYS A  30      19.578  13.571  -3.219  1.00 11.44           H  
ATOM    543  HD2 LYS A  30      18.093  13.560  -2.237  1.00 11.44           H  
ATOM    544  HE1 LYS A  30      20.149  15.790  -2.138  1.00 11.44           H  
ATOM    545  HE2 LYS A  30      18.722  15.812  -3.202  1.00 11.44           H  
ATOM    546  HZ1 LYS A  30      18.286  16.969  -1.104  1.00 11.44           H  
ATOM    547  HZ2 LYS A  30      18.687  15.522  -0.210  1.00 11.44           H  
ATOM    548  HZ3 LYS A  30      17.287  15.544  -1.255  1.00 11.44           H  
ATOM    549  N   ASN A  31      24.091  12.299  -1.690  1.00  8.28           N  
ATOM    550  CA  ASN A  31      25.488  12.374  -2.059  1.00  9.92           C  
ATOM    551  C   ASN A  31      26.014  13.775  -2.259  1.00  9.83           C  
ATOM    552  O   ASN A  31      27.216  14.011  -2.182  1.00 15.43           O  
ATOM    553  CB  ASN A  31      25.741  11.595  -3.349  1.00 11.28           C  
ATOM    554  CG  ASN A  31      26.222  10.194  -3.186  1.00 14.77           C  
ATOM    555  OD1 ASN A  31      26.875   9.848  -2.194  1.00 20.08           O  
ATOM    556  ND2 ASN A  31      25.902   9.358  -4.162  1.00 19.58           N  
ATOM    557  HN  ASN A  31      23.399  11.806  -2.341  1.00 13.65           H  
ATOM    558  HA  ASN A  31      26.071  11.907  -1.265  1.00 13.65           H  
ATOM    559  HB1 ASN A  31      24.805  11.563  -3.907  1.00 13.65           H  
ATOM    560  HB2 ASN A  31      26.490  12.139  -3.925  1.00 13.65           H  
ATOM    561 1HD2 ASN A  31      25.332   9.705  -4.999  1.00 13.65           H  
ATOM    562 2HD2 ASN A  31      26.213   8.335  -4.114  1.00 13.65           H  
ATOM    563  N   ASP A  32      25.127  14.712  -2.423  1.00  9.77           N  
ATOM    564  CA  ASP A  32      25.535  16.113  -2.612  1.00 11.87           C  
ATOM    565  C   ASP A  32      25.731  16.828  -1.277  1.00 10.54           C  
ATOM    566  O   ASP A  32      26.023  18.029  -1.271  1.00 13.04           O  
ATOM    567  CB  ASP A  32      24.530  16.844  -3.481  1.00 17.12           C  
ATOM    568  CG  ASP A  32      23.151  17.029  -2.859  1.00 16.13           C  
ATOM    569  OD1 ASP A  32      22.970  16.683  -1.648  1.00 15.84           O  
ATOM    570  OD2 ASP A  32      22.283  17.470  -3.606  1.00 24.82           O  
ATOM    571  HN  ASP A  32      24.087  14.461  -2.420  1.00 14.89           H  
ATOM    572  HA  ASP A  32      26.491  16.114  -3.135  1.00 14.89           H  
ATOM    573  HB1 ASP A  32      24.934  17.831  -3.707  1.00 14.89           H  
ATOM    574  HB2 ASP A  32      24.410  16.280  -4.406  1.00 14.89           H  
ATOM    575  N   GLY A  33      25.671  16.111  -0.167  1.00  9.98           N  
ATOM    576  CA  GLY A  33      25.994  16.701   1.135  1.00 10.44           C  
ATOM    577  C   GLY A  33      24.778  17.240   1.850  1.00  9.59           C  
ATOM    578  O   GLY A  33      24.890  17.608   3.029  1.00 10.32           O  
ATOM    579  HN  GLY A  33      25.382  15.082  -0.221  1.00 10.08           H  
ATOM    580  HA1 GLY A  33      26.455  15.936   1.760  1.00 10.08           H  
ATOM    581  HA2 GLY A  33      26.699  17.518   0.982  1.00 10.08           H  
ATOM    582  N   THR A  34      23.618  17.233   1.229  1.00  9.27           N  
ATOM    583  CA  THR A  34      22.433  17.729   1.935  1.00  9.69           C  
ATOM    584  C   THR A  34      21.936  16.647   2.899  1.00  9.58           C  
ATOM    585  O   THR A  34      21.875  15.469   2.590  1.00 10.32           O  
ATOM    586  CB  THR A  34      21.355  18.137   0.945  1.00 13.18           C  
ATOM    587  OG1 THR A  34      20.964  17.089   0.057  1.00 18.04           O  
ATOM    588  CG2 THR A  34      21.843  19.231   0.002  1.00 14.85           C  
ATOM    589  HN  THR A  34      23.541  16.871   0.225  1.00 12.13           H  
ATOM    590  HA  THR A  34      22.718  18.606   2.516  1.00 12.13           H  
ATOM    591  HB  THR A  34      20.481  18.493   1.490  1.00 12.13           H  
ATOM    592  HG1 THR A  34      21.796  16.773  -0.500  1.00 12.13           H  
ATOM    593 1HG2 THR A  34      21.045  19.497  -0.691  1.00 12.13           H  
ATOM    594 2HG2 THR A  34      22.705  18.870  -0.559  1.00 12.13           H  
ATOM    595 3HG2 THR A  34      22.128  20.110   0.581  1.00 12.13           H  
ATOM    596  N   PHE A  35      21.556  17.130   4.080  1.00  9.56           N  
ATOM    597  CA  PHE A  35      21.058  16.276   5.176  1.00  8.59           C  
ATOM    598  C   PHE A  35      19.786  16.975   5.634  1.00  8.20           C  
ATOM    599  O   PHE A  35      19.867  18.048   6.236  1.00  9.55           O  
ATOM    600  CB  PHE A  35      22.061  16.152   6.272  1.00  9.72           C  
ATOM    601  CG  PHE A  35      21.757  15.192   7.394  1.00 10.52           C  
ATOM    602  CD1 PHE A  35      21.338  13.896   7.148  1.00 10.72           C  
ATOM    603  CD2 PHE A  35      21.886  15.591   8.723  1.00 13.02           C  
ATOM    604  CE1 PHE A  35      21.081  12.993   8.164  1.00 12.13           C  
ATOM    605  CE2 PHE A  35      21.641  14.681   9.738  1.00 14.46           C  
ATOM    606  CZ  PHE A  35      21.242  13.393   9.442  1.00 14.12           C  
ATOM    607  HN  PHE A  35      21.614  18.186   4.242  1.00 10.96           H  
ATOM    608  HA  PHE A  35      20.814  15.287   4.788  1.00 10.96           H  
ATOM    609  HB1 PHE A  35      23.001  15.836   5.819  1.00 10.96           H  
ATOM    610  HB2 PHE A  35      22.184  17.141   6.714  1.00 10.96           H  
ATOM    611  HD1 PHE A  35      21.206  13.575   6.115  1.00 10.96           H  
ATOM    612  HD2 PHE A  35      22.178  16.613   8.962  1.00 10.96           H  
ATOM    613  HE1 PHE A  35      20.755  11.978   7.936  1.00 10.96           H  
ATOM    614  HE2 PHE A  35      21.764  14.984  10.778  1.00 10.96           H  
ATOM    615  HZ  PHE A  35      21.054  12.689  10.253  1.00 10.96           H  
ATOM    616  N   ILE A  36      18.663  16.401   5.255  1.00  7.72           N  
ATOM    617  CA  ILE A  36      17.386  17.075   5.378  1.00  8.57           C  
ATOM    618  C   ILE A  36      16.424  16.281   6.246  1.00  7.16           C  
ATOM    619  O   ILE A  36      16.390  15.044   6.212  1.00  9.09           O  
ATOM    620  CB  ILE A  36      16.763  17.367   3.993  1.00 11.76           C  
ATOM    621  CG1 ILE A  36      16.555  16.111   3.186  1.00 14.35           C  
ATOM    622  CG2 ILE A  36      17.632  18.386   3.286  1.00 19.23           C  
ATOM    623  CD1 ILE A  36      17.637  15.809   2.178  1.00 29.12           C  
ATOM    624  HN  ILE A  36      18.694  15.413   4.846  1.00 13.38           H  
ATOM    625  HA  ILE A  36      17.563  18.032   5.870  1.00 13.38           H  
ATOM    626  HB  ILE A  36      15.786  17.821   4.158  1.00 13.38           H  
ATOM    627 1HG1 ILE A  36      16.495  15.271   3.878  1.00 13.38           H  
ATOM    628 2HG1 ILE A  36      15.611  16.208   2.649  1.00 13.38           H  
ATOM    629 1HG2 ILE A  36      17.210  18.607   2.306  1.00 13.38           H  
ATOM    630 2HG2 ILE A  36      18.638  17.985   3.166  1.00 13.38           H  
ATOM    631 3HG2 ILE A  36      17.674  19.301   3.877  1.00 13.38           H  
ATOM    632 1HD1 ILE A  36      17.395  14.887   1.650  1.00 13.38           H  
ATOM    633 2HD1 ILE A  36      18.591  15.693   2.692  1.00 13.38           H  
ATOM    634 3HD1 ILE A  36      17.707  16.629   1.463  1.00 13.38           H  
ATOM    635  N   GLY A  37      15.670  17.015   7.063  1.00  7.01           N  
ATOM    636  CA  GLY A  37      14.773  16.422   8.006  1.00  7.20           C  
ATOM    637  C   GLY A  37      13.344  16.899   7.827  1.00  6.64           C  
ATOM    638  O   GLY A  37      13.087  18.017   7.408  1.00  7.91           O  
ATOM    639  HN  GLY A  37      15.738  18.082   7.012  1.00  7.19           H  
ATOM    640  HA1 GLY A  37      14.799  15.340   7.880  1.00  7.19           H  
ATOM    641  HA2 GLY A  37      15.104  16.679   9.012  1.00  7.19           H  
ATOM    642  N   TYR A  38      12.418  16.046   8.223  1.00  7.35           N  
ATOM    643  CA  TYR A  38      10.998  16.270   8.081  1.00  7.79           C  
ATOM    644  C   TYR A  38      10.284  15.880   9.378  1.00  8.26           C  
ATOM    645  O   TYR A  38      10.668  14.938  10.038  1.00  8.36           O  
ATOM    646  CB  TYR A  38      10.419  15.427   6.966  1.00  8.50           C  
ATOM    647  CG  TYR A  38      11.112  15.518   5.620  1.00  8.31           C  
ATOM    648  CD1 TYR A  38      10.595  16.349   4.638  1.00  8.88           C  
ATOM    649  CD2 TYR A  38      12.239  14.793   5.314  1.00 10.54           C  
ATOM    650  CE1 TYR A  38      11.201  16.452   3.401  1.00  9.44           C  
ATOM    651  CE2 TYR A  38      12.823  14.886   4.091  1.00 13.76           C  
ATOM    652  CZ  TYR A  38      12.326  15.713   3.130  1.00 11.95           C  
ATOM    653  OH  TYR A  38      12.952  15.760   1.887  1.00 20.39           O  
ATOM    654  HN  TYR A  38      12.739  15.132   8.677  1.00 10.29           H  
ATOM    655  HA  TYR A  38      10.817  17.324   7.870  1.00 10.29           H  
ATOM    656  HB1 TYR A  38      10.453  14.386   7.286  1.00 10.29           H  
ATOM    657  HB2 TYR A  38       9.382  15.731   6.826  1.00 10.29           H  
ATOM    658  HD1 TYR A  38       9.696  16.930   4.845  1.00 10.29           H  
ATOM    659  HD2 TYR A  38      12.671  14.132   6.065  1.00 10.29           H  
ATOM    660  HE1 TYR A  38      10.788  17.117   2.643  1.00 10.29           H  
ATOM    661  HE2 TYR A  38      13.707  14.287   3.875  1.00 10.29           H  
ATOM    662  HH  TYR A  38      12.279  15.448   1.144  1.00 10.29           H  
ATOM    663  N   LYS A  39       9.197  16.594   9.670  1.00  9.19           N  
ATOM    664  CA  LYS A  39       8.378  16.222  10.813  1.00 10.66           C  
ATOM    665  C   LYS A  39       7.680  14.891  10.574  1.00 11.20           C  
ATOM    666  O   LYS A  39       7.533  14.036  11.438  1.00 15.19           O  
ATOM    667  CB  LYS A  39       7.347  17.310  11.071  1.00 12.03           C  
ATOM    668  CG  LYS A  39       6.611  17.126  12.409  1.00 12.42           C  
ATOM    669  CD  LYS A  39       5.627  18.300  12.631  1.00 14.33           C  
ATOM    670  CE  LYS A  39       4.954  18.219  13.987  1.00 15.19           C  
ATOM    671  NZ  LYS A  39       5.960  18.472  15.071  1.00 13.63           N1+
ATOM    672  HN  LYS A  39       8.928  17.436   9.067  1.00 12.65           H  
ATOM    673  HA  LYS A  39       9.019  16.130  11.690  1.00 12.65           H  
ATOM    674  HB1 LYS A  39       7.854  18.275  11.082  1.00 12.65           H  
ATOM    675  HB2 LYS A  39       6.614  17.293  10.265  1.00 12.65           H  
ATOM    676  HG1 LYS A  39       6.057  16.188  12.391  1.00 12.65           H  
ATOM    677  HG2 LYS A  39       7.337  17.104  13.221  1.00 12.65           H  
ATOM    678  HD1 LYS A  39       6.177  19.239  12.565  1.00 12.65           H  
ATOM    679  HD2 LYS A  39       4.862  18.271  11.855  1.00 12.65           H  
ATOM    680  HE1 LYS A  39       4.165  18.969  14.044  1.00 12.65           H  
ATOM    681  HE2 LYS A  39       4.523  17.226  14.118  1.00 12.65           H  
ATOM    682  HZ1 LYS A  39       5.479  18.414  16.025  1.00 12.65           H  
ATOM    683  HZ2 LYS A  39       6.384  19.446  14.945  1.00 12.65           H  
ATOM    684  HZ3 LYS A  39       6.736  17.737  15.017  1.00 12.65           H  
ATOM    685  N   GLU A  40       7.154  14.739   9.365  1.00 12.82           N  
ATOM    686  CA  GLU A  40       6.463  13.540   8.933  1.00 14.45           C  
ATOM    687  C   GLU A  40       7.241  12.927   7.756  1.00 12.47           C  
ATOM    688  O   GLU A  40       7.772  13.682   6.923  1.00 14.44           O  
ATOM    689  CB  GLU A  40       5.043  13.844   8.468  1.00 18.51           C  
ATOM    690  CG  GLU A  40       4.240  14.742   9.405  1.00 21.13           C  
ATOM    691  CD  GLU A  40       4.032  14.141  10.772  1.00 25.06           C  
ATOM    692  OE1 GLU A  40       4.264  12.922  10.858  1.00 26.39           O  
ATOM    693  OE2 GLU A  40       3.622  14.905  11.681  1.00 27.29           O  
ATOM    694  HN  GLU A  40       7.245  15.547   8.670  1.00 19.17           H  
ATOM    695  HA  GLU A  40       6.429  12.826   9.756  1.00 19.17           H  
ATOM    696  HB1 GLU A  40       5.102  14.335   7.497  1.00 19.17           H  
ATOM    697  HB2 GLU A  40       4.510  12.899   8.366  1.00 19.17           H  
ATOM    698  HG1 GLU A  40       4.772  15.686   9.519  1.00 19.17           H  
ATOM    699  HG2 GLU A  40       3.264  14.926   8.956  1.00 19.17           H  
ATOM    700  N   ARG A  41       7.314  11.630   7.677  1.00 13.17           N  
ATOM    701  CA  ARG A  41       7.971  11.002   6.527  1.00 12.51           C  
ATOM    702  C   ARG A  41       7.258  11.379   5.218  1.00 13.23           C  
ATOM    703  O   ARG A  41       6.054  11.180   5.071  1.00 15.56           O  
ATOM    704  CB  ARG A  41       7.963   9.513   6.714  1.00 14.81           C  
ATOM    705  CG  ARG A  41       8.693   8.829   5.563  1.00 15.60           C  
ATOM    706  CD  ARG A  41       8.775   7.343   5.801  1.00 16.69           C  
ATOM    707  NE  ARG A  41       9.496   6.751   4.669  1.00 17.98           N  
ATOM    708  CZ  ARG A  41      10.019   5.546   4.705  1.00 22.93           C  
ATOM    709  NH1 ARG A  41       9.915   4.784   5.797  1.00 31.13           N  
ATOM    710  NH2 ARG A  41      10.661   5.068   3.650  1.00 28.96           N  
ATOM    711  HN  ARG A  41       6.895  11.022   8.451  1.00 18.42           H  
ATOM    712  HA  ARG A  41       9.004  11.347   6.479  1.00 18.42           H  
ATOM    713  HB1 ARG A  41       8.461   9.266   7.652  1.00 18.42           H  
ATOM    714  HB2 ARG A  41       6.932   9.161   6.745  1.00 18.42           H  
ATOM    715  HG1 ARG A  41       8.153   9.015   4.635  1.00 18.42           H  
ATOM    716  HG2 ARG A  41       9.701   9.236   5.485  1.00 18.42           H  
ATOM    717  HD1 ARG A  41       9.312   7.144   6.728  1.00 18.42           H  
ATOM    718  HD2 ARG A  41       7.772   6.921   5.864  1.00 18.42           H  
ATOM    719  HE  ARG A  41       9.601   7.327   3.773  1.00 18.42           H  
ATOM    720 1HH1 ARG A  41       9.400   5.152   6.659  1.00 18.42           H  
ATOM    721 2HH1 ARG A  41      10.347   3.805   5.809  1.00 18.42           H  
ATOM    722 1HH2 ARG A  41      10.755   5.663   2.766  1.00 18.42           H  
ATOM    723 2HH2 ARG A  41      11.086   4.087   3.682  1.00 18.42           H  
ATOM    724  N   PRO A  42       7.955  11.960   4.243  1.00 12.29           N  
ATOM    725  CA  PRO A  42       7.257  12.383   3.027  1.00 13.47           C  
ATOM    726  C   PRO A  42       6.629  11.247   2.220  1.00 15.14           C  
ATOM    727  O   PRO A  42       7.199  10.165   2.175  1.00 22.61           O  
ATOM    728  CB  PRO A  42       8.393  12.973   2.165  1.00 16.52           C  
ATOM    729  CG  PRO A  42       9.342  13.462   3.184  1.00 19.76           C  
ATOM    730  CD  PRO A  42       9.371  12.356   4.225  1.00 13.66           C  
ATOM    731  HA  PRO A  42       6.514  13.147   3.257  1.00 16.21           H  
ATOM    732  HB1 PRO A  42       8.849  12.208   1.536  1.00 16.21           H  
ATOM    733  HB2 PRO A  42       8.030  13.789   1.540  1.00 16.21           H  
ATOM    734  HG1 PRO A  42      10.331  13.612   2.751  1.00 16.21           H  
ATOM    735  HG2 PRO A  42       8.991  14.396   3.622  1.00 16.21           H  
ATOM    736  HD1 PRO A  42      10.014  11.532   3.917  1.00 16.21           H  
ATOM    737  HD2 PRO A  42       9.696  12.728   5.197  1.00 16.21           H  
ATOM    738  N   GLN A  43       5.479  11.552   1.668  1.00 17.60           N  
ATOM    739  CA  GLN A  43       4.678  10.536   0.992  1.00 23.49           C  
ATOM    740  C   GLN A  43       4.476  10.880  -0.475  1.00 27.46           C  
ATOM    741  O   GLN A  43       3.821  10.051  -1.120  1.00 31.31           O  
ATOM    742  CB  GLN A  43       3.341  10.393   1.720  1.00 30.40           C  
ATOM    743  CG  GLN A  43       3.518   9.829   3.124  1.00 30.04           C  
ATOM    744  CD  GLN A  43       4.412   8.610   3.169  1.00 33.16           C  
ATOM    745  OE1 GLN A  43       4.730   7.993   2.148  1.00 42.59           O  
ATOM    746  NE2 GLN A  43       4.840   8.213   4.365  1.00 36.85           N  
ATOM    747  HN  GLN A  43       5.123  12.560   1.714  1.00 30.32           H  
ATOM    748  HA  GLN A  43       5.206   9.585   1.053  1.00 30.32           H  
ATOM    749  HB1 GLN A  43       2.871  11.374   1.791  1.00 30.32           H  
ATOM    750  HB2 GLN A  43       2.699   9.723   1.149  1.00 30.32           H  
ATOM    751  HG1 GLN A  43       3.955  10.603   3.755  1.00 30.32           H  
ATOM    752  HG2 GLN A  43       2.538   9.554   3.513  1.00 30.32           H  
ATOM    753 1HE2 GLN A  43       4.549   8.751   5.243  1.00 30.32           H  
ATOM    754 2HE2 GLN A  43       5.475   7.356   4.449  1.00 30.32           H  
ATOM    755  N   ASP A  44       5.018  12.004  -0.913  1.00 18.64           N  
ATOM    756  CA  ASP A  44       4.951  12.405  -2.322  1.00 19.59           C  
ATOM    757  C   ASP A  44       6.111  13.374  -2.566  1.00 19.99           C  
ATOM    758  O   ASP A  44       6.801  13.753  -1.638  1.00 19.38           O  
ATOM    759  CB  ASP A  44       3.589  12.955  -2.756  1.00 23.52           C  
ATOM    760  CG  ASP A  44       3.136  14.202  -2.020  1.00 27.43           C  
ATOM    761  OD1 ASP A  44       4.021  15.001  -1.642  1.00 27.90           O  
ATOM    762  OD2 ASP A  44       1.907  14.388  -1.829  1.00 31.91           O  
ATOM    763  HN  ASP A  44       5.522  12.641  -0.217  1.00 23.54           H  
ATOM    764  HA  ASP A  44       5.144  11.514  -2.920  1.00 23.54           H  
ATOM    765  HB1 ASP A  44       3.643  13.191  -3.819  1.00 23.54           H  
ATOM    766  HB2 ASP A  44       2.843  12.177  -2.593  1.00 23.54           H  
ATOM    767  N   VAL A  45       6.253  13.749  -3.852  1.00 22.97           N  
ATOM    768  CA  VAL A  45       7.431  14.533  -4.228  1.00 20.36           C  
ATOM    769  C   VAL A  45       7.344  15.949  -3.670  1.00 16.91           C  
ATOM    770  O   VAL A  45       8.331  16.567  -3.238  1.00 16.42           O  
ATOM    771  CB  VAL A  45       7.593  14.516  -5.750  1.00 22.79           C  
ATOM    772  CG1 VAL A  45       8.526  15.602  -6.237  1.00 23.14           C  
ATOM    773  CG2 VAL A  45       8.101  13.144  -6.211  1.00 29.63           C  
ATOM    774  HN  VAL A  45       5.520  13.480  -4.584  1.00 21.75           H  
ATOM    775  HA  VAL A  45       8.307  14.053  -3.792  1.00 21.75           H  
ATOM    776  HB  VAL A  45       6.613  14.684  -6.198  1.00 21.75           H  
ATOM    777 1HG1 VAL A  45       8.609  15.550  -7.323  1.00 21.75           H  
ATOM    778 2HG1 VAL A  45       9.511  15.463  -5.790  1.00 21.75           H  
ATOM    779 3HG1 VAL A  45       8.131  16.577  -5.950  1.00 21.75           H  
ATOM    780 1HG2 VAL A  45       8.213  13.143  -7.295  1.00 21.75           H  
ATOM    781 2HG2 VAL A  45       7.386  12.375  -5.919  1.00 21.75           H  
ATOM    782 3HG2 VAL A  45       9.066  12.938  -5.747  1.00 21.75           H  
ATOM    783  N   ASP A  46       6.133  16.506  -3.661  1.00 19.33           N  
ATOM    784  CA  ASP A  46       5.946  17.830  -3.088  1.00 20.67           C  
ATOM    785  C   ASP A  46       6.366  17.849  -1.620  1.00 18.06           C  
ATOM    786  O   ASP A  46       7.016  18.809  -1.160  1.00 20.27           O  
ATOM    787  CB  ASP A  46       4.494  18.300  -3.229  1.00 28.58           C  
ATOM    788  CG  ASP A  46       4.121  18.661  -4.651  1.00 34.43           C  
ATOM    789  OD1 ASP A  46       2.923  18.488  -4.927  1.00 48.46           O  
ATOM    790  OD2 ASP A  46       4.946  19.097  -5.467  1.00 38.37           O  
ATOM    791  HN  ASP A  46       5.299  15.979  -4.075  1.00 28.52           H  
ATOM    792  HA  ASP A  46       6.583  18.528  -3.632  1.00 28.52           H  
ATOM    793  HB1 ASP A  46       3.836  17.499  -2.891  1.00 28.52           H  
ATOM    794  HB2 ASP A  46       4.351  19.178  -2.600  1.00 28.52           H  
ATOM    795  N   GLN A  47       6.015  16.807  -0.878  1.00 16.34           N  
ATOM    796  CA  GLN A  47       6.461  16.750   0.517  1.00 13.31           C  
ATOM    797  C   GLN A  47       7.982  16.608   0.602  1.00 11.76           C  
ATOM    798  O   GLN A  47       8.585  17.190   1.511  1.00 12.44           O  
ATOM    799  CB  GLN A  47       5.756  15.600   1.193  1.00 15.70           C  
ATOM    800  CG  GLN A  47       4.288  15.895   1.437  1.00 20.27           C  
ATOM    801  CD  GLN A  47       3.503  14.728   1.990  1.00 19.18           C  
ATOM    802  OE1 GLN A  47       4.019  13.696   2.363  1.00 22.37           O  
ATOM    803  NE2 GLN A  47       2.186  14.890   2.035  1.00 29.46           N  
ATOM    804  HN  GLN A  47       5.417  16.022  -1.291  1.00 17.87           H  
ATOM    805  HA  GLN A  47       6.170  17.676   1.013  1.00 17.87           H  
ATOM    806  HB1 GLN A  47       5.836  14.717   0.559  1.00 17.87           H  
ATOM    807  HB2 GLN A  47       6.239  15.406   2.150  1.00 17.87           H  
ATOM    808  HG1 GLN A  47       4.219  16.720   2.146  1.00 17.87           H  
ATOM    809  HG2 GLN A  47       3.837  16.191   0.490  1.00 17.87           H  
ATOM    810 1HE2 GLN A  47       1.747  15.804   1.692  1.00 17.87           H  
ATOM    811 2HE2 GLN A  47       1.563  14.107   2.414  1.00 17.87           H  
ATOM    812  N   ARG A  48       8.577  15.821  -0.280  1.00 12.41           N  
ATOM    813  CA  ARG A  48      10.033  15.668  -0.248  1.00 12.14           C  
ATOM    814  C   ARG A  48      10.709  17.000  -0.460  1.00 11.29           C  
ATOM    815  O   ARG A  48      11.768  17.322   0.060  1.00 12.56           O  
ATOM    816  CB  ARG A  48      10.303  14.597  -1.283  1.00 17.76           C  
ATOM    817  CG  ARG A  48      11.736  14.440  -1.600  1.00 21.24           C  
ATOM    818  CD  ARG A  48      11.978  13.204  -2.450  1.00 16.39           C  
ATOM    819  NE  ARG A  48      11.981  12.033  -1.599  1.00 16.53           N  
ATOM    820  CZ  ARG A  48      12.344  10.788  -1.890  1.00 15.53           C  
ATOM    821  NH1 ARG A  48      12.751  10.546  -3.126  1.00 14.27           N  
ATOM    822  NH2 ARG A  48      12.305   9.814  -1.021  1.00 25.16           N  
ATOM    823  HN  ARG A  48       7.997  15.299  -1.013  1.00 15.93           H  
ATOM    824  HA  ARG A  48      10.320  15.285   0.731  1.00 15.93           H  
ATOM    825  HB1 ARG A  48       9.926  13.647  -0.904  1.00 15.93           H  
ATOM    826  HB2 ARG A  48       9.773  14.859  -2.199  1.00 15.93           H  
ATOM    827  HG1 ARG A  48      12.078  15.319  -2.146  1.00 15.93           H  
ATOM    828  HG2 ARG A  48      12.298  14.348  -0.670  1.00 15.93           H  
ATOM    829  HD1 ARG A  48      11.186  13.112  -3.193  1.00 15.93           H  
ATOM    830  HD2 ARG A  48      12.941  13.291  -2.953  1.00 15.93           H  
ATOM    831  HE  ARG A  48      11.644  12.192  -0.596  1.00 15.93           H  
ATOM    832 1HH1 ARG A  48      12.778  11.338  -3.845  1.00 15.93           H  
ATOM    833 2HH1 ARG A  48      13.053   9.558  -3.406  1.00 15.93           H  
ATOM    834 1HH2 ARG A  48      11.969  10.001  -0.022  1.00 15.93           H  
ATOM    835 2HH2 ARG A  48      12.609   8.829  -1.308  1.00 15.93           H  
ATOM    836  N   GLU A  49      10.125  17.882  -1.266  1.00 12.64           N  
ATOM    837  CA  GLU A  49      10.728  19.156  -1.632  1.00 14.05           C  
ATOM    838  C   GLU A  49      10.584  20.204  -0.535  1.00 16.49           C  
ATOM    839  O   GLU A  49      11.122  21.298  -0.699  1.00 24.18           O  
ATOM    840  CB  GLU A  49      10.136  19.639  -2.983  1.00 14.83           C  
ATOM    841  CG  GLU A  49      10.731  18.836  -4.137  1.00 21.21           C  
ATOM    842  CD  GLU A  49      10.016  18.943  -5.441  1.00 23.87           C  
ATOM    843  OE1 GLU A  49       8.963  19.592  -5.480  1.00 21.82           O  
ATOM    844  OE2 GLU A  49      10.512  18.394  -6.431  1.00 21.38           O  
ATOM    845  HN  GLU A  49       9.162  17.643  -1.666  1.00 18.94           H  
ATOM    846  HA  GLU A  49      11.794  18.983  -1.783  1.00 18.94           H  
ATOM    847  HB1 GLU A  49       9.054  19.504  -2.971  1.00 18.94           H  
ATOM    848  HB2 GLU A  49      10.369  20.695  -3.121  1.00 18.94           H  
ATOM    849  HG1 GLU A  49      11.755  19.178  -4.289  1.00 18.94           H  
ATOM    850  HG2 GLU A  49      10.737  17.786  -3.845  1.00 18.94           H  
ATOM    851  N   ALA A  50       9.928  19.927   0.592  1.00 14.16           N  
ATOM    852  CA  ALA A  50       9.690  20.936   1.625  1.00 16.08           C  
ATOM    853  C   ALA A  50      10.150  20.458   2.996  1.00 13.60           C  
ATOM    854  O   ALA A  50       9.293  20.281   3.889  1.00 18.40           O  
ATOM    855  CB  ALA A  50       8.202  21.270   1.636  1.00 19.90           C  
ATOM    856  HN  ALA A  50       9.563  18.933   0.747  1.00 16.43           H  
ATOM    857  HA  ALA A  50      10.247  21.837   1.366  1.00 16.43           H  
ATOM    858  HB1 ALA A  50       8.003  22.021   2.400  1.00 16.43           H  
ATOM    859  HB2 ALA A  50       7.629  20.369   1.855  1.00 16.43           H  
ATOM    860  HB3 ALA A  50       7.909  21.658   0.661  1.00 16.43           H  
ATOM    861  N   PRO A  51      11.440  20.226   3.180  1.00 11.15           N  
ATOM    862  CA  PRO A  51      11.889  19.786   4.509  1.00  9.96           C  
ATOM    863  C   PRO A  51      11.753  20.864   5.579  1.00  9.60           C  
ATOM    864  O   PRO A  51      11.751  22.052   5.330  1.00 13.31           O  
ATOM    865  CB  PRO A  51      13.351  19.435   4.257  1.00 11.74           C  
ATOM    866  CG  PRO A  51      13.780  20.290   3.112  1.00 13.84           C  
ATOM    867  CD  PRO A  51      12.551  20.353   2.216  1.00 14.92           C  
ATOM    868  HA  PRO A  51      11.340  18.894   4.809  1.00 12.07           H  
ATOM    869  HB1 PRO A  51      13.952  19.653   5.140  1.00 12.07           H  
ATOM    870  HB2 PRO A  51      13.450  18.380   4.001  1.00 12.07           H  
ATOM    871  HG1 PRO A  51      14.059  21.286   3.456  1.00 12.07           H  
ATOM    872  HG2 PRO A  51      14.620  19.838   2.585  1.00 12.07           H  
ATOM    873  HD1 PRO A  51      12.502  21.302   1.683  1.00 12.07           H  
ATOM    874  HD2 PRO A  51      12.545  19.532   1.499  1.00 12.07           H  
ATOM    875  N   LEU A  52      11.670  20.348   6.810  1.00  8.54           N  
ATOM    876  CA  LEU A  52      11.734  21.132   8.041  1.00  8.79           C  
ATOM    877  C   LEU A  52      13.149  21.608   8.345  1.00  8.42           C  
ATOM    878  O   LEU A  52      13.397  22.766   8.721  1.00 10.57           O  
ATOM    879  CB  LEU A  52      11.214  20.329   9.216  1.00  9.11           C  
ATOM    880  CG  LEU A  52      11.176  21.012  10.571  1.00 10.36           C  
ATOM    881  CD1 LEU A  52      10.216  22.215  10.617  1.00 14.08           C  
ATOM    882  CD2 LEU A  52      10.722  20.027  11.614  1.00 13.08           C  
ATOM    883  HN  LEU A  52      11.548  19.289   6.899  1.00 10.37           H  
ATOM    884  HA  LEU A  52      11.098  22.009   7.920  1.00 10.37           H  
ATOM    885  HB1 LEU A  52      10.196  20.023   8.977  1.00 10.37           H  
ATOM    886  HB2 LEU A  52      11.846  19.446   9.313  1.00 10.37           H  
ATOM    887  HG  LEU A  52      12.180  21.353  10.822  1.00 10.37           H  
ATOM    888 1HD1 LEU A  52      10.236  22.658  11.613  1.00 10.37           H  
ATOM    889 2HD1 LEU A  52       9.204  21.882  10.388  1.00 10.37           H  
ATOM    890 3HD1 LEU A  52      10.528  22.958   9.883  1.00 10.37           H  
ATOM    891 1HD2 LEU A  52      10.694  20.515  12.588  1.00 10.37           H  
ATOM    892 2HD2 LEU A  52      11.417  19.188  11.649  1.00 10.37           H  
ATOM    893 3HD2 LEU A  52       9.726  19.663  11.362  1.00 10.37           H  
ATOM    894  N   ASN A  53      14.131  20.704   8.234  1.00  7.65           N  
ATOM    895  CA  ASN A  53      15.504  20.908   8.564  1.00  7.13           C  
ATOM    896  C   ASN A  53      16.361  20.741   7.298  1.00  6.94           C  
ATOM    897  O   ASN A  53      16.052  19.860   6.478  1.00  7.65           O  
ATOM    898  CB  ASN A  53      16.034  19.871   9.593  1.00  7.76           C  
ATOM    899  CG  ASN A  53      15.079  19.751  10.754  1.00  7.94           C  
ATOM    900  OD1 ASN A  53      14.959  20.714  11.577  1.00  9.70           O  
ATOM    901  ND2 ASN A  53      14.480  18.658  10.896  1.00  8.05           N  
ATOM    902  HN  ASN A  53      13.860  19.738   7.863  1.00  7.85           H  
ATOM    903  HA  ASN A  53      15.636  21.914   8.962  1.00  7.85           H  
ATOM    904  HB1 ASN A  53      16.133  18.900   9.107  1.00  7.85           H  
ATOM    905  HB2 ASN A  53      17.008  20.195   9.961  1.00  7.85           H  
ATOM    906 1HD2 ASN A  53      14.656  17.858  10.208  1.00  7.85           H  
ATOM    907 2HD2 ASN A  53      13.793  18.526  11.705  1.00  7.85           H  
ATOM    908  N   ASN A  54      17.407  21.507   7.189  1.00  7.76           N  
ATOM    909  CA  ASN A  54      18.279  21.388   6.017  1.00  8.03           C  
ATOM    910  C   ASN A  54      19.688  21.800   6.398  1.00  7.51           C  
ATOM    911  O   ASN A  54      19.889  22.947   6.764  1.00  9.71           O  
ATOM    912  CB  ASN A  54      17.761  22.235   4.876  1.00 11.26           C  
ATOM    913  CG  ASN A  54      18.443  21.964   3.563  1.00 14.79           C  
ATOM    914  OD1 ASN A  54      19.450  21.271   3.516  1.00 17.75           O  
ATOM    915  ND2 ASN A  54      17.869  22.560   2.549  1.00 27.44           N  
ATOM    916  HN  ASN A  54      17.630  22.222   7.953  1.00 13.03           H  
ATOM    917  HA  ASN A  54      18.295  20.346   5.698  1.00 13.03           H  
ATOM    918  HB1 ASN A  54      16.696  22.038   4.757  1.00 13.03           H  
ATOM    919  HB2 ASN A  54      17.910  23.284   5.131  1.00 13.03           H  
ATOM    920 1HD2 ASN A  54      17.002  23.167   2.706  1.00 13.03           H  
ATOM    921 2HD2 ASN A  54      18.267  22.440   1.563  1.00 13.03           H  
ATOM    922  N   PHE A  55      20.591  20.854   6.330  1.00  7.61           N  
ATOM    923  CA  PHE A  55      21.986  21.048   6.657  1.00  7.75           C  
ATOM    924  C   PHE A  55      22.864  20.619   5.473  1.00  8.56           C  
ATOM    925  O   PHE A  55      22.405  19.850   4.584  1.00 10.24           O  
ATOM    926  CB  PHE A  55      22.387  20.277   7.895  1.00  8.66           C  
ATOM    927  CG  PHE A  55      21.415  20.509   9.044  1.00  8.12           C  
ATOM    928  CD1 PHE A  55      21.286  21.742   9.639  1.00  9.10           C  
ATOM    929  CD2 PHE A  55      20.607  19.482   9.528  1.00  8.71           C  
ATOM    930  CE1 PHE A  55      20.380  21.983  10.624  1.00  9.15           C  
ATOM    931  CE2 PHE A  55      19.703  19.728  10.537  1.00  8.83           C  
ATOM    932  CZ  PHE A  55      19.585  20.969  11.121  1.00  8.19           C  
ATOM    933  HN  PHE A  55      20.278  19.881   6.014  1.00  8.63           H  
ATOM    934  HA  PHE A  55      22.152  22.109   6.843  1.00  8.63           H  
ATOM    935  HB1 PHE A  55      22.405  19.213   7.658  1.00  8.63           H  
ATOM    936  HB2 PHE A  55      23.382  20.598   8.204  1.00  8.63           H  
ATOM    937  HD1 PHE A  55      21.933  22.555   9.309  1.00  8.63           H  
ATOM    938  HD2 PHE A  55      20.691  18.480   9.106  1.00  8.63           H  
ATOM    939  HE1 PHE A  55      20.280  22.991  11.027  1.00  8.63           H  
ATOM    940  HE2 PHE A  55      19.062  18.917  10.883  1.00  8.63           H  
ATOM    941  HZ  PHE A  55      18.891  21.144  11.943  1.00  8.63           H  
ATOM    942  N   SER A  56      24.097  21.078   5.459  1.00  8.01           N  
ATOM    943  CA  SER A  56      25.112  20.625   4.525  1.00  9.15           C  
ATOM    944  C   SER A  56      26.250  20.009   5.320  1.00 10.31           C  
ATOM    945  O   SER A  56      26.794  20.655   6.235  1.00 13.17           O  
ATOM    946  CB  SER A  56      25.491  21.852   3.702  1.00 12.08           C  
ATOM    947  OG  SER A  56      24.441  22.503   2.998  1.00 13.93           O  
ATOM    948  HN  SER A  56      24.366  21.826   6.175  1.00 11.11           H  
ATOM    949  HA  SER A  56      24.683  19.869   3.867  1.00 11.11           H  
ATOM    950  HB1 SER A  56      25.933  22.581   4.382  1.00 11.11           H  
ATOM    951  HB2 SER A  56      26.235  21.540   2.969  1.00 11.11           H  
ATOM    952  HG  SER A  56      24.005  21.831   2.320  1.00 11.11           H  
ATOM    953  N   VAL A  57      26.613  18.772   4.981  1.00 10.98           N  
ATOM    954  CA  VAL A  57      27.608  18.037   5.772  1.00 10.52           C  
ATOM    955  C   VAL A  57      29.044  18.170   5.267  1.00 10.07           C  
ATOM    956  O   VAL A  57      29.937  17.520   5.805  1.00 11.31           O  
ATOM    957  CB  VAL A  57      27.235  16.546   5.951  1.00 11.52           C  
ATOM    958  CG1 VAL A  57      25.840  16.484   6.562  1.00 14.45           C  
ATOM    959  CG2 VAL A  57      27.346  15.742   4.661  1.00 12.70           C  
ATOM    960  HN  VAL A  57      26.174  18.309   4.122  1.00 11.65           H  
ATOM    961  HA  VAL A  57      27.592  18.478   6.769  1.00 11.65           H  
ATOM    962  HB  VAL A  57      27.931  16.115   6.671  1.00 11.65           H  
ATOM    963 1HG1 VAL A  57      25.549  15.443   6.700  1.00 11.65           H  
ATOM    964 2HG1 VAL A  57      25.129  16.974   5.896  1.00 11.65           H  
ATOM    965 3HG1 VAL A  57      25.843  16.991   7.527  1.00 11.65           H  
ATOM    966 1HG2 VAL A  57      27.071  14.705   4.854  1.00 11.65           H  
ATOM    967 2HG2 VAL A  57      28.371  15.783   4.294  1.00 11.65           H  
ATOM    968 3HG2 VAL A  57      26.675  16.162   3.912  1.00 11.65           H  
ATOM    969  N   ALA A  58      29.295  18.999   4.289  1.00 11.35           N  
ATOM    970  CA  ALA A  58      30.651  19.233   3.793  1.00 12.11           C  
ATOM    971  C   ALA A  58      31.544  19.629   4.953  1.00 10.92           C  
ATOM    972  O   ALA A  58      31.213  20.505   5.735  1.00 12.21           O  
ATOM    973  CB  ALA A  58      30.733  20.316   2.738  1.00 17.07           C  
ATOM    974  HN  ALA A  58      28.481  19.525   3.835  1.00 12.73           H  
ATOM    975  HA  ALA A  58      31.029  18.304   3.366  1.00 12.73           H  
ATOM    976  HB1 ALA A  58      31.768  20.434   2.417  1.00 12.73           H  
ATOM    977  HB2 ALA A  58      30.372  21.257   3.154  1.00 12.73           H  
ATOM    978  HB3 ALA A  58      30.118  20.038   1.882  1.00 12.73           H  
ATOM    979  N   GLN A  59      32.714  18.990   5.078  1.00 11.75           N  
ATOM    980  CA  GLN A  59      33.726  19.293   6.060  1.00 11.92           C  
ATOM    981  C   GLN A  59      33.195  19.166   7.487  1.00 12.18           C  
ATOM    982  O   GLN A  59      33.777  19.737   8.425  1.00 13.98           O  
ATOM    983  CB  GLN A  59      34.343  20.667   5.811  1.00 13.92           C  
ATOM    984  CG  GLN A  59      34.951  20.806   4.429  1.00 21.90           C  
ATOM    985  CD  GLN A  59      35.626  22.155   4.222  1.00 24.44           C  
ATOM    986  OE1 GLN A  59      35.624  22.983   5.135  1.00 38.23           O  
ATOM    987  NE2 GLN A  59      36.174  22.313   3.034  1.00 40.31           N  
ATOM    988  HN  GLN A  59      32.914  18.191   4.395  1.00 20.96           H  
ATOM    989  HA  GLN A  59      34.520  18.556   5.944  1.00 20.96           H  
ATOM    990  HB1 GLN A  59      33.565  21.422   5.925  1.00 20.96           H  
ATOM    991  HB2 GLN A  59      35.125  20.835   6.552  1.00 20.96           H  
ATOM    992  HG1 GLN A  59      35.693  20.019   4.293  1.00 20.96           H  
ATOM    993  HG2 GLN A  59      34.161  20.693   3.687  1.00 20.96           H  
ATOM    994 1HE2 GLN A  59      36.120  21.526   2.311  1.00 20.96           H  
ATOM    995 2HE2 GLN A  59      36.673  23.228   2.792  1.00 20.96           H  
ATOM    996  N   CYS A  60      32.154  18.386   7.713  1.00 11.03           N  
ATOM    997  CA  CYS A  60      31.616  18.289   9.063  1.00 11.00           C  
ATOM    998  C   CYS A  60      32.518  17.500   9.990  1.00 10.80           C  
ATOM    999  O   CYS A  60      33.410  16.779   9.577  1.00 12.47           O  
ATOM   1000  CB  CYS A  60      30.236  17.687   8.995  1.00 13.16           C  
ATOM   1001  SG  CYS A  60      30.207  15.940   8.739  1.00 15.18           S  
ATOM   1002  HN  CYS A  60      31.710  17.831   6.913  1.00 12.27           H  
ATOM   1003  HA  CYS A  60      31.524  19.299   9.462  1.00 12.27           H  
ATOM   1004  HB1 CYS A  60      29.725  17.901   9.934  1.00 12.27           H  
ATOM   1005  HB2 CYS A  60      29.699  18.160   8.173  1.00 12.27           H  
ATOM   1006  HG  CYS A  60      30.815  15.647   7.581  1.00 12.27           H  
ATOM   1007  N   GLN A  61      32.263  17.725  11.273  1.00 10.50           N  
ATOM   1008  CA  GLN A  61      32.784  16.910  12.339  1.00  9.70           C  
ATOM   1009  C   GLN A  61      31.646  16.082  12.915  1.00  9.06           C  
ATOM   1010  O   GLN A  61      30.509  16.564  12.990  1.00 10.41           O  
ATOM   1011  CB  GLN A  61      33.465  17.748  13.396  1.00 12.28           C  
ATOM   1012  CG  GLN A  61      34.788  18.388  13.070  1.00 17.87           C  
ATOM   1013  CD  GLN A  61      35.334  18.963  14.380  1.00 23.34           C  
ATOM   1014  OE1 GLN A  61      36.000  18.313  15.204  1.00 36.05           O  
ATOM   1015  NE2 GLN A  61      34.941  20.225  14.487  1.00 33.12           N  
ATOM   1016  HN  GLN A  61      31.638  18.555  11.528  1.00 18.04           H  
ATOM   1017  HA  GLN A  61      33.522  16.228  11.917  1.00 18.04           H  
ATOM   1018  HB1 GLN A  61      32.777  18.551  13.661  1.00 18.04           H  
ATOM   1019  HB2 GLN A  61      33.624  17.105  14.261  1.00 18.04           H  
ATOM   1020  HG1 GLN A  61      35.477  17.644  12.671  1.00 18.04           H  
ATOM   1021  HG2 GLN A  61      34.650  19.185  12.339  1.00 18.04           H  
ATOM   1022 1HE2 GLN A  61      34.341  20.665  13.719  1.00 18.04           H  
ATOM   1023 2HE2 GLN A  61      35.224  20.803  15.342  1.00 18.04           H  
ATOM   1024  N   LEU A  62      31.946  14.861  13.298  1.00  8.83           N  
ATOM   1025  CA  LEU A  62      30.994  13.893  13.818  1.00  8.60           C  
ATOM   1026  C   LEU A  62      31.442  13.379  15.180  1.00  8.84           C  
ATOM   1027  O   LEU A  62      32.498  12.746  15.305  1.00 12.46           O  
ATOM   1028  CB  LEU A  62      30.841  12.728  12.846  1.00  9.42           C  
ATOM   1029  CG  LEU A  62      30.227  13.170  11.505  1.00 10.89           C  
ATOM   1030  CD1 LEU A  62      30.534  12.195  10.393  1.00 12.90           C  
ATOM   1031  CD2 LEU A  62      28.728  13.362  11.688  1.00 14.62           C  
ATOM   1032  HN  LEU A  62      32.969  14.556  13.221  1.00 10.82           H  
ATOM   1033  HA  LEU A  62      30.026  14.382  13.931  1.00 10.82           H  
ATOM   1034  HB1 LEU A  62      31.824  12.296  12.657  1.00 10.82           H  
ATOM   1035  HB2 LEU A  62      30.194  11.976  13.298  1.00 10.82           H  
ATOM   1036  HG  LEU A  62      30.660  14.134  11.237  1.00 10.82           H  
ATOM   1037 1HD1 LEU A  62      30.082  12.546   9.466  1.00 10.82           H  
ATOM   1038 2HD1 LEU A  62      30.129  11.215  10.646  1.00 10.82           H  
ATOM   1039 3HD1 LEU A  62      31.614  12.119  10.264  1.00 10.82           H  
ATOM   1040 1HD2 LEU A  62      28.283  13.675  10.743  1.00 10.82           H  
ATOM   1041 2HD2 LEU A  62      28.549  14.126  12.444  1.00 10.82           H  
ATOM   1042 3HD2 LEU A  62      28.277  12.422  12.007  1.00 10.82           H  
ATOM   1043  N   MET A  63      30.628  13.623  16.179  1.00  8.24           N  
ATOM   1044  CA  MET A  63      30.986  13.331  17.565  1.00  8.75           C  
ATOM   1045  C   MET A  63      29.991  12.324  18.107  1.00 10.39           C  
ATOM   1046  O   MET A  63      28.792  12.450  17.974  1.00 15.31           O  
ATOM   1047  CB  MET A  63      31.115  14.665  18.315  1.00 13.62           C  
ATOM   1048  CG  MET A  63      32.306  15.558  17.834  1.00 19.37           C  
ATOM   1049  SD  MET A  63      32.293  17.244  18.419  1.00 18.58           S  
ATOM   1050  CE  MET A  63      30.906  17.976  17.569  1.00 25.86           C  
ATOM   1051  HN  MET A  63      29.669  14.050  15.972  1.00 15.02           H  
ATOM   1052  HA  MET A  63      31.968  12.857  17.561  1.00 15.02           H  
ATOM   1053  HB1 MET A  63      30.190  15.225  18.177  1.00 15.02           H  
ATOM   1054  HB2 MET A  63      31.255  14.449  19.374  1.00 15.02           H  
ATOM   1055  HG1 MET A  63      33.232  15.093  18.173  1.00 15.02           H  
ATOM   1056  HG2 MET A  63      32.288  15.581  16.744  1.00 15.02           H  
ATOM   1057  HE1 MET A  63      30.810  19.022  17.862  1.00 15.02           H  
ATOM   1058  HE2 MET A  63      29.994  17.441  17.833  1.00 15.02           H  
ATOM   1059  HE3 MET A  63      31.065  17.914  16.492  1.00 15.02           H  
ATOM   1060  N   LYS A  64      30.455  11.248  18.739  1.00  8.12           N  
ATOM   1061  CA  LYS A  64      29.622  10.276  19.428  1.00  8.05           C  
ATOM   1062  C   LYS A  64      29.676  10.574  20.907  1.00  7.59           C  
ATOM   1063  O   LYS A  64      30.748  10.717  21.486  1.00  9.46           O  
ATOM   1064  CB  LYS A  64      30.084   8.863  19.146  1.00  8.42           C  
ATOM   1065  CG  LYS A  64      29.997   8.471  17.670  1.00 10.92           C  
ATOM   1066  CD  LYS A  64      30.496   7.055  17.409  1.00 14.21           C  
ATOM   1067  CE  LYS A  64      31.980   6.853  17.601  1.00 15.23           C  
ATOM   1068  NZ  LYS A  64      32.693   7.297  16.424  1.00 23.10           N1+
ATOM   1069  HN  LYS A  64      31.513  11.088  18.740  1.00 11.68           H  
ATOM   1070  HA  LYS A  64      28.594  10.386  19.084  1.00 11.68           H  
ATOM   1071  HB1 LYS A  64      31.122   8.770  19.466  1.00 11.68           H  
ATOM   1072  HB2 LYS A  64      29.463   8.177  19.721  1.00 11.68           H  
ATOM   1073  HG1 LYS A  64      28.957   8.539  17.352  1.00 11.68           H  
ATOM   1074  HG2 LYS A  64      30.601   9.167  17.088  1.00 11.68           H  
ATOM   1075  HD1 LYS A  64      29.973   6.382  18.089  1.00 11.68           H  
ATOM   1076  HD2 LYS A  64      30.250   6.795  16.379  1.00 11.68           H  
ATOM   1077  HE1 LYS A  64      32.314   7.428  18.464  1.00 11.68           H  
ATOM   1078  HE2 LYS A  64      32.182   5.795  17.768  1.00 11.68           H  
ATOM   1079  HZ1 LYS A  64      33.743   7.151  16.566  1.00 11.68           H  
ATOM   1080  HZ2 LYS A  64      32.497   8.336  16.258  1.00 11.68           H  
ATOM   1081  HZ3 LYS A  64      32.367   6.733  15.575  1.00 11.68           H  
ATOM   1082  N   THR A  65      28.509  10.671  21.549  1.00  7.40           N  
ATOM   1083  CA  THR A  65      28.424  11.000  22.950  1.00  8.03           C  
ATOM   1084  C   THR A  65      27.437  10.077  23.642  1.00  7.52           C  
ATOM   1085  O   THR A  65      26.613   9.428  22.988  1.00  8.33           O  
ATOM   1086  CB  THR A  65      28.003  12.464  23.192  1.00  9.83           C  
ATOM   1087  OG1 THR A  65      26.705  12.695  22.613  1.00 13.00           O  
ATOM   1088  CG2 THR A  65      28.902  13.498  22.612  1.00 12.44           C  
ATOM   1089  HN  THR A  65      27.605  10.498  21.004  1.00  9.51           H  
ATOM   1090  HA  THR A  65      29.406  10.848  23.397  1.00  9.51           H  
ATOM   1091  HB  THR A  65      27.935  12.630  24.267  1.00  9.51           H  
ATOM   1092  HG1 THR A  65      26.744  12.509  21.580  1.00  9.51           H  
ATOM   1093 1HG2 THR A  65      28.512  14.490  22.842  1.00  9.51           H  
ATOM   1094 2HG2 THR A  65      28.954  13.370  21.531  1.00  9.51           H  
ATOM   1095 3HG2 THR A  65      29.900  13.393  23.038  1.00  9.51           H  
ATOM   1096  N   GLU A  66      27.485  10.054  24.967  1.00  8.23           N  
ATOM   1097  CA  GLU A  66      26.673   9.149  25.755  1.00  8.78           C  
ATOM   1098  C   GLU A  66      25.783   9.922  26.742  1.00  9.32           C  
ATOM   1099  O   GLU A  66      25.107   9.299  27.568  1.00 10.27           O  
ATOM   1100  CB  GLU A  66      27.487   8.088  26.487  1.00  9.93           C  
ATOM   1101  CG  GLU A  66      28.476   7.381  25.598  1.00 10.68           C  
ATOM   1102  CD  GLU A  66      27.885   6.671  24.392  1.00 10.29           C  
ATOM   1103  OE1 GLU A  66      28.596   6.673  23.337  1.00 11.44           O  
ATOM   1104  OE2 GLU A  66      26.784   6.113  24.484  1.00 11.62           O  
ATOM   1105  HN  GLU A  66      28.146  10.727  25.472  1.00 10.06           H  
ATOM   1106  HA  GLU A  66      26.010   8.627  25.065  1.00 10.06           H  
ATOM   1107  HB1 GLU A  66      28.033   8.569  27.298  1.00 10.06           H  
ATOM   1108  HB2 GLU A  66      26.801   7.348  26.899  1.00 10.06           H  
ATOM   1109  HG1 GLU A  66      29.189   8.121  25.235  1.00 10.06           H  
ATOM   1110  HG2 GLU A  66      28.998   6.638  26.202  1.00 10.06           H  
ATOM   1111  N   ARG A  67      25.777  11.237  26.657  1.00  9.57           N  
ATOM   1112  CA  ARG A  67      24.947  12.110  27.483  1.00 10.61           C  
ATOM   1113  C   ARG A  67      24.220  13.090  26.604  1.00 13.35           C  
ATOM   1114  O   ARG A  67      24.908  13.592  25.711  1.00 19.73           O  
ATOM   1115  CB  ARG A  67      25.771  12.801  28.551  1.00 13.36           C  
ATOM   1116  CG  ARG A  67      26.389  11.845  29.573  1.00 13.81           C  
ATOM   1117  CD  ARG A  67      25.326  11.234  30.466  1.00 15.95           C  
ATOM   1118  NE  ARG A  67      25.827  10.210  31.356  1.00 16.31           N  
ATOM   1119  CZ  ARG A  67      26.414  10.346  32.540  1.00 16.63           C  
ATOM   1120  NH1 ARG A  67      26.592  11.569  33.004  1.00 17.38           N  
ATOM   1121  NH2 ARG A  67      26.837   9.352  33.288  1.00 18.27           N  
ATOM   1122  HN  ARG A  67      26.422  11.695  25.936  1.00 15.00           H  
ATOM   1123  HA  ARG A  67      24.202  11.491  27.982  1.00 15.00           H  
ATOM   1124  HB1 ARG A  67      26.577  13.348  28.062  1.00 15.00           H  
ATOM   1125  HB2 ARG A  67      25.126  13.501  29.082  1.00 15.00           H  
ATOM   1126  HG1 ARG A  67      26.910  11.047  29.044  1.00 15.00           H  
ATOM   1127  HG2 ARG A  67      27.099  12.395  30.191  1.00 15.00           H  
ATOM   1128  HD1 ARG A  67      24.887  12.028  31.069  1.00 15.00           H  
ATOM   1129  HD2 ARG A  67      24.558  10.792  29.832  1.00 15.00           H  
ATOM   1130  HE  ARG A  67      25.708   9.203  31.013  1.00 15.00           H  
ATOM   1131 1HH1 ARG A  67      26.267  12.412  32.430  1.00 15.00           H  
ATOM   1132 2HH1 ARG A  67      27.061  11.718  33.954  1.00 15.00           H  
ATOM   1133 1HH2 ARG A  67      26.718   8.343  32.954  1.00 15.00           H  
ATOM   1134 2HH2 ARG A  67      27.300   9.552  34.232  1.00 15.00           H  
ATOM   1135  N   PRO A  68      22.953  13.364  26.825  1.00 15.40           N  
ATOM   1136  CA  PRO A  68      22.203  12.910  27.972  1.00 13.90           C  
ATOM   1137  C   PRO A  68      21.764  11.452  27.873  1.00 12.29           C  
ATOM   1138  O   PRO A  68      21.358  10.888  28.884  1.00 15.51           O  
ATOM   1139  CB  PRO A  68      20.964  13.839  27.931  1.00 18.56           C  
ATOM   1140  CG  PRO A  68      20.742  14.052  26.451  1.00 20.64           C  
ATOM   1141  CD  PRO A  68      22.130  14.193  25.899  1.00 17.98           C  
ATOM   1142  HA  PRO A  68      22.771  13.075  28.887  1.00 16.33           H  
ATOM   1143  HB1 PRO A  68      20.100  13.359  28.391  1.00 16.33           H  
ATOM   1144  HB2 PRO A  68      21.167  14.784  28.436  1.00 16.33           H  
ATOM   1145  HG1 PRO A  68      20.233  13.196  26.008  1.00 16.33           H  
ATOM   1146  HG2 PRO A  68      20.159  14.955  26.272  1.00 16.33           H  
ATOM   1147  HD1 PRO A  68      22.185  13.811  24.880  1.00 16.33           H  
ATOM   1148  HD2 PRO A  68      22.453  15.234  25.916  1.00 16.33           H  
ATOM   1149  N   ARG A  69      21.820  10.874  26.678  1.00 11.52           N  
ATOM   1150  CA  ARG A  69      21.482   9.465  26.493  1.00 14.13           C  
ATOM   1151  C   ARG A  69      22.631   8.742  25.799  1.00 10.54           C  
ATOM   1152  O   ARG A  69      23.263   9.374  24.964  1.00 10.37           O  
ATOM   1153  CB  ARG A  69      20.266   9.342  25.566  1.00 19.77           C  
ATOM   1154  CG  ARG A  69      18.916   9.834  26.028  1.00 17.49           C  
ATOM   1155  CD  ARG A  69      17.864   9.300  25.052  1.00 15.49           C  
ATOM   1156  NE  ARG A  69      17.674   7.856  25.277  1.00 14.91           N  
ATOM   1157  CZ  ARG A  69      16.733   7.120  24.685  1.00 12.58           C  
ATOM   1158  NH1 ARG A  69      15.921   7.758  23.832  1.00 11.39           N  
ATOM   1159  NH2 ARG A  69      16.607   5.814  24.929  1.00 15.94           N  
ATOM   1160  HN  ARG A  69      22.120  11.455  25.831  1.00 14.01           H  
ATOM   1161  HA  ARG A  69      21.270   8.999  27.455  1.00 14.01           H  
ATOM   1162  HB1 ARG A  69      20.507   9.891  24.656  1.00 14.01           H  
ATOM   1163  HB2 ARG A  69      20.153   8.283  25.333  1.00 14.01           H  
ATOM   1164  HG1 ARG A  69      18.711   9.465  27.033  1.00 14.01           H  
ATOM   1165  HG2 ARG A  69      18.900  10.924  26.031  1.00 14.01           H  
ATOM   1166  HD1 ARG A  69      16.920   9.820  25.215  1.00 14.01           H  
ATOM   1167  HD2 ARG A  69      18.200   9.467  24.029  1.00 14.01           H  
ATOM   1168  HE  ARG A  69      18.335   7.366  25.961  1.00 14.01           H  
ATOM   1169 1HH1 ARG A  69      16.047   8.806  23.656  1.00 14.01           H  
ATOM   1170 2HH1 ARG A  69      15.147   7.220  23.327  1.00 14.01           H  
ATOM   1171 1HH2 ARG A  69      17.271   5.331  25.615  1.00 14.01           H  
ATOM   1172 2HH2 ARG A  69      15.842   5.249  24.438  1.00 14.01           H  
ATOM   1173  N   PRO A  70      22.790   7.475  26.056  1.00 10.36           N  
ATOM   1174  CA  PRO A  70      23.665   6.657  25.202  1.00  9.47           C  
ATOM   1175  C   PRO A  70      23.243   6.765  23.737  1.00  8.65           C  
ATOM   1176  O   PRO A  70      22.086   6.967  23.437  1.00  9.83           O  
ATOM   1177  CB  PRO A  70      23.474   5.234  25.722  1.00 11.22           C  
ATOM   1178  CG  PRO A  70      23.078   5.427  27.152  1.00 13.04           C  
ATOM   1179  CD  PRO A  70      22.199   6.654  27.123  1.00 13.69           C  
ATOM   1180  HA  PRO A  70      24.704   6.966  25.320  1.00 10.89           H  
ATOM   1181  HB1 PRO A  70      22.689   4.720  25.168  1.00 10.89           H  
ATOM   1182  HB2 PRO A  70      24.402   4.666  25.649  1.00 10.89           H  
ATOM   1183  HG1 PRO A  70      22.526   4.563  27.521  1.00 10.89           H  
ATOM   1184  HG2 PRO A  70      23.955   5.593  27.778  1.00 10.89           H  
ATOM   1185  HD1 PRO A  70      21.169   6.389  26.885  1.00 10.89           H  
ATOM   1186  HD2 PRO A  70      22.229   7.177  28.079  1.00 10.89           H  
ATOM   1187  N   ASN A  71      24.186   6.551  22.825  1.00  7.79           N  
ATOM   1188  CA  ASN A  71      23.922   6.432  21.381  1.00  7.96           C  
ATOM   1189  C   ASN A  71      23.511   7.757  20.745  1.00  7.90           C  
ATOM   1190  O   ASN A  71      22.838   7.797  19.716  1.00  8.66           O  
ATOM   1191  CB  ASN A  71      22.880   5.339  21.092  1.00  8.83           C  
ATOM   1192  CG  ASN A  71      23.322   4.036  21.709  1.00  9.40           C  
ATOM   1193  OD1 ASN A  71      24.478   3.629  21.518  1.00 10.21           O  
ATOM   1194  ND2 ASN A  71      22.462   3.410  22.482  1.00 10.79           N  
ATOM   1195  HN  ASN A  71      25.198   6.460  23.160  1.00  8.94           H  
ATOM   1196  HA  ASN A  71      24.854   6.122  20.907  1.00  8.94           H  
ATOM   1197  HB1 ASN A  71      21.920   5.633  21.517  1.00  8.94           H  
ATOM   1198  HB2 ASN A  71      22.778   5.213  20.014  1.00  8.94           H  
ATOM   1199 1HD2 ASN A  71      21.492   3.829  22.652  1.00  8.94           H  
ATOM   1200 2HD2 ASN A  71      22.732   2.482  22.941  1.00  8.94           H  
ATOM   1201  N   THR A  72      23.990   8.848  21.340  1.00  8.52           N  
ATOM   1202  CA  THR A  72      23.796  10.182  20.767  1.00  8.34           C  
ATOM   1203  C   THR A  72      24.938  10.486  19.828  1.00  7.81           C  
ATOM   1204  O   THR A  72      26.081  10.008  19.978  1.00  7.75           O  
ATOM   1205  CB  THR A  72      23.717  11.172  21.938  1.00  8.84           C  
ATOM   1206  OG1 THR A  72      22.563  10.882  22.727  1.00 10.13           O  
ATOM   1207  CG2 THR A  72      23.630  12.638  21.537  1.00 10.51           C  
ATOM   1208  HN  THR A  72      24.529   8.748  22.259  1.00  8.84           H  
ATOM   1209  HA  THR A  72      22.858  10.203  20.213  1.00  8.84           H  
ATOM   1210  HB  THR A  72      24.601  11.038  22.561  1.00  8.84           H  
ATOM   1211  HG1 THR A  72      21.701  10.972  22.134  1.00  8.84           H  
ATOM   1212 1HG2 THR A  72      23.578  13.258  22.432  1.00  8.84           H  
ATOM   1213 2HG2 THR A  72      22.737  12.798  20.933  1.00  8.84           H  
ATOM   1214 3HG2 THR A  72      24.513  12.910  20.958  1.00  8.84           H  
ATOM   1215  N   PHE A  73      24.667  11.299  18.812  1.00  9.29           N  
ATOM   1216  CA  PHE A  73      25.720  11.827  17.958  1.00  9.26           C  
ATOM   1217  C   PHE A  73      25.449  13.302  17.671  1.00  8.45           C  
ATOM   1218  O   PHE A  73      24.314  13.734  17.612  1.00 10.88           O  
ATOM   1219  CB  PHE A  73      25.939  11.000  16.693  1.00 10.55           C  
ATOM   1220  CG  PHE A  73      24.829  10.901  15.678  1.00 10.54           C  
ATOM   1221  CD1 PHE A  73      23.827   9.975  15.824  1.00 12.31           C  
ATOM   1222  CD2 PHE A  73      24.811  11.712  14.560  1.00 12.08           C  
ATOM   1223  CE1 PHE A  73      22.844   9.831  14.866  1.00 13.38           C  
ATOM   1224  CE2 PHE A  73      23.819  11.595  13.624  1.00 13.72           C  
ATOM   1225  CZ  PHE A  73      22.815  10.651  13.762  1.00 14.80           C  
ATOM   1226  HN  PHE A  73      23.651  11.572  18.618  1.00 11.39           H  
ATOM   1227  HA  PHE A  73      26.646  11.781  18.531  1.00 11.39           H  
ATOM   1228  HB1 PHE A  73      26.802  11.425  16.180  1.00 11.39           H  
ATOM   1229  HB2 PHE A  73      26.169   9.984  17.013  1.00 11.39           H  
ATOM   1230  HD1 PHE A  73      23.807   9.343  16.711  1.00 11.39           H  
ATOM   1231  HD2 PHE A  73      25.597  12.455  14.421  1.00 11.39           H  
ATOM   1232  HE1 PHE A  73      22.083   9.060  14.985  1.00 11.39           H  
ATOM   1233  HE2 PHE A  73      23.819  12.255  12.757  1.00 11.39           H  
ATOM   1234  HZ  PHE A  73      22.024  10.560  13.017  1.00 11.39           H  
ATOM   1235  N   ILE A  74      26.531  14.042  17.513  1.00  8.48           N  
ATOM   1236  CA  ILE A  74      26.489  15.479  17.245  1.00  8.47           C  
ATOM   1237  C   ILE A  74      27.169  15.687  15.904  1.00  8.43           C  
ATOM   1238  O   ILE A  74      28.258  15.169  15.644  1.00 10.91           O  
ATOM   1239  CB  ILE A  74      27.186  16.283  18.328  1.00  9.33           C  
ATOM   1240  CG1 ILE A  74      26.593  16.023  19.719  1.00 14.33           C  
ATOM   1241  CG2 ILE A  74      27.169  17.763  17.978  1.00 11.33           C  
ATOM   1242  CD1 ILE A  74      27.403  16.638  20.822  1.00 14.65           C  
ATOM   1243  HN  ILE A  74      27.487  13.566  17.585  1.00 10.74           H  
ATOM   1244  HA  ILE A  74      25.450  15.800  17.173  1.00 10.74           H  
ATOM   1245  HB  ILE A  74      28.228  15.965  18.352  1.00 10.74           H  
ATOM   1246 1HG1 ILE A  74      25.587  16.441  19.752  1.00 10.74           H  
ATOM   1247 2HG1 ILE A  74      26.545  14.946  19.881  1.00 10.74           H  
ATOM   1248 1HG2 ILE A  74      27.672  18.328  18.763  1.00 10.74           H  
ATOM   1249 2HG2 ILE A  74      26.138  18.104  17.889  1.00 10.74           H  
ATOM   1250 3HG2 ILE A  74      27.685  17.919  17.031  1.00 10.74           H  
ATOM   1251 1HD1 ILE A  74      26.935  16.421  21.782  1.00 10.74           H  
ATOM   1252 2HD1 ILE A  74      27.453  17.717  20.679  1.00 10.74           H  
ATOM   1253 3HD1 ILE A  74      28.411  16.223  20.808  1.00 10.74           H  
ATOM   1254  N   ILE A  75      26.510  16.465  15.019  1.00  8.27           N  
ATOM   1255  CA  ILE A  75      27.161  16.964  13.808  1.00  8.41           C  
ATOM   1256  C   ILE A  75      27.541  18.416  14.036  1.00  7.81           C  
ATOM   1257  O   ILE A  75      26.706  19.194  14.499  1.00  9.65           O  
ATOM   1258  CB  ILE A  75      26.363  16.898  12.505  1.00  9.57           C  
ATOM   1259  CG1 ILE A  75      27.213  17.243  11.279  1.00 13.20           C  
ATOM   1260  CG2 ILE A  75      25.119  17.767  12.575  1.00 11.55           C  
ATOM   1261  CD1 ILE A  75      26.565  16.895   9.958  1.00 14.14           C  
ATOM   1262  HN  ILE A  75      25.489  16.722  15.208  1.00 10.32           H  
ATOM   1263  HA  ILE A  75      28.081  16.397  13.665  1.00 10.32           H  
ATOM   1264  HB  ILE A  75      26.029  15.867  12.385  1.00 10.32           H  
ATOM   1265 1HG1 ILE A  75      27.411  18.315  11.291  1.00 10.32           H  
ATOM   1266 2HG1 ILE A  75      28.155  16.699  11.352  1.00 10.32           H  
ATOM   1267 1HG2 ILE A  75      24.574  17.698  11.634  1.00 10.32           H  
ATOM   1268 2HG2 ILE A  75      25.408  18.803  12.752  1.00 10.32           H  
ATOM   1269 3HG2 ILE A  75      24.481  17.424  13.390  1.00 10.32           H  
ATOM   1270 1HD1 ILE A  75      27.232  17.171   9.142  1.00 10.32           H  
ATOM   1271 2HD1 ILE A  75      25.626  17.439   9.859  1.00 10.32           H  
ATOM   1272 3HD1 ILE A  75      26.369  15.823   9.920  1.00 10.32           H  
ATOM   1273  N   ARG A  76      28.768  18.778  13.762  1.00  8.51           N  
ATOM   1274  CA  ARG A  76      29.230  20.179  13.741  1.00  8.55           C  
ATOM   1275  C   ARG A  76      29.493  20.503  12.263  1.00  9.00           C  
ATOM   1276  O   ARG A  76      30.331  19.863  11.622  1.00 10.36           O  
ATOM   1277  CB  ARG A  76      30.444  20.385  14.609  1.00 10.61           C  
ATOM   1278  CG  ARG A  76      30.936  21.789  14.666  1.00 12.96           C  
ATOM   1279  CD  ARG A  76      32.222  21.975  15.400  1.00 25.46           C  
ATOM   1280  NE  ARG A  76      32.277  21.478  16.728  1.00 24.21           N  
ATOM   1281  CZ  ARG A  76      33.241  21.407  17.594  1.00 24.56           C  
ATOM   1282  NH1 ARG A  76      34.511  21.760  17.438  1.00 38.16           N  
ATOM   1283  NH2 ARG A  76      32.977  20.893  18.795  1.00 41.91           N  
ATOM   1284  HN  ARG A  76      29.480  18.011  13.540  1.00 19.48           H  
ATOM   1285  HA  ARG A  76      28.426  20.820  14.103  1.00 19.48           H  
ATOM   1286  HB1 ARG A  76      30.194  20.071  15.623  1.00 19.48           H  
ATOM   1287  HB2 ARG A  76      31.248  19.759  14.222  1.00 19.48           H  
ATOM   1288  HG1 ARG A  76      31.076  22.140  13.644  1.00 19.48           H  
ATOM   1289  HG2 ARG A  76      30.175  22.395  15.158  1.00 19.48           H  
ATOM   1290  HD1 ARG A  76      33.004  21.475  14.828  1.00 19.48           H  
ATOM   1291  HD2 ARG A  76      32.428  23.045  15.439  1.00 19.48           H  
ATOM   1292  HE  ARG A  76      31.346  21.087  17.083  1.00 19.48           H  
ATOM   1293 1HH1 ARG A  76      34.844  22.160  16.503  1.00 19.48           H  
ATOM   1294 2HH1 ARG A  76      35.202  21.644  18.247  1.00 19.48           H  
ATOM   1295 1HH2 ARG A  76      31.990  20.551  19.025  1.00 19.48           H  
ATOM   1296 2HH2 ARG A  76      33.752  20.822  19.529  1.00 19.48           H  
ATOM   1297  N   CYS A  77      28.733  21.482  11.773  1.00  9.80           N  
ATOM   1298  CA  CYS A  77      28.789  21.780  10.350  1.00 10.88           C  
ATOM   1299  C   CYS A  77      28.619  23.259  10.118  1.00  8.96           C  
ATOM   1300  O   CYS A  77      28.287  24.036  11.029  1.00 11.16           O  
ATOM   1301  CB  CYS A  77      27.737  20.948   9.587  1.00 14.95           C  
ATOM   1302  SG  CYS A  77      26.072  21.061  10.223  1.00 18.37           S  
ATOM   1303  HN  CYS A  77      28.089  22.042  12.418  1.00 12.35           H  
ATOM   1304  HA  CYS A  77      29.775  21.493   9.984  1.00 12.35           H  
ATOM   1305  HB1 CYS A  77      27.726  21.287   8.551  1.00 12.35           H  
ATOM   1306  HB2 CYS A  77      28.042  19.902   9.625  1.00 12.35           H  
ATOM   1307  HG  CYS A  77      26.048  20.634  11.493  1.00 12.35           H  
ATOM   1308  N   LEU A  78      28.846  23.673   8.879  1.00  9.86           N  
ATOM   1309  CA  LEU A  78      28.719  25.084   8.518  1.00  8.95           C  
ATOM   1310  C   LEU A  78      27.348  25.301   7.890  1.00  8.49           C  
ATOM   1311  O   LEU A  78      26.966  24.636   6.915  1.00  9.58           O  
ATOM   1312  CB  LEU A  78      29.805  25.456   7.537  1.00 10.35           C  
ATOM   1313  CG  LEU A  78      29.842  26.894   7.070  1.00 12.49           C  
ATOM   1314  CD1 LEU A  78      30.276  27.770   8.223  1.00 16.09           C  
ATOM   1315  CD2 LEU A  78      30.832  27.068   5.920  1.00 14.47           C  
ATOM   1316  HN  LEU A  78      29.127  22.962   8.130  1.00 11.28           H  
ATOM   1317  HA  LEU A  78      28.811  25.699   9.413  1.00 11.28           H  
ATOM   1318  HB1 LEU A  78      30.763  25.238   8.009  1.00 11.29           H  
ATOM   1319  HB2 LEU A  78      29.682  24.827   6.656  1.00 11.29           H  
ATOM   1320  HG  LEU A  78      28.847  27.194   6.741  1.00 11.29           H  
ATOM   1321 1HD1 LEU A  78      30.307  28.810   7.898  1.00 11.29           H  
ATOM   1322 2HD1 LEU A  78      31.267  27.465   8.558  1.00 11.29           H  
ATOM   1323 3HD1 LEU A  78      29.567  27.667   9.045  1.00 11.29           H  
ATOM   1324 1HD2 LEU A  78      30.840  28.110   5.602  1.00 11.29           H  
ATOM   1325 2HD2 LEU A  78      30.533  26.436   5.084  1.00 11.29           H  
ATOM   1326 3HD2 LEU A  78      31.830  26.782   6.253  1.00 11.29           H  
ATOM   1327  N   GLN A  79      26.594  26.259   8.451  1.00  8.36           N  
ATOM   1328  CA  GLN A  79      25.317  26.679   7.910  1.00  8.45           C  
ATOM   1329  C   GLN A  79      25.501  28.095   7.362  1.00  8.46           C  
ATOM   1330  O   GLN A  79      25.514  29.054   8.130  1.00  9.31           O  
ATOM   1331  CB  GLN A  79      24.221  26.651   8.953  1.00  8.95           C  
ATOM   1332  CG  GLN A  79      22.824  26.836   8.456  1.00  8.62           C  
ATOM   1333  CD  GLN A  79      22.255  25.602   7.808  1.00  8.47           C  
ATOM   1334  OE1 GLN A  79      22.929  24.826   7.135  1.00 13.05           O  
ATOM   1335  NE2 GLN A  79      20.962  25.330   7.929  1.00 12.48           N  
ATOM   1336  HN  GLN A  79      26.953  26.735   9.340  1.00  9.57           H  
ATOM   1337  HA  GLN A  79      25.043  26.015   7.090  1.00  9.57           H  
ATOM   1338  HB1 GLN A  79      24.268  25.686   9.457  1.00  9.57           H  
ATOM   1339  HB2 GLN A  79      24.426  27.446   9.670  1.00  9.57           H  
ATOM   1340  HG1 GLN A  79      22.190  27.107   9.300  1.00  9.57           H  
ATOM   1341  HG2 GLN A  79      22.821  27.644   7.724  1.00  9.57           H  
ATOM   1342 1HE2 GLN A  79      20.327  25.987   8.486  1.00  9.57           H  
ATOM   1343 2HE2 GLN A  79      20.554  24.454   7.470  1.00  9.57           H  
ATOM   1344  N   TRP A  80      25.691  28.156   6.040  1.00  9.22           N  
ATOM   1345  CA  TRP A  80      26.004  29.382   5.323  1.00  9.37           C  
ATOM   1346  C   TRP A  80      27.364  29.915   5.833  1.00  9.65           C  
ATOM   1347  O   TRP A  80      28.376  29.491   5.306  1.00 11.44           O  
ATOM   1348  CB  TRP A  80      24.864  30.387   5.401  1.00 10.70           C  
ATOM   1349  CG  TRP A  80      25.142  31.706   4.806  1.00 12.07           C  
ATOM   1350  CD1 TRP A  80      24.958  32.921   5.438  1.00 15.66           C  
ATOM   1351  CD2 TRP A  80      25.641  32.048   3.535  1.00 13.30           C  
ATOM   1352  NE1 TRP A  80      25.310  33.961   4.639  1.00 18.69           N  
ATOM   1353  CE2 TRP A  80      25.745  33.472   3.432  1.00 13.21           C  
ATOM   1354  CE3 TRP A  80      26.011  31.290   2.450  1.00 13.53           C  
ATOM   1355  CZ2 TRP A  80      26.205  34.110   2.288  1.00 20.79           C  
ATOM   1356  CZ3 TRP A  80      26.482  31.931   1.291  1.00 17.54           C  
ATOM   1357  CH2 TRP A  80      26.578  33.312   1.220  1.00 17.62           C  
ATOM   1358  HN  TRP A  80      25.608  27.250   5.477  1.00 13.77           H  
ATOM   1359  HA  TRP A  80      26.133  29.119   4.273  1.00 13.77           H  
ATOM   1360  HB1 TRP A  80      24.004  29.960   4.885  1.00 13.77           H  
ATOM   1361  HB2 TRP A  80      24.620  30.537   6.453  1.00 13.77           H  
ATOM   1362  HD1 TRP A  80      24.577  33.031   6.453  1.00 13.77           H  
ATOM   1363  HE1 TRP A  80      25.257  34.996   4.907  1.00 13.77           H  
ATOM   1364  HE3 TRP A  80      25.940  30.203   2.488  1.00 13.77           H  
ATOM   1365  HZ2 TRP A  80      26.270  35.197   2.233  1.00 13.77           H  
ATOM   1366  HZ3 TRP A  80      26.778  31.330   0.431  1.00 13.77           H  
ATOM   1367  HH2 TRP A  80      26.953  33.777   0.308  1.00 13.77           H  
ATOM   1368  N   THR A  81      27.391  30.801   6.810  1.00  9.90           N  
ATOM   1369  CA  THR A  81      28.636  31.309   7.382  1.00 10.55           C  
ATOM   1370  C   THR A  81      28.725  31.085   8.887  1.00 10.64           C  
ATOM   1371  O   THR A  81      29.659  31.600   9.533  1.00 14.92           O  
ATOM   1372  CB  THR A  81      28.834  32.817   7.079  1.00 11.93           C  
ATOM   1373  OG1 THR A  81      27.754  33.556   7.680  1.00 14.52           O  
ATOM   1374  CG2 THR A  81      28.824  33.030   5.581  1.00 14.77           C  
ATOM   1375  HN  THR A  81      26.463  31.163   7.200  1.00 12.46           H  
ATOM   1376  HA  THR A  81      29.459  30.767   6.917  1.00 12.46           H  
ATOM   1377  HB  THR A  81      29.785  33.154   7.492  1.00 12.46           H  
ATOM   1378  HG1 THR A  81      26.840  33.230   7.279  1.00 12.46           H  
ATOM   1379 1HG2 THR A  81      28.963  34.089   5.363  1.00 12.46           H  
ATOM   1380 2HG2 THR A  81      27.870  32.698   5.173  1.00 12.46           H  
ATOM   1381 3HG2 THR A  81      29.632  32.457   5.127  1.00 12.46           H  
ATOM   1382  N   THR A  82      27.801  30.343   9.489  1.00  9.10           N  
ATOM   1383  CA  THR A  82      27.767  30.107  10.922  1.00  9.31           C  
ATOM   1384  C   THR A  82      28.032  28.642  11.222  1.00  9.34           C  
ATOM   1385  O   THR A  82      27.375  27.771  10.658  1.00  9.03           O  
ATOM   1386  CB  THR A  82      26.365  30.446  11.479  1.00 10.63           C  
ATOM   1387  OG1 THR A  82      26.031  31.819  11.184  1.00 12.51           O  
ATOM   1388  CG2 THR A  82      26.364  30.286  12.966  1.00 12.53           C  
ATOM   1389  HN  THR A  82      27.040  29.895   8.885  1.00 10.35           H  
ATOM   1390  HA  THR A  82      28.518  30.725  11.414  1.00 10.35           H  
ATOM   1391  HB  THR A  82      25.622  29.783  11.036  1.00 10.35           H  
ATOM   1392  HG1 THR A  82      26.740  32.455  11.627  1.00 10.35           H  
ATOM   1393 1HG2 THR A  82      25.375  30.525  13.357  1.00 10.35           H  
ATOM   1394 2HG2 THR A  82      27.100  30.959  13.405  1.00 10.35           H  
ATOM   1395 3HG2 THR A  82      26.616  29.257  13.221  1.00 10.35           H  
ATOM   1396  N   VAL A  83      28.971  28.388  12.122  1.00  9.74           N  
ATOM   1397  CA  VAL A  83      29.155  26.999  12.547  1.00 10.05           C  
ATOM   1398  C   VAL A  83      28.043  26.634  13.516  1.00  9.62           C  
ATOM   1399  O   VAL A  83      27.758  27.376  14.470  1.00 13.11           O  
ATOM   1400  CB  VAL A  83      30.546  26.773  13.129  1.00 13.65           C  
ATOM   1401  CG1 VAL A  83      30.719  25.310  13.555  1.00 20.50           C  
ATOM   1402  CG2 VAL A  83      31.594  27.151  12.109  1.00 17.05           C  
ATOM   1403  HN  VAL A  83      29.576  29.173  12.525  1.00 13.39           H  
ATOM   1404  HA  VAL A  83      29.054  26.364  11.667  1.00 13.39           H  
ATOM   1405  HB  VAL A  83      30.666  27.409  14.006  1.00 13.39           H  
ATOM   1406 1HG1 VAL A  83      31.717  25.167  13.968  1.00 13.39           H  
ATOM   1407 2HG1 VAL A  83      30.588  24.661  12.689  1.00 13.39           H  
ATOM   1408 3HG1 VAL A  83      29.974  25.061  14.311  1.00 13.39           H  
ATOM   1409 1HG2 VAL A  83      32.586  26.988  12.529  1.00 13.39           H  
ATOM   1410 2HG2 VAL A  83      31.481  28.202  11.843  1.00 13.39           H  
ATOM   1411 3HG2 VAL A  83      31.472  26.536  11.217  1.00 13.39           H  
ATOM   1412  N   ILE A  84      27.404  25.488  13.316  1.00  8.79           N  
ATOM   1413  CA  ILE A  84      26.326  25.020  14.175  1.00  9.10           C  
ATOM   1414  C   ILE A  84      26.643  23.615  14.619  1.00  8.44           C  
ATOM   1415  O   ILE A  84      27.440  22.895  13.997  1.00  9.51           O  
ATOM   1416  CB  ILE A  84      24.967  25.063  13.440  1.00 10.78           C  
ATOM   1417  CG1 ILE A  84      24.916  24.097  12.253  1.00 12.47           C  
ATOM   1418  CG2 ILE A  84      24.601  26.461  13.033  1.00 12.11           C  
ATOM   1419  CD1 ILE A  84      23.512  23.835  11.728  1.00 16.61           C  
ATOM   1420  HN  ILE A  84      27.695  24.880  12.485  1.00 10.98           H  
ATOM   1421  HA  ILE A  84      26.272  25.663  15.053  1.00 10.98           H  
ATOM   1422  HB  ILE A  84      24.211  24.731  14.152  1.00 10.98           H  
ATOM   1423 1HG1 ILE A  84      25.512  24.518  11.443  1.00 10.98           H  
ATOM   1424 2HG1 ILE A  84      25.348  23.146  12.566  1.00 10.98           H  
ATOM   1425 1HG2 ILE A  84      23.640  26.451  12.519  1.00 10.98           H  
ATOM   1426 2HG2 ILE A  84      25.365  26.857  12.364  1.00 10.98           H  
ATOM   1427 3HG2 ILE A  84      24.532  27.092  13.919  1.00 10.98           H  
ATOM   1428 1HD1 ILE A  84      23.561  23.142  10.888  1.00 10.98           H  
ATOM   1429 2HD1 ILE A  84      23.066  24.773  11.398  1.00 10.98           H  
ATOM   1430 3HD1 ILE A  84      22.902  23.402  12.521  1.00 10.98           H  
ATOM   1431  N   GLU A  85      25.990  23.196  15.684  1.00  8.51           N  
ATOM   1432  CA  GLU A  85      25.952  21.834  16.159  1.00  8.36           C  
ATOM   1433  C   GLU A  85      24.499  21.407  16.271  1.00  7.99           C  
ATOM   1434  O   GLU A  85      23.657  22.170  16.730  1.00  8.79           O  
ATOM   1435  CB  GLU A  85      26.659  21.659  17.508  1.00 10.18           C  
ATOM   1436  CG  GLU A  85      28.142  21.993  17.418  1.00 14.87           C  
ATOM   1437  CD  GLU A  85      28.941  21.624  18.666  1.00 21.89           C  
ATOM   1438  OE1 GLU A  85      28.356  21.205  19.669  1.00 23.49           O  
ATOM   1439  OE2 GLU A  85      30.173  21.798  18.618  1.00 29.43           O  
ATOM   1440  HN  GLU A  85      25.443  23.926  16.243  1.00 14.83           H  
ATOM   1441  HA  GLU A  85      26.445  21.197  15.424  1.00 14.83           H  
ATOM   1442  HB1 GLU A  85      26.193  22.320  18.239  1.00 14.83           H  
ATOM   1443  HB2 GLU A  85      26.550  20.624  17.832  1.00 14.83           H  
ATOM   1444  HG1 GLU A  85      28.563  21.453  16.570  1.00 14.83           H  
ATOM   1445  HG2 GLU A  85      28.242  23.066  17.253  1.00 14.83           H  
ATOM   1446  N   ARG A  86      24.227  20.165  15.870  1.00  7.55           N  
ATOM   1447  CA  ARG A  86      22.922  19.538  16.030  1.00  7.67           C  
ATOM   1448  C   ARG A  86      23.115  18.126  16.594  1.00  7.44           C  
ATOM   1449  O   ARG A  86      24.062  17.445  16.237  1.00  8.49           O  
ATOM   1450  CB  ARG A  86      22.149  19.508  14.728  1.00  8.27           C  
ATOM   1451  CG  ARG A  86      21.746  20.907  14.225  1.00  8.36           C  
ATOM   1452  CD  ARG A  86      20.682  21.553  15.063  1.00  8.15           C  
ATOM   1453  NE  ARG A  86      20.209  22.837  14.571  1.00  8.23           N  
ATOM   1454  CZ  ARG A  86      20.718  24.011  14.895  1.00  8.10           C  
ATOM   1455  NH1 ARG A  86      21.803  24.127  15.671  1.00  8.98           N  
ATOM   1456  NH2 ARG A  86      20.189  25.122  14.415  1.00  8.50           N  
ATOM   1457  HN  ARG A  86      25.008  19.599  15.406  1.00  8.16           H  
ATOM   1458  HA  ARG A  86      22.350  20.119  16.753  1.00  8.16           H  
ATOM   1459  HB1 ARG A  86      22.770  19.033  13.968  1.00  8.16           H  
ATOM   1460  HB2 ARG A  86      21.243  18.920  14.877  1.00  8.16           H  
ATOM   1461  HG1 ARG A  86      22.629  21.546  14.234  1.00  8.16           H  
ATOM   1462  HG2 ARG A  86      21.374  20.814  13.205  1.00  8.16           H  
ATOM   1463  HD1 ARG A  86      19.830  20.874  15.110  1.00  8.16           H  
ATOM   1464  HD2 ARG A  86      21.085  21.702  16.065  1.00  8.16           H  
ATOM   1465  HE  ARG A  86      19.382  22.830  13.892  1.00  8.16           H  
ATOM   1466 1HH1 ARG A  86      22.286  23.251  16.050  1.00  8.16           H  
ATOM   1467 2HH1 ARG A  86      22.187  25.096  15.912  1.00  8.16           H  
ATOM   1468 1HH2 ARG A  86      19.344  25.073  13.760  1.00  8.16           H  
ATOM   1469 2HH2 ARG A  86      20.605  26.071  14.681  1.00  8.16           H  
ATOM   1470  N   THR A  87      22.185  17.776  17.509  1.00  7.74           N  
ATOM   1471  CA  THR A  87      22.291  16.565  18.302  1.00  7.53           C  
ATOM   1472  C   THR A  87      21.170  15.608  17.964  1.00  6.94           C  
ATOM   1473  O   THR A  87      19.987  15.979  17.916  1.00  7.38           O  
ATOM   1474  CB  THR A  87      22.239  16.961  19.782  1.00  8.75           C  
ATOM   1475  OG1 THR A  87      23.387  17.743  20.142  1.00 11.28           O  
ATOM   1476  CG2 THR A  87      22.252  15.744  20.681  1.00  9.86           C  
ATOM   1477  HN  THR A  87      21.339  18.415  17.655  1.00  8.50           H  
ATOM   1478  HA  THR A  87      23.247  16.084  18.094  1.00  8.50           H  
ATOM   1479  HB  THR A  87      21.334  17.539  19.970  1.00  8.50           H  
ATOM   1480  HG1 THR A  87      24.259  17.184  19.972  1.00  8.50           H  
ATOM   1481 1HG2 THR A  87      22.214  16.061  21.723  1.00  8.50           H  
ATOM   1482 2HG2 THR A  87      23.165  15.174  20.508  1.00  8.50           H  
ATOM   1483 3HG2 THR A  87      21.386  15.119  20.460  1.00  8.50           H  
ATOM   1484  N   PHE A  88      21.542  14.326  17.756  1.00  7.09           N  
ATOM   1485  CA  PHE A  88      20.676  13.262  17.283  1.00  7.56           C  
ATOM   1486  C   PHE A  88      20.835  12.032  18.169  1.00  7.17           C  
ATOM   1487  O   PHE A  88      21.855  11.816  18.800  1.00  9.29           O  
ATOM   1488  CB  PHE A  88      21.071  12.879  15.839  1.00  7.82           C  
ATOM   1489  CG  PHE A  88      20.987  14.048  14.878  1.00  8.21           C  
ATOM   1490  CD1 PHE A  88      22.071  14.881  14.643  1.00  9.43           C  
ATOM   1491  CD2 PHE A  88      19.829  14.365  14.210  1.00 10.52           C  
ATOM   1492  CE1 PHE A  88      21.978  15.959  13.781  1.00 11.25           C  
ATOM   1493  CE2 PHE A  88      19.708  15.418  13.348  1.00 12.12           C  
ATOM   1494  CZ  PHE A  88      20.809  16.220  13.129  1.00 12.53           C  
ATOM   1495  HN  PHE A  88      22.562  14.074  17.957  1.00  9.36           H  
ATOM   1496  HA  PHE A  88      19.639  13.597  17.303  1.00  9.36           H  
ATOM   1497  HB1 PHE A  88      22.095  12.506  15.845  1.00  9.36           H  
ATOM   1498  HB2 PHE A  88      20.400  12.093  15.491  1.00  9.36           H  
ATOM   1499  HD1 PHE A  88      23.016  14.682  15.148  1.00  9.36           H  
ATOM   1500  HD2 PHE A  88      18.953  13.738  14.378  1.00  9.36           H  
ATOM   1501  HE1 PHE A  88      22.843  16.603  13.622  1.00  9.36           H  
ATOM   1502  HE2 PHE A  88      18.763  15.620  12.844  1.00  9.36           H  
ATOM   1503  HZ  PHE A  88      20.745  17.060  12.437  1.00  9.36           H  
ATOM   1504  N   HIS A  89      19.803  11.185  18.162  1.00  7.66           N  
ATOM   1505  CA  HIS A  89      19.830   9.938  18.904  1.00  7.70           C  
ATOM   1506  C   HIS A  89      19.159   8.850  18.098  1.00  7.47           C  
ATOM   1507  O   HIS A  89      18.124   9.070  17.468  1.00  7.99           O  
ATOM   1508  CB  HIS A  89      19.098  10.097  20.263  1.00  8.53           C  
ATOM   1509  CG  HIS A  89      19.063   8.834  21.051  1.00  9.10           C  
ATOM   1510  ND1 HIS A  89      18.019   7.947  21.001  1.00 10.91           N  
ATOM   1511  CD2 HIS A  89      19.990   8.319  21.872  1.00  9.44           C  
ATOM   1512  CE1 HIS A  89      18.348   6.930  21.807  1.00  9.74           C  
ATOM   1513  NE2 HIS A  89      19.531   7.114  22.353  1.00  9.96           N  
ATOM   1514  HN  HIS A  89      18.931  11.433  17.593  1.00  8.85           H  
ATOM   1515  HA  HIS A  89      20.867   9.656  19.089  1.00  8.85           H  
ATOM   1516  HB1 HIS A  89      19.613  10.859  20.849  1.00  8.85           H  
ATOM   1517  HB2 HIS A  89      18.074  10.416  20.071  1.00  8.85           H  
ATOM   1518  HD1 HIS A  89      17.119   8.048  20.431  1.00  8.85           H  
ATOM   1519  HD2 HIS A  89      20.948   8.778  22.117  1.00  8.85           H  
ATOM   1520  HE1 HIS A  89      17.716   6.060  21.988  1.00  8.85           H  
ATOM   1521  N   VAL A  90      19.774   7.678  18.133  1.00  7.89           N  
ATOM   1522  CA  VAL A  90      19.194   6.438  17.631  1.00  7.87           C  
ATOM   1523  C   VAL A  90      19.353   5.359  18.701  1.00  8.06           C  
ATOM   1524  O   VAL A  90      19.992   5.568  19.725  1.00  9.49           O  
ATOM   1525  CB  VAL A  90      19.807   6.014  16.291  1.00  9.44           C  
ATOM   1526  CG1 VAL A  90      19.407   6.977  15.180  1.00 11.62           C  
ATOM   1527  CG2 VAL A  90      21.332   5.875  16.463  1.00 10.17           C  
ATOM   1528  HN  VAL A  90      20.756   7.638  18.555  1.00  9.22           H  
ATOM   1529  HA  VAL A  90      18.128   6.604  17.476  1.00  9.22           H  
ATOM   1530  HB  VAL A  90      19.409   5.031  16.039  1.00  9.22           H  
ATOM   1531 1HG1 VAL A  90      19.855   6.654  14.240  1.00  9.22           H  
ATOM   1532 2HG1 VAL A  90      19.758   7.980  15.424  1.00  9.22           H  
ATOM   1533 3HG1 VAL A  90      18.322   6.987  15.080  1.00  9.22           H  
ATOM   1534 1HG2 VAL A  90      21.779   5.574  15.516  1.00  9.22           H  
ATOM   1535 2HG2 VAL A  90      21.545   5.121  17.221  1.00  9.22           H  
ATOM   1536 3HG2 VAL A  90      21.752   6.832  16.774  1.00  9.22           H  
ATOM   1537  N   GLU A  91      18.730   4.185  18.505  1.00  8.77           N  
ATOM   1538  CA  GLU A  91      18.506   3.298  19.656  1.00  9.33           C  
ATOM   1539  C   GLU A  91      19.633   2.332  19.926  1.00  8.60           C  
ATOM   1540  O   GLU A  91      19.592   1.661  20.977  1.00 11.30           O  
ATOM   1541  CB  GLU A  91      17.170   2.538  19.500  1.00 10.09           C  
ATOM   1542  CG  GLU A  91      15.960   3.436  19.409  1.00 10.59           C  
ATOM   1543  CD  GLU A  91      15.570   4.234  20.644  1.00 11.57           C  
ATOM   1544  OE1 GLU A  91      16.133   4.040  21.732  1.00 13.42           O  
ATOM   1545  OE2 GLU A  91      14.693   5.136  20.493  1.00 13.03           O  
ATOM   1546  HN  GLU A  91      18.402   3.900  17.527  1.00 10.74           H  
ATOM   1547  HA  GLU A  91      18.412   3.934  20.536  1.00 10.74           H  
ATOM   1548  HB1 GLU A  91      17.221   1.938  18.591  1.00 10.74           H  
ATOM   1549  HB2 GLU A  91      17.046   1.882  20.362  1.00 10.74           H  
ATOM   1550  HG1 GLU A  91      16.146   4.150  18.607  1.00 10.74           H  
ATOM   1551  HG2 GLU A  91      15.109   2.808  19.147  1.00 10.74           H  
ATOM   1552  N   THR A  92      20.607   2.190  19.028  1.00  8.75           N  
ATOM   1553  CA  THR A  92      21.688   1.269  19.234  1.00  8.83           C  
ATOM   1554  C   THR A  92      23.002   1.891  18.746  1.00  8.39           C  
ATOM   1555  O   THR A  92      22.999   2.760  17.874  1.00  8.77           O  
ATOM   1556  CB  THR A  92      21.522  -0.076  18.517  1.00 10.03           C  
ATOM   1557  OG1 THR A  92      21.451   0.079  17.136  1.00 11.48           O  
ATOM   1558  CG2 THR A  92      20.233  -0.782  18.905  1.00 11.31           C  
ATOM   1559  HN  THR A  92      20.583   2.776  18.133  1.00  9.65           H  
ATOM   1560  HA  THR A  92      21.776   1.078  20.304  1.00  9.65           H  
ATOM   1561  HB  THR A  92      22.368  -0.718  18.761  1.00  9.65           H  
ATOM   1562  HG1 THR A  92      20.629   0.685  16.893  1.00  9.65           H  
ATOM   1563 1HG2 THR A  92      20.162  -1.729  18.371  1.00  9.65           H  
ATOM   1564 2HG2 THR A  92      19.381  -0.154  18.644  1.00  9.65           H  
ATOM   1565 3HG2 THR A  92      20.230  -0.970  19.979  1.00  9.65           H  
ATOM   1566  N   PRO A  93      24.131   1.447  19.292  1.00  8.40           N  
ATOM   1567  CA  PRO A  93      25.405   1.970  18.824  1.00  9.25           C  
ATOM   1568  C   PRO A  93      25.676   1.571  17.367  1.00  7.98           C  
ATOM   1569  O   PRO A  93      26.365   2.302  16.634  1.00  8.50           O  
ATOM   1570  CB  PRO A  93      26.451   1.393  19.790  1.00 11.92           C  
ATOM   1571  CG  PRO A  93      25.756   0.269  20.462  1.00 14.28           C  
ATOM   1572  CD  PRO A  93      24.296   0.544  20.444  1.00 10.02           C  
ATOM   1573  HA  PRO A  93      25.400   3.057  18.905  1.00 10.05           H  
ATOM   1574  HB1 PRO A  93      27.324   1.035  19.244  1.00 10.05           H  
ATOM   1575  HB2 PRO A  93      26.760   2.144  20.517  1.00 10.05           H  
ATOM   1576  HG1 PRO A  93      25.962  -0.661  19.932  1.00 10.05           H  
ATOM   1577  HG2 PRO A  93      26.102   0.185  21.492  1.00 10.05           H  
ATOM   1578  HD1 PRO A  93      23.728  -0.376  20.303  1.00 10.05           H  
ATOM   1579  HD2 PRO A  93      23.979   1.029  21.368  1.00 10.05           H  
ATOM   1580  N   GLU A  94      25.183   0.423  16.940  1.00  8.65           N  
ATOM   1581  CA  GLU A  94      25.382  -0.017  15.570  1.00  8.64           C  
ATOM   1582  C   GLU A  94      24.676   0.923  14.603  1.00  8.15           C  
ATOM   1583  O   GLU A  94      25.211   1.293  13.552  1.00  9.27           O  
ATOM   1584  CB  GLU A  94      24.884  -1.447  15.362  1.00 10.51           C  
ATOM   1585  CG  GLU A  94      25.618  -2.491  16.178  1.00 13.09           C  
ATOM   1586  CD  GLU A  94      25.334  -2.529  17.652  1.00 15.15           C  
ATOM   1587  OE1 GLU A  94      24.288  -2.085  18.133  1.00 13.31           O  
ATOM   1588  OE2 GLU A  94      26.184  -3.035  18.432  1.00 25.28           O  
ATOM   1589  HN  GLU A  94      24.627  -0.194  17.615  1.00 12.45           H  
ATOM   1590  HA  GLU A  94      26.450   0.008  15.354  1.00 12.45           H  
ATOM   1591  HB1 GLU A  94      23.829  -1.483  15.633  1.00 12.45           H  
ATOM   1592  HB2 GLU A  94      24.998  -1.697  14.307  1.00 12.45           H  
ATOM   1593  HG1 GLU A  94      25.361  -3.468  15.769  1.00 12.45           H  
ATOM   1594  HG2 GLU A  94      26.686  -2.314  16.054  1.00 12.45           H  
ATOM   1595  N   GLU A  95      23.509   1.394  14.858  1.00  8.69           N  
ATOM   1596  CA  GLU A  95      22.750   2.306  14.091  1.00  8.51           C  
ATOM   1597  C   GLU A  95      23.432   3.669  14.116  1.00  7.61           C  
ATOM   1598  O   GLU A  95      23.469   4.354  13.093  1.00  8.75           O  
ATOM   1599  CB  GLU A  95      21.300   2.459  14.546  1.00  9.17           C  
ATOM   1600  CG  GLU A  95      20.469   1.235  14.231  1.00 10.62           C  
ATOM   1601  CD  GLU A  95      19.139   1.323  14.963  1.00 12.86           C  
ATOM   1602  OE1 GLU A  95      18.148   1.806  14.378  1.00 14.65           O  
ATOM   1603  OE2 GLU A  95      19.116   0.921  16.142  1.00 14.35           O  
ATOM   1604  HN  GLU A  95      23.055   1.053  15.765  1.00 10.58           H  
ATOM   1605  HA  GLU A  95      22.743   1.953  13.060  1.00 10.58           H  
ATOM   1606  HB1 GLU A  95      21.286   2.625  15.623  1.00 10.58           H  
ATOM   1607  HB2 GLU A  95      20.863   3.320  14.040  1.00 10.58           H  
ATOM   1608  HG1 GLU A  95      20.290   1.184  13.157  1.00 10.58           H  
ATOM   1609  HG2 GLU A  95      21.003   0.341  14.554  1.00 10.58           H  
ATOM   1610  N   ARG A  96      23.976   4.085  15.249  1.00  7.78           N  
ATOM   1611  CA  ARG A  96      24.724   5.330  15.288  1.00  7.84           C  
ATOM   1612  C   ARG A  96      25.916   5.258  14.364  1.00  7.74           C  
ATOM   1613  O   ARG A  96      26.180   6.204  13.614  1.00  8.54           O  
ATOM   1614  CB  ARG A  96      25.142   5.658  16.724  1.00  7.63           C  
ATOM   1615  CG  ARG A  96      26.039   6.877  16.770  1.00  7.80           C  
ATOM   1616  CD  ARG A  96      26.320   7.310  18.200  1.00  7.91           C  
ATOM   1617  NE  ARG A  96      27.107   6.298  18.903  1.00  7.90           N  
ATOM   1618  CZ  ARG A  96      27.462   6.410  20.181  1.00  8.35           C  
ATOM   1619  NH1 ARG A  96      27.111   7.456  20.934  1.00  7.94           N  
ATOM   1620  NH2 ARG A  96      28.187   5.468  20.755  1.00  9.33           N  
ATOM   1621  HN  ARG A  96      23.864   3.502  16.139  1.00  8.07           H  
ATOM   1622  HA  ARG A  96      24.071   6.128  14.935  1.00  8.07           H  
ATOM   1623  HB1 ARG A  96      24.249   5.852  17.318  1.00  8.07           H  
ATOM   1624  HB2 ARG A  96      25.679   4.806  17.141  1.00  8.07           H  
ATOM   1625  HG1 ARG A  96      26.983   6.640  16.280  1.00  8.07           H  
ATOM   1626  HG2 ARG A  96      25.551   7.696  16.242  1.00  8.07           H  
ATOM   1627  HD1 ARG A  96      26.874   8.248  18.187  1.00  8.07           H  
ATOM   1628  HD2 ARG A  96      25.374   7.454  18.722  1.00  8.07           H  
ATOM   1629  HE  ARG A  96      27.412   5.425  18.364  1.00  8.07           H  
ATOM   1630 1HH1 ARG A  96      26.522   8.244  20.513  1.00  8.07           H  
ATOM   1631 2HH1 ARG A  96      27.418   7.505  21.958  1.00  8.07           H  
ATOM   1632 1HH2 ARG A  96      28.492   4.610  20.193  1.00  8.07           H  
ATOM   1633 2HH2 ARG A  96      28.470   5.562  21.783  1.00  8.07           H  
ATOM   1634  N   GLU A  97      26.645   4.153  14.380  1.00  7.47           N  
ATOM   1635  CA  GLU A  97      27.795   3.994  13.485  1.00  8.65           C  
ATOM   1636  C   GLU A  97      27.364   4.037  12.047  1.00  8.23           C  
ATOM   1637  O   GLU A  97      28.057   4.600  11.197  1.00  9.62           O  
ATOM   1638  CB  GLU A  97      28.533   2.705  13.822  1.00 11.68           C  
ATOM   1639  CG  GLU A  97      29.988   2.800  13.437  1.00 21.54           C  
ATOM   1640  CD  GLU A  97      30.865   3.746  14.274  1.00 35.74           C  
ATOM   1641  OE1 GLU A  97      30.666   3.909  15.529  1.00 36.22           O  
ATOM   1642  OE2 GLU A  97      31.815   4.401  13.723  1.00 43.57           O  
ATOM   1643  HN  GLU A  97      26.391   3.364  15.057  1.00 20.30           H  
ATOM   1644  HA  GLU A  97      28.475   4.828  13.658  1.00 20.30           H  
ATOM   1645  HB1 GLU A  97      28.459   2.522  14.894  1.00 20.30           H  
ATOM   1646  HB2 GLU A  97      28.074   1.879  13.279  1.00 20.30           H  
ATOM   1647  HG1 GLU A  97      30.415   1.800  13.513  1.00 20.30           H  
ATOM   1648  HG2 GLU A  97      30.034   3.137  12.402  1.00 20.30           H  
ATOM   1649  N   GLU A  98      26.246   3.411  11.719  1.00  8.54           N  
ATOM   1650  CA  GLU A  98      25.770   3.478  10.327  1.00  9.83           C  
ATOM   1651  C   GLU A  98      25.553   4.906   9.881  1.00  8.53           C  
ATOM   1652  O   GLU A  98      25.938   5.318   8.744  1.00  9.51           O  
ATOM   1653  CB  GLU A  98      24.508   2.654  10.141  1.00 11.11           C  
ATOM   1654  CG  GLU A  98      24.692   1.152  10.176  1.00 13.94           C  
ATOM   1655  CD  GLU A  98      23.317   0.523   9.928  1.00 16.58           C  
ATOM   1656  OE1 GLU A  98      22.339   0.862  10.592  1.00 23.65           O  
ATOM   1657  OE2 GLU A  98      23.278  -0.332   9.034  1.00 25.38           O  
ATOM   1658  HN  GLU A  98      25.695   2.863  12.455  1.00 14.12           H  
ATOM   1659  HA  GLU A  98      26.544   3.047   9.692  1.00 14.12           H  
ATOM   1660  HB1 GLU A  98      23.812   2.924  10.935  1.00 14.12           H  
ATOM   1661  HB2 GLU A  98      24.077   2.916   9.175  1.00 14.12           H  
ATOM   1662  HG1 GLU A  98      25.390   0.843   9.398  1.00 14.12           H  
ATOM   1663  HG2 GLU A  98      25.073   0.845  11.150  1.00 14.12           H  
ATOM   1664  N   TRP A  99      24.908   5.732  10.723  1.00  8.31           N  
ATOM   1665  CA  TRP A  99      24.627   7.106  10.336  1.00  8.75           C  
ATOM   1666  C   TRP A  99      25.924   7.927  10.248  1.00  7.87           C  
ATOM   1667  O   TRP A  99      26.120   8.669   9.300  1.00  9.03           O  
ATOM   1668  CB  TRP A  99      23.675   7.798  11.308  1.00  8.98           C  
ATOM   1669  CG  TRP A  99      22.251   7.662  11.011  1.00  9.24           C  
ATOM   1670  CD1 TRP A  99      21.282   6.976  11.682  1.00 11.70           C  
ATOM   1671  CD2 TRP A  99      21.579   8.278   9.893  1.00 10.17           C  
ATOM   1672  NE1 TRP A  99      20.074   7.137  11.035  1.00 11.97           N  
ATOM   1673  CE2 TRP A  99      20.233   7.932   9.934  1.00 10.70           C  
ATOM   1674  CE3 TRP A  99      22.028   9.097   8.865  1.00 11.05           C  
ATOM   1675  CZ2 TRP A  99      19.274   8.349   9.004  1.00 13.01           C  
ATOM   1676  CZ3 TRP A  99      21.123   9.536   7.911  1.00 14.50           C  
ATOM   1677  CH2 TRP A  99      19.780   9.146   8.018  1.00 13.75           C  
ATOM   1678  HN  TRP A  99      24.599   5.377  11.684  1.00 10.64           H  
ATOM   1679  HA  TRP A  99      24.161   7.095   9.350  1.00 10.65           H  
ATOM   1680  HB1 TRP A  99      23.850   7.382  12.300  1.00 10.65           H  
ATOM   1681  HB2 TRP A  99      23.915   8.861  11.311  1.00 10.65           H  
ATOM   1682  HD1 TRP A  99      21.438   6.391  12.589  1.00 10.65           H  
ATOM   1683  HE1 TRP A  99      19.148   6.703  11.349  1.00 10.65           H  
ATOM   1684  HE3 TRP A  99      23.076   9.390   8.809  1.00 10.65           H  
ATOM   1685  HZ2 TRP A  99      18.223   8.065   9.061  1.00 10.65           H  
ATOM   1686  HZ3 TRP A  99      21.450  10.174   7.090  1.00 10.65           H  
ATOM   1687  HH2 TRP A  99      19.088   9.506   7.257  1.00 10.65           H  
ATOM   1688  N   THR A 100      26.795   7.818  11.278  1.00  8.24           N  
ATOM   1689  CA  THR A 100      28.005   8.653  11.264  1.00  8.63           C  
ATOM   1690  C   THR A 100      28.923   8.237  10.117  1.00  8.55           C  
ATOM   1691  O   THR A 100      29.533   9.081   9.434  1.00  9.88           O  
ATOM   1692  CB  THR A 100      28.654   8.567  12.649  1.00 12.48           C  
ATOM   1693  OG1 THR A 100      27.843   9.223  13.650  1.00 14.04           O  
ATOM   1694  CG2 THR A 100      29.959   9.319  12.615  1.00 20.63           C  
ATOM   1695  HN  THR A 100      26.607   7.140  12.084  1.00 11.78           H  
ATOM   1696  HA  THR A 100      27.701   9.686  11.096  1.00 11.78           H  
ATOM   1697  HB  THR A 100      28.824   7.526  12.923  1.00 11.78           H  
ATOM   1698  HG1 THR A 100      27.726  10.236  13.398  1.00 11.78           H  
ATOM   1699 1HG2 THR A 100      30.434   9.267  13.595  1.00 11.78           H  
ATOM   1700 2HG2 THR A 100      29.772  10.361  12.357  1.00 11.78           H  
ATOM   1701 3HG2 THR A 100      30.617   8.873  11.869  1.00 11.78           H  
ATOM   1702  N   THR A 101      29.026   6.931   9.843  1.00  8.55           N  
ATOM   1703  CA  THR A 101      29.861   6.539   8.704  1.00  9.45           C  
ATOM   1704  C   THR A 101      29.254   7.004   7.404  1.00  8.97           C  
ATOM   1705  O   THR A 101      30.001   7.457   6.531  1.00  9.92           O  
ATOM   1706  CB  THR A 101      30.070   5.013   8.728  1.00 10.81           C  
ATOM   1707  OG1 THR A 101      30.860   4.722   9.911  1.00 14.00           O  
ATOM   1708  CG2 THR A 101      30.791   4.525   7.517  1.00 12.48           C  
ATOM   1709  HN  THR A 101      28.517   6.199  10.434  1.00 10.60           H  
ATOM   1710  HA  THR A 101      30.834   7.017   8.815  1.00 10.60           H  
ATOM   1711  HB  THR A 101      29.104   4.514   8.803  1.00 10.60           H  
ATOM   1712  HG1 THR A 101      31.780   5.225   9.851  1.00 10.60           H  
ATOM   1713 1HG2 THR A 101      30.915   3.444   7.578  1.00 10.60           H  
ATOM   1714 2HG2 THR A 101      31.770   5.000   7.461  1.00 10.60           H  
ATOM   1715 3HG2 THR A 101      30.215   4.774   6.626  1.00 10.60           H  
ATOM   1716  N   ALA A 102      27.952   6.932   7.217  1.00  8.66           N  
ATOM   1717  CA  ALA A 102      27.323   7.401   5.980  1.00  9.08           C  
ATOM   1718  C   ALA A 102      27.601   8.878   5.751  1.00  8.19           C  
ATOM   1719  O   ALA A 102      27.956   9.327   4.657  1.00  9.00           O  
ATOM   1720  CB  ALA A 102      25.837   7.139   6.014  1.00 10.07           C  
ATOM   1721  HN  ALA A 102      27.337   6.520   7.990  1.00  9.00           H  
ATOM   1722  HA  ALA A 102      27.749   6.841   5.147  1.00  9.00           H  
ATOM   1723  HB1 ALA A 102      25.384   7.493   5.088  1.00  9.00           H  
ATOM   1724  HB2 ALA A 102      25.394   7.666   6.859  1.00  9.00           H  
ATOM   1725  HB3 ALA A 102      25.659   6.069   6.119  1.00  9.00           H  
ATOM   1726  N   ILE A 103      27.412   9.672   6.815  1.00  8.24           N  
ATOM   1727  CA  ILE A 103      27.676  11.109   6.706  1.00  8.14           C  
ATOM   1728  C   ILE A 103      29.146  11.370   6.372  1.00  8.17           C  
ATOM   1729  O   ILE A 103      29.444  12.193   5.489  1.00  8.70           O  
ATOM   1730  CB  ILE A 103      27.232  11.826   7.988  1.00  8.00           C  
ATOM   1731  CG1 ILE A 103      25.726  11.724   8.223  1.00  8.46           C  
ATOM   1732  CG2 ILE A 103      27.703  13.269   7.926  1.00  9.55           C  
ATOM   1733  CD1 ILE A 103      25.256  12.083   9.587  1.00  9.81           C  
ATOM   1734  HN  ILE A 103      27.070   9.258   7.740  1.00  8.63           H  
ATOM   1735  HA  ILE A 103      27.075  11.496   5.883  1.00  8.63           H  
ATOM   1736  HB  ILE A 103      27.734  11.347   8.829  1.00  8.63           H  
ATOM   1737 1HG1 ILE A 103      25.232  12.388   7.514  1.00  8.63           H  
ATOM   1738 2HG1 ILE A 103      25.426  10.694   8.027  1.00  8.63           H  
ATOM   1739 1HG2 ILE A 103      27.394  13.792   8.831  1.00  8.63           H  
ATOM   1740 2HG2 ILE A 103      27.263  13.758   7.057  1.00  8.63           H  
ATOM   1741 3HG2 ILE A 103      28.790  13.294   7.845  1.00  8.63           H  
ATOM   1742 1HD1 ILE A 103      24.173  11.974   9.639  1.00  8.63           H  
ATOM   1743 2HD1 ILE A 103      25.528  13.116   9.805  1.00  8.63           H  
ATOM   1744 3HD1 ILE A 103      25.722  11.423  10.318  1.00  8.63           H  
ATOM   1745  N   GLN A 104      30.053  10.681   7.047  1.00  8.32           N  
ATOM   1746  CA  GLN A 104      31.455  10.879   6.751  1.00  8.40           C  
ATOM   1747  C   GLN A 104      31.794  10.487   5.309  1.00  8.97           C  
ATOM   1748  O   GLN A 104      32.618  11.121   4.670  1.00  9.43           O  
ATOM   1749  CB  GLN A 104      32.332  10.089   7.741  1.00  9.21           C  
ATOM   1750  CG  GLN A 104      33.818  10.428   7.592  1.00  9.44           C  
ATOM   1751  CD  GLN A 104      34.053  11.861   8.007  1.00 10.11           C  
ATOM   1752  OE1 GLN A 104      34.067  12.221   9.196  1.00 10.93           O  
ATOM   1753  NE2 GLN A 104      34.275  12.736   7.030  1.00 11.10           N  
ATOM   1754  HN  GLN A 104      29.752   9.986   7.803  1.00  9.55           H  
ATOM   1755  HA  GLN A 104      31.679  11.939   6.874  1.00  9.55           H  
ATOM   1756  HB1 GLN A 104      32.017  10.328   8.757  1.00  9.55           H  
ATOM   1757  HB2 GLN A 104      32.195   9.023   7.559  1.00  9.55           H  
ATOM   1758  HG1 GLN A 104      34.407   9.765   8.226  1.00  9.55           H  
ATOM   1759  HG2 GLN A 104      34.118  10.298   6.552  1.00  9.55           H  
ATOM   1760 1HE2 GLN A 104      34.281  12.410   6.011  1.00  9.55           H  
ATOM   1761 2HE2 GLN A 104      34.448  13.766   7.263  1.00  9.55           H  
ATOM   1762  N   THR A 105      31.217   9.397   4.813  1.00  9.01           N  
ATOM   1763  CA  THR A 105      31.472   8.958   3.450  1.00 10.22           C  
ATOM   1764  C   THR A 105      31.032  10.032   2.469  1.00 10.06           C  
ATOM   1765  O   THR A 105      31.769  10.328   1.521  1.00 10.36           O  
ATOM   1766  CB  THR A 105      30.750   7.634   3.199  1.00 12.66           C  
ATOM   1767  OG1 THR A 105      31.319   6.608   4.029  1.00 16.27           O  
ATOM   1768  CG2 THR A 105      30.929   7.147   1.789  1.00 20.30           C  
ATOM   1769  HN  THR A 105      30.551   8.831   5.430  1.00 12.70           H  
ATOM   1770  HA  THR A 105      32.544   8.797   3.332  1.00 12.70           H  
ATOM   1771  HB  THR A 105      29.688   7.743   3.421  1.00 12.70           H  
ATOM   1772  HG1 THR A 105      32.338   6.498   3.801  1.00 12.70           H  
ATOM   1773 1HG2 THR A 105      30.398   6.204   1.660  1.00 12.70           H  
ATOM   1774 2HG2 THR A 105      31.990   6.997   1.588  1.00 12.70           H  
ATOM   1775 3HG2 THR A 105      30.529   7.887   1.095  1.00 12.70           H  
ATOM   1776  N   VAL A 106      29.876  10.629   2.686  1.00  9.35           N  
ATOM   1777  CA  VAL A 106      29.429  11.716   1.812  1.00  8.75           C  
ATOM   1778  C   VAL A 106      30.371  12.888   1.894  1.00  8.55           C  
ATOM   1779  O   VAL A 106      30.781  13.430   0.877  1.00  9.65           O  
ATOM   1780  CB  VAL A 106      27.983  12.121   2.141  1.00  9.79           C  
ATOM   1781  CG1 VAL A 106      27.619  13.425   1.486  1.00 10.41           C  
ATOM   1782  CG2 VAL A 106      27.042  10.994   1.723  1.00 10.50           C  
ATOM   1783  HN  VAL A 106      29.262  10.318   3.505  1.00  9.57           H  
ATOM   1784  HA  VAL A 106      29.446  11.347   0.787  1.00  9.57           H  
ATOM   1785  HB  VAL A 106      27.903  12.248   3.221  1.00  9.57           H  
ATOM   1786 1HG1 VAL A 106      26.591  13.684   1.738  1.00  9.57           H  
ATOM   1787 2HG1 VAL A 106      27.714  13.328   0.404  1.00  9.57           H  
ATOM   1788 3HG1 VAL A 106      28.288  14.209   1.840  1.00  9.57           H  
ATOM   1789 1HG2 VAL A 106      26.014  11.274   1.953  1.00  9.57           H  
ATOM   1790 2HG2 VAL A 106      27.300  10.084   2.265  1.00  9.57           H  
ATOM   1791 3HG2 VAL A 106      27.139  10.818   0.652  1.00  9.57           H  
ATOM   1792  N   ALA A 107      30.769  13.287   3.115  1.00  8.63           N  
ATOM   1793  CA  ALA A 107      31.716  14.408   3.258  1.00  9.20           C  
ATOM   1794  C   ALA A 107      33.015  14.093   2.545  1.00  9.11           C  
ATOM   1795  O   ALA A 107      33.598  15.002   1.895  1.00 10.13           O  
ATOM   1796  CB  ALA A 107      31.925  14.741   4.722  1.00 10.05           C  
ATOM   1797  HN  ALA A 107      30.397  12.789   3.986  1.00  9.42           H  
ATOM   1798  HA  ALA A 107      31.275  15.281   2.777  1.00  9.42           H  
ATOM   1799  HB1 ALA A 107      32.627  15.570   4.810  1.00  9.42           H  
ATOM   1800  HB2 ALA A 107      32.327  13.870   5.240  1.00  9.42           H  
ATOM   1801  HB3 ALA A 107      30.972  15.023   5.171  1.00  9.42           H  
ATOM   1802  N   ASP A 108      33.508  12.873   2.666  1.00  9.45           N  
ATOM   1803  CA  ASP A 108      34.766  12.465   2.010  1.00 10.27           C  
ATOM   1804  C   ASP A 108      34.637  12.577   0.493  1.00 10.94           C  
ATOM   1805  O   ASP A 108      35.573  13.013  -0.177  1.00 12.11           O  
ATOM   1806  CB  ASP A 108      35.147  11.063   2.419  1.00 10.84           C  
ATOM   1807  CG  ASP A 108      35.643  10.947   3.857  1.00 13.19           C  
ATOM   1808  OD1 ASP A 108      35.829  11.933   4.564  1.00 13.48           O  
ATOM   1809  OD2 ASP A 108      35.856   9.783   4.298  1.00 16.24           O  
ATOM   1810  HN  ASP A 108      32.978  12.157   3.259  1.00 12.06           H  
ATOM   1811  HA  ASP A 108      35.556  13.142   2.336  1.00 12.06           H  
ATOM   1812  HB1 ASP A 108      34.271  10.424   2.306  1.00 12.07           H  
ATOM   1813  HB2 ASP A 108      35.939  10.716   1.755  1.00 12.07           H  
ATOM   1814  N   GLY A 109      33.475  12.205  -0.052  1.00 11.08           N  
ATOM   1815  CA  GLY A 109      33.268  12.267  -1.496  1.00 11.06           C  
ATOM   1816  C   GLY A 109      33.266  13.709  -1.958  1.00 11.65           C  
ATOM   1817  O   GLY A 109      33.788  14.046  -3.038  1.00 14.23           O  
ATOM   1818  HN  GLY A 109      32.684  11.856   0.579  1.00 12.01           H  
ATOM   1819  HA1 GLY A 109      34.071  11.728  -1.999  1.00 12.01           H  
ATOM   1820  HA2 GLY A 109      32.311  11.808  -1.743  1.00 12.01           H  
ATOM   1821  N   LEU A 110      32.663  14.613  -1.198  1.00 11.04           N  
ATOM   1822  CA  LEU A 110      32.689  16.008  -1.537  1.00 12.59           C  
ATOM   1823  C   LEU A 110      34.109  16.579  -1.499  1.00 13.61           C  
ATOM   1824  O   LEU A 110      34.449  17.407  -2.351  1.00 16.44           O  
ATOM   1825  CB  LEU A 110      31.803  16.806  -0.595  1.00 12.03           C  
ATOM   1826  CG  LEU A 110      30.328  16.457  -0.688  1.00 14.75           C  
ATOM   1827  CD1 LEU A 110      29.562  17.146   0.425  1.00 18.27           C  
ATOM   1828  CD2 LEU A 110      29.756  16.907  -2.035  1.00 18.56           C  
ATOM   1829  HN  LEU A 110      32.147  14.297  -0.315  1.00 14.66           H  
ATOM   1830  HA  LEU A 110      32.302  16.121  -2.549  1.00 14.66           H  
ATOM   1831  HB1 LEU A 110      32.135  16.621   0.427  1.00 14.66           H  
ATOM   1832  HB2 LEU A 110      31.920  17.864  -0.829  1.00 14.66           H  
ATOM   1833  HG  LEU A 110      30.208  15.378  -0.591  1.00 14.66           H  
ATOM   1834 1HD1 LEU A 110      28.505  16.891   0.351  1.00 14.66           H  
ATOM   1835 2HD1 LEU A 110      29.682  18.226   0.335  1.00 14.66           H  
ATOM   1836 3HD1 LEU A 110      29.948  16.818   1.390  1.00 14.66           H  
ATOM   1837 1HD2 LEU A 110      28.698  16.649  -2.085  1.00 14.66           H  
ATOM   1838 2HD2 LEU A 110      30.290  16.406  -2.843  1.00 14.66           H  
ATOM   1839 3HD2 LEU A 110      29.872  17.986  -2.137  1.00 14.66           H  
ATOM   1840  N   LYS A 111      34.897  16.142  -0.525  1.00 12.59           N  
ATOM   1841  CA  LYS A 111      36.267  16.669  -0.479  1.00 15.06           C  
ATOM   1842  C   LYS A 111      37.064  16.159  -1.662  1.00 17.18           C  
ATOM   1843  O   LYS A 111      37.862  16.884  -2.276  1.00 20.76           O  
ATOM   1844  CB  LYS A 111      36.890  16.314   0.857  1.00 20.01           C  
ATOM   1845  CG  LYS A 111      38.332  16.745   0.992  1.00 22.95           C  
ATOM   1846  CD  LYS A 111      38.583  18.230   1.118  1.00 33.89           C  
ATOM   1847  CE  LYS A 111      38.554  18.709   2.567  1.00 38.97           C  
ATOM   1848  NZ  LYS A 111      38.737  20.187   2.640  1.00 44.50           N1+
ATOM   1849  HN  LYS A 111      34.548  15.434   0.198  1.00 25.10           H  
ATOM   1850  HA  LYS A 111      36.214  17.755  -0.550  1.00 25.10           H  
ATOM   1851  HB1 LYS A 111      36.312  16.797   1.645  1.00 25.10           H  
ATOM   1852  HB2 LYS A 111      36.842  15.232   0.982  1.00 25.10           H  
ATOM   1853  HG1 LYS A 111      38.739  16.264   1.881  1.00 25.10           H  
ATOM   1854  HG2 LYS A 111      38.867  16.393   0.110  1.00 25.10           H  
ATOM   1855  HD1 LYS A 111      39.562  18.456   0.695  1.00 25.10           H  
ATOM   1856  HD2 LYS A 111      37.814  18.763   0.559  1.00 25.10           H  
ATOM   1857  HE1 LYS A 111      37.594  18.446   3.011  1.00 25.10           H  
ATOM   1858  HE2 LYS A 111      39.357  18.222   3.120  1.00 25.10           H  
ATOM   1859  HZ1 LYS A 111      38.713  20.500   3.663  1.00 25.10           H  
ATOM   1860  HZ2 LYS A 111      37.950  20.671   2.101  1.00 25.10           H  
ATOM   1861  HZ3 LYS A 111      39.680  20.452   2.208  1.00 25.10           H  
ATOM   1862  N   LYS A 112      36.894  14.896  -2.062  1.00 16.01           N  
ATOM   1863  CA  LYS A 112      37.556  14.404  -3.252  1.00 18.47           C  
ATOM   1864  C   LYS A 112      37.145  15.141  -4.525  1.00 18.69           C  
ATOM   1865  O   LYS A 112      37.979  15.453  -5.387  1.00 21.08           O  
ATOM   1866  CB  LYS A 112      37.291  12.895  -3.394  1.00 18.26           C  
ATOM   1867  CG  LYS A 112      37.892  12.385  -4.700  1.00 24.01           C  
ATOM   1868  CD  LYS A 112      38.677  11.117  -4.599  1.00 39.55           C  
ATOM   1869  CE  LYS A 112      40.004  11.181  -5.359  1.00 47.12           C  
ATOM   1870  NZ  LYS A 112      40.669   9.864  -5.530  1.00 42.07           N1+
ATOM   1871  HN  LYS A 112      36.263  14.242  -1.498  1.00 27.25           H  
ATOM   1872  HA  LYS A 112      38.629  14.543  -3.118  1.00 27.25           H  
ATOM   1873  HB1 LYS A 112      37.746  12.367  -2.556  1.00 27.25           H  
ATOM   1874  HB2 LYS A 112      36.216  12.715  -3.396  1.00 27.25           H  
ATOM   1875  HG1 LYS A 112      37.075  12.218  -5.402  1.00 27.25           H  
ATOM   1876  HG2 LYS A 112      38.554  13.159  -5.089  1.00 27.25           H  
ATOM   1877  HD1 LYS A 112      38.887  10.920  -3.548  1.00 27.25           H  
ATOM   1878  HD2 LYS A 112      38.079  10.303  -5.010  1.00 27.25           H  
ATOM   1879  HE1 LYS A 112      39.812  11.598  -6.347  1.00 27.25           H  
ATOM   1880  HE2 LYS A 112      40.680  11.837  -4.812  1.00 27.25           H  
ATOM   1881  HZ1 LYS A 112      41.585   9.993  -6.068  1.00 27.25           H  
ATOM   1882  HZ2 LYS A 112      40.025   9.207  -6.076  1.00 27.25           H  
ATOM   1883  HZ3 LYS A 112      40.877   9.441  -4.569  1.00 27.25           H  
ATOM   1884  N   GLN A 113      35.861  15.445  -4.655  1.00 17.19           N  
ATOM   1885  CA  GLN A 113      35.414  16.296  -5.762  1.00 19.54           C  
ATOM   1886  C   GLN A 113      36.132  17.634  -5.787  1.00 23.61           C  
ATOM   1887  O   GLN A 113      36.511  18.114  -6.872  1.00 24.77           O  
ATOM   1888  CB  GLN A 113      33.895  16.473  -5.662  1.00 22.30           C  
ATOM   1889  CG  GLN A 113      33.295  17.598  -6.479  1.00 26.47           C  
ATOM   1890  CD  GLN A 113      32.302  17.127  -7.518  1.00 25.33           C  
ATOM   1891  OE1 GLN A 113      31.346  16.402  -7.233  1.00 26.09           O  
ATOM   1892  NE2 GLN A 113      32.519  17.542  -8.755  1.00 38.16           N  
ATOM   1893  HN  GLN A 113      35.149  15.068  -3.950  1.00 24.83           H  
ATOM   1894  HA  GLN A 113      35.633  15.778  -6.696  1.00 24.83           H  
ATOM   1895  HB1 GLN A 113      33.430  15.542  -5.987  1.00 24.83           H  
ATOM   1896  HB2 GLN A 113      33.650  16.656  -4.616  1.00 24.83           H  
ATOM   1897  HG1 GLN A 113      32.786  18.283  -5.801  1.00 24.83           H  
ATOM   1898  HG2 GLN A 113      34.103  18.124  -6.988  1.00 24.83           H  
ATOM   1899 1HE2 GLN A 113      33.357  18.172  -8.969  1.00 24.83           H  
ATOM   1900 2HE2 GLN A 113      31.856  17.248  -9.542  1.00 24.83           H  
ATOM   1901  N   GLU A 114      36.328  18.230  -4.621  1.00 25.14           N  
ATOM   1902  CA  GLU A 114      37.017  19.526  -4.543  1.00 28.34           C  
ATOM   1903  C   GLU A 114      38.446  19.359  -4.996  1.00 29.48           C  
ATOM   1904  O   GLU A 114      39.047  20.127  -5.723  1.00 38.41           O  
ATOM   1905  CB  GLU A 114      36.928  20.063  -3.121  1.00 33.39           C  
ATOM   1906  CG  GLU A 114      37.073  21.555  -2.900  1.00 43.19           C  
ATOM   1907  CD  GLU A 114      36.942  21.926  -1.432  1.00 45.79           C  
ATOM   1908  OE1 GLU A 114      37.010  21.010  -0.587  1.00 44.06           O  
ATOM   1909  OE2 GLU A 114      36.767  23.127  -1.133  1.00 47.74           O  
ATOM   1910  HN  GLU A 114      35.980  17.762  -3.724  1.00 37.28           H  
ATOM   1911  HA  GLU A 114      36.518  20.227  -5.212  1.00 37.28           H  
ATOM   1912  HB1 GLU A 114      35.953  19.773  -2.728  1.00 37.28           H  
ATOM   1913  HB2 GLU A 114      37.713  19.575  -2.543  1.00 37.28           H  
ATOM   1914  HG1 GLU A 114      38.053  21.870  -3.257  1.00 37.28           H  
ATOM   1915  HG2 GLU A 114      36.297  22.072  -3.465  1.00 37.28           H  
ATOM   1916  N   GLU A 115      39.060  18.255  -4.558  1.00 28.83           N  
ATOM   1917  CA  GLU A 115      40.465  18.064  -4.884  1.00 34.47           C  
ATOM   1918  C   GLU A 115      40.573  17.879  -6.398  1.00 34.62           C  
ATOM   1919  O   GLU A 115      41.578  18.279  -7.002  1.00 41.92           O  
ATOM   1920  CB  GLU A 115      41.073  16.883  -4.142  1.00 40.25           C  
ATOM   1921  CG  GLU A 115      40.949  16.839  -2.636  1.00 41.46           C  
ATOM   1922  CD  GLU A 115      40.926  15.428  -2.093  1.00 44.49           C  
ATOM   1923  OE1 GLU A 115      41.080  14.432  -2.829  1.00 52.70           O  
ATOM   1924  OE2 GLU A 115      40.742  15.247  -0.892  1.00 58.81           O  
ATOM   1925  HN  GLU A 115      38.529  17.527  -3.980  1.00 41.95           H  
ATOM   1926  HA  GLU A 115      41.011  18.966  -4.606  1.00 41.95           H  
ATOM   1927  HB1 GLU A 115      40.601  15.981  -4.531  1.00 41.95           H  
ATOM   1928  HB2 GLU A 115      42.137  16.867  -4.378  1.00 41.95           H  
ATOM   1929  HG1 GLU A 115      41.798  17.366  -2.201  1.00 41.95           H  
ATOM   1930  HG2 GLU A 115      40.024  17.338  -2.348  1.00 41.95           H  
ATOM   1931  N   GLU A 116      39.524  17.274  -6.992  1.00 30.46           N  
ATOM   1932  CA  GLU A 116      39.732  16.907  -8.404  1.00 35.06           C  
ATOM   1933  C   GLU A 116      39.418  18.098  -9.294  1.00 31.50           C  
ATOM   1934  O   GLU A 116      38.794  19.047  -8.775  1.00 38.72           O  
ATOM   1935  CB  GLU A 116      38.914  15.649  -8.737  1.00 43.26           C  
ATOM   1936  CG  GLU A 116      39.318  14.501  -7.815  1.00 45.91           C  
ATOM   1937  CD  GLU A 116      39.211  13.080  -8.294  1.00 44.47           C  
ATOM   1938  OE1 GLU A 116      40.205  12.496  -8.808  1.00 46.45           O  
ATOM   1939  OE2 GLU A 116      38.104  12.508  -8.132  1.00 50.43           O  
ATOM   1940  HN  GLU A 116      38.608  17.075  -6.476  1.00 40.70           H  
ATOM   1941  HA  GLU A 116      40.786  16.663  -8.533  1.00 40.70           H  
ATOM   1942  HB1 GLU A 116      37.854  15.863  -8.603  1.00 40.70           H  
ATOM   1943  HB2 GLU A 116      39.099  15.362  -9.772  1.00 40.70           H  
ATOM   1944  HG1 GLU A 116      40.362  14.665  -7.547  1.00 40.70           H  
ATOM   1945  HG2 GLU A 116      38.697  14.580  -6.923  1.00 40.70           H  
ATOM   1946  N   GLU A 117      39.795  18.068 -10.477  1.00 30.80           N  
ATOM   1947  CA  GLU A 117      39.512  19.176 -11.339  1.00 20.00           C  
ATOM   1948  C   GLU A 117      38.388  18.806 -12.262  1.00 20.00           C  
ATOM   1949  O   GLU A 117      37.844  17.708 -12.158  1.00 20.00           O  
ATOM   1950  CB  GLU A 117      40.780  19.599 -12.133  1.00  0.00           C  
ATOM   1951  CG  GLU A 117      41.311  18.473 -13.028  1.00  0.00           C  
ATOM   1952  CD  GLU A 117      42.577  18.957 -13.673  1.00  0.00           C  
ATOM   1953  OE1 GLU A 117      43.291  18.182 -14.318  1.00  0.00           O  
ATOM   1954  OE2 GLU A 117      42.960  20.284 -13.526  1.00  0.00           O  
ATOM   1955  OXT GLU A 117      38.013  19.602 -13.122  1.00 20.00           O  
ATOM   1956  HN  GLU A 117      40.293  17.274 -10.826  1.00 20.00           H  
ATOM   1957  HA  GLU A 117      39.192  20.018 -10.725  1.00 21.80           H  
ATOM   1958  HB1 GLU A 117      40.531  20.457 -12.758  1.00 21.80           H  
ATOM   1959  HB2 GLU A 117      41.559  19.880 -11.424  1.00 21.80           H  
ATOM   1960  HG1 GLU A 117      41.516  17.588 -12.426  1.00 21.80           H  
ATOM   1961  HG2 GLU A 117      40.574  18.230 -13.793  1.00 21.80           H  
TER    1962      GLU A 117 
HETATM 1963  O1  UNK     0      26.915  22.865  22.515  1.00  0.00           O  
HETATM 1964  O2  UNK     0      26.590  25.139  22.535  1.00  0.00           O  
HETATM 1965  O3  UNK     0      24.619  21.417  21.227  1.00  0.00           O  
HETATM 1966  O4  UNK     0      24.916  26.186  23.839  1.00  0.00           O  
HETATM 1967  O5  UNK     0      26.524  24.170  18.984  1.00  0.00           O  
HETATM 1968  O6  UNK     0      23.047  20.712  22.751  1.00  0.00           O  
HETATM 1969  O7  UNK     0      22.779  21.054  19.074  1.00  0.00           O  
HETATM 1970  O8  UNK     0      20.508  19.208  20.028  1.00  0.00           O  
HETATM 1971  O9  UNK     0      25.490  25.949  18.095  1.00  0.00           O  
HETATM 1972  O10 UNK     0      20.320  21.785  22.462  1.00  0.00           O  
HETATM 1973  O11 UNK     0      22.981  18.060  23.814  1.00  0.00           O  
HETATM 1974  C12 UNK     0      25.397  23.830  21.084  1.00  0.00           C  
HETATM 1975  C13 UNK     0      24.748  22.663  21.876  1.00  0.00           C  
HETATM 1976  C14 UNK     0      24.455  24.757  21.899  1.00  0.00           C  
HETATM 1977  C15 UNK     0      25.661  22.584  23.126  1.00  0.00           C  
HETATM 1978  C16 UNK     0      23.485  23.551  21.973  1.00  0.00           C  
HETATM 1979  C17 UNK     0      25.315  25.023  23.143  1.00  0.00           C  
HETATM 1980  C18 UNK     0      26.790  24.017  21.692  1.00  0.00           C  
HETATM 1981  C19 UNK     0      25.378  23.784  24.076  1.00  0.00           C  
HETATM 1982  C20 UNK     0      25.267  23.855  19.561  1.00  0.00           C  
HETATM 1983  C21 UNK     0      25.759  21.256  23.873  1.00  0.00           C  
HETATM 1984  C22 UNK     0      23.230  21.300  21.461  1.00  0.00           C  
HETATM 1985  C23 UNK     0      22.539  20.474  20.346  1.00  0.00           C  
HETATM 1986  C24 UNK     0      26.499  25.318  18.313  1.00  0.00           C  
HETATM 1987  C25 UNK     0      21.008  20.411  20.584  1.00  0.00           C  
HETATM 1988  C26 UNK     0      21.840  19.981  22.979  1.00  0.00           C  
HETATM 1989  C27 UNK     0      20.663  20.459  22.096  1.00  0.00           C  
HETATM 1990  C28 UNK     0      27.827  25.801  17.826  1.00  0.00           C  
HETATM 1991  C29 UNK     0      22.160  18.499  22.756  1.00  0.00           C  
HETATM 1992  C30 UNK     0      28.866  24.882  17.588  1.00  0.00           C  
HETATM 1993  C31 UNK     0      28.041  27.174  17.606  1.00  0.00           C  
HETATM 1994  C32 UNK     0      30.113  25.337  17.129  1.00  0.00           C  
HETATM 1995  C33 UNK     0      29.288  27.627  17.147  1.00  0.00           C  
HETATM 1996  C34 UNK     0      30.327  26.709  16.910  1.00  0.00           C  
HETATM 1997  H35 UNK     0      24.908  26.982  23.155  1.00  0.00           H  
HETATM 1998  H36 UNK     0      23.815  21.080  18.901  1.00  0.00           H  
HETATM 1999  H37 UNK     0      20.967  18.384  20.491  1.00  0.00           H  
HETATM 2000  H38 UNK     0      19.488  22.099  21.904  1.00  0.00           H  
HETATM 2001  H39 UNK     0      22.480  18.173  24.730  1.00  0.00           H  
HETATM 2002  H40 UNK     0      24.021  25.721  21.631  1.00  0.00           H  
HETATM 2003  H41 UNK     0      23.018  23.476  22.956  1.00  0.00           H  
HETATM 2004  H42 UNK     0      22.874  23.475  21.074  1.00  0.00           H  
HETATM 2005  H43 UNK     0      27.632  24.142  21.011  1.00  0.00           H  
HETATM 2006  H44 UNK     0      24.420  23.646  24.578  1.00  0.00           H  
HETATM 2007  H45 UNK     0      26.193  23.897  24.791  1.00  0.00           H  
HETATM 2008  H46 UNK     0      24.535  24.609  19.272  1.00  0.00           H  
HETATM 2009  H47 UNK     0      24.939  22.877  19.209  1.00  0.00           H  
HETATM 2010  H48 UNK     0      26.529  21.321  24.641  1.00  0.00           H  
HETATM 2011  H49 UNK     0      26.008  20.457  23.174  1.00  0.00           H  
HETATM 2012  H50 UNK     0      24.800  21.035  24.344  1.00  0.00           H  
HETATM 2013  H51 UNK     0      22.762  22.284  21.440  1.00  0.00           H  
HETATM 2014  H52 UNK     0      22.954  19.467  20.372  1.00  0.00           H  
HETATM 2015  H53 UNK     0      20.549  21.277  20.107  1.00  0.00           H  
HETATM 2016  H54 UNK     0      21.499  20.153  24.000  1.00  0.00           H  
HETATM 2017  H55 UNK     0      19.823  19.784  22.261  1.00  0.00           H  
HETATM 2018  H56 UNK     0      21.234  17.923  22.745  1.00  0.00           H  
HETATM 2019  H57 UNK     0      22.685  18.377  21.809  1.00  0.00           H  
HETATM 2020  H58 UNK     0      28.703  23.818  17.759  1.00  0.00           H  
HETATM 2021  H59 UNK     0      27.238  27.888  17.792  1.00  0.00           H  
HETATM 2022  H60 UNK     0      30.917  24.624  16.943  1.00  0.00           H  
HETATM 2023  H61 UNK     0      29.452  28.690  16.974  1.00  0.00           H  
HETATM 2024  H62 UNK     0      31.296  27.060  16.557  1.00  0.00           H  
TER    2025      UNK     0 
CONECT 1963 1977 1980
CONECT 1964 1979 1980
CONECT 1965 1975 1984
CONECT 1966 1979 1997
CONECT 1967 1982 1986
CONECT 1968 1984 1988
CONECT 1969 1985 1998
CONECT 1970 1987 1999
CONECT 1971 1986
CONECT 1972 1989 2000
CONECT 1973 1991 2001
CONECT 1974 1975 1976 1980 1982
CONECT 1975 1965 1974 1977 1978
CONECT 1976 1974 1978 1979 2002
CONECT 1977 1963 1975 1981 1983
CONECT 1978 1975 1976 2003 2004
CONECT 1979 1964 1966 1976 1981
CONECT 1980 1963 1964 1974 2005
CONECT 1981 1977 1979 2006 2007
CONECT 1982 1967 1974 2008 2009
CONECT 1983 1977 2010 2011 2012
CONECT 1984 1965 1968 1985 2013
CONECT 1985 1969 1984 1987 2014
CONECT 1986 1967 1971 1990
CONECT 1987 1970 1985 1989 2015
CONECT 1988 1968 1989 1991 2016
CONECT 1989 1972 1987 1988 2017
CONECT 1990 1986 1992 1993
CONECT 1991 1973 1988 2018 2019
CONECT 1992 1990 1994 2020
CONECT 1993 1990 1995 2021
CONECT 1994 1992 1996 2022
CONECT 1995 1993 1996 2023
CONECT 1996 1994 1995 2024
CONECT 1997 1966
CONECT 1998 1969
CONECT 1999 1970
CONECT 2000 1972
CONECT 2001 1973
CONECT 2002 1976
CONECT 2003 1978
CONECT 2004 1978
CONECT 2005 1980
CONECT 2006 1981
CONECT 2007 1981
CONECT 2008 1982
CONECT 2009 1982
CONECT 2010 1983
CONECT 2011 1983
CONECT 2012 1983
CONECT 2013 1984
CONECT 2014 1985
CONECT 2015 1987
CONECT 2016 1988
CONECT 2017 1989
CONECT 2018 1991
CONECT 2019 1991
CONECT 2020 1992
CONECT 2021 1993
CONECT 2022 1994
CONECT 2023 1995
CONECT 2024 1996
END
