# Supplementary material for: Elucidating the molecular mechanisms of paeoniflorin intervention in oral lichen planus: a computational biology and bioinformatics–based research strategy
Source: Front Bioinform. 2026 Jul 17;6:1817487. doi: 10.3389/fbinf.2026.1817487 (PMC13423862; doi:10.3389/fbinf.2026.1817487)
Supplement: Supplementary file 1 [file DataSheet1.zip › Raw-Data/ALB-1AO6.pdb]

REMARK   Accelrys Discovery Studio PDB file
REMARK   Created:  2025-08-03T14:39:42Z
SSBOND   1 CYS A  168    CYS A  177                                     
SSBOND   2 CYS A  461    CYS A  477                                     
SSBOND   3 CYS A  437    CYS A  448                                     
SSBOND   4 CYS A   75    CYS A   91                                     
SSBOND   5 CYS A  360    CYS A  369                                     
SSBOND   6 CYS A  476    CYS A  487                                     
SSBOND   7 CYS A  316    CYS A  361                                     
SSBOND   8 CYS A  124    CYS A  169                                     
SSBOND   9 CYS A   90    CYS A  101                                     
SSBOND  10 CYS A   53    CYS A   62                                     
SSBOND  11 CYS A  392    CYS A  438                                     
SSBOND  12 CYS A  514    CYS A  559                                     
SSBOND  13 CYS A  265    CYS A  279                                     
SSBOND  14 CYS A  245    CYS A  253                                     
SSBOND  15 CYS A  200    CYS A  246                                     
SSBOND  16 CYS A  278    CYS A  289                                     
SSBOND  17 CYS A  558    CYS A  567                                     
CRYST1   59.680   96.980   59.720  91.07 103.50  75.08 P1         
ATOM      1  N   SER A   5      56.653  51.017  34.141  1.00 33.61           N1+
ATOM      2  CA  SER A   5      56.672  50.186  32.893  1.00 30.65           C  
ATOM      3  C   SER A   5      55.611  49.138  33.086  1.00 30.62           C  
ATOM      4  O   SER A   5      55.776  48.267  33.935  1.00 31.05           O  
ATOM      5  CB  SER A   5      58.023  49.508  32.732  1.00 29.65           C  
ATOM      6  OG  SER A   5      58.239  49.111  31.393  1.00 28.64           O  
ATOM      7  HT1 SER A   5      57.391  51.788  34.068  1.00 30.70           H  
ATOM      8  HT2 SER A   5      56.868  50.397  34.986  1.00 30.70           H  
ATOM      9  HT3 SER A   5      55.686  51.460  34.261  1.00 30.70           H  
ATOM     10  HA  SER A   5      56.447  50.801  32.022  1.00 30.70           H  
ATOM     11  HB1 SER A   5      58.808  50.205  33.027  1.00 30.70           H  
ATOM     12  HB2 SER A   5      58.058  48.628  33.374  1.00 30.70           H  
ATOM     13  HG  SER A   5      57.489  48.436  31.102  1.00 30.70           H  
ATOM     14  N   GLU A   6      54.513  49.256  32.336  1.00 30.95           N  
ATOM     15  CA  GLU A   6      53.399  48.316  32.414  1.00 30.41           C  
ATOM     16  C   GLU A   6      53.710  46.993  31.698  1.00 29.24           C  
ATOM     17  O   GLU A   6      53.409  45.928  32.221  1.00 31.26           O  
ATOM     18  CB  GLU A   6      52.126  48.958  31.882  1.00 31.33           C  
ATOM     19  CG  GLU A   6      50.890  48.067  32.001  1.00 35.35           C  
ATOM     20  CD  GLU A   6      50.377  47.881  33.425  1.00 37.15           C  
ATOM     21  OE1 GLU A   6      51.005  48.412  34.373  1.00 36.43           O  
ATOM     22  OE2 GLU A   6      49.328  47.199  33.581  1.00 37.61           O  
ATOM     23  HN  GLU A   6      54.447  50.074  31.649  1.00 33.30           H  
ATOM     24  HA  GLU A   6      53.236  48.088  33.467  1.00 33.30           H  
ATOM     25  HB1 GLU A   6      51.944  49.875  32.442  1.00 33.30           H  
ATOM     26  HB2 GLU A   6      52.276  49.198  30.829  1.00 33.30           H  
ATOM     27  HG1 GLU A   6      50.092  48.512  31.407  1.00 33.30           H  
ATOM     28  HG2 GLU A   6      51.139  47.085  31.598  1.00 33.30           H  
ATOM     29  N   VAL A   7      54.398  47.060  30.567  1.00 27.64           N  
ATOM     30  CA  VAL A   7      54.785  45.871  29.816  1.00 27.81           C  
ATOM     31  C   VAL A   7      55.810  45.022  30.581  1.00 29.85           C  
ATOM     32  O   VAL A   7      55.941  43.817  30.341  1.00 31.73           O  
ATOM     33  CB  VAL A   7      55.406  46.243  28.444  1.00 27.31           C  
ATOM     34  CG1 VAL A   7      56.899  46.602  28.576  1.00 26.53           C  
ATOM     35  CG2 VAL A   7      55.267  45.105  27.481  1.00 29.58           C  
ATOM     36  HN  VAL A   7      54.680  48.021  30.191  1.00 28.64           H  
ATOM     37  HA  VAL A   7      53.895  45.266  29.641  1.00 28.64           H  
ATOM     38  HB  VAL A   7      54.874  47.106  28.043  1.00 28.64           H  
ATOM     39 1HG1 VAL A   7      57.300  46.857  27.595  1.00 28.64           H  
ATOM     40 2HG1 VAL A   7      57.444  45.749  28.980  1.00 28.64           H  
ATOM     41 3HG1 VAL A   7      57.010  47.454  29.246  1.00 28.64           H  
ATOM     42 1HG2 VAL A   7      55.708  45.383  26.524  1.00 28.64           H  
ATOM     43 2HG2 VAL A   7      54.211  44.874  27.341  1.00 28.64           H  
ATOM     44 3HG2 VAL A   7      55.781  44.229  27.877  1.00 28.64           H  
ATOM     45  N   ALA A   8      56.576  45.684  31.451  1.00 29.97           N  
ATOM     46  CA  ALA A   8      57.619  45.075  32.258  1.00 28.93           C  
ATOM     47  C   ALA A   8      56.965  44.373  33.429  1.00 30.57           C  
ATOM     48  O   ALA A   8      57.379  43.274  33.806  1.00 31.75           O  
ATOM     49  CB  ALA A   8      58.566  46.146  32.774  1.00 27.91           C  
ATOM     50  HN  ALA A   8      56.410  46.735  31.561  1.00 29.83           H  
ATOM     51  HA  ALA A   8      58.173  44.352  31.659  1.00 29.83           H  
ATOM     52  HB1 ALA A   8      59.345  45.682  33.378  1.00 29.83           H  
ATOM     53  HB2 ALA A   8      58.011  46.859  33.383  1.00 29.83           H  
ATOM     54  HB3 ALA A   8      59.022  46.666  31.931  1.00 29.83           H  
ATOM     55  N   HIS A   9      55.959  45.021  34.015  1.00 28.89           N  
ATOM     56  CA  HIS A   9      55.239  44.463  35.142  1.00 29.05           C  
ATOM     57  C   HIS A   9      54.536  43.190  34.684  1.00 30.56           C  
ATOM     58  O   HIS A   9      54.652  42.116  35.283  1.00 30.76           O  
ATOM     59  CB  HIS A   9      54.194  45.478  35.608  1.00 29.60           C  
ATOM     60  CG  HIS A   9      53.229  44.955  36.638  1.00 28.53           C  
ATOM     61  ND1 HIS A   9      51.860  45.112  36.520  1.00 28.26           N  
ATOM     62  CD2 HIS A   9      53.429  44.298  37.807  1.00 27.76           C  
ATOM     63  CE1 HIS A   9      51.258  44.568  37.565  1.00 27.29           C  
ATOM     64  NE2 HIS A   9      52.188  44.068  38.361  1.00 27.88           N  
ATOM     65  HN  HIS A   9      55.674  45.983  33.642  1.00 28.86           H  
ATOM     66  HA  HIS A   9      55.930  44.238  35.954  1.00 28.86           H  
ATOM     67  HB1 HIS A   9      54.718  46.333  36.036  1.00 28.86           H  
ATOM     68  HB2 HIS A   9      53.621  45.800  34.738  1.00 28.86           H  
ATOM     69  HD1 HIS A   9      51.363  45.599  35.707  1.00 28.86           H  
ATOM     70  HD2 HIS A   9      54.391  44.006  38.229  1.00 28.86           H  
ATOM     71  HE1 HIS A   9      50.182  44.537  37.739  1.00 28.86           H  
ATOM     72  N   ARG A  10      53.790  43.330  33.601  1.00 30.54           N  
ATOM     73  CA  ARG A  10      53.042  42.223  33.076  1.00 28.32           C  
ATOM     74  C   ARG A  10      54.003  41.104  32.681  1.00 28.67           C  
ATOM     75  O   ARG A  10      53.836  39.978  33.116  1.00 28.79           O  
ATOM     76  CB  ARG A  10      52.172  42.725  31.933  1.00 25.69           C  
ATOM     77  CG  ARG A  10      51.162  43.749  32.378  1.00 21.91           C  
ATOM     78  CD  ARG A  10      50.264  43.241  33.523  1.00 22.06           C  
ATOM     79  NE  ARG A  10      49.439  44.314  34.080  1.00 19.21           N  
ATOM     80  CZ  ARG A  10      48.565  44.168  35.063  1.00 19.83           C  
ATOM     81  NH1 ARG A  10      48.366  43.005  35.636  1.00 21.45           N  
ATOM     82  NH2 ARG A  10      47.857  45.193  35.458  1.00 22.76           N  
ATOM     83  HN  ARG A  10      53.743  44.280  33.110  1.00 24.48           H  
ATOM     84  HA  ARG A  10      52.388  41.849  33.864  1.00 24.48           H  
ATOM     85  HB1 ARG A  10      52.815  43.175  31.177  1.00 24.48           H  
ATOM     86  HB2 ARG A  10      51.641  41.877  31.500  1.00 24.48           H  
ATOM     87  HG1 ARG A  10      51.694  44.637  32.720  1.00 24.48           H  
ATOM     88  HG2 ARG A  10      50.530  44.008  31.528  1.00 24.48           H  
ATOM     89  HD1 ARG A  10      49.612  42.457  33.139  1.00 24.48           H  
ATOM     90  HD2 ARG A  10      50.895  42.834  34.313  1.00 24.48           H  
ATOM     91  HE  ARG A  10      49.551  45.292  33.660  1.00 24.48           H  
ATOM     92 1HH1 ARG A  10      48.916  42.147  35.311  1.00 24.48           H  
ATOM     93 2HH1 ARG A  10      47.653  42.914  36.429  1.00 24.48           H  
ATOM     94 1HH2 ARG A  10      47.985  46.145  34.987  1.00 24.48           H  
ATOM     95 2HH2 ARG A  10      47.149  45.080  36.252  1.00 24.48           H  
ATOM     96  N   PHE A  11      55.025  41.412  31.891  1.00 29.00           N  
ATOM     97  CA  PHE A  11      56.018  40.399  31.499  1.00 28.41           C  
ATOM     98  C   PHE A  11      56.591  39.695  32.748  1.00 30.77           C  
ATOM     99  O   PHE A  11      56.812  38.487  32.738  1.00 33.71           O  
ATOM    100  CB  PHE A  11      57.129  41.060  30.692  1.00 23.39           C  
ATOM    101  CG  PHE A  11      58.150  40.101  30.125  1.00 21.95           C  
ATOM    102  CD1 PHE A  11      59.111  39.523  30.931  1.00 21.05           C  
ATOM    103  CD2 PHE A  11      58.169  39.813  28.772  1.00 20.23           C  
ATOM    104  CE1 PHE A  11      60.052  38.697  30.396  1.00 19.83           C  
ATOM    105  CE2 PHE A  11      59.102  38.987  28.227  1.00 18.47           C  
ATOM    106  CZ  PHE A  11      60.045  38.427  29.024  1.00 20.51           C  
ATOM    107  HN  PHE A  11      55.128  42.415  31.533  1.00 24.30           H  
ATOM    108  HA  PHE A  11      55.528  39.654  30.873  1.00 24.30           H  
ATOM    109  HB1 PHE A  11      56.672  41.599  29.862  1.00 24.30           H  
ATOM    110  HB2 PHE A  11      57.648  41.764  31.342  1.00 24.30           H  
ATOM    111  HD1 PHE A  11      59.116  39.729  32.001  1.00 24.30           H  
ATOM    112  HD2 PHE A  11      57.415  40.261  28.125  1.00 24.30           H  
ATOM    113  HE1 PHE A  11      60.810  38.247  31.037  1.00 24.30           H  
ATOM    114  HE2 PHE A  11      59.092  38.777  27.158  1.00 24.30           H  
ATOM    115  HZ  PHE A  11      60.798  37.766  28.595  1.00 24.30           H  
ATOM    116  N   LYS A  12      56.765  40.418  33.849  1.00 32.37           N  
ATOM    117  CA  LYS A  12      57.285  39.797  35.064  1.00 32.91           C  
ATOM    118  C   LYS A  12      56.248  38.898  35.700  1.00 32.96           C  
ATOM    119  O   LYS A  12      56.524  37.754  36.073  1.00 35.01           O  
ATOM    120  CB  LYS A  12      57.710  40.853  36.092  1.00 33.19           C  
ATOM    121  CG  LYS A  12      59.147  41.353  35.924  1.00 33.84           C  
ATOM    122  CD  LYS A  12      59.500  42.337  37.032  1.00 35.28           C  
ATOM    123  CE  LYS A  12      60.896  42.901  36.851  1.00 37.80           C  
ATOM    124  NZ  LYS A  12      61.092  44.154  37.679  1.00 38.88           N1+
ATOM    125  HN  LYS A  12      56.523  41.460  33.845  1.00 34.69           H  
ATOM    126  HA  LYS A  12      58.155  39.195  34.803  1.00 34.69           H  
ATOM    127  HB1 LYS A  12      57.039  41.707  36.001  1.00 34.69           H  
ATOM    128  HB2 LYS A  12      57.614  40.419  37.087  1.00 34.69           H  
ATOM    129  HG1 LYS A  12      59.830  40.504  35.967  1.00 34.69           H  
ATOM    130  HG2 LYS A  12      59.244  41.850  34.959  1.00 34.69           H  
ATOM    131  HD1 LYS A  12      58.782  43.157  37.019  1.00 34.69           H  
ATOM    132  HD2 LYS A  12      59.448  41.823  37.992  1.00 34.69           H  
ATOM    133  HE1 LYS A  12      61.625  42.152  37.161  1.00 34.69           H  
ATOM    134  HE2 LYS A  12      61.048  43.143  35.799  1.00 34.69           H  
ATOM    135  HZ1 LYS A  12      62.083  44.528  37.531  1.00 34.69           H  
ATOM    136  HZ2 LYS A  12      60.949  43.924  38.714  1.00 34.69           H  
ATOM    137  HZ3 LYS A  12      60.383  44.896  37.377  1.00 34.69           H  
ATOM    138  N   ASP A  13      55.047  39.436  35.834  1.00 32.17           N  
ATOM    139  CA  ASP A  13      53.941  38.728  36.455  1.00 29.96           C  
ATOM    140  C   ASP A  13      53.537  37.417  35.783  1.00 29.29           C  
ATOM    141  O   ASP A  13      53.154  36.461  36.461  1.00 29.55           O  
ATOM    142  CB  ASP A  13      52.734  39.655  36.500  1.00 28.00           C  
ATOM    143  CG  ASP A  13      52.674  40.449  37.749  1.00 27.03           C  
ATOM    144  OD1 ASP A  13      53.688  40.505  38.449  1.00 26.68           O  
ATOM    145  OD2 ASP A  13      51.600  40.997  38.064  1.00 28.91           O  
ATOM    146  HN  ASP A  13      54.884  40.429  35.472  1.00 28.95           H  
ATOM    147  HA  ASP A  13      54.226  38.502  37.483  1.00 28.95           H  
ATOM    148  HB1 ASP A  13      52.787  40.339  35.653  1.00 28.95           H  
ATOM    149  HB2 ASP A  13      51.828  39.053  36.425  1.00 28.95           H  
ATOM    150  N   LEU A  14      53.566  37.419  34.449  1.00 27.32           N  
ATOM    151  CA  LEU A  14      53.163  36.279  33.628  1.00 24.52           C  
ATOM    152  C   LEU A  14      54.279  35.345  33.146  1.00 23.43           C  
ATOM    153  O   LEU A  14      54.017  34.191  32.907  1.00 23.55           O  
ATOM    154  CB  LEU A  14      52.335  36.775  32.432  1.00 21.56           C  
ATOM    155  CG  LEU A  14      51.127  37.666  32.704  1.00 18.73           C  
ATOM    156  CD1 LEU A  14      50.546  38.221  31.396  1.00 13.94           C  
ATOM    157  CD2 LEU A  14      50.112  36.890  33.504  1.00 16.83           C  
ATOM    158  HN  LEU A  14      53.903  38.305  33.953  1.00 21.24           H  
ATOM    159  HA  LEU A  14      52.494  35.675  34.241  1.00 21.24           H  
ATOM    160  HB1 LEU A  14      53.009  37.335  31.784  1.00 21.24           H  
ATOM    161  HB2 LEU A  14      51.972  35.893  31.904  1.00 21.24           H  
ATOM    162  HG  LEU A  14      51.460  38.509  33.309  1.00 21.24           H  
ATOM    163 1HD1 LEU A  14      49.686  38.853  31.619  1.00 21.23           H  
ATOM    164 2HD1 LEU A  14      50.233  37.395  30.757  1.00 21.23           H  
ATOM    165 3HD1 LEU A  14      51.305  38.810  30.882  1.00 21.23           H  
ATOM    166 1HD2 LEU A  14      49.246  37.521  33.702  1.00 21.23           H  
ATOM    167 2HD2 LEU A  14      50.556  36.576  34.449  1.00 21.23           H  
ATOM    168 3HD2 LEU A  14      49.799  36.011  32.940  1.00 21.23           H  
ATOM    169  N   GLY A  15      55.482  35.858  32.925  1.00 23.29           N  
ATOM    170  CA  GLY A  15      56.583  35.008  32.503  1.00 24.74           C  
ATOM    171  C   GLY A  15      56.712  35.028  31.012  1.00 25.85           C  
ATOM    172  O   GLY A  15      55.699  35.028  30.331  1.00 28.80           O  
ATOM    173  HN  GLY A  15      55.643  36.907  33.059  1.00 25.67           H  
ATOM    174  HA1 GLY A  15      57.509  35.371  32.949  1.00 25.67           H  
ATOM    175  HA2 GLY A  15      56.396  33.986  32.834  1.00 25.67           H  
ATOM    176  N   GLU A  16      57.922  34.966  30.480  1.00 25.83           N  
ATOM    177  CA  GLU A  16      58.063  35.036  29.044  1.00 27.83           C  
ATOM    178  C   GLU A  16      57.113  34.203  28.147  1.00 30.10           C  
ATOM    179  O   GLU A  16      56.757  34.637  27.046  1.00 31.32           O  
ATOM    180  CB  GLU A  16      59.494  34.779  28.646  1.00 28.30           C  
ATOM    181  CG  GLU A  16      59.635  34.714  27.161  1.00 31.87           C  
ATOM    182  CD  GLU A  16      61.048  34.647  26.697  1.00 37.10           C  
ATOM    183  OE1 GLU A  16      61.988  34.893  27.512  1.00 36.32           O  
ATOM    184  OE2 GLU A  16      61.207  34.352  25.485  1.00 41.52           O  
ATOM    185  HN  GLU A  16      58.785  34.865  31.105  1.00 32.24           H  
ATOM    186  HA  GLU A  16      57.871  36.077  28.783  1.00 32.24           H  
ATOM    187  HB1 GLU A  16      60.120  35.585  29.028  1.00 32.24           H  
ATOM    188  HB2 GLU A  16      59.818  33.831  29.076  1.00 32.24           H  
ATOM    189  HG1 GLU A  16      59.113  33.826  26.804  1.00 32.24           H  
ATOM    190  HG2 GLU A  16      59.174  35.604  26.732  1.00 32.24           H  
ATOM    191  N   GLU A  17      56.714  33.015  28.595  1.00 31.44           N  
ATOM    192  CA  GLU A  17      55.829  32.162  27.799  1.00 31.14           C  
ATOM    193  C   GLU A  17      54.406  32.683  27.587  1.00 27.48           C  
ATOM    194  O   GLU A  17      53.987  32.929  26.470  1.00 25.89           O  
ATOM    195  CB  GLU A  17      55.725  30.787  28.437  1.00 35.78           C  
ATOM    196  CG  GLU A  17      57.016  30.112  28.728  1.00 44.57           C  
ATOM    197  CD  GLU A  17      56.791  28.652  29.098  1.00 50.15           C  
ATOM    198  OE1 GLU A  17      56.575  27.837  28.155  1.00 52.26           O  
ATOM    199  OE2 GLU A  17      56.799  28.335  30.326  1.00 53.74           O  
ATOM    200  HN  GLU A  17      57.046  32.677  29.554  1.00 39.16           H  
ATOM    201  HA  GLU A  17      56.285  32.037  26.817  1.00 39.16           H  
ATOM    202  HB1 GLU A  17      55.184  30.894  29.377  1.00 39.16           H  
ATOM    203  HB2 GLU A  17      55.157  30.147  27.762  1.00 39.16           H  
ATOM    204  HG1 GLU A  17      57.653  30.163  27.845  1.00 39.16           H  
ATOM    205  HG2 GLU A  17      57.505  30.620  29.559  1.00 39.16           H  
ATOM    206  N   ASN A  18      53.640  32.755  28.664  1.00 25.34           N  
ATOM    207  CA  ASN A  18      52.267  33.217  28.593  1.00 24.75           C  
ATOM    208  C   ASN A  18      52.160  34.668  28.103  1.00 25.04           C  
ATOM    209  O   ASN A  18      51.127  35.070  27.541  1.00 25.38           O  
ATOM    210  CB  ASN A  18      51.572  33.039  29.949  1.00 24.01           C  
ATOM    211  CG  ASN A  18      51.329  31.556  30.321  1.00 26.35           C  
ATOM    212  OD1 ASN A  18      51.580  30.628  29.534  1.00 26.58           O  
ATOM    213  ND2 ASN A  18      50.836  31.340  31.536  1.00 25.42           N  
ATOM    214  HN  ASN A  18      54.044  32.465  29.611  1.00 25.36           H  
ATOM    215  HA  ASN A  18      51.746  32.588  27.872  1.00 25.36           H  
ATOM    216  HB1 ASN A  18      52.196  33.491  30.720  1.00 25.36           H  
ATOM    217  HB2 ASN A  18      50.609  33.549  29.914  1.00 25.36           H  
ATOM    218 1HD2 ASN A  18      50.634  32.166  32.186  1.00 25.36           H  
ATOM    219 2HD2 ASN A  18      50.642  30.340  31.865  1.00 25.36           H  
ATOM    220  N   PHE A  19      53.190  35.473  28.393  1.00 24.69           N  
ATOM    221  CA  PHE A  19      53.239  36.859  27.941  1.00 22.59           C  
ATOM    222  C   PHE A  19      53.240  36.780  26.407  1.00 21.84           C  
ATOM    223  O   PHE A  19      52.318  37.245  25.711  1.00 24.13           O  
ATOM    224  CB  PHE A  19      54.530  37.561  28.400  1.00 19.71           C  
ATOM    225  CG  PHE A  19      54.720  38.935  27.785  1.00 16.37           C  
ATOM    226  CD1 PHE A  19      55.313  39.079  26.537  1.00 14.55           C  
ATOM    227  CD2 PHE A  19      54.240  40.081  28.423  1.00 14.02           C  
ATOM    228  CE1 PHE A  19      55.414  40.343  25.936  1.00 13.36           C  
ATOM    229  CE2 PHE A  19      54.343  41.314  27.826  1.00 13.05           C  
ATOM    230  CZ  PHE A  19      54.923  41.450  26.581  1.00 11.46           C  
ATOM    231  HN  PHE A  19      54.002  35.088  28.974  1.00 17.80           H  
ATOM    232  HA  PHE A  19      52.364  37.405  28.293  1.00 17.80           H  
ATOM    233  HB1 PHE A  19      54.498  37.669  29.484  1.00 17.80           H  
ATOM    234  HB2 PHE A  19      55.380  36.938  28.122  1.00 17.80           H  
ATOM    235  HD1 PHE A  19      55.703  38.202  26.020  1.00 17.80           H  
ATOM    236  HD2 PHE A  19      53.778  39.996  29.407  1.00 17.80           H  
ATOM    237  HE1 PHE A  19      55.882  40.445  24.957  1.00 17.80           H  
ATOM    238  HE2 PHE A  19      53.962  42.195  28.342  1.00 17.80           H  
ATOM    239  HZ  PHE A  19      54.991  42.432  26.113  1.00 17.80           H  
ATOM    240  N   LYS A  20      54.295  36.192  25.892  1.00 20.17           N  
ATOM    241  CA  LYS A  20      54.475  36.013  24.468  1.00 19.84           C  
ATOM    242  C   LYS A  20      53.239  35.441  23.782  1.00 19.96           C  
ATOM    243  O   LYS A  20      52.827  35.958  22.747  1.00 23.14           O  
ATOM    244  CB  LYS A  20      55.652  35.098  24.285  1.00 19.19           C  
ATOM    245  CG  LYS A  20      56.453  35.329  23.107  1.00 21.66           C  
ATOM    246  CD  LYS A  20      57.615  34.425  23.221  1.00 22.66           C  
ATOM    247  CE  LYS A  20      58.450  34.492  22.002  1.00 26.36           C  
ATOM    248  NZ  LYS A  20      59.677  33.708  22.321  1.00 31.61           N1+
ATOM    249  HN  LYS A  20      55.054  35.830  26.554  1.00 22.73           H  
ATOM    250  HA  LYS A  20      54.709  36.979  24.020  1.00 22.73           H  
ATOM    251  HB1 LYS A  20      56.299  35.208  25.155  1.00 22.73           H  
ATOM    252  HB2 LYS A  20      55.276  34.076  24.238  1.00 22.73           H  
ATOM    253  HG1 LYS A  20      55.880  35.098  22.209  1.00 22.73           H  
ATOM    254  HG2 LYS A  20      56.783  36.367  23.071  1.00 22.73           H  
ATOM    255  HD1 LYS A  20      58.215  34.720  24.082  1.00 22.73           H  
ATOM    256  HD2 LYS A  20      57.261  33.403  23.357  1.00 22.73           H  
ATOM    257  HE1 LYS A  20      57.925  34.051  21.155  1.00 22.73           H  
ATOM    258  HE2 LYS A  20      58.707  35.526  21.772  1.00 22.73           H  
ATOM    259  HZ1 LYS A  20      60.334  33.713  21.476  1.00 22.73           H  
ATOM    260  HZ2 LYS A  20      59.406  32.700  22.555  1.00 22.73           H  
ATOM    261  HZ3 LYS A  20      60.174  34.148  23.161  1.00 22.73           H  
ATOM    262  N   ALA A  21      52.584  34.447  24.393  1.00 20.10           N  
ATOM    263  CA  ALA A  21      51.396  33.819  23.788  1.00 17.31           C  
ATOM    264  C   ALA A  21      50.179  34.688  23.767  1.00 15.52           C  
ATOM    265  O   ALA A  21      49.432  34.662  22.814  1.00 16.84           O  
ATOM    266  CB  ALA A  21      51.065  32.500  24.464  1.00 18.21           C  
ATOM    267  HN  ALA A  21      52.931  34.100  25.344  1.00 17.60           H  
ATOM    268  HA  ALA A  21      51.646  33.593  22.751  1.00 17.60           H  
ATOM    269  HB1 ALA A  21      50.184  32.062  23.995  1.00 17.60           H  
ATOM    270  HB2 ALA A  21      50.865  32.673  25.521  1.00 17.60           H  
ATOM    271  HB3 ALA A  21      51.908  31.817  24.361  1.00 17.60           H  
ATOM    272  N   LEU A  22      49.920  35.420  24.839  1.00 16.25           N  
ATOM    273  CA  LEU A  22      48.729  36.296  24.851  1.00 15.93           C  
ATOM    274  C   LEU A  22      48.896  37.504  23.915  1.00 16.48           C  
ATOM    275  O   LEU A  22      47.914  38.182  23.595  1.00 15.14           O  
ATOM    276  CB  LEU A  22      48.401  36.790  26.256  1.00 12.09           C  
ATOM    277  CG  LEU A  22      47.969  35.770  27.306  1.00 12.84           C  
ATOM    278  CD1 LEU A  22      48.528  36.217  28.666  1.00 12.57           C  
ATOM    279  CD2 LEU A  22      46.465  35.578  27.355  1.00  3.21           C  
ATOM    280  HN  LEU A  22      50.567  35.378  25.690  1.00 13.06           H  
ATOM    281  HA  LEU A  22      47.880  35.712  24.495  1.00 13.06           H  
ATOM    282  HB1 LEU A  22      49.293  37.287  26.638  1.00 13.06           H  
ATOM    283  HB2 LEU A  22      47.593  37.515  26.161  1.00 13.06           H  
ATOM    284  HG  LEU A  22      48.423  34.812  27.053  1.00 13.06           H  
ATOM    285 1HD1 LEU A  22      48.232  35.502  29.434  1.00 13.06           H  
ATOM    286 2HD1 LEU A  22      48.133  37.202  28.916  1.00 13.06           H  
ATOM    287 3HD1 LEU A  22      49.616  36.264  28.615  1.00 13.06           H  
ATOM    288 1HD2 LEU A  22      46.217  34.842  28.120  1.00 13.06           H  
ATOM    289 2HD2 LEU A  22      46.111  35.227  26.385  1.00 13.06           H  
ATOM    290 3HD2 LEU A  22      45.985  36.527  27.595  1.00 13.06           H  
ATOM    291  N   VAL A  23      50.149  37.808  23.554  1.00 17.28           N  
ATOM    292  CA  VAL A  23      50.432  38.905  22.661  1.00 17.25           C  
ATOM    293  C   VAL A  23      49.987  38.415  21.307  1.00 19.34           C  
ATOM    294  O   VAL A  23      49.112  39.017  20.672  1.00 22.03           O  
ATOM    295  CB  VAL A  23      51.915  39.302  22.681  1.00 19.26           C  
ATOM    296  CG1 VAL A  23      52.218  40.145  21.486  1.00 18.75           C  
ATOM    297  CG2 VAL A  23      52.217  40.120  23.945  1.00 13.36           C  
ATOM    298  HN  VAL A  23      50.959  37.224  23.937  1.00 18.18           H  
ATOM    299  HA  VAL A  23      49.827  39.765  22.947  1.00 18.18           H  
ATOM    300  HB  VAL A  23      52.536  38.406  22.666  1.00 18.18           H  
ATOM    301 1HG1 VAL A  23      53.270  40.428  21.498  1.00 18.18           H  
ATOM    302 2HG1 VAL A  23      51.600  41.043  21.508  1.00 18.18           H  
ATOM    303 3HG1 VAL A  23      52.005  39.580  20.579  1.00 18.18           H  
ATOM    304 1HG2 VAL A  23      53.271  40.399  23.955  1.00 18.18           H  
ATOM    305 2HG2 VAL A  23      51.992  39.522  24.828  1.00 18.18           H  
ATOM    306 3HG2 VAL A  23      51.603  41.021  23.951  1.00 18.18           H  
ATOM    307  N   LEU A  24      50.500  37.263  20.896  1.00 20.03           N  
ATOM    308  CA  LEU A  24      50.085  36.664  19.635  1.00 18.56           C  
ATOM    309  C   LEU A  24      48.567  36.640  19.541  1.00 18.80           C  
ATOM    310  O   LEU A  24      48.005  37.037  18.515  1.00 20.61           O  
ATOM    311  CB  LEU A  24      50.601  35.236  19.532  1.00 19.72           C  
ATOM    312  CG  LEU A  24      50.197  34.401  18.306  1.00 20.14           C  
ATOM    313  CD1 LEU A  24      50.458  35.163  17.016  1.00 20.40           C  
ATOM    314  CD2 LEU A  24      51.044  33.146  18.318  1.00 21.67           C  
ATOM    315  HN  LEU A  24      51.230  36.766  21.500  1.00 19.99           H  
ATOM    316  HA  LEU A  24      50.487  37.251  18.809  1.00 19.99           H  
ATOM    317  HB1 LEU A  24      51.690  35.285  19.544  1.00 19.99           H  
ATOM    318  HB2 LEU A  24      50.251  34.702  20.415  1.00 19.99           H  
ATOM    319  HG  LEU A  24      49.142  34.135  18.371  1.00 19.99           H  
ATOM    320 1HD1 LEU A  24      50.163  34.549  16.165  1.00 19.99           H  
ATOM    321 2HD1 LEU A  24      51.519  35.400  16.942  1.00 19.99           H  
ATOM    322 3HD1 LEU A  24      49.879  36.086  17.015  1.00 19.99           H  
ATOM    323 1HD2 LEU A  24      50.786  32.525  17.460  1.00 19.99           H  
ATOM    324 2HD2 LEU A  24      50.858  32.590  19.237  1.00 19.99           H  
ATOM    325 3HD2 LEU A  24      52.098  33.418  18.265  1.00 19.99           H  
ATOM    326  N   ILE A  25      47.903  36.266  20.628  1.00 17.96           N  
ATOM    327  CA  ILE A  25      46.428  36.177  20.650  1.00 18.85           C  
ATOM    328  C   ILE A  25      45.746  37.541  20.470  1.00 20.16           C  
ATOM    329  O   ILE A  25      44.737  37.648  19.746  1.00 23.57           O  
ATOM    330  CB  ILE A  25      45.895  35.477  21.996  1.00 17.29           C  
ATOM    331  CG1 ILE A  25      46.350  34.034  22.089  1.00 15.31           C  
ATOM    332  CG2 ILE A  25      44.367  35.633  22.164  1.00 15.74           C  
ATOM    333  CD1 ILE A  25      45.708  33.257  23.268  1.00 15.63           C  
ATOM    334  HN  ILE A  25      48.452  36.022  21.514  1.00 18.06           H  
ATOM    335  HA  ILE A  25      46.126  35.548  19.813  1.00 18.06           H  
ATOM    336  HB  ILE A  25      46.358  36.006  22.829  1.00 18.06           H  
ATOM    337 1HG1 ILE A  25      46.087  33.529  21.159  1.00 18.06           H  
ATOM    338 2HG1 ILE A  25      47.432  34.021  22.216  1.00 18.06           H  
ATOM    339 1HG2 ILE A  25      44.051  35.145  23.086  1.00 18.06           H  
ATOM    340 2HG2 ILE A  25      43.859  35.172  21.317  1.00 18.06           H  
ATOM    341 3HG2 ILE A  25      44.112  36.692  22.208  1.00 18.06           H  
ATOM    342 1HD1 ILE A  25      46.079  32.232  23.273  1.00 18.06           H  
ATOM    343 2HD1 ILE A  25      44.624  33.250  23.152  1.00 18.06           H  
ATOM    344 3HD1 ILE A  25      45.969  33.742  24.209  1.00 18.06           H  
ATOM    345  N   ALA A  26      46.277  38.587  21.122  1.00 19.45           N  
ATOM    346  CA  ALA A  26      45.681  39.917  21.022  1.00 18.70           C  
ATOM    347  C   ALA A  26      45.765  40.503  19.609  1.00 19.12           C  
ATOM    348  O   ALA A  26      44.801  41.098  19.124  1.00 21.89           O  
ATOM    349  CB  ALA A  26      46.299  40.869  22.057  1.00 18.66           C  
ATOM    350  HN  ALA A  26      47.150  38.445  21.724  1.00 19.56           H  
ATOM    351  HA  ALA A  26      44.624  39.816  21.267  1.00 19.56           H  
ATOM    352  HB1 ALA A  26      45.841  41.854  21.965  1.00 19.56           H  
ATOM    353  HB2 ALA A  26      47.372  40.950  21.882  1.00 19.56           H  
ATOM    354  HB3 ALA A  26      46.124  40.480  23.060  1.00 19.56           H  
ATOM    355  N   PHE A  27      46.913  40.345  18.961  1.00 16.84           N  
ATOM    356  CA  PHE A  27      47.090  40.838  17.613  1.00 16.67           C  
ATOM    357  C   PHE A  27      46.212  40.065  16.639  1.00 18.33           C  
ATOM    358  O   PHE A  27      45.660  40.639  15.696  1.00 21.64           O  
ATOM    359  CB  PHE A  27      48.529  40.672  17.147  1.00 17.11           C  
ATOM    360  CG  PHE A  27      49.522  41.516  17.866  1.00 19.60           C  
ATOM    361  CD1 PHE A  27      49.140  42.468  18.796  1.00 21.50           C  
ATOM    362  CD2 PHE A  27      50.890  41.315  17.653  1.00 23.42           C  
ATOM    363  CE1 PHE A  27      50.132  43.200  19.506  1.00 24.37           C  
ATOM    364  CE2 PHE A  27      51.888  42.055  18.371  1.00 21.35           C  
ATOM    365  CZ  PHE A  27      51.511  42.975  19.277  1.00 19.72           C  
ATOM    366  HN  PHE A  27      47.724  39.843  19.446  1.00 20.05           H  
ATOM    367  HA  PHE A  27      46.821  41.894  17.579  1.00 20.05           H  
ATOM    368  HB1 PHE A  27      48.811  39.628  17.283  1.00 20.05           H  
ATOM    369  HB2 PHE A  27      48.573  40.926  16.088  1.00 20.05           H  
ATOM    370  HD1 PHE A  27      48.083  42.656  18.984  1.00 20.05           H  
ATOM    371  HD2 PHE A  27      51.207  40.574  16.919  1.00 20.05           H  
ATOM    372  HE1 PHE A  27      49.825  43.947  20.239  1.00 20.05           H  
ATOM    373  HE2 PHE A  27      52.946  41.873  18.183  1.00 20.05           H  
ATOM    374  HZ  PHE A  27      52.260  43.542  19.830  1.00 20.05           H  
ATOM    375  N   ALA A  28      46.164  38.744  16.790  1.00 18.61           N  
ATOM    376  CA  ALA A  28      45.377  37.884  15.905  1.00 16.49           C  
ATOM    377  C   ALA A  28      43.914  38.147  16.053  1.00 17.10           C  
ATOM    378  O   ALA A  28      43.170  37.955  15.120  1.00 18.00           O  
ATOM    379  CB  ALA A  28      45.674  36.463  16.164  1.00 16.31           C  
ATOM    380  HN  ALA A  28      46.720  38.295  17.586  1.00 17.30           H  
ATOM    381  HA  ALA A  28      45.659  38.107  14.876  1.00 17.30           H  
ATOM    382  HB1 ALA A  28      45.079  35.839  15.496  1.00 17.30           H  
ATOM    383  HB2 ALA A  28      45.429  36.223  17.199  1.00 17.30           H  
ATOM    384  HB3 ALA A  28      46.733  36.275  15.989  1.00 17.30           H  
ATOM    385  N   GLN A  29      43.495  38.581  17.236  1.00 19.37           N  
ATOM    386  CA  GLN A  29      42.092  38.923  17.481  1.00 18.47           C  
ATOM    387  C   GLN A  29      41.804  40.319  16.899  1.00 19.13           C  
ATOM    388  O   GLN A  29      40.668  40.651  16.624  1.00 20.83           O  
ATOM    389  CB  GLN A  29      41.761  38.859  18.997  1.00 16.69           C  
ATOM    390  CG  GLN A  29      41.848  37.442  19.601  1.00 15.78           C  
ATOM    391  CD  GLN A  29      41.123  37.253  20.928  1.00 15.76           C  
ATOM    392  OE1 GLN A  29      41.147  38.103  21.767  1.00 22.65           O  
ATOM    393  NE2 GLN A  29      40.483  36.117  21.114  1.00 19.02           N  
ATOM    394  HN  GLN A  29      44.202  38.684  18.033  1.00 18.63           H  
ATOM    395  HA  GLN A  29      41.466  38.198  16.961  1.00 18.63           H  
ATOM    396  HB1 GLN A  29      42.464  39.501  19.528  1.00 18.63           H  
ATOM    397  HB2 GLN A  29      40.747  39.231  19.142  1.00 18.63           H  
ATOM    398  HG1 GLN A  29      41.421  36.743  18.882  1.00 18.63           H  
ATOM    399  HG2 GLN A  29      42.901  37.207  19.756  1.00 18.63           H  
ATOM    400 1HE2 GLN A  29      40.486  35.370  20.348  1.00 18.63           H  
ATOM    401 2HE2 GLN A  29      39.960  35.941  22.031  1.00 18.63           H  
ATOM    402  N   TYR A  30      42.847  41.123  16.693  1.00 20.19           N  
ATOM    403  CA  TYR A  30      42.708  42.475  16.126  1.00 21.52           C  
ATOM    404  C   TYR A  30      42.792  42.522  14.593  1.00 21.85           C  
ATOM    405  O   TYR A  30      41.934  43.141  13.941  1.00 21.44           O  
ATOM    406  CB  TYR A  30      43.726  43.441  16.772  1.00 22.24           C  
ATOM    407  CG  TYR A  30      43.215  44.062  18.052  1.00 24.77           C  
ATOM    408  CD1 TYR A  30      41.845  44.138  18.311  1.00 24.97           C  
ATOM    409  CD2 TYR A  30      44.083  44.589  18.998  1.00 28.58           C  
ATOM    410  CE1 TYR A  30      41.354  44.721  19.469  1.00 24.93           C  
ATOM    411  CE2 TYR A  30      43.587  45.190  20.177  1.00 26.06           C  
ATOM    412  CZ  TYR A  30      42.225  45.251  20.392  1.00 24.47           C  
ATOM    413  OH  TYR A  30      41.716  45.904  21.496  1.00 25.43           O  
ATOM    414  HN  TYR A  30      43.825  40.772  16.950  1.00 23.87           H  
ATOM    415  HA  TYR A  30      41.715  42.832  16.400  1.00 23.87           H  
ATOM    416  HB1 TYR A  30      44.638  42.888  16.994  1.00 23.87           H  
ATOM    417  HB2 TYR A  30      43.948  44.238  16.063  1.00 23.87           H  
ATOM    418  HD1 TYR A  30      41.144  43.728  17.584  1.00 23.87           H  
ATOM    419  HD2 TYR A  30      45.159  44.539  18.830  1.00 23.87           H  
ATOM    420  HE1 TYR A  30      40.279  44.759  19.648  1.00 23.87           H  
ATOM    421  HE2 TYR A  30      44.277  45.603  20.913  1.00 23.87           H  
ATOM    422  HH  TYR A  30      41.136  46.721  21.183  1.00 23.87           H  
ATOM    423  N   LEU A  31      43.815  41.850  14.043  1.00 21.93           N  
ATOM    424  CA  LEU A  31      44.044  41.722  12.594  1.00 22.77           C  
ATOM    425  C   LEU A  31      43.921  40.255  12.152  1.00 21.06           C  
ATOM    426  O   LEU A  31      44.924  39.571  11.869  1.00 20.54           O  
ATOM    427  CB  LEU A  31      45.429  42.237  12.191  1.00 24.20           C  
ATOM    428  CG  LEU A  31      45.690  43.711  12.024  1.00 25.09           C  
ATOM    429  CD1 LEU A  31      46.936  43.901  11.147  1.00 26.96           C  
ATOM    430  CD2 LEU A  31      44.504  44.298  11.330  1.00 27.43           C  
ATOM    431  HN  LEU A  31      44.511  41.375  14.702  1.00 23.75           H  
ATOM    432  HA  LEU A  31      43.289  42.308  12.070  1.00 23.75           H  
ATOM    433  HB1 LEU A  31      46.125  41.883  12.952  1.00 23.75           H  
ATOM    434  HB2 LEU A  31      45.667  41.770  11.235  1.00 23.75           H  
ATOM    435  HG  LEU A  31      45.834  44.184  12.996  1.00 23.75           H  
ATOM    436 1HD1 LEU A  31      47.133  44.966  11.020  1.00 23.75           H  
ATOM    437 2HD1 LEU A  31      46.767  43.445  10.172  1.00 23.75           H  
ATOM    438 3HD1 LEU A  31      47.793  43.428  11.626  1.00 23.75           H  
ATOM    439 1HD2 LEU A  31      44.657  45.368  11.191  1.00 23.75           H  
ATOM    440 2HD2 LEU A  31      43.611  44.134  11.934  1.00 23.75           H  
ATOM    441 3HD2 LEU A  31      44.378  43.820  10.358  1.00 23.75           H  
ATOM    442  N   GLN A  32      42.669  39.829  12.010  1.00 20.81           N  
ATOM    443  CA  GLN A  32      42.260  38.479  11.640  1.00 19.20           C  
ATOM    444  C   GLN A  32      42.628  37.974  10.242  1.00 22.06           C  
ATOM    445  O   GLN A  32      42.806  36.760  10.021  1.00 23.40           O  
ATOM    446  CB  GLN A  32      40.766  38.373  11.843  1.00 16.87           C  
ATOM    447  CG  GLN A  32      40.389  38.366  13.265  1.00 14.68           C  
ATOM    448  CD  GLN A  32      38.975  38.818  13.468  1.00 18.70           C  
ATOM    449  OE1 GLN A  32      38.726  39.989  13.669  1.00 21.88           O  
ATOM    450  NE2 GLN A  32      38.028  37.893  13.403  1.00 21.72           N  
ATOM    451  HN  GLN A  32      41.890  40.542  12.183  1.00 19.92           H  
ATOM    452  HA  GLN A  32      42.726  37.800  12.355  1.00 19.92           H  
ATOM    453  HB1 GLN A  32      40.286  39.224  11.359  1.00 19.92           H  
ATOM    454  HB2 GLN A  32      40.416  37.448  11.384  1.00 19.92           H  
ATOM    455  HG1 GLN A  32      40.495  37.353  13.653  1.00 19.92           H  
ATOM    456  HG2 GLN A  32      41.055  39.035  13.810  1.00 19.92           H  
ATOM    457 1HE2 GLN A  32      38.289  36.873  13.212  1.00 19.92           H  
ATOM    458 2HE2 GLN A  32      37.003  38.166  13.541  1.00 19.92           H  
ATOM    459  N   GLN A  33      42.738  38.876   9.281  1.00 22.86           N  
ATOM    460  CA  GLN A  33      43.078  38.454   7.941  1.00 23.45           C  
ATOM    461  C   GLN A  33      44.570  38.568   7.795  1.00 26.67           C  
ATOM    462  O   GLN A  33      45.102  38.498   6.692  1.00 27.07           O  
ATOM    463  CB  GLN A  33      42.396  39.351   6.928  1.00 24.84           C  
ATOM    464  CG  GLN A  33      40.885  39.449   7.073  1.00 25.21           C  
ATOM    465  CD  GLN A  33      40.118  38.320   6.382  1.00 25.39           C  
ATOM    466  OE1 GLN A  33      38.883  38.275   6.443  1.00 26.14           O  
ATOM    467  NE2 GLN A  33      40.835  37.431   5.690  1.00 26.12           N  
ATOM    468  HN  GLN A  33      42.576  39.912   9.494  1.00 25.31           H  
ATOM    469  HA  GLN A  33      42.769  37.420   7.788  1.00 25.31           H  
ATOM    470  HB1 GLN A  33      42.811  40.354   7.030  1.00 25.31           H  
ATOM    471  HB2 GLN A  33      42.616  38.966   5.932  1.00 25.31           H  
ATOM    472  HG1 GLN A  33      40.641  39.429   8.135  1.00 25.31           H  
ATOM    473  HG2 GLN A  33      40.560  40.397   6.643  1.00 25.31           H  
ATOM    474 1HE2 GLN A  33      41.899  37.527   5.637  1.00 25.31           H  
ATOM    475 2HE2 GLN A  33      40.345  36.623   5.189  1.00 25.31           H  
ATOM    476  N   CYS A  34      45.275  38.726   8.902  1.00 29.08           N  
ATOM    477  CA  CYS A  34      46.707  38.856   8.780  1.00 31.66           C  
ATOM    478  C   CYS A  34      47.472  37.539   8.942  1.00 32.97           C  
ATOM    479  O   CYS A  34      47.224  36.785   9.887  1.00 34.97           O  
ATOM    480  CB  CYS A  34      47.221  39.908   9.751  1.00 33.76           C  
ATOM    481  SG  CYS A  34      48.808  40.621   9.276  1.00 37.85           S  
ATOM    482  HN  CYS A  34      44.798  38.757   9.859  1.00 33.38           H  
ATOM    483  HA  CYS A  34      46.910  39.223   7.774  1.00 33.38           H  
ATOM    484  HB1 CYS A  34      46.486  40.711   9.808  1.00 33.38           H  
ATOM    485  HB2 CYS A  34      47.332  39.446  10.732  1.00 33.38           H  
ATOM    486  HG  CYS A  34      49.732  39.653   9.212  1.00 33.38           H  
ATOM    487  N   PRO A  35      48.461  37.280   8.055  1.00 32.72           N  
ATOM    488  CA  PRO A  35      49.315  36.096   8.017  1.00 30.42           C  
ATOM    489  C   PRO A  35      50.035  35.807   9.302  1.00 29.91           C  
ATOM    490  O   PRO A  35      50.611  36.691   9.930  1.00 29.32           O  
ATOM    491  CB  PRO A  35      50.335  36.443   6.938  1.00 30.72           C  
ATOM    492  CG  PRO A  35      49.576  37.265   6.007  1.00 31.40           C  
ATOM    493  CD  PRO A  35      48.799  38.173   6.928  1.00 33.19           C  
ATOM    494  HA  PRO A  35      48.732  35.226   7.713  1.00 31.10           H  
ATOM    495  HB1 PRO A  35      51.172  37.001   7.358  1.00 31.10           H  
ATOM    496  HB2 PRO A  35      50.707  35.543   6.449  1.00 31.10           H  
ATOM    497  HG1 PRO A  35      50.238  37.837   5.357  1.00 31.10           H  
ATOM    498  HG2 PRO A  35      48.907  36.656   5.399  1.00 31.10           H  
ATOM    499  HD1 PRO A  35      49.411  39.012   7.261  1.00 31.10           H  
ATOM    500  HD2 PRO A  35      47.899  38.549   6.441  1.00 31.10           H  
ATOM    501  N   PHE A  36      50.123  34.519   9.594  1.00 29.81           N  
ATOM    502  CA  PHE A  36      50.779  34.031  10.784  1.00 29.13           C  
ATOM    503  C   PHE A  36      52.205  34.508  10.870  1.00 30.98           C  
ATOM    504  O   PHE A  36      52.677  34.843  11.946  1.00 32.76           O  
ATOM    505  CB  PHE A  36      50.772  32.508  10.779  1.00 25.30           C  
ATOM    506  CG  PHE A  36      51.544  31.913  11.888  1.00 21.42           C  
ATOM    507  CD1 PHE A  36      51.043  31.928  13.165  1.00 21.13           C  
ATOM    508  CD2 PHE A  36      52.775  31.332  11.653  1.00 20.86           C  
ATOM    509  CE1 PHE A  36      51.755  31.365  14.206  1.00 19.80           C  
ATOM    510  CE2 PHE A  36      53.501  30.767  12.674  1.00 20.61           C  
ATOM    511  CZ  PHE A  36      52.988  30.778  13.967  1.00 21.74           C  
ATOM    512  HN  PHE A  36      49.690  33.810   8.920  1.00 24.87           H  
ATOM    513  HA  PHE A  36      50.234  34.385  11.659  1.00 24.87           H  
ATOM    514  HB1 PHE A  36      49.739  32.167  10.856  1.00 24.87           H  
ATOM    515  HB2 PHE A  36      51.200  32.164   9.837  1.00 24.87           H  
ATOM    516  HD1 PHE A  36      50.074  32.388  13.360  1.00 24.87           H  
ATOM    517  HD2 PHE A  36      53.178  31.321  10.640  1.00 24.87           H  
ATOM    518  HE1 PHE A  36      51.347  31.382  15.217  1.00 24.87           H  
ATOM    519  HE2 PHE A  36      54.471  30.314  12.472  1.00 24.87           H  
ATOM    520  HZ  PHE A  36      53.551  30.329  14.785  1.00 24.87           H  
ATOM    521  N   GLU A  37      52.912  34.484   9.747  1.00 32.95           N  
ATOM    522  CA  GLU A  37      54.319  34.887   9.728  1.00 34.65           C  
ATOM    523  C   GLU A  37      54.464  36.335  10.169  1.00 34.16           C  
ATOM    524  O   GLU A  37      55.350  36.666  10.951  1.00 34.01           O  
ATOM    525  CB  GLU A  37      54.921  34.705   8.339  1.00 37.71           C  
ATOM    526  CG  GLU A  37      54.181  33.683   7.450  1.00 45.12           C  
ATOM    527  CD  GLU A  37      54.370  32.237   7.886  1.00 48.07           C  
ATOM    528  OE1 GLU A  37      55.461  31.902   8.409  1.00 50.38           O  
ATOM    529  OE2 GLU A  37      53.426  31.436   7.685  1.00 50.24           O  
ATOM    530  HN  GLU A  37      52.445  34.164   8.839  1.00 40.81           H  
ATOM    531  HA  GLU A  37      54.868  34.257  10.427  1.00 40.81           H  
ATOM    532  HB1 GLU A  37      54.906  35.670   7.833  1.00 40.81           H  
ATOM    533  HB2 GLU A  37      55.952  34.371   8.456  1.00 40.81           H  
ATOM    534  HG1 GLU A  37      53.116  33.913   7.476  1.00 40.81           H  
ATOM    535  HG2 GLU A  37      54.550  33.785   6.430  1.00 40.81           H  
ATOM    536  N   ASP A  38      53.555  37.189   9.711  1.00 34.30           N  
ATOM    537  CA  ASP A  38      53.595  38.591  10.090  1.00 34.73           C  
ATOM    538  C   ASP A  38      53.366  38.774  11.596  1.00 34.28           C  
ATOM    539  O   ASP A  38      54.046  39.569  12.224  1.00 36.38           O  
ATOM    540  CB  ASP A  38      52.597  39.414   9.266  1.00 35.86           C  
ATOM    541  CG  ASP A  38      52.986  39.504   7.783  1.00 37.44           C  
ATOM    542  OD1 ASP A  38      54.157  39.228   7.441  1.00 37.84           O  
ATOM    543  OD2 ASP A  38      52.116  39.850   6.946  1.00 40.29           O  
ATOM    544  HN  ASP A  38      52.785  36.840   9.055  1.00 36.39           H  
ATOM    545  HA  ASP A  38      54.594  38.964   9.863  1.00 36.39           H  
ATOM    546  HB1 ASP A  38      51.615  38.948   9.341  1.00 36.39           H  
ATOM    547  HB2 ASP A  38      52.554  40.423   9.677  1.00 36.39           H  
ATOM    548  N   HIS A  39      52.427  38.042  12.184  1.00 32.93           N  
ATOM    549  CA  HIS A  39      52.175  38.147  13.627  1.00 31.20           C  
ATOM    550  C   HIS A  39      53.368  37.671  14.454  1.00 30.50           C  
ATOM    551  O   HIS A  39      53.710  38.289  15.455  1.00 30.12           O  
ATOM    552  CB  HIS A  39      50.932  37.347  14.046  1.00 31.34           C  
ATOM    553  CG  HIS A  39      49.639  37.976  13.642  1.00 28.38           C  
ATOM    554  ND1 HIS A  39      49.460  39.339  13.586  1.00 30.08           N  
ATOM    555  CD2 HIS A  39      48.450  37.429  13.308  1.00 28.67           C  
ATOM    556  CE1 HIS A  39      48.214  39.605  13.240  1.00 29.65           C  
ATOM    557  NE2 HIS A  39      47.581  38.461  13.064  1.00 28.53           N  
ATOM    558  HN  HIS A  39      51.844  37.364  11.596  1.00 30.14           H  
ATOM    559  HA  HIS A  39      51.997  39.196  13.863  1.00 30.14           H  
ATOM    560  HB1 HIS A  39      50.990  36.359  13.588  1.00 30.14           H  
ATOM    561  HB2 HIS A  39      50.939  37.246  15.131  1.00 30.14           H  
ATOM    562  HD1 HIS A  39      50.214  40.070  13.791  1.00 30.14           H  
ATOM    563  HD2 HIS A  39      48.223  36.365  13.244  1.00 30.14           H  
ATOM    564  HE1 HIS A  39      47.783  40.599  13.120  1.00 30.14           H  
ATOM    565  N   VAL A  40      53.988  36.569  14.056  1.00 30.29           N  
ATOM    566  CA  VAL A  40      55.148  36.045  14.783  1.00 30.38           C  
ATOM    567  C   VAL A  40      56.267  37.096  14.947  1.00 31.64           C  
ATOM    568  O   VAL A  40      56.855  37.211  16.033  1.00 32.97           O  
ATOM    569  CB  VAL A  40      55.698  34.793  14.082  1.00 30.44           C  
ATOM    570  CG1 VAL A  40      56.829  34.155  14.888  1.00 28.98           C  
ATOM    571  CG2 VAL A  40      54.591  33.811  13.898  1.00 30.44           C  
ATOM    572  HN  VAL A  40      53.635  36.052  13.188  1.00 30.73           H  
ATOM    573  HA  VAL A  40      54.815  35.752  15.779  1.00 30.73           H  
ATOM    574  HB  VAL A  40      56.082  35.078  13.102  1.00 30.73           H  
ATOM    575 1HG1 VAL A  40      57.196  33.272  14.365  1.00 30.73           H  
ATOM    576 2HG1 VAL A  40      56.457  33.866  15.871  1.00 30.73           H  
ATOM    577 3HG1 VAL A  40      57.642  34.872  15.004  1.00 30.73           H  
ATOM    578 1HG2 VAL A  40      54.974  32.920  13.401  1.00 30.73           H  
ATOM    579 2HG2 VAL A  40      53.806  34.258  13.288  1.00 30.73           H  
ATOM    580 3HG2 VAL A  40      54.183  33.537  14.871  1.00 30.73           H  
ATOM    581  N   LYS A  41      56.579  37.832  13.874  1.00 31.52           N  
ATOM    582  CA  LYS A  41      57.596  38.890  13.896  1.00 31.26           C  
ATOM    583  C   LYS A  41      57.214  40.026  14.834  1.00 29.58           C  
ATOM    584  O   LYS A  41      58.032  40.551  15.582  1.00 31.75           O  
ATOM    585  CB  LYS A  41      57.795  39.493  12.509  1.00 34.87           C  
ATOM    586  CG  LYS A  41      58.628  40.825  12.535  1.00 41.54           C  
ATOM    587  CD  LYS A  41      58.654  41.649  11.192  1.00 43.66           C  
ATOM    588  CE  LYS A  41      57.412  42.549  10.974  1.00 45.54           C  
ATOM    589  NZ  LYS A  41      57.425  43.764  11.840  1.00 46.60           N1+
ATOM    590  HN  LYS A  41      56.063  37.640  12.957  1.00 37.37           H  
ATOM    591  HA  LYS A  41      58.541  38.461  14.231  1.00 37.37           H  
ATOM    592  HB1 LYS A  41      58.319  38.768  11.886  1.00 37.37           H  
ATOM    593  HB2 LYS A  41      56.816  39.703  12.078  1.00 37.37           H  
ATOM    594  HG1 LYS A  41      58.209  41.465  13.311  1.00 37.37           H  
ATOM    595  HG2 LYS A  41      59.657  40.570  12.790  1.00 37.37           H  
ATOM    596  HD1 LYS A  41      59.539  42.285  11.198  1.00 37.37           H  
ATOM    597  HD2 LYS A  41      58.717  40.946  10.361  1.00 37.37           H  
ATOM    598  HE1 LYS A  41      57.388  42.864   9.931  1.00 37.37           H  
ATOM    599  HE2 LYS A  41      56.517  41.969  11.200  1.00 37.37           H  
ATOM    600  HZ1 LYS A  41      56.549  44.348  11.650  1.00 37.37           H  
ATOM    601  HZ2 LYS A  41      58.295  44.348  11.624  1.00 37.37           H  
ATOM    602  HZ3 LYS A  41      57.440  43.469  12.869  1.00 37.37           H  
ATOM    603  N   LEU A  42      55.974  40.451  14.752  1.00 28.27           N  
ATOM    604  CA  LEU A  42      55.507  41.523  15.599  1.00 26.45           C  
ATOM    605  C   LEU A  42      55.561  41.150  17.082  1.00 27.36           C  
ATOM    606  O   LEU A  42      55.947  41.984  17.908  1.00 28.34           O  
ATOM    607  CB  LEU A  42      54.110  41.939  15.172  1.00 24.23           C  
ATOM    608  CG  LEU A  42      53.937  42.320  13.699  1.00 22.19           C  
ATOM    609  CD1 LEU A  42      52.635  43.034  13.574  1.00 22.06           C  
ATOM    610  CD2 LEU A  42      55.042  43.236  13.211  1.00 18.91           C  
ATOM    611  HN  LEU A  42      55.304  39.999  14.051  1.00 24.73           H  
ATOM    612  HA  LEU A  42      56.168  42.377  15.448  1.00 24.73           H  
ATOM    613  HB1 LEU A  42      53.437  41.107  15.381  1.00 24.73           H  
ATOM    614  HB2 LEU A  42      53.821  42.801  15.774  1.00 24.73           H  
ATOM    615  HG  LEU A  42      53.917  41.417  13.089  1.00 24.73           H  
ATOM    616 1HD1 LEU A  42      52.476  43.322  12.535  1.00 24.73           H  
ATOM    617 2HD1 LEU A  42      52.648  43.926  14.200  1.00 24.73           H  
ATOM    618 3HD1 LEU A  42      51.827  42.377  13.896  1.00 24.73           H  
ATOM    619 1HD2 LEU A  42      54.876  43.479  12.161  1.00 24.73           H  
ATOM    620 2HD2 LEU A  42      56.004  42.736  13.320  1.00 24.73           H  
ATOM    621 3HD2 LEU A  42      55.041  44.153  13.800  1.00 24.73           H  
ATOM    622  N   VAL A  43      55.238  39.895  17.423  1.00 27.59           N  
ATOM    623  CA  VAL A  43      55.289  39.443  18.825  1.00 26.21           C  
ATOM    624  C   VAL A  43      56.752  39.335  19.255  1.00 27.35           C  
ATOM    625  O   VAL A  43      57.122  39.676  20.373  1.00 27.18           O  
ATOM    626  CB  VAL A  43      54.585  38.071  19.055  1.00 25.17           C  
ATOM    627  CG1 VAL A  43      54.578  37.728  20.536  1.00 23.33           C  
ATOM    628  CG2 VAL A  43      53.156  38.089  18.540  1.00 22.41           C  
ATOM    629  HN  VAL A  43      54.937  39.206  16.661  1.00 25.61           H  
ATOM    630  HA  VAL A  43      54.800  40.192  19.448  1.00 25.61           H  
ATOM    631  HB  VAL A  43      55.139  37.300  18.520  1.00 25.61           H  
ATOM    632 1HG1 VAL A  43      54.084  36.768  20.685  1.00 25.61           H  
ATOM    633 2HG1 VAL A  43      54.042  38.501  21.086  1.00 25.61           H  
ATOM    634 3HG1 VAL A  43      55.604  37.669  20.901  1.00 25.61           H  
ATOM    635 1HG2 VAL A  43      52.694  37.118  18.716  1.00 25.61           H  
ATOM    636 2HG2 VAL A  43      53.157  38.302  17.471  1.00 25.61           H  
ATOM    637 3HG2 VAL A  43      52.590  38.860  19.063  1.00 25.61           H  
ATOM    638  N   ASN A  44      57.599  38.878  18.358  1.00 27.84           N  
ATOM    639  CA  ASN A  44      58.991  38.789  18.702  1.00 29.63           C  
ATOM    640  C   ASN A  44      59.522  40.177  19.021  1.00 30.37           C  
ATOM    641  O   ASN A  44      60.186  40.352  20.042  1.00 31.26           O  
ATOM    642  CB  ASN A  44      59.781  38.113  17.589  1.00 31.22           C  
ATOM    643  CG  ASN A  44      59.485  36.641  17.501  1.00 32.40           C  
ATOM    644  OD1 ASN A  44      58.620  36.124  18.220  1.00 35.14           O  
ATOM    645  ND2 ASN A  44      60.205  35.947  16.637  1.00 32.38           N  
ATOM    646  HN  ASN A  44      57.257  38.578  17.389  1.00 31.28           H  
ATOM    647  HA  ASN A  44      59.080  38.178  19.600  1.00 31.28           H  
ATOM    648  HB1 ASN A  44      59.522  38.581  16.639  1.00 31.28           H  
ATOM    649  HB2 ASN A  44      60.845  38.247  17.782  1.00 31.28           H  
ATOM    650 1HD2 ASN A  44      60.951  36.437  16.047  1.00 31.28           H  
ATOM    651 2HD2 ASN A  44      60.042  34.895  16.528  1.00 31.28           H  
ATOM    652  N   GLU A  45      59.187  41.171  18.188  1.00 31.65           N  
ATOM    653  CA  GLU A  45      59.603  42.584  18.389  1.00 29.37           C  
ATOM    654  C   GLU A  45      59.045  43.143  19.697  1.00 29.92           C  
ATOM    655  O   GLU A  45      59.774  43.742  20.492  1.00 31.52           O  
ATOM    656  CB  GLU A  45      59.105  43.451  17.243  1.00 29.23           C  
ATOM    657  CG  GLU A  45      59.691  43.096  15.890  1.00 30.61           C  
ATOM    658  CD  GLU A  45      59.203  44.016  14.788  1.00 32.72           C  
ATOM    659  OE1 GLU A  45      58.317  44.864  15.040  1.00 34.01           O  
ATOM    660  OE2 GLU A  45      59.692  43.884  13.650  1.00 34.36           O  
ATOM    661  HN  GLU A  45      58.588  40.936  17.333  1.00 31.49           H  
ATOM    662  HA  GLU A  45      60.692  42.631  18.420  1.00 31.49           H  
ATOM    663  HB1 GLU A  45      58.022  43.348  17.183  1.00 31.49           H  
ATOM    664  HB2 GLU A  45      59.360  44.487  17.464  1.00 31.49           H  
ATOM    665  HG1 GLU A  45      60.777  43.167  15.950  1.00 31.49           H  
ATOM    666  HG2 GLU A  45      59.407  42.073  15.643  1.00 31.49           H  
ATOM    667  N   VAL A  46      57.742  42.979  19.911  1.00 29.84           N  
ATOM    668  CA  VAL A  46      57.111  43.427  21.161  1.00 28.93           C  
ATOM    669  C   VAL A  46      57.800  42.778  22.387  1.00 29.80           C  
ATOM    670  O   VAL A  46      57.885  43.400  23.452  1.00 29.96           O  
ATOM    671  CB  VAL A  46      55.595  43.046  21.210  1.00 26.96           C  
ATOM    672  CG1 VAL A  46      55.096  43.020  22.635  1.00 26.58           C  
ATOM    673  CG2 VAL A  46      54.780  44.025  20.422  1.00 26.36           C  
ATOM    674  HN  VAL A  46      57.142  42.512  19.159  1.00 28.35           H  
ATOM    675  HA  VAL A  46      57.205  44.510  21.236  1.00 28.35           H  
ATOM    676  HB  VAL A  46      55.468  42.054  20.776  1.00 28.35           H  
ATOM    677 1HG1 VAL A  46      54.039  42.753  22.646  1.00 28.35           H  
ATOM    678 2HG1 VAL A  46      55.226  44.005  23.084  1.00 28.35           H  
ATOM    679 3HG1 VAL A  46      55.662  42.284  23.205  1.00 28.35           H  
ATOM    680 1HG2 VAL A  46      53.728  43.743  20.468  1.00 28.35           H  
ATOM    681 2HG2 VAL A  46      55.111  44.022  19.384  1.00 28.35           H  
ATOM    682 3HG2 VAL A  46      54.907  45.024  20.840  1.00 28.35           H  
ATOM    683  N   THR A  47      58.280  41.537  22.228  1.00 29.41           N  
ATOM    684  CA  THR A  47      58.904  40.785  23.315  1.00 28.95           C  
ATOM    685  C   THR A  47      60.327  41.197  23.560  1.00 29.76           C  
ATOM    686  O   THR A  47      60.712  41.454  24.704  1.00 30.97           O  
ATOM    687  CB  THR A  47      58.811  39.267  23.051  1.00 29.18           C  
ATOM    688  OG1 THR A  47      57.425  38.895  23.014  1.00 29.04           O  
ATOM    689  CG2 THR A  47      59.548  38.448  24.124  1.00 23.59           C  
ATOM    690  HN  THR A  47      58.203  41.077  21.265  1.00 28.70           H  
ATOM    691  HA  THR A  47      58.341  40.995  24.224  1.00 28.70           H  
ATOM    692  HB  THR A  47      59.257  39.053  22.080  1.00 28.70           H  
ATOM    693  HG1 THR A  47      56.975  39.127  23.934  1.00 28.70           H  
ATOM    694 1HG2 THR A  47      59.456  37.386  23.898  1.00 28.70           H  
ATOM    695 2HG2 THR A  47      59.109  38.650  25.101  1.00 28.70           H  
ATOM    696 3HG2 THR A  47      60.602  38.727  24.135  1.00 28.70           H  
ATOM    697  N   GLU A  48      61.119  41.259  22.502  1.00 29.74           N  
ATOM    698  CA  GLU A  48      62.493  41.683  22.666  1.00 31.25           C  
ATOM    699  C   GLU A  48      62.445  43.044  23.342  1.00 30.09           C  
ATOM    700  O   GLU A  48      63.292  43.337  24.165  1.00 31.42           O  
ATOM    701  CB  GLU A  48      63.192  41.807  21.337  1.00 33.22           C  
ATOM    702  CG  GLU A  48      64.553  42.403  21.460  1.00 37.17           C  
ATOM    703  CD  GLU A  48      65.023  42.983  20.137  1.00 40.06           C  
ATOM    704  OE1 GLU A  48      64.951  42.260  19.128  1.00 40.66           O  
ATOM    705  OE2 GLU A  48      65.437  44.171  20.096  1.00 44.56           O  
ATOM    706  HN  GLU A  48      60.747  40.998  21.533  1.00 35.35           H  
ATOM    707  HA  GLU A  48      63.026  40.974  23.299  1.00 35.35           H  
ATOM    708  HB1 GLU A  48      63.284  40.814  20.897  1.00 35.35           H  
ATOM    709  HB2 GLU A  48      62.591  42.440  20.684  1.00 35.35           H  
ATOM    710  HG1 GLU A  48      64.527  43.197  22.206  1.00 35.35           H  
ATOM    711  HG2 GLU A  48      65.252  41.629  21.777  1.00 35.35           H  
ATOM    712  N   PHE A  49      61.435  43.855  23.010  1.00 27.66           N  
ATOM    713  CA  PHE A  49      61.264  45.168  23.626  1.00 23.40           C  
ATOM    714  C   PHE A  49      60.961  44.994  25.099  1.00 22.58           C  
ATOM    715  O   PHE A  49      61.719  45.428  25.927  1.00 24.17           O  
ATOM    716  CB  PHE A  49      60.151  45.952  22.937  1.00 22.21           C  
ATOM    717  CG  PHE A  49      59.836  47.258  23.605  1.00 22.97           C  
ATOM    718  CD1 PHE A  49      60.796  48.271  23.684  1.00 23.20           C  
ATOM    719  CD2 PHE A  49      58.622  47.453  24.242  1.00 22.08           C  
ATOM    720  CE1 PHE A  49      60.555  49.423  24.373  1.00 17.29           C  
ATOM    721  CE2 PHE A  49      58.388  48.610  24.933  1.00 21.15           C  
ATOM    722  CZ  PHE A  49      59.370  49.592  24.998  1.00 19.55           C  
ATOM    723  HN  PHE A  49      60.731  43.532  22.271  1.00 22.39           H  
ATOM    724  HA  PHE A  49      62.196  45.724  23.525  1.00 22.39           H  
ATOM    725  HB1 PHE A  49      60.457  46.155  21.911  1.00 22.39           H  
ATOM    726  HB2 PHE A  49      59.249  45.340  22.934  1.00 22.39           H  
ATOM    727  HD1 PHE A  49      61.756  48.138  23.185  1.00 22.39           H  
ATOM    728  HD2 PHE A  49      57.852  46.683  24.193  1.00 22.39           H  
ATOM    729  HE1 PHE A  49      61.315  50.203  24.419  1.00 22.39           H  
ATOM    730  HE2 PHE A  49      57.431  48.762  25.433  1.00 22.39           H  
ATOM    731  HZ  PHE A  49      59.182  50.507  25.559  1.00 22.39           H  
ATOM    732  N   ALA A  50      59.872  44.327  25.433  1.00 22.25           N  
ATOM    733  CA  ALA A  50      59.517  44.088  26.827  1.00 23.04           C  
ATOM    734  C   ALA A  50      60.736  43.770  27.689  1.00 25.41           C  
ATOM    735  O   ALA A  50      60.877  44.251  28.818  1.00 26.43           O  
ATOM    736  CB  ALA A  50      58.547  42.934  26.898  1.00 21.42           C  
ATOM    737  HN  ALA A  50      59.233  43.952  24.661  1.00 23.71           H  
ATOM    738  HA  ALA A  50      59.031  44.980  27.223  1.00 23.71           H  
ATOM    739  HB1 ALA A  50      58.277  42.749  27.938  1.00 23.71           H  
ATOM    740  HB2 ALA A  50      59.012  42.041  26.480  1.00 23.71           H  
ATOM    741  HB3 ALA A  50      57.650  43.177  26.328  1.00 23.71           H  
ATOM    742  N   LYS A  51      61.619  42.931  27.169  1.00 27.35           N  
ATOM    743  CA  LYS A  51      62.798  42.552  27.918  1.00 28.74           C  
ATOM    744  C   LYS A  51      63.710  43.736  28.248  1.00 30.75           C  
ATOM    745  O   LYS A  51      64.234  43.818  29.379  1.00 29.99           O  
ATOM    746  CB  LYS A  51      63.572  41.456  27.194  1.00 28.32           C  
ATOM    747  CG  LYS A  51      62.863  40.116  27.100  1.00 25.59           C  
ATOM    748  CD  LYS A  51      63.700  39.227  26.224  1.00 22.98           C  
ATOM    749  CE  LYS A  51      63.163  37.826  26.148  1.00 25.00           C  
ATOM    750  NZ  LYS A  51      63.977  37.024  25.164  1.00 27.39           N1+
ATOM    751  HN  LYS A  51      61.460  42.531  26.189  1.00 27.35           H  
ATOM    752  HA  LYS A  51      62.457  42.134  28.865  1.00 27.35           H  
ATOM    753  HB1 LYS A  51      63.776  41.801  26.180  1.00 27.35           H  
ATOM    754  HB2 LYS A  51      64.513  41.303  27.722  1.00 27.35           H  
ATOM    755  HG1 LYS A  51      62.765  39.676  28.092  1.00 27.35           H  
ATOM    756  HG2 LYS A  51      61.874  40.248  26.661  1.00 27.35           H  
ATOM    757  HD1 LYS A  51      63.723  39.648  25.219  1.00 27.35           H  
ATOM    758  HD2 LYS A  51      64.712  39.192  26.627  1.00 27.35           H  
ATOM    759  HE1 LYS A  51      63.223  37.361  27.132  1.00 27.35           H  
ATOM    760  HE2 LYS A  51      62.124  37.853  25.821  1.00 27.35           H  
ATOM    761  HZ1 LYS A  51      63.593  36.027  25.112  1.00 27.35           H  
ATOM    762  HZ2 LYS A  51      64.998  36.996  25.484  1.00 27.35           H  
ATOM    763  HZ3 LYS A  51      63.919  37.479  24.197  1.00 27.35           H  
ATOM    764  N   THR A  52      63.891  44.663  27.301  1.00 33.31           N  
ATOM    765  CA  THR A  52      64.740  45.821  27.571  1.00 35.90           C  
ATOM    766  C   THR A  52      64.170  46.610  28.741  1.00 36.71           C  
ATOM    767  O   THR A  52      64.923  47.172  29.555  1.00 38.87           O  
ATOM    768  CB  THR A  52      64.920  46.753  26.363  1.00 36.58           C  
ATOM    769  OG1 THR A  52      63.683  46.913  25.682  1.00 40.95           O  
ATOM    770  CG2 THR A  52      65.934  46.198  25.408  1.00 38.95           C  
ATOM    771  HN  THR A  52      63.415  44.557  26.348  1.00 37.32           H  
ATOM    772  HA  THR A  52      65.725  45.455  27.862  1.00 37.32           H  
ATOM    773  HB  THR A  52      65.260  47.727  26.714  1.00 37.32           H  
ATOM    774  HG1 THR A  52      63.343  45.977  25.348  1.00 37.32           H  
ATOM    775 1HG2 THR A  52      66.045  46.875  24.561  1.00 37.32           H  
ATOM    776 2HG2 THR A  52      65.603  45.222  25.052  1.00 37.32           H  
ATOM    777 3HG2 THR A  52      66.893  46.093  25.916  1.00 37.32           H  
ATOM    778  N   CYS A  53      62.854  46.562  28.885  1.00 34.73           N  
ATOM    779  CA  CYS A  53      62.193  47.266  29.964  1.00 36.73           C  
ATOM    780  C   CYS A  53      62.290  46.564  31.321  1.00 37.31           C  
ATOM    781  O   CYS A  53      62.118  47.172  32.372  1.00 37.67           O  
ATOM    782  CB  CYS A  53      60.723  47.491  29.591  1.00 36.24           C  
ATOM    783  SG  CYS A  53      60.502  48.423  28.046  1.00 34.61           S  
ATOM    784  HN  CYS A  53      62.270  45.993  28.192  1.00 36.22           H  
ATOM    785  HA  CYS A  53      62.665  48.244  30.061  1.00 36.22           H  
ATOM    786  HB1 CYS A  53      60.243  46.519  29.479  1.00 36.22           H  
ATOM    787  HB2 CYS A  53      60.243  48.043  30.399  1.00 36.22           H  
ATOM    788  N   VAL A  54      62.439  45.250  31.290  1.00 40.25           N  
ATOM    789  CA  VAL A  54      62.535  44.469  32.519  1.00 39.55           C  
ATOM    790  C   VAL A  54      63.937  44.746  33.073  1.00 41.33           C  
ATOM    791  O   VAL A  54      64.125  44.940  34.287  1.00 41.92           O  
ATOM    792  CB  VAL A  54      62.236  42.950  32.241  1.00 37.43           C  
ATOM    793  CG1 VAL A  54      62.749  42.060  33.385  1.00 36.92           C  
ATOM    794  CG2 VAL A  54      60.734  42.748  32.069  1.00 32.11           C  
ATOM    795  HN  VAL A  54      62.490  44.750  30.345  1.00 38.50           H  
ATOM    796  HA  VAL A  54      61.799  44.845  33.229  1.00 38.50           H  
ATOM    797  HB  VAL A  54      62.737  42.658  31.318  1.00 38.50           H  
ATOM    798 1HG1 VAL A  54      62.527  41.017  33.162  1.00 38.50           H  
ATOM    799 2HG1 VAL A  54      62.258  42.345  34.316  1.00 38.50           H  
ATOM    800 3HG1 VAL A  54      63.827  42.187  33.490  1.00 38.50           H  
ATOM    801 1HG2 VAL A  54      60.528  41.695  31.876  1.00 38.50           H  
ATOM    802 2HG2 VAL A  54      60.380  43.346  31.229  1.00 38.50           H  
ATOM    803 3HG2 VAL A  54      60.219  43.058  32.978  1.00 38.50           H  
ATOM    804  N   ALA A  55      64.888  44.872  32.151  1.00 42.53           N  
ATOM    805  CA  ALA A  55      66.266  45.178  32.494  1.00 43.59           C  
ATOM    806  C   ALA A  55      66.448  46.671  32.844  1.00 44.73           C  
ATOM    807  O   ALA A  55      67.448  47.036  33.477  1.00 45.16           O  
ATOM    808  CB  ALA A  55      67.182  44.801  31.338  1.00 42.76           C  
ATOM    809  HN  ALA A  55      64.629  44.743  31.121  1.00 43.75           H  
ATOM    810  HA  ALA A  55      66.545  44.583  33.364  1.00 43.75           H  
ATOM    811  HB1 ALA A  55      68.214  45.033  31.601  1.00 43.75           H  
ATOM    812  HB2 ALA A  55      66.898  45.366  30.450  1.00 43.75           H  
ATOM    813  HB3 ALA A  55      67.090  43.734  31.134  1.00 43.75           H  
ATOM    814  N   ASP A  56      65.487  47.519  32.452  1.00 45.62           N  
ATOM    815  CA  ASP A  56      65.568  48.965  32.696  1.00 45.92           C  
ATOM    816  C   ASP A  56      64.208  49.650  32.516  1.00 46.07           C  
ATOM    817  O   ASP A  56      63.808  49.986  31.404  1.00 45.13           O  
ATOM    818  CB  ASP A  56      66.584  49.579  31.714  1.00 47.28           C  
ATOM    819  CG  ASP A  56      67.066  50.971  32.127  1.00 48.84           C  
ATOM    820  OD1 ASP A  56      66.647  51.486  33.203  1.00 48.86           O  
ATOM    821  OD2 ASP A  56      67.879  51.546  31.355  1.00 48.48           O  
ATOM    822  HN  ASP A  56      64.630  47.129  31.943  1.00 47.02           H  
ATOM    823  HA  ASP A  56      65.916  49.133  33.715  1.00 47.02           H  
ATOM    824  HB1 ASP A  56      67.449  48.918  31.654  1.00 47.02           H  
ATOM    825  HB2 ASP A  56      66.114  49.653  30.733  1.00 47.02           H  
ATOM    826  N   GLU A  57      63.521  49.898  33.619  1.00 46.17           N  
ATOM    827  CA  GLU A  57      62.217  50.531  33.572  1.00 48.38           C  
ATOM    828  C   GLU A  57      62.275  51.966  33.089  1.00 50.00           C  
ATOM    829  O   GLU A  57      61.239  52.591  32.836  1.00 49.69           O  
ATOM    830  CB  GLU A  57      61.608  50.540  34.954  1.00 49.05           C  
ATOM    831  CG  GLU A  57      61.635  49.218  35.605  1.00 54.03           C  
ATOM    832  CD  GLU A  57      60.267  48.575  35.714  1.00 55.93           C  
ATOM    833  OE1 GLU A  57      59.285  49.270  36.092  1.00 55.93           O  
ATOM    834  OE2 GLU A  57      60.197  47.351  35.445  1.00 58.33           O  
ATOM    835  HN  GLU A  57      63.937  49.626  34.567  1.00 51.95           H  
ATOM    836  HA  GLU A  57      61.571  49.960  32.905  1.00 51.95           H  
ATOM    837  HB1 GLU A  57      62.164  51.243  35.574  1.00 51.95           H  
ATOM    838  HB2 GLU A  57      60.571  50.866  34.874  1.00 51.95           H  
ATOM    839  HG1 GLU A  57      62.281  48.560  35.024  1.00 51.95           H  
ATOM    840  HG2 GLU A  57      62.043  49.335  36.609  1.00 51.95           H  
ATOM    841  N   SER A  58      63.482  52.508  33.027  1.00 51.85           N  
ATOM    842  CA  SER A  58      63.682  53.892  32.612  1.00 53.12           C  
ATOM    843  C   SER A  58      64.152  53.990  31.172  1.00 52.85           C  
ATOM    844  O   SER A  58      64.467  55.082  30.707  1.00 53.15           O  
ATOM    845  CB  SER A  58      64.729  54.544  33.519  1.00 54.43           C  
ATOM    846  OG  SER A  58      64.688  53.977  34.826  1.00 58.73           O  
ATOM    847  HN  SER A  58      64.333  51.915  33.288  1.00 54.02           H  
ATOM    848  HA  SER A  58      62.740  54.431  32.714  1.00 54.02           H  
ATOM    849  HB1 SER A  58      65.720  54.387  33.092  1.00 54.02           H  
ATOM    850  HB2 SER A  58      64.527  55.613  33.587  1.00 54.02           H  
ATOM    851  HG  SER A  58      63.737  54.128  35.244  1.00 54.02           H  
ATOM    852  N   ALA A  59      64.217  52.857  30.475  1.00 51.82           N  
ATOM    853  CA  ALA A  59      64.691  52.856  29.102  1.00 52.13           C  
ATOM    854  C   ALA A  59      63.791  53.682  28.178  1.00 52.82           C  
ATOM    855  O   ALA A  59      62.888  54.377  28.649  1.00 52.55           O  
ATOM    856  CB  ALA A  59      64.851  51.442  28.592  1.00 52.54           C  
ATOM    857  HN  ALA A  59      63.917  51.937  30.932  1.00 52.37           H  
ATOM    858  HA  ALA A  59      65.678  53.319  29.097  1.00 52.37           H  
ATOM    859  HB1 ALA A  59      65.207  51.465  27.562  1.00 52.37           H  
ATOM    860  HB2 ALA A  59      63.890  50.930  28.632  1.00 52.37           H  
ATOM    861  HB3 ALA A  59      65.572  50.911  29.213  1.00 52.37           H  
ATOM    862  N   GLU A  60      63.970  53.509  26.868  1.00 53.11           N  
ATOM    863  CA  GLU A  60      63.237  54.281  25.861  1.00 53.87           C  
ATOM    864  C   GLU A  60      61.749  54.530  26.074  1.00 51.23           C  
ATOM    865  O   GLU A  60      61.360  55.536  26.669  1.00 51.67           O  
ATOM    866  CB  GLU A  60      63.492  53.735  24.437  1.00 59.08           C  
ATOM    867  CG  GLU A  60      63.307  54.811  23.296  1.00 65.22           C  
ATOM    868  CD  GLU A  60      63.679  54.320  21.862  1.00 68.32           C  
ATOM    869  OE1 GLU A  60      64.517  53.388  21.736  1.00 70.98           O  
ATOM    870  OE2 GLU A  60      63.154  54.893  20.863  1.00 68.34           O  
ATOM    871  HN  GLU A  60      64.677  52.777  26.539  1.00 60.20           H  
ATOM    872  HA  GLU A  60      63.695  55.270  25.872  1.00 60.20           H  
ATOM    873  HB1 GLU A  60      64.514  53.359  24.392  1.00 60.20           H  
ATOM    874  HB2 GLU A  60      62.795  52.917  24.253  1.00 60.20           H  
ATOM    875  HG1 GLU A  60      62.261  55.119  23.288  1.00 60.20           H  
ATOM    876  HG2 GLU A  60      63.937  55.668  23.534  1.00 60.20           H  
ATOM    877  N   ASN A  61      60.904  53.631  25.595  1.00 47.64           N  
ATOM    878  CA  ASN A  61      59.476  53.854  25.731  1.00 43.73           C  
ATOM    879  C   ASN A  61      58.779  52.991  26.760  1.00 41.92           C  
ATOM    880  O   ASN A  61      57.560  52.860  26.737  1.00 42.66           O  
ATOM    881  CB  ASN A  61      58.830  53.665  24.379  1.00 44.18           C  
ATOM    882  CG  ASN A  61      58.958  54.886  23.514  1.00 44.73           C  
ATOM    883  OD1 ASN A  61      58.065  55.714  23.470  1.00 43.61           O  
ATOM    884  ND2 ASN A  61      60.078  55.015  22.836  1.00 45.29           N  
ATOM    885  HN  ASN A  61      61.270  52.749  25.112  1.00 44.22           H  
ATOM    886  HA  ASN A  61      59.332  54.894  26.022  1.00 44.22           H  
ATOM    887  HB1 ASN A  61      59.310  52.826  23.875  1.00 44.22           H  
ATOM    888  HB2 ASN A  61      57.772  53.446  24.523  1.00 44.22           H  
ATOM    889 1HD2 ASN A  61      60.842  54.270  22.918  1.00 44.22           H  
ATOM    890 2HD2 ASN A  61      60.225  55.865  22.203  1.00 44.22           H  
ATOM    891  N   CYS A  62      59.535  52.478  27.719  1.00 38.80           N  
ATOM    892  CA  CYS A  62      58.981  51.594  28.726  1.00 36.08           C  
ATOM    893  C   CYS A  62      57.861  52.131  29.598  1.00 35.82           C  
ATOM    894  O   CYS A  62      57.170  51.354  30.237  1.00 36.97           O  
ATOM    895  CB  CYS A  62      60.103  51.010  29.564  1.00 33.94           C  
ATOM    896  SG  CYS A  62      61.351  50.192  28.526  1.00 33.24           S  
ATOM    897  HN  CYS A  62      60.577  52.721  27.751  1.00 35.81           H  
ATOM    898  HA  CYS A  62      58.553  50.754  28.179  1.00 35.81           H  
ATOM    899  HB1 CYS A  62      60.580  51.813  30.126  1.00 35.81           H  
ATOM    900  HB2 CYS A  62      59.685  50.280  30.257  1.00 35.81           H  
ATOM    901  N   ASP A  63      57.660  53.446  29.624  1.00 36.41           N  
ATOM    902  CA  ASP A  63      56.590  54.061  30.415  1.00 35.65           C  
ATOM    903  C   ASP A  63      55.263  54.081  29.630  1.00 34.86           C  
ATOM    904  O   ASP A  63      54.214  54.457  30.143  1.00 36.41           O  
ATOM    905  CB  ASP A  63      56.984  55.483  30.783  1.00 36.81           C  
ATOM    906  CG  ASP A  63      56.958  56.437  29.579  1.00 40.91           C  
ATOM    907  OD1 ASP A  63      57.547  56.142  28.505  1.00 41.28           O  
ATOM    908  OD2 ASP A  63      56.333  57.510  29.710  1.00 43.64           O  
ATOM    909  HN  ASP A  63      58.303  54.077  29.047  1.00 38.25           H  
ATOM    910  HA  ASP A  63      56.451  53.485  31.330  1.00 38.25           H  
ATOM    911  HB1 ASP A  63      56.288  55.853  31.536  1.00 38.25           H  
ATOM    912  HB2 ASP A  63      57.993  55.469  31.195  1.00 38.25           H  
ATOM    913  N   LYS A  64      55.309  53.678  28.376  1.00 33.09           N  
ATOM    914  CA  LYS A  64      54.119  53.688  27.551  1.00 32.63           C  
ATOM    915  C   LYS A  64      53.056  52.657  27.910  1.00 31.76           C  
ATOM    916  O   LYS A  64      53.344  51.606  28.504  1.00 32.77           O  
ATOM    917  CB  LYS A  64      54.507  53.543  26.094  1.00 32.90           C  
ATOM    918  CG  LYS A  64      53.824  54.540  25.252  1.00 32.63           C  
ATOM    919  CD  LYS A  64      54.832  55.306  24.463  1.00 35.86           C  
ATOM    920  CE  LYS A  64      55.371  54.496  23.301  1.00 36.33           C  
ATOM    921  NZ  LYS A  64      55.982  55.431  22.316  1.00 33.90           N1+
ATOM    922  HN  LYS A  64      56.236  53.340  27.963  1.00 33.54           H  
ATOM    923  HA  LYS A  64      53.661  54.671  27.663  1.00 33.54           H  
ATOM    924  HB1 LYS A  64      55.584  53.678  25.999  1.00 33.54           H  
ATOM    925  HB2 LYS A  64      54.234  52.544  25.753  1.00 33.54           H  
ATOM    926  HG1 LYS A  64      53.141  54.032  24.571  1.00 33.54           H  
ATOM    927  HG2 LYS A  64      53.263  55.226  25.886  1.00 33.54           H  
ATOM    928  HD1 LYS A  64      54.363  56.210  24.075  1.00 33.54           H  
ATOM    929  HD2 LYS A  64      55.660  55.578  25.118  1.00 33.54           H  
ATOM    930  HE1 LYS A  64      56.125  53.796  23.660  1.00 33.54           H  
ATOM    931  HE2 LYS A  64      54.558  53.945  22.829  1.00 33.54           H  
ATOM    932  HZ1 LYS A  64      56.368  54.875  21.488  1.00 33.54           H  
ATOM    933  HZ2 LYS A  64      56.778  55.972  22.784  1.00 33.54           H  
ATOM    934  HZ3 LYS A  64      55.240  56.119  21.968  1.00 33.54           H  
ATOM    935  N   SER A  65      51.814  52.966  27.564  1.00 29.01           N  
ATOM    936  CA  SER A  65      50.741  52.046  27.857  1.00 26.67           C  
ATOM    937  C   SER A  65      50.763  50.959  26.809  1.00 27.60           C  
ATOM    938  O   SER A  65      51.141  51.188  25.644  1.00 29.89           O  
ATOM    939  CB  SER A  65      49.385  52.742  27.842  1.00 24.48           C  
ATOM    940  OG  SER A  65      48.931  52.959  26.516  1.00 23.67           O  
ATOM    941  HN  SER A  65      51.608  53.893  27.070  1.00 26.89           H  
ATOM    942  HA  SER A  65      50.906  51.602  28.839  1.00 26.89           H  
ATOM    943  HB1 SER A  65      48.661  52.120  28.368  1.00 26.89           H  
ATOM    944  HB2 SER A  65      49.474  53.703  28.348  1.00 26.89           H  
ATOM    945  HG  SER A  65      49.621  53.562  26.004  1.00 26.89           H  
ATOM    946  N   LEU A  66      50.304  49.783  27.211  1.00 26.99           N  
ATOM    947  CA  LEU A  66      50.257  48.641  26.329  1.00 23.68           C  
ATOM    948  C   LEU A  66      49.481  48.928  25.063  1.00 21.96           C  
ATOM    949  O   LEU A  66      49.928  48.598  23.973  1.00 24.22           O  
ATOM    950  CB  LEU A  66      49.641  47.437  27.055  1.00 23.09           C  
ATOM    951  CG  LEU A  66      50.380  46.942  28.314  1.00 21.06           C  
ATOM    952  CD1 LEU A  66      49.666  45.764  28.891  1.00 15.58           C  
ATOM    953  CD2 LEU A  66      51.839  46.604  28.023  1.00 18.37           C  
ATOM    954  HN  LEU A  66      49.958  49.677  28.218  1.00 21.87           H  
ATOM    955  HA  LEU A  66      51.279  48.384  26.051  1.00 21.87           H  
ATOM    956  HB1 LEU A  66      48.629  47.712  27.352  1.00 21.87           H  
ATOM    957  HB2 LEU A  66      49.601  46.609  26.348  1.00 21.87           H  
ATOM    958  HG  LEU A  66      50.361  47.743  29.053  1.00 21.87           H  
ATOM    959 1HD1 LEU A  66      50.193  45.419  29.780  1.00 21.87           H  
ATOM    960 2HD1 LEU A  66      49.634  44.961  28.154  1.00 21.87           H  
ATOM    961 3HD1 LEU A  66      48.649  46.051  29.160  1.00 21.87           H  
ATOM    962 1HD2 LEU A  66      52.322  46.259  28.937  1.00 21.87           H  
ATOM    963 2HD2 LEU A  66      52.352  47.492  27.654  1.00 21.87           H  
ATOM    964 3HD2 LEU A  66      51.887  45.818  27.269  1.00 21.87           H  
ATOM    965  N   HIS A  67      48.353  49.594  25.156  1.00 19.90           N  
ATOM    966  CA  HIS A  67      47.622  49.814  23.922  1.00 20.17           C  
ATOM    967  C   HIS A  67      48.380  50.665  22.945  1.00 21.77           C  
ATOM    968  O   HIS A  67      48.360  50.408  21.742  1.00 24.06           O  
ATOM    969  CB  HIS A  67      46.213  50.308  24.175  1.00 17.99           C  
ATOM    970  CG  HIS A  67      45.250  49.195  24.475  1.00 15.42           C  
ATOM    971  ND1 HIS A  67      45.246  48.014  23.767  1.00 14.90           N  
ATOM    972  CD2 HIS A  67      44.241  49.092  25.372  1.00 15.33           C  
ATOM    973  CE1 HIS A  67      44.274  47.235  24.206  1.00 13.17           C  
ATOM    974  NE2 HIS A  67      43.651  47.862  25.181  1.00 12.68           N  
ATOM    975  HN  HIS A  67      47.991  49.957  26.095  1.00 17.54           H  
ATOM    976  HA  HIS A  67      47.519  48.835  23.453  1.00 17.54           H  
ATOM    977  HB1 HIS A  67      46.231  50.991  25.024  1.00 17.54           H  
ATOM    978  HB2 HIS A  67      45.866  50.839  23.289  1.00 17.54           H  
ATOM    979  HD1 HIS A  67      45.927  47.765  22.980  1.00 17.54           H  
ATOM    980  HD2 HIS A  67      43.950  49.842  26.108  1.00 17.54           H  
ATOM    981  HE1 HIS A  67      44.030  46.243  23.826  1.00 17.54           H  
ATOM    982  N   THR A  68      49.131  51.623  23.466  1.00 23.68           N  
ATOM    983  CA  THR A  68      49.956  52.506  22.634  1.00 22.60           C  
ATOM    984  C   THR A  68      51.033  51.631  21.978  1.00 21.83           C  
ATOM    985  O   THR A  68      51.071  51.515  20.772  1.00 24.47           O  
ATOM    986  CB  THR A  68      50.562  53.624  23.510  1.00 22.24           C  
ATOM    987  OG1 THR A  68      49.496  54.349  24.163  1.00 21.87           O  
ATOM    988  CG2 THR A  68      51.392  54.556  22.681  1.00 20.61           C  
ATOM    989  HN  THR A  68      49.136  51.757  24.528  1.00 22.47           H  
ATOM    990  HA  THR A  68      49.335  52.954  21.858  1.00 22.47           H  
ATOM    991  HB  THR A  68      51.197  53.170  24.271  1.00 22.47           H  
ATOM    992  HG1 THR A  68      48.865  54.773  23.438  1.00 22.47           H  
ATOM    993 1HG2 THR A  68      51.809  55.336  23.318  1.00 22.47           H  
ATOM    994 2HG2 THR A  68      50.769  55.011  21.911  1.00 22.47           H  
ATOM    995 3HG2 THR A  68      52.203  54.000  22.210  1.00 22.47           H  
ATOM    996  N   LEU A  69      51.864  50.967  22.775  1.00 21.01           N  
ATOM    997  CA  LEU A  69      52.908  50.052  22.267  1.00 18.50           C  
ATOM    998  C   LEU A  69      52.391  49.091  21.229  1.00 17.74           C  
ATOM    999  O   LEU A  69      53.000  48.912  20.195  1.00 18.39           O  
ATOM   1000  CB  LEU A  69      53.449  49.193  23.417  1.00 18.05           C  
ATOM   1001  CG  LEU A  69      54.133  50.001  24.508  1.00 16.57           C  
ATOM   1002  CD1 LEU A  69      54.737  49.086  25.558  1.00 17.02           C  
ATOM   1003  CD2 LEU A  69      55.218  50.859  23.857  1.00 16.50           C  
ATOM   1004  HN  LEU A  69      51.773  51.101  23.833  1.00 17.97           H  
ATOM   1005  HA  LEU A  69      53.723  50.637  21.841  1.00 17.97           H  
ATOM   1006  HB1 LEU A  69      52.616  48.648  23.862  1.00 17.97           H  
ATOM   1007  HB2 LEU A  69      54.170  48.485  23.009  1.00 17.97           H  
ATOM   1008  HG  LEU A  69      53.399  50.653  24.982  1.00 17.97           H  
ATOM   1009 1HD1 LEU A  69      55.221  49.686  26.329  1.00 17.97           H  
ATOM   1010 2HD1 LEU A  69      55.474  48.433  25.091  1.00 17.97           H  
ATOM   1011 3HD1 LEU A  69      53.950  48.481  26.010  1.00 17.97           H  
ATOM   1012 1HD2 LEU A  69      55.723  51.449  24.622  1.00 17.97           H  
ATOM   1013 2HD2 LEU A  69      54.763  51.527  23.125  1.00 17.97           H  
ATOM   1014 3HD2 LEU A  69      55.942  50.214  23.359  1.00 17.97           H  
ATOM   1015  N   PHE A  70      51.287  48.437  21.571  1.00 17.96           N  
ATOM   1016  CA  PHE A  70      50.618  47.440  20.753  1.00 19.27           C  
ATOM   1017  C   PHE A  70      50.040  47.844  19.433  1.00 21.54           C  
ATOM   1018  O   PHE A  70      50.186  47.111  18.447  1.00 25.80           O  
ATOM   1019  CB  PHE A  70      49.553  46.732  21.571  1.00 19.51           C  
ATOM   1020  CG  PHE A  70      50.113  45.763  22.594  1.00 17.24           C  
ATOM   1021  CD1 PHE A  70      51.472  45.748  22.899  1.00 15.89           C  
ATOM   1022  CD2 PHE A  70      49.282  44.850  23.217  1.00 15.80           C  
ATOM   1023  CE1 PHE A  70      51.982  44.831  23.801  1.00 17.61           C  
ATOM   1024  CE2 PHE A  70      49.775  43.930  24.122  1.00 15.72           C  
ATOM   1025  CZ  PHE A  70      51.129  43.916  24.418  1.00 17.31           C  
ATOM   1026  HN  PHE A  70      50.856  48.662  22.524  1.00 18.51           H  
ATOM   1027  HA  PHE A  70      51.372  46.685  20.529  1.00 18.51           H  
ATOM   1028  HB1 PHE A  70      48.966  47.485  22.096  1.00 18.51           H  
ATOM   1029  HB2 PHE A  70      48.908  46.178  20.889  1.00 18.51           H  
ATOM   1030  HD1 PHE A  70      52.140  46.465  22.423  1.00 18.51           H  
ATOM   1031  HD2 PHE A  70      48.216  44.856  22.989  1.00 18.51           H  
ATOM   1032  HE1 PHE A  70      53.048  44.824  24.029  1.00 18.51           H  
ATOM   1033  HE2 PHE A  70      49.102  43.218  24.601  1.00 18.51           H  
ATOM   1034  HZ  PHE A  70      51.526  43.193  25.130  1.00 18.51           H  
ATOM   1035  N   GLY A  71      49.360  48.975  19.385  1.00 21.56           N  
ATOM   1036  CA  GLY A  71      48.806  49.425  18.124  1.00 23.14           C  
ATOM   1037  C   GLY A  71      49.823  49.943  17.110  1.00 24.95           C  
ATOM   1038  O   GLY A  71      49.581  49.899  15.893  1.00 27.28           O  
ATOM   1039  HN  GLY A  71      49.219  49.556  20.272  1.00 24.23           H  
ATOM   1040  HA1 GLY A  71      48.277  48.587  17.671  1.00 24.23           H  
ATOM   1041  HA2 GLY A  71      48.101  50.229  18.334  1.00 24.23           H  
ATOM   1042  N   ASP A  72      50.969  50.432  17.572  1.00 24.69           N  
ATOM   1043  CA  ASP A  72      51.978  50.958  16.661  1.00 24.53           C  
ATOM   1044  C   ASP A  72      52.575  49.823  15.910  1.00 24.70           C  
ATOM   1045  O   ASP A  72      53.052  49.980  14.803  1.00 28.28           O  
ATOM   1046  CB  ASP A  72      53.097  51.671  17.419  1.00 27.35           C  
ATOM   1047  CG  ASP A  72      52.647  52.957  18.082  1.00 28.68           C  
ATOM   1048  OD1 ASP A  72      51.420  53.266  18.129  1.00 28.70           O  
ATOM   1049  OD2 ASP A  72      53.556  53.656  18.564  1.00 30.25           O  
ATOM   1050  HN  ASP A  72      51.153  50.440  18.626  1.00 27.15           H  
ATOM   1051  HA  ASP A  72      51.511  51.652  15.962  1.00 27.15           H  
ATOM   1052  HB1 ASP A  72      53.476  50.999  18.189  1.00 27.15           H  
ATOM   1053  HB2 ASP A  72      53.896  51.906  16.716  1.00 27.15           H  
ATOM   1054  N   LYS A  73      52.624  48.680  16.558  1.00 25.10           N  
ATOM   1055  CA  LYS A  73      53.152  47.466  15.950  1.00 22.59           C  
ATOM   1056  C   LYS A  73      52.054  46.964  14.954  1.00 21.95           C  
ATOM   1057  O   LYS A  73      52.324  46.771  13.766  1.00 21.81           O  
ATOM   1058  CB  LYS A  73      53.454  46.471  17.089  1.00 22.87           C  
ATOM   1059  CG  LYS A  73      54.616  45.508  16.878  1.00 21.87           C  
ATOM   1060  CD  LYS A  73      55.906  46.168  16.421  1.00 21.93           C  
ATOM   1061  CE  LYS A  73      56.784  46.597  17.586  1.00 24.75           C  
ATOM   1062  NZ  LYS A  73      58.247  46.772  17.217  1.00 24.57           N1+
ATOM   1063  HN  LYS A  73      52.264  48.640  17.565  1.00 23.05           H  
ATOM   1064  HA  LYS A  73      54.068  47.694  15.406  1.00 23.05           H  
ATOM   1065  HB1 LYS A  73      53.668  47.053  17.985  1.00 23.05           H  
ATOM   1066  HB2 LYS A  73      52.557  45.873  17.249  1.00 23.05           H  
ATOM   1067  HG1 LYS A  73      54.810  44.997  17.821  1.00 23.05           H  
ATOM   1068  HG2 LYS A  73      54.321  44.779  16.124  1.00 23.05           H  
ATOM   1069  HD1 LYS A  73      56.462  45.460  15.806  1.00 23.05           H  
ATOM   1070  HD2 LYS A  73      55.657  47.048  15.828  1.00 23.05           H  
ATOM   1071  HE1 LYS A  73      56.410  47.547  17.967  1.00 23.05           H  
ATOM   1072  HE2 LYS A  73      56.714  45.839  18.366  1.00 23.05           H  
ATOM   1073  HZ1 LYS A  73      58.800  47.073  18.082  1.00 23.05           H  
ATOM   1074  HZ2 LYS A  73      58.337  47.521  16.458  1.00 23.05           H  
ATOM   1075  HZ3 LYS A  73      58.636  45.845  16.850  1.00 23.05           H  
ATOM   1076  N   LEU A  74      50.804  46.849  15.397  1.00 19.79           N  
ATOM   1077  CA  LEU A  74      49.770  46.402  14.476  1.00 19.05           C  
ATOM   1078  C   LEU A  74      49.742  47.319  13.286  1.00 21.90           C  
ATOM   1079  O   LEU A  74      49.713  46.854  12.127  1.00 21.52           O  
ATOM   1080  CB  LEU A  74      48.411  46.406  15.128  1.00 15.84           C  
ATOM   1081  CG  LEU A  74      48.213  45.299  16.140  1.00 16.96           C  
ATOM   1082  CD1 LEU A  74      46.963  45.525  17.000  1.00 17.97           C  
ATOM   1083  CD2 LEU A  74      48.112  44.016  15.347  1.00 16.71           C  
ATOM   1084  HN  LEU A  74      50.564  47.081  16.413  1.00 18.72           H  
ATOM   1085  HA  LEU A  74      50.003  45.391  14.142  1.00 18.72           H  
ATOM   1086  HB1 LEU A  74      48.276  47.362  15.634  1.00 18.72           H  
ATOM   1087  HB2 LEU A  74      47.656  46.297  14.349  1.00 18.72           H  
ATOM   1088  HG  LEU A  74      49.087  45.249  16.789  1.00 18.72           H  
ATOM   1089 1HD1 LEU A  74      46.859  44.707  17.713  1.00 18.72           H  
ATOM   1090 2HD1 LEU A  74      46.082  45.562  16.359  1.00 18.72           H  
ATOM   1091 3HD1 LEU A  74      47.058  46.467  17.540  1.00 18.72           H  
ATOM   1092 1HD2 LEU A  74      47.968  43.178  16.028  1.00 18.72           H  
ATOM   1093 2HD2 LEU A  74      49.030  43.867  14.778  1.00 18.72           H  
ATOM   1094 3HD2 LEU A  74      47.266  44.077  14.662  1.00 18.72           H  
ATOM   1095  N   CYS A  75      49.747  48.626  13.555  1.00 23.76           N  
ATOM   1096  CA  CYS A  75      49.712  49.609  12.471  1.00 24.72           C  
ATOM   1097  C   CYS A  75      50.851  49.583  11.452  1.00 25.14           C  
ATOM   1098  O   CYS A  75      50.733  50.217  10.414  1.00 24.78           O  
ATOM   1099  CB  CYS A  75      49.514  51.002  13.030  1.00 24.57           C  
ATOM   1100  SG  CYS A  75      47.880  51.106  13.798  1.00 26.73           S  
ATOM   1101  HN  CYS A  75      49.777  48.958  14.572  1.00 24.95           H  
ATOM   1102  HA  CYS A  75      48.807  49.389  11.905  1.00 24.95           H  
ATOM   1103  HB1 CYS A  75      50.281  51.208  13.776  1.00 24.95           H  
ATOM   1104  HB2 CYS A  75      49.585  51.732  12.224  1.00 24.95           H  
ATOM   1105  N   THR A  76      51.947  48.898  11.742  1.00 28.61           N  
ATOM   1106  CA  THR A  76      53.037  48.815  10.787  1.00 32.05           C  
ATOM   1107  C   THR A  76      52.591  47.919   9.651  1.00 34.07           C  
ATOM   1108  O   THR A  76      53.109  48.059   8.567  1.00 35.04           O  
ATOM   1109  CB  THR A  76      54.352  48.246  11.378  1.00 31.06           C  
ATOM   1110  OG1 THR A  76      54.111  46.958  11.966  1.00 30.99           O  
ATOM   1111  CG2 THR A  76      54.982  49.203  12.413  1.00 28.57           C  
ATOM   1112  HN  THR A  76      52.029  48.402  12.687  1.00 31.48           H  
ATOM   1113  HA  THR A  76      53.233  49.812  10.391  1.00 31.48           H  
ATOM   1114  HB  THR A  76      55.062  48.117  10.561  1.00 31.48           H  
ATOM   1115  HG1 THR A  76      53.400  47.050  12.733  1.00 31.48           H  
ATOM   1116 1HG2 THR A  76      55.901  48.765  12.801  1.00 31.48           H  
ATOM   1117 2HG2 THR A  76      54.282  49.364  13.233  1.00 31.48           H  
ATOM   1118 3HG2 THR A  76      55.208  50.157  11.936  1.00 31.48           H  
ATOM   1119  N   VAL A  77      51.535  47.127   9.851  1.00 39.16           N  
ATOM   1120  CA  VAL A  77      51.056  46.274   8.771  1.00 42.97           C  
ATOM   1121  C   VAL A  77      49.596  46.391   8.355  1.00 45.42           C  
ATOM   1122  O   VAL A  77      49.138  45.654   7.488  1.00 47.17           O  
ATOM   1123  CB  VAL A  77      51.336  44.772   9.037  1.00 43.63           C  
ATOM   1124  CG1 VAL A  77      51.540  44.048   7.678  1.00 49.71           C  
ATOM   1125  CG2 VAL A  77      52.562  44.544   9.858  1.00 42.95           C  
ATOM   1126  HN  VAL A  77      51.042  47.119  10.801  1.00 44.43           H  
ATOM   1127  HA  VAL A  77      51.643  46.540   7.892  1.00 44.43           H  
ATOM   1128  HB  VAL A  77      50.478  44.335   9.548  1.00 44.43           H  
ATOM   1129 1HG1 VAL A  77      51.738  42.991   7.855  1.00 44.43           H  
ATOM   1130 2HG1 VAL A  77      52.385  44.492   7.152  1.00 44.43           H  
ATOM   1131 3HG1 VAL A  77      50.640  44.152   7.071  1.00 44.43           H  
ATOM   1132 1HG2 VAL A  77      52.704  43.474  10.010  1.00 44.43           H  
ATOM   1133 2HG2 VAL A  77      52.449  45.036  10.824  1.00 44.43           H  
ATOM   1134 3HG2 VAL A  77      53.428  44.955   9.340  1.00 44.43           H  
ATOM   1135  N   ALA A  78      48.858  47.275   8.986  1.00 49.16           N  
ATOM   1136  CA  ALA A  78      47.452  47.458   8.663  1.00 53.66           C  
ATOM   1137  C   ALA A  78      47.226  48.545   7.596  1.00 58.19           C  
ATOM   1138  O   ALA A  78      46.322  48.366   6.741  1.00 59.92           O  
ATOM   1139  CB  ALA A  78      46.634  47.727   9.913  1.00 51.98           C  
ATOM   1140  HN  ALA A  78      49.301  47.874   9.754  1.00 54.58           H  
ATOM   1141  HA  ALA A  78      47.095  46.518   8.243  1.00 54.58           H  
ATOM   1142  HB1 ALA A  78      45.587  47.860   9.641  1.00 54.58           H  
ATOM   1143  HB2 ALA A  78      47.000  48.631  10.400  1.00 54.58           H  
ATOM   1144  HB3 ALA A  78      46.727  46.884  10.597  1.00 54.58           H  
ATOM   1145  N   THR A  79      48.050  49.607   7.569  1.00 62.32           N  
ATOM   1146  CA  THR A  79      47.860  50.659   6.581  1.00 67.13           C  
ATOM   1147  C   THR A  79      48.273  50.331   5.148  1.00 70.98           C  
ATOM   1148  O   THR A  79      48.851  51.170   4.438  1.00 71.74           O  
ATOM   1149  CB  THR A  79      48.534  51.975   6.941  1.00 66.63           C  
ATOM   1150  OG1 THR A  79      49.053  51.959   8.279  1.00 66.53           O  
ATOM   1151  CG2 THR A  79      47.534  53.105   6.815  1.00 67.36           C  
ATOM   1152  HN  THR A  79      48.849  49.679   8.277  1.00 67.53           H  
ATOM   1153  HA  THR A  79      46.789  50.862   6.552  1.00 67.53           H  
ATOM   1154  HB  THR A  79      49.355  52.152   6.246  1.00 67.53           H  
ATOM   1155  HG1 THR A  79      48.269  51.794   8.957  1.00 67.53           H  
ATOM   1156 1HG2 THR A  79      48.016  54.048   7.073  1.00 67.53           H  
ATOM   1157 2HG2 THR A  79      46.698  52.928   7.492  1.00 67.53           H  
ATOM   1158 3HG2 THR A  79      47.167  53.153   5.790  1.00 67.53           H  
ATOM   1159  N   LEU A  80      47.935  49.122   4.734  1.00 75.18           N  
ATOM   1160  CA  LEU A  80      48.176  48.584   3.399  1.00 79.71           C  
ATOM   1161  C   LEU A  80      46.797  47.940   3.176  1.00 82.75           C  
ATOM   1162  O   LEU A  80      46.601  46.749   3.473  1.00 82.68           O  
ATOM   1163  CB  LEU A  80      49.293  47.531   3.447  1.00 80.19           C  
ATOM   1164  CG  LEU A  80      50.674  47.993   3.948  1.00 80.78           C  
ATOM   1165  CD1 LEU A  80      51.580  46.790   4.215  1.00 81.12           C  
ATOM   1166  CD2 LEU A  80      51.332  48.953   2.956  1.00 81.69           C  
ATOM   1167  HN  LEU A  80      47.443  48.483   5.438  1.00 80.51           H  
ATOM   1168  HA  LEU A  80      48.384  49.369   2.672  1.00 80.51           H  
ATOM   1169  HB1 LEU A  80      48.958  46.727   4.103  1.00 80.51           H  
ATOM   1170  HB2 LEU A  80      49.423  47.145   2.436  1.00 80.51           H  
ATOM   1171  HG  LEU A  80      50.532  48.524   4.889  1.00 80.51           H  
ATOM   1172 1HD1 LEU A  80      52.551  47.137   4.568  1.00 80.51           H  
ATOM   1173 2HD1 LEU A  80      51.711  46.222   3.294  1.00 80.51           H  
ATOM   1174 3HD1 LEU A  80      51.125  46.153   4.973  1.00 80.51           H  
ATOM   1175 1HD2 LEU A  80      52.305  49.261   3.338  1.00 80.51           H  
ATOM   1176 2HD2 LEU A  80      50.699  49.831   2.825  1.00 80.51           H  
ATOM   1177 3HD2 LEU A  80      51.461  48.452   1.996  1.00 80.51           H  
ATOM   1178  N   ARG A  81      45.815  48.774   2.822  1.00 86.50           N  
ATOM   1179  CA  ARG A  81      44.411  48.363   2.636  1.00 90.39           C  
ATOM   1180  C   ARG A  81      44.079  47.434   1.448  1.00 92.16           C  
ATOM   1181  O   ARG A  81      42.931  46.931   1.353  1.00 91.94           O  
ATOM   1182  CB  ARG A  81      43.530  49.585   2.624  1.00 91.83           C  
ATOM   1183  CG  ARG A  81      43.681  50.390   1.372  1.00 95.44           C  
ATOM   1184  CD  ARG A  81      42.776  51.571   1.328  1.00 97.87           C  
ATOM   1185  NE  ARG A  81      42.828  52.214   0.019  1.00100.17           N  
ATOM   1186  CZ  ARG A  81      41.984  53.169  -0.345  1.00101.51           C  
ATOM   1187  NH1 ARG A  81      41.021  53.575   0.490  1.00102.55           N  
ATOM   1188  NH2 ARG A  81      42.066  53.716  -1.555  1.00102.73           N  
ATOM   1189  HN  ARG A  81      46.062  49.803   2.664  1.00 95.74           H  
ATOM   1190  HA  ARG A  81      44.140  47.808   3.534  1.00 95.74           H  
ATOM   1191  HB1 ARG A  81      42.491  49.267   2.712  1.00 95.74           H  
ATOM   1192  HB2 ARG A  81      43.792  50.212   3.476  1.00 95.74           H  
ATOM   1193  HG1 ARG A  81      44.711  50.739   1.306  1.00 95.74           H  
ATOM   1194  HG2 ARG A  81      43.458  49.750   0.518  1.00 95.74           H  
ATOM   1195  HD1 ARG A  81      41.755  51.246   1.526  1.00 95.74           H  
ATOM   1196  HD2 ARG A  81      43.085  52.286   2.090  1.00 95.74           H  
ATOM   1197  HE  ARG A  81      43.579  51.901  -0.676  1.00 95.74           H  
ATOM   1198 1HH1 ARG A  81      40.929  53.128   1.458  1.00 95.74           H  
ATOM   1199 2HH1 ARG A  81      40.343  54.346   0.190  1.00 95.74           H  
ATOM   1200 1HH2 ARG A  81      42.817  53.385  -2.242  1.00 95.74           H  
ATOM   1201 2HH2 ARG A  81      41.381  54.486  -1.841  1.00 95.74           H  
ATOM   1202  N   GLU A  82      45.006  47.297   0.502  1.00 94.44           N  
ATOM   1203  CA  GLU A  82      44.836  46.362  -0.610  1.00 96.77           C  
ATOM   1204  C   GLU A  82      44.850  44.917  -0.023  1.00 97.36           C  
ATOM   1205  O   GLU A  82      44.586  43.936  -0.756  1.00 97.18           O  
ATOM   1206  CB  GLU A  82      45.960  46.543  -1.641  1.00 98.54           C  
ATOM   1207  CG  GLU A  82      45.818  47.782  -2.533  1.00101.09           C  
ATOM   1208  CD  GLU A  82      47.118  48.182  -3.208  1.00102.70           C  
ATOM   1209  OE1 GLU A  82      47.774  47.276  -3.780  1.00103.05           O  
ATOM   1210  OE2 GLU A  82      47.495  49.395  -3.131  1.00103.37           O  
ATOM   1211  HN  GLU A  82      45.898  47.886   0.557  1.00 99.39           H  
ATOM   1212  HA  GLU A  82      43.875  46.546  -1.090  1.00 99.39           H  
ATOM   1213  HB1 GLU A  82      46.905  46.619  -1.103  1.00 99.39           H  
ATOM   1214  HB2 GLU A  82      45.976  45.662  -2.283  1.00 99.39           H  
ATOM   1215  HG1 GLU A  82      45.077  47.571  -3.304  1.00 99.39           H  
ATOM   1216  HG2 GLU A  82      45.476  48.615  -1.918  1.00 99.39           H  
ATOM   1217  N   THR A  83      45.277  44.809   1.241  1.00 97.97           N  
ATOM   1218  CA  THR A  83      45.268  43.564   1.996  1.00 98.21           C  
ATOM   1219  C   THR A  83      44.079  43.583   2.989  1.00 97.32           C  
ATOM   1220  O   THR A  83      43.284  42.628   3.008  1.00 97.00           O  
ATOM   1221  CB  THR A  83      46.609  43.394   2.800  1.00 99.09           C  
ATOM   1222  OG1 THR A  83      47.733  43.657   1.942  1.00 99.58           O  
ATOM   1223  CG2 THR A  83      46.764  41.966   3.347  1.00100.00           C  
ATOM   1224  HN  THR A  83      45.647  45.689   1.725  1.00 98.45           H  
ATOM   1225  HA  THR A  83      45.151  42.726   1.309  1.00 98.45           H  
ATOM   1226  HB  THR A  83      46.620  44.099   3.631  1.00 98.45           H  
ATOM   1227  HG1 THR A  83      47.725  42.983   1.137  1.00 98.45           H  
ATOM   1228 1HG2 THR A  83      47.702  41.887   3.897  1.00 98.45           H  
ATOM   1229 2HG2 THR A  83      46.768  41.257   2.519  1.00 98.45           H  
ATOM   1230 3HG2 THR A  83      45.932  41.740   4.014  1.00 98.45           H  
ATOM   1231  N   TYR A  84      43.927  44.676   3.745  1.00 96.31           N  
ATOM   1232  CA  TYR A  84      42.846  44.795   4.765  1.00 95.72           C  
ATOM   1233  C   TYR A  84      41.968  46.051   4.771  1.00 95.30           C  
ATOM   1234  O   TYR A  84      41.642  46.548   5.837  1.00 95.01           O  
ATOM   1235  CB  TYR A  84      43.393  44.661   6.189  1.00 95.88           C  
ATOM   1236  CG  TYR A  84      44.542  43.688   6.390  1.00 95.88           C  
ATOM   1237  CD1 TYR A  84      44.341  42.309   6.279  1.00 96.28           C  
ATOM   1238  CD2 TYR A  84      45.841  44.152   6.675  1.00 94.50           C  
ATOM   1239  CE1 TYR A  84      45.382  41.432   6.445  1.00 96.22           C  
ATOM   1240  CE2 TYR A  84      46.886  43.282   6.844  1.00 94.25           C  
ATOM   1241  CZ  TYR A  84      46.665  41.922   6.730  1.00 95.00           C  
ATOM   1242  OH  TYR A  84      47.723  41.022   6.836  1.00 95.56           O  
ATOM   1243  HN  TYR A  84      44.605  45.493   3.613  1.00 95.49           H  
ATOM   1244  HA  TYR A  84      42.177  43.949   4.608  1.00 95.49           H  
ATOM   1245  HB1 TYR A  84      43.736  45.646   6.505  1.00 95.49           H  
ATOM   1246  HB2 TYR A  84      42.572  44.339   6.829  1.00 95.49           H  
ATOM   1247  HD1 TYR A  84      43.345  41.926   6.058  1.00 95.49           H  
ATOM   1248  HD2 TYR A  84      46.018  45.224   6.763  1.00 95.49           H  
ATOM   1249  HE1 TYR A  84      45.213  40.359   6.356  1.00 95.49           H  
ATOM   1250  HE2 TYR A  84      47.884  43.659   7.067  1.00 95.49           H  
ATOM   1251  HH  TYR A  84      47.525  40.338   7.608  1.00 95.49           H  
ATOM   1252  N   GLY A  85      41.536  46.525   3.608  1.00 95.18           N  
ATOM   1253  CA  GLY A  85      40.685  47.709   3.512  1.00 93.64           C  
ATOM   1254  C   GLY A  85      40.376  48.579   4.723  1.00 92.57           C  
ATOM   1255  O   GLY A  85      41.188  49.440   5.109  1.00 92.96           O  
ATOM   1256  HN  GLY A  85      41.822  46.021   2.708  1.00 93.59           H  
ATOM   1257  HA1 GLY A  85      41.154  48.364   2.778  1.00 93.59           H  
ATOM   1258  HA2 GLY A  85      39.724  47.364   3.131  1.00 93.59           H  
ATOM   1259  N   GLU A  86      39.210  48.350   5.333  1.00 91.08           N  
ATOM   1260  CA  GLU A  86      38.719  49.126   6.504  1.00 88.78           C  
ATOM   1261  C   GLU A  86      39.600  49.370   7.758  1.00 85.76           C  
ATOM   1262  O   GLU A  86      39.452  50.416   8.430  1.00 85.23           O  
ATOM   1263  CB  GLU A  86      37.352  48.567   6.950  1.00 90.87           C  
ATOM   1264  CG  GLU A  86      36.183  48.781   5.966  1.00 93.45           C  
ATOM   1265  CD  GLU A  86      34.876  48.229   6.509  1.00 94.95           C  
ATOM   1266  OE1 GLU A  86      34.318  48.829   7.465  1.00 95.48           O  
ATOM   1267  OE2 GLU A  86      34.386  47.197   5.986  1.00 95.24           O  
ATOM   1268  HN  GLU A  86      38.592  47.561   4.957  1.00 91.20           H  
ATOM   1269  HA  GLU A  86      38.503  50.120   6.113  1.00 91.20           H  
ATOM   1270  HB1 GLU A  86      37.465  47.494   7.106  1.00 91.20           H  
ATOM   1271  HB2 GLU A  86      37.087  49.046   7.893  1.00 91.20           H  
ATOM   1272  HG1 GLU A  86      36.066  49.850   5.785  1.00 91.20           H  
ATOM   1273  HG2 GLU A  86      36.416  48.277   5.028  1.00 91.20           H  
ATOM   1274  N   MET A  87      40.470  48.420   8.086  1.00 82.28           N  
ATOM   1275  CA  MET A  87      41.378  48.472   9.256  1.00 77.89           C  
ATOM   1276  C   MET A  87      42.461  49.544   9.122  1.00 74.63           C  
ATOM   1277  O   MET A  87      43.365  49.634   9.962  1.00 73.36           O  
ATOM   1278  CB  MET A  87      42.112  47.131   9.397  1.00 78.25           C  
ATOM   1279  CG  MET A  87      41.256  45.937   9.704  1.00 77.97           C  
ATOM   1280  SD  MET A  87      40.627  46.019  11.355  1.00 77.05           S  
ATOM   1281  CE  MET A  87      38.876  45.310  10.986  1.00 79.21           C  
ATOM   1282  HN  MET A  87      40.518  47.554   7.459  1.00 77.58           H  
ATOM   1283  HA  MET A  87      40.794  48.660  10.157  1.00 77.58           H  
ATOM   1284  HB1 MET A  87      42.631  46.936   8.459  1.00 77.58           H  
ATOM   1285  HB2 MET A  87      42.841  47.234  10.201  1.00 77.58           H  
ATOM   1286  HG1 MET A  87      40.420  45.908   9.005  1.00 77.58           H  
ATOM   1287  HG2 MET A  87      41.854  45.032   9.594  1.00 77.58           H  
ATOM   1288  HE1 MET A  87      38.297  45.273  11.909  1.00 77.58           H  
ATOM   1289  HE2 MET A  87      38.970  44.305  10.575  1.00 77.58           H  
ATOM   1290  HE3 MET A  87      38.369  45.951  10.265  1.00 77.58           H  
ATOM   1291  N   ALA A  88      42.362  50.401   8.123  1.00 71.10           N  
ATOM   1292  CA  ALA A  88      43.410  51.385   7.930  1.00 66.98           C  
ATOM   1293  C   ALA A  88      43.150  52.752   8.549  1.00 64.20           C  
ATOM   1294  O   ALA A  88      44.100  53.520   8.753  1.00 64.45           O  
ATOM   1295  CB  ALA A  88      43.741  51.536   6.455  1.00 67.82           C  
ATOM   1296  HN  ALA A  88      41.520  50.370   7.464  1.00 66.91           H  
ATOM   1297  HA  ALA A  88      44.304  50.988   8.412  1.00 66.91           H  
ATOM   1298  HB1 ALA A  88      44.529  52.279   6.333  1.00 66.91           H  
ATOM   1299  HB2 ALA A  88      42.852  51.859   5.914  1.00 66.91           H  
ATOM   1300  HB3 ALA A  88      44.080  50.579   6.058  1.00 66.91           H  
ATOM   1301  N   ASP A  89      41.892  53.072   8.855  1.00 59.83           N  
ATOM   1302  CA  ASP A  89      41.535  54.362   9.445  1.00 54.86           C  
ATOM   1303  C   ASP A  89      41.776  54.381  10.960  1.00 49.71           C  
ATOM   1304  O   ASP A  89      41.957  55.451  11.567  1.00 48.69           O  
ATOM   1305  CB  ASP A  89      40.078  54.745   9.135  1.00 57.75           C  
ATOM   1306  CG  ASP A  89      39.824  55.007   7.659  1.00 61.27           C  
ATOM   1307  OD1 ASP A  89      40.537  54.436   6.792  1.00 63.55           O  
ATOM   1308  OD2 ASP A  89      38.878  55.784   7.358  1.00 62.83           O  
ATOM   1309  HN  ASP A  89      41.117  52.360   8.662  1.00 57.31           H  
ATOM   1310  HA  ASP A  89      42.179  55.120   8.998  1.00 57.31           H  
ATOM   1311  HB1 ASP A  89      39.430  53.930   9.458  1.00 57.31           H  
ATOM   1312  HB2 ASP A  89      39.832  55.648   9.694  1.00 57.31           H  
ATOM   1313  N   CYS A  90      41.773  53.195  11.565  1.00 44.23           N  
ATOM   1314  CA  CYS A  90      41.990  53.074  13.011  1.00 37.61           C  
ATOM   1315  C   CYS A  90      43.365  53.580  13.347  1.00 34.04           C  
ATOM   1316  O   CYS A  90      43.582  54.137  14.386  1.00 32.26           O  
ATOM   1317  CB  CYS A  90      41.912  51.630  13.488  1.00 36.89           C  
ATOM   1318  SG  CYS A  90      40.269  50.877  13.471  1.00 33.76           S  
ATOM   1319  HN  CYS A  90      41.609  52.311  10.984  1.00 36.47           H  
ATOM   1320  HA  CYS A  90      41.246  53.670  13.539  1.00 36.47           H  
ATOM   1321  HB1 CYS A  90      42.559  51.032  12.847  1.00 36.47           H  
ATOM   1322  HB2 CYS A  90      42.283  51.597  14.512  1.00 36.47           H  
ATOM   1323  N   CYS A  91      44.299  53.352  12.437  1.00 32.93           N  
ATOM   1324  CA  CYS A  91      45.692  53.781  12.603  1.00 33.58           C  
ATOM   1325  C   CYS A  91      45.921  55.226  12.283  1.00 35.52           C  
ATOM   1326  O   CYS A  91      47.063  55.644  12.086  1.00 37.07           O  
ATOM   1327  CB  CYS A  91      46.627  52.972  11.738  1.00 29.41           C  
ATOM   1328  SG  CYS A  91      46.587  51.256  12.261  1.00 26.31           S  
ATOM   1329  HN  CYS A  91      44.026  52.833  11.542  1.00 32.47           H  
ATOM   1330  HA  CYS A  91      45.972  53.619  13.644  1.00 32.47           H  
ATOM   1331  HB1 CYS A  91      46.312  53.042  10.697  1.00 32.47           H  
ATOM   1332  HB2 CYS A  91      47.641  53.359  11.838  1.00 32.47           H  
ATOM   1333  N   ALA A  92      44.825  55.937  12.064  1.00 36.97           N  
ATOM   1334  CA  ALA A  92      44.887  57.345  11.782  1.00 38.25           C  
ATOM   1335  C   ALA A  92      44.513  58.003  13.112  1.00 39.37           C  
ATOM   1336  O   ALA A  92      44.861  59.153  13.359  1.00 41.78           O  
ATOM   1337  CB  ALA A  92      43.885  57.712  10.693  1.00 37.14           C  
ATOM   1338  HN  ALA A  92      43.872  55.452  12.098  1.00 38.70           H  
ATOM   1339  HA  ALA A  92      45.896  57.631  11.485  1.00 38.70           H  
ATOM   1340  HB1 ALA A  92      43.943  58.781  10.490  1.00 38.70           H  
ATOM   1341  HB2 ALA A  92      42.878  57.460  11.025  1.00 38.70           H  
ATOM   1342  HB3 ALA A  92      44.116  57.157   9.784  1.00 38.70           H  
ATOM   1343  N   LYS A  93      43.769  57.292  13.955  1.00 39.48           N  
ATOM   1344  CA  LYS A  93      43.380  57.826  15.250  1.00 39.06           C  
ATOM   1345  C   LYS A  93      44.504  57.539  16.229  1.00 39.49           C  
ATOM   1346  O   LYS A  93      45.583  57.109  15.816  1.00 39.30           O  
ATOM   1347  CB  LYS A  93      42.076  57.199  15.702  1.00 37.66           C  
ATOM   1348  CG  LYS A  93      40.965  57.376  14.694  1.00 39.58           C  
ATOM   1349  CD  LYS A  93      39.663  56.769  15.204  1.00 42.99           C  
ATOM   1350  CE  LYS A  93      38.664  56.444  14.074  1.00 44.10           C  
ATOM   1351  NZ  LYS A  93      37.572  55.492  14.543  1.00 45.62           N1+
ATOM   1352  HN  LYS A  93      43.451  56.309  13.675  1.00 40.81           H  
ATOM   1353  HA  LYS A  93      43.247  58.905  15.166  1.00 40.81           H  
ATOM   1354  HB1 LYS A  93      42.238  56.133  15.859  1.00 40.81           H  
ATOM   1355  HB2 LYS A  93      41.773  57.663  16.640  1.00 40.81           H  
ATOM   1356  HG1 LYS A  93      40.815  58.440  14.512  1.00 40.81           H  
ATOM   1357  HG2 LYS A  93      41.247  56.884  13.763  1.00 40.81           H  
ATOM   1358  HD1 LYS A  93      39.895  55.847  15.737  1.00 40.81           H  
ATOM   1359  HD2 LYS A  93      39.195  57.477  15.888  1.00 40.81           H  
ATOM   1360  HE1 LYS A  93      38.202  57.371  13.734  1.00 40.81           H  
ATOM   1361  HE2 LYS A  93      39.204  55.982  13.248  1.00 40.81           H  
ATOM   1362  HZ1 LYS A  93      36.901  55.291  13.734  1.00 40.81           H  
ATOM   1363  HZ2 LYS A  93      37.032  55.939  15.351  1.00 40.81           H  
ATOM   1364  HZ3 LYS A  93      38.015  54.576  14.874  1.00 40.81           H  
ATOM   1365  N   GLN A  94      44.281  57.840  17.507  1.00 41.04           N  
ATOM   1366  CA  GLN A  94      45.286  57.596  18.555  1.00 41.84           C  
ATOM   1367  C   GLN A  94      44.588  57.069  19.789  1.00 39.75           C  
ATOM   1368  O   GLN A  94      43.364  57.093  19.857  1.00 41.26           O  
ATOM   1369  CB  GLN A  94      46.039  58.874  18.903  1.00 46.53           C  
ATOM   1370  CG  GLN A  94      46.955  59.390  17.802  1.00 52.20           C  
ATOM   1371  CD  GLN A  94      47.847  60.514  18.289  1.00 57.26           C  
ATOM   1372  OE1 GLN A  94      47.691  61.673  17.881  1.00 60.60           O  
ATOM   1373  NE2 GLN A  94      48.791  60.183  19.176  1.00 60.09           N  
ATOM   1374  HN  GLN A  94      43.342  58.273  17.781  1.00 48.95           H  
ATOM   1375  HA  GLN A  94      45.996  56.849  18.201  1.00 48.95           H  
ATOM   1376  HB1 GLN A  94      45.307  59.650  19.127  1.00 48.95           H  
ATOM   1377  HB2 GLN A  94      46.646  58.681  19.787  1.00 48.95           H  
ATOM   1378  HG1 GLN A  94      47.582  58.570  17.452  1.00 48.95           H  
ATOM   1379  HG2 GLN A  94      46.343  59.758  16.978  1.00 48.95           H  
ATOM   1380 1HE2 GLN A  94      48.885  59.169  19.504  1.00 48.95           H  
ATOM   1381 2HE2 GLN A  94      49.453  60.932  19.558  1.00 48.95           H  
ATOM   1382  N   GLU A  95      45.334  56.612  20.780  1.00 36.92           N  
ATOM   1383  CA  GLU A  95      44.667  56.079  21.953  1.00 35.82           C  
ATOM   1384  C   GLU A  95      44.016  57.192  22.745  1.00 35.46           C  
ATOM   1385  O   GLU A  95      44.574  58.298  22.827  1.00 37.40           O  
ATOM   1386  CB  GLU A  95      45.651  55.330  22.849  1.00 36.29           C  
ATOM   1387  CG  GLU A  95      46.257  54.102  22.209  1.00 37.38           C  
ATOM   1388  CD  GLU A  95      45.210  53.118  21.761  1.00 37.32           C  
ATOM   1389  OE1 GLU A  95      44.328  52.766  22.563  1.00 38.79           O  
ATOM   1390  OE2 GLU A  95      45.255  52.713  20.595  1.00 38.43           O  
ATOM   1391  HN  GLU A  95      46.402  56.635  20.719  1.00 37.09           H  
ATOM   1392  HA  GLU A  95      43.893  55.384  21.628  1.00 37.09           H  
ATOM   1393  HB1 GLU A  95      46.459  56.012  23.114  1.00 37.09           H  
ATOM   1394  HB2 GLU A  95      45.124  55.021  23.752  1.00 37.09           H  
ATOM   1395  HG1 GLU A  95      46.842  54.411  21.343  1.00 37.09           H  
ATOM   1396  HG2 GLU A  95      46.909  53.615  22.934  1.00 37.09           H  
ATOM   1397  N   PRO A  96      42.833  56.933  23.349  1.00 33.39           N  
ATOM   1398  CA  PRO A  96      42.118  55.660  23.373  1.00 32.16           C  
ATOM   1399  C   PRO A  96      41.134  55.415  22.222  1.00 31.11           C  
ATOM   1400  O   PRO A  96      40.506  54.363  22.172  1.00 33.21           O  
ATOM   1401  CB  PRO A  96      41.395  55.721  24.710  1.00 32.90           C  
ATOM   1402  CG  PRO A  96      41.018  57.086  24.824  1.00 33.08           C  
ATOM   1403  CD  PRO A  96      42.262  57.834  24.361  1.00 33.55           C  
ATOM   1404  HA  PRO A  96      42.843  54.847  23.399  1.00 32.77           H  
ATOM   1405  HB1 PRO A  96      40.518  55.074  24.708  1.00 32.77           H  
ATOM   1406  HB2 PRO A  96      42.059  55.431  25.525  1.00 32.77           H  
ATOM   1407  HG1 PRO A  96      40.166  57.310  24.182  1.00 32.77           H  
ATOM   1408  HG2 PRO A  96      40.772  57.338  25.856  1.00 32.77           H  
ATOM   1409  HD1 PRO A  96      42.000  58.797  23.924  1.00 32.77           H  
ATOM   1410  HD2 PRO A  96      42.957  57.986  25.187  1.00 32.77           H  
ATOM   1411  N   GLU A  97      41.045  56.347  21.284  1.00 30.08           N  
ATOM   1412  CA  GLU A  97      40.162  56.211  20.132  1.00 28.49           C  
ATOM   1413  C   GLU A  97      40.553  55.123  19.137  1.00 27.97           C  
ATOM   1414  O   GLU A  97      39.689  54.582  18.448  1.00 28.99           O  
ATOM   1415  CB  GLU A  97      40.028  57.536  19.378  1.00 28.07           C  
ATOM   1416  CG  GLU A  97      39.346  58.655  20.170  1.00 27.93           C  
ATOM   1417  CD  GLU A  97      40.279  59.392  21.143  1.00 29.89           C  
ATOM   1418  OE1 GLU A  97      41.515  59.410  20.923  1.00 31.01           O  
ATOM   1419  OE2 GLU A  97      39.766  59.967  22.135  1.00 30.56           O  
ATOM   1420  HN  GLU A  97      41.642  57.230  21.375  1.00 29.22           H  
ATOM   1421  HA  GLU A  97      39.173  55.957  20.514  1.00 29.22           H  
ATOM   1422  HB1 GLU A  97      41.028  57.874  19.105  1.00 29.22           H  
ATOM   1423  HB2 GLU A  97      39.445  57.355  18.475  1.00 29.22           H  
ATOM   1424  HG1 GLU A  97      38.947  59.381  19.462  1.00 29.22           H  
ATOM   1425  HG2 GLU A  97      38.528  58.219  20.744  1.00 29.22           H  
ATOM   1426  N   ARG A  98      41.846  54.870  18.982  1.00 26.73           N  
ATOM   1427  CA  ARG A  98      42.321  53.827  18.063  1.00 26.53           C  
ATOM   1428  C   ARG A  98      41.892  52.412  18.519  1.00 28.18           C  
ATOM   1429  O   ARG A  98      41.418  51.639  17.703  1.00 29.01           O  
ATOM   1430  CB  ARG A  98      43.838  53.864  17.969  1.00 24.62           C  
ATOM   1431  CG  ARG A  98      44.441  52.804  17.067  1.00 21.27           C  
ATOM   1432  CD  ARG A  98      45.929  53.075  16.855  1.00 20.30           C  
ATOM   1433  NE  ARG A  98      46.626  53.083  18.144  1.00 20.90           N  
ATOM   1434  CZ  ARG A  98      47.943  53.194  18.308  1.00 21.55           C  
ATOM   1435  NH1 ARG A  98      48.758  53.340  17.264  1.00 21.27           N  
ATOM   1436  NH2 ARG A  98      48.453  52.992  19.513  1.00 22.35           N  
ATOM   1437  HN  ARG A  98      42.560  55.439  19.540  1.00 23.88           H  
ATOM   1438  HA  ARG A  98      41.905  54.017  17.074  1.00 23.88           H  
ATOM   1439  HB1 ARG A  98      44.131  54.842  17.587  1.00 23.88           H  
ATOM   1440  HB2 ARG A  98      44.244  53.728  18.971  1.00 23.88           H  
ATOM   1441  HG1 ARG A  98      44.316  51.825  17.529  1.00 23.88           H  
ATOM   1442  HG2 ARG A  98      43.932  52.819  16.103  1.00 23.88           H  
ATOM   1443  HD1 ARG A  98      46.351  52.295  16.221  1.00 23.88           H  
ATOM   1444  HD2 ARG A  98      46.054  54.044  16.371  1.00 23.88           H  
ATOM   1445  HE  ARG A  98      46.027  52.992  19.026  1.00 23.88           H  
ATOM   1446 1HH1 ARG A  98      48.357  53.370  16.272  1.00 23.88           H  
ATOM   1447 2HH1 ARG A  98      49.813  53.427  17.417  1.00 23.88           H  
ATOM   1448 1HH2 ARG A  98      47.810  52.745  20.332  1.00 23.88           H  
ATOM   1449 2HH2 ARG A  98      49.508  53.076  19.668  1.00 23.88           H  
ATOM   1450  N   ASN A  99      42.079  52.073  19.799  1.00 28.59           N  
ATOM   1451  CA  ASN A  99      41.692  50.762  20.346  1.00 30.02           C  
ATOM   1452  C   ASN A  99      40.188  50.571  20.176  1.00 30.34           C  
ATOM   1453  O   ASN A  99      39.713  49.547  19.693  1.00 30.07           O  
ATOM   1454  CB  ASN A  99      42.064  50.674  21.827  1.00 30.22           C  
ATOM   1455  CG  ASN A  99      41.789  49.296  22.430  1.00 31.92           C  
ATOM   1456  OD1 ASN A  99      42.564  48.371  22.224  1.00 32.36           O  
ATOM   1457  ND2 ASN A  99      40.710  49.172  23.229  1.00 31.90           N  
ATOM   1458  HN  ASN A  99      42.530  52.787  20.456  1.00 30.68           H  
ATOM   1459  HA  ASN A  99      42.216  49.978  19.799  1.00 30.68           H  
ATOM   1460  HB1 ASN A  99      43.127  50.893  21.932  1.00 30.68           H  
ATOM   1461  HB2 ASN A  99      41.483  51.416  22.376  1.00 30.68           H  
ATOM   1462 1HD2 ASN A  99      40.085  50.019  23.419  1.00 30.68           H  
ATOM   1463 2HD2 ASN A  99      40.479  48.226  23.673  1.00 30.68           H  
ATOM   1464  N   GLU A 100      39.451  51.610  20.528  1.00 31.97           N  
ATOM   1465  CA  GLU A 100      37.990  51.656  20.427  1.00 31.84           C  
ATOM   1466  C   GLU A 100      37.563  51.279  18.991  1.00 31.61           C  
ATOM   1467  O   GLU A 100      36.550  50.613  18.776  1.00 32.64           O  
ATOM   1468  CB  GLU A 100      37.606  53.090  20.720  1.00 33.90           C  
ATOM   1469  CG  GLU A 100      36.376  53.356  21.485  1.00 39.05           C  
ATOM   1470  CD  GLU A 100      36.166  54.849  21.548  1.00 43.44           C  
ATOM   1471  OE1 GLU A 100      36.831  55.500  22.393  1.00 46.26           O  
ATOM   1472  OE2 GLU A 100      35.415  55.390  20.698  1.00 44.87           O  
ATOM   1473  HN  GLU A 100      39.954  52.473  20.911  1.00 37.29           H  
ATOM   1474  HA  GLU A 100      37.534  50.981  21.152  1.00 37.29           H  
ATOM   1475  HB1 GLU A 100      38.431  53.534  21.277  1.00 37.29           H  
ATOM   1476  HB2 GLU A 100      37.501  53.595  19.760  1.00 37.29           H  
ATOM   1477  HG1 GLU A 100      35.526  52.886  20.990  1.00 37.29           H  
ATOM   1478  HG2 GLU A 100      36.477  52.956  22.494  1.00 37.29           H  
ATOM   1479  N   CYS A 101      38.344  51.744  18.019  1.00 30.58           N  
ATOM   1480  CA  CYS A 101      38.153  51.493  16.593  1.00 28.44           C  
ATOM   1481  C   CYS A 101      38.469  50.012  16.295  1.00 27.62           C  
ATOM   1482  O   CYS A 101      37.656  49.305  15.684  1.00 28.77           O  
ATOM   1483  CB  CYS A 101      39.115  52.395  15.822  1.00 28.69           C  
ATOM   1484  SG  CYS A 101      39.003  52.353  14.017  1.00 30.61           S  
ATOM   1485  HN  CYS A 101      39.178  52.350  18.305  1.00 29.12           H  
ATOM   1486  HA  CYS A 101      37.125  51.718  16.310  1.00 29.12           H  
ATOM   1487  HB1 CYS A 101      38.931  53.421  16.140  1.00 29.12           H  
ATOM   1488  HB2 CYS A 101      40.129  52.106  16.096  1.00 29.12           H  
ATOM   1489  N   PHE A 102      39.658  49.562  16.693  1.00 24.63           N  
ATOM   1490  CA  PHE A 102      40.097  48.183  16.516  1.00 22.56           C  
ATOM   1491  C   PHE A 102      39.022  47.220  17.024  1.00 25.09           C  
ATOM   1492  O   PHE A 102      38.621  46.326  16.301  1.00 26.26           O  
ATOM   1493  CB  PHE A 102      41.351  47.925  17.324  1.00 18.86           C  
ATOM   1494  CG  PHE A 102      42.609  48.224  16.599  1.00 16.56           C  
ATOM   1495  CD1 PHE A 102      42.686  48.098  15.224  1.00 18.70           C  
ATOM   1496  CD2 PHE A 102      43.720  48.656  17.284  1.00 16.08           C  
ATOM   1497  CE1 PHE A 102      43.882  48.411  14.542  1.00 20.31           C  
ATOM   1498  CE2 PHE A 102      44.893  48.965  16.633  1.00 16.57           C  
ATOM   1499  CZ  PHE A 102      44.979  48.842  15.258  1.00 17.53           C  
ATOM   1500  HN  PHE A 102      40.327  50.249  17.168  1.00 20.29           H  
ATOM   1501  HA  PHE A 102      40.293  47.992  15.461  1.00 20.29           H  
ATOM   1502  HB1 PHE A 102      41.316  48.546  18.219  1.00 20.29           H  
ATOM   1503  HB2 PHE A 102      41.363  46.874  17.611  1.00 20.29           H  
ATOM   1504  HD1 PHE A 102      41.817  47.755  14.663  1.00 20.29           H  
ATOM   1505  HD2 PHE A 102      43.671  48.756  18.368  1.00 20.29           H  
ATOM   1506  HE1 PHE A 102      43.938  48.313  13.458  1.00 20.29           H  
ATOM   1507  HE2 PHE A 102      45.757  49.308  17.203  1.00 20.29           H  
ATOM   1508  HZ  PHE A 102      45.909  49.084  14.743  1.00 20.29           H  
ATOM   1509  N   LEU A 103      38.557  47.411  18.262  1.00 26.49           N  
ATOM   1510  CA  LEU A 103      37.524  46.564  18.870  1.00 26.39           C  
ATOM   1511  C   LEU A 103      36.256  46.539  18.049  1.00 28.36           C  
ATOM   1512  O   LEU A 103      35.583  45.525  17.936  1.00 28.98           O  
ATOM   1513  CB  LEU A 103      37.127  47.088  20.236  1.00 23.26           C  
ATOM   1514  CG  LEU A 103      38.006  47.259  21.450  1.00 21.65           C  
ATOM   1515  CD1 LEU A 103      37.032  47.355  22.620  1.00 18.50           C  
ATOM   1516  CD2 LEU A 103      38.935  46.102  21.615  1.00 21.68           C  
ATOM   1517  HN  LEU A 103      38.957  48.220  18.837  1.00 24.41           H  
ATOM   1518  HA  LEU A 103      37.906  45.548  18.972  1.00 24.41           H  
ATOM   1519  HB1 LEU A 103      36.722  48.082  20.045  1.00 24.41           H  
ATOM   1520  HB2 LEU A 103      36.326  46.426  20.565  1.00 24.41           H  
ATOM   1521  HG  LEU A 103      38.577  48.184  21.367  1.00 24.41           H  
ATOM   1522 1HD1 LEU A 103      37.589  47.481  23.548  1.00 24.41           H  
ATOM   1523 2HD1 LEU A 103      36.438  46.443  22.675  1.00 24.41           H  
ATOM   1524 3HD1 LEU A 103      36.371  48.210  22.474  1.00 24.41           H  
ATOM   1525 1HD2 LEU A 103      39.554  46.256  22.498  1.00 24.41           H  
ATOM   1526 2HD2 LEU A 103      39.573  46.019  20.735  1.00 24.41           H  
ATOM   1527 3HD2 LEU A 103      38.357  45.185  21.732  1.00 24.41           H  
ATOM   1528  N   GLN A 104      35.866  47.738  17.646  1.00 31.63           N  
ATOM   1529  CA  GLN A 104      34.687  47.999  16.849  1.00 32.10           C  
ATOM   1530  C   GLN A 104      34.809  47.201  15.546  1.00 32.87           C  
ATOM   1531  O   GLN A 104      33.831  46.939  14.908  1.00 34.02           O  
ATOM   1532  CB  GLN A 104      34.649  49.519  16.571  1.00 36.32           C  
ATOM   1533  CG  GLN A 104      33.281  50.229  16.406  1.00 41.61           C  
ATOM   1534  CD  GLN A 104      33.434  51.680  15.873  1.00 44.80           C  
ATOM   1535  OE1 GLN A 104      32.697  52.121  14.973  1.00 46.07           O  
ATOM   1536  NE2 GLN A 104      34.408  52.407  16.414  1.00 45.26           N  
ATOM   1537  HN  GLN A 104      36.467  48.576  17.931  1.00 38.30           H  
ATOM   1538  HA  GLN A 104      33.792  47.695  17.392  1.00 38.30           H  
ATOM   1539  HB1 GLN A 104      35.161  50.006  17.401  1.00 38.30           H  
ATOM   1540  HB2 GLN A 104      35.207  49.687  15.650  1.00 38.30           H  
ATOM   1541  HG1 GLN A 104      32.672  49.659  15.704  1.00 38.30           H  
ATOM   1542  HG2 GLN A 104      32.783  50.262  17.375  1.00 38.30           H  
ATOM   1543 1HE2 GLN A 104      35.033  51.984  17.172  1.00 38.30           H  
ATOM   1544 2HE2 GLN A 104      34.566  53.415  16.091  1.00 38.30           H  
ATOM   1545  N   HIS A 105      35.999  46.761  15.173  1.00 33.05           N  
ATOM   1546  CA  HIS A 105      36.154  46.054  13.908  1.00 31.12           C  
ATOM   1547  C   HIS A 105      36.360  44.569  13.988  1.00 30.14           C  
ATOM   1548  O   HIS A 105      36.637  43.940  12.980  1.00 30.43           O  
ATOM   1549  CB  HIS A 105      37.321  46.635  13.106  1.00 33.98           C  
ATOM   1550  CG  HIS A 105      36.974  47.875  12.365  1.00 36.18           C  
ATOM   1551  ND1 HIS A 105      36.966  49.090  12.999  1.00 37.62           N  
ATOM   1552  CD2 HIS A 105      36.539  48.095  11.103  1.00 37.00           C  
ATOM   1553  CE1 HIS A 105      36.528  50.015  12.164  1.00 37.45           C  
ATOM   1554  NE2 HIS A 105      36.263  49.436  11.013  1.00 38.31           N  
ATOM   1555  HN  HIS A 105      36.850  46.924  15.801  1.00 34.53           H  
ATOM   1556  HA  HIS A 105      35.247  46.224  13.329  1.00 34.53           H  
ATOM   1557  HB1 HIS A 105      38.134  46.862  13.796  1.00 34.53           H  
ATOM   1558  HB2 HIS A 105      37.652  45.885  12.387  1.00 34.53           H  
ATOM   1559  HD1 HIS A 105      37.267  49.262  14.011  1.00 34.53           H  
ATOM   1560  HD2 HIS A 105      36.429  47.352  10.313  1.00 34.53           H  
ATOM   1561  HE1 HIS A 105      36.407  51.075  12.390  1.00 34.53           H  
ATOM   1562  N   LYS A 106      36.333  43.997  15.173  1.00 30.04           N  
ATOM   1563  CA  LYS A 106      36.494  42.548  15.253  1.00 30.28           C  
ATOM   1564  C   LYS A 106      35.381  41.872  14.413  1.00 30.14           C  
ATOM   1565  O   LYS A 106      34.206  42.273  14.470  1.00 27.66           O  
ATOM   1566  CB  LYS A 106      36.396  42.074  16.709  1.00 29.56           C  
ATOM   1567  CG  LYS A 106      37.677  42.310  17.523  1.00 28.58           C  
ATOM   1568  CD  LYS A 106      37.417  41.839  18.943  1.00 28.02           C  
ATOM   1569  CE  LYS A 106      38.678  41.722  19.760  1.00 25.71           C  
ATOM   1570  NZ  LYS A 106      38.259  41.342  21.119  1.00 23.14           N1+
ATOM   1571  HN  LYS A 106      36.196  44.581  16.059  1.00 28.13           H  
ATOM   1572  HA  LYS A 106      37.468  42.271  14.849  1.00 28.13           H  
ATOM   1573  HB1 LYS A 106      35.579  42.610  17.191  1.00 28.13           H  
ATOM   1574  HB2 LYS A 106      36.180  41.006  16.709  1.00 28.13           H  
ATOM   1575  HG1 LYS A 106      38.501  41.744  17.090  1.00 28.13           H  
ATOM   1576  HG2 LYS A 106      37.925  43.371  17.524  1.00 28.13           H  
ATOM   1577  HD1 LYS A 106      36.752  42.552  19.430  1.00 28.13           H  
ATOM   1578  HD2 LYS A 106      36.936  40.862  18.903  1.00 28.13           H  
ATOM   1579  HE1 LYS A 106      39.330  40.957  19.339  1.00 28.13           H  
ATOM   1580  HE2 LYS A 106      39.203  42.677  19.781  1.00 28.13           H  
ATOM   1581  HZ1 LYS A 106      39.122  41.245  21.745  1.00 28.13           H  
ATOM   1582  HZ2 LYS A 106      37.737  40.408  21.084  1.00 28.13           H  
ATOM   1583  HZ3 LYS A 106      37.613  42.096  21.518  1.00 28.13           H  
ATOM   1584  N   ASP A 107      35.729  40.861  13.620  1.00 30.53           N  
ATOM   1585  CA  ASP A 107      34.710  40.192  12.807  1.00 30.16           C  
ATOM   1586  C   ASP A 107      34.318  38.865  13.463  1.00 30.89           C  
ATOM   1587  O   ASP A 107      35.182  38.061  13.804  1.00 32.70           O  
ATOM   1588  CB  ASP A 107      35.275  39.964  11.417  1.00 30.67           C  
ATOM   1589  CG  ASP A 107      34.217  39.710  10.374  1.00 31.38           C  
ATOM   1590  OD1 ASP A 107      33.029  39.500  10.708  1.00 32.94           O  
ATOM   1591  OD2 ASP A 107      34.601  39.715   9.184  1.00 34.07           O  
ATOM   1592  HN  ASP A 107      36.748  40.538  13.576  1.00 31.67           H  
ATOM   1593  HA  ASP A 107      33.830  40.831  12.737  1.00 31.67           H  
ATOM   1594  HB1 ASP A 107      35.842  40.848  11.125  1.00 31.67           H  
ATOM   1595  HB2 ASP A 107      35.940  39.101  11.452  1.00 31.67           H  
ATOM   1596  N   ASP A 108      33.026  38.637  13.657  1.00 31.40           N  
ATOM   1597  CA  ASP A 108      32.558  37.402  14.273  1.00 32.21           C  
ATOM   1598  C   ASP A 108      32.521  36.216  13.322  1.00 33.89           C  
ATOM   1599  O   ASP A 108      32.583  35.062  13.748  1.00 33.37           O  
ATOM   1600  CB  ASP A 108      31.180  37.600  14.887  1.00 30.81           C  
ATOM   1601  CG  ASP A 108      31.249  38.185  16.271  1.00 30.60           C  
ATOM   1602  OD1 ASP A 108      31.868  37.552  17.153  1.00 30.21           O  
ATOM   1603  OD2 ASP A 108      30.681  39.273  16.483  1.00 30.92           O  
ATOM   1604  HN  ASP A 108      32.313  39.375  13.355  1.00 31.68           H  
ATOM   1605  HA  ASP A 108      33.247  37.155  15.081  1.00 31.68           H  
ATOM   1606  HB1 ASP A 108      30.606  38.274  14.250  1.00 31.68           H  
ATOM   1607  HB2 ASP A 108      30.678  36.634  14.940  1.00 31.68           H  
ATOM   1608  N   ASN A 109      32.446  36.524  12.031  1.00 35.33           N  
ATOM   1609  CA  ASN A 109      32.390  35.532  10.983  1.00 36.44           C  
ATOM   1610  C   ASN A 109      33.353  35.975   9.911  1.00 36.73           C  
ATOM   1611  O   ASN A 109      32.919  36.443   8.869  1.00 38.09           O  
ATOM   1612  CB  ASN A 109      30.986  35.528  10.396  1.00 39.60           C  
ATOM   1613  CG  ASN A 109      30.715  34.310   9.545  1.00 42.28           C  
ATOM   1614  OD1 ASN A 109      29.805  33.542   9.833  1.00 45.65           O  
ATOM   1615  ND2 ASN A 109      31.488  34.129   8.488  1.00 44.17           N  
ATOM   1616  HN  ASN A 109      32.426  37.558  11.755  1.00 39.79           H  
ATOM   1617  HA  ASN A 109      32.657  34.546  11.364  1.00 39.79           H  
ATOM   1618  HB1 ASN A 109      30.266  35.549  11.214  1.00 39.79           H  
ATOM   1619  HB2 ASN A 109      30.863  36.419   9.780  1.00 39.79           H  
ATOM   1620 1HD2 ASN A 109      32.265  34.830   8.267  1.00 39.79           H  
ATOM   1621 2HD2 ASN A 109      31.336  33.281   7.853  1.00 39.79           H  
ATOM   1622  N   PRO A 110      34.674  35.836  10.140  1.00 36.76           N  
ATOM   1623  CA  PRO A 110      35.679  36.250   9.155  1.00 37.95           C  
ATOM   1624  C   PRO A 110      35.496  35.440   7.897  1.00 40.90           C  
ATOM   1625  O   PRO A 110      35.014  34.319   7.955  1.00 42.42           O  
ATOM   1626  CB  PRO A 110      37.005  35.879   9.820  1.00 36.10           C  
ATOM   1627  CG  PRO A 110      36.677  35.656  11.227  1.00 35.72           C  
ATOM   1628  CD  PRO A 110      35.306  35.067  11.217  1.00 35.47           C  
ATOM   1629  HA  PRO A 110      35.621  37.319   8.952  1.00 37.90           H  
ATOM   1630  HB1 PRO A 110      37.416  34.973   9.375  1.00 37.90           H  
ATOM   1631  HB2 PRO A 110      37.724  36.692   9.719  1.00 37.90           H  
ATOM   1632  HG1 PRO A 110      37.387  34.965  11.681  1.00 37.90           H  
ATOM   1633  HG2 PRO A 110      36.685  36.598  11.776  1.00 37.90           H  
ATOM   1634  HD1 PRO A 110      35.331  34.002  10.986  1.00 37.90           H  
ATOM   1635  HD2 PRO A 110      34.798  35.221  12.169  1.00 37.90           H  
ATOM   1636  N   ASN A 111      35.937  35.964   6.772  1.00 44.62           N  
ATOM   1637  CA  ASN A 111      35.790  35.241   5.520  1.00 49.66           C  
ATOM   1638  C   ASN A 111      37.085  34.481   5.253  1.00 50.51           C  
ATOM   1639  O   ASN A 111      37.793  34.750   4.279  1.00 51.62           O  
ATOM   1640  CB  ASN A 111      35.496  36.235   4.414  1.00 54.69           C  
ATOM   1641  CG  ASN A 111      34.638  37.406   4.904  1.00 60.59           C  
ATOM   1642  OD1 ASN A 111      33.774  37.253   5.793  1.00 62.21           O  
ATOM   1643  ND2 ASN A 111      34.896  38.591   4.348  1.00 63.23           N  
ATOM   1644  HN  ASN A 111      36.405  36.926   6.780  1.00 54.64           H  
ATOM   1645  HA  ASN A 111      34.964  34.534   5.603  1.00 54.64           H  
ATOM   1646  HB1 ASN A 111      36.439  36.626   4.033  1.00 54.64           H  
ATOM   1647  HB2 ASN A 111      34.965  35.722   3.612  1.00 54.64           H  
ATOM   1648 1HD2 ASN A 111      35.664  38.679   3.608  1.00 54.64           H  
ATOM   1649 2HD2 ASN A 111      34.335  39.454   4.642  1.00 54.64           H  
ATOM   1650  N   LEU A 112      37.360  33.515   6.127  1.00 49.94           N  
ATOM   1651  CA  LEU A 112      38.571  32.702   6.096  1.00 49.38           C  
ATOM   1652  C   LEU A 112      38.361  31.270   5.596  1.00 50.18           C  
ATOM   1653  O   LEU A 112      37.288  30.695   5.781  1.00 48.79           O  
ATOM   1654  CB  LEU A 112      39.169  32.649   7.512  1.00 46.95           C  
ATOM   1655  CG  LEU A 112      39.582  33.988   8.114  1.00 44.88           C  
ATOM   1656  CD1 LEU A 112      39.713  33.942   9.632  1.00 43.28           C  
ATOM   1657  CD2 LEU A 112      40.861  34.393   7.474  1.00 43.21           C  
ATOM   1658  HN  LEU A 112      36.647  33.323   6.902  1.00 47.08           H  
ATOM   1659  HA  LEU A 112      39.292  33.190   5.440  1.00 47.08           H  
ATOM   1660  HB1 LEU A 112      38.425  32.202   8.172  1.00 47.08           H  
ATOM   1661  HB2 LEU A 112      40.053  32.012   7.477  1.00 47.08           H  
ATOM   1662  HG  LEU A 112      38.823  34.727   7.858  1.00 47.08           H  
ATOM   1663 1HD1 LEU A 112      40.009  34.924  10.002  1.00 47.08           H  
ATOM   1664 2HD1 LEU A 112      40.468  33.207   9.910  1.00 47.08           H  
ATOM   1665 3HD1 LEU A 112      38.755  33.662  10.072  1.00 47.08           H  
ATOM   1666 1HD2 LEU A 112      41.186  35.350   7.883  1.00 47.08           H  
ATOM   1667 2HD2 LEU A 112      40.715  34.489   6.398  1.00 47.08           H  
ATOM   1668 3HD2 LEU A 112      41.622  33.637   7.671  1.00 47.08           H  
ATOM   1669  N   PRO A 113      39.414  30.668   4.994  1.00 51.06           N  
ATOM   1670  CA  PRO A 113      39.382  29.300   4.466  1.00 51.50           C  
ATOM   1671  C   PRO A 113      38.999  28.376   5.597  1.00 52.40           C  
ATOM   1672  O   PRO A 113      39.447  28.575   6.729  1.00 51.43           O  
ATOM   1673  CB  PRO A 113      40.842  29.049   4.074  1.00 51.12           C  
ATOM   1674  CG  PRO A 113      41.337  30.395   3.711  1.00 51.64           C  
ATOM   1675  CD  PRO A 113      40.757  31.255   4.811  1.00 50.94           C  
ATOM   1676  HA  PRO A 113      38.708  29.206   3.615  1.00 51.44           H  
ATOM   1677  HB1 PRO A 113      41.406  28.639   4.912  1.00 51.44           H  
ATOM   1678  HB2 PRO A 113      40.906  28.368   3.225  1.00 51.44           H  
ATOM   1679  HG1 PRO A 113      42.426  30.430   3.715  1.00 51.44           H  
ATOM   1680  HG2 PRO A 113      40.967  30.702   2.733  1.00 51.44           H  
ATOM   1681  HD1 PRO A 113      41.348  31.180   5.724  1.00 51.44           H  
ATOM   1682  HD2 PRO A 113      40.693  32.299   4.504  1.00 51.44           H  
ATOM   1683  N   ARG A 114      38.133  27.408   5.327  1.00 53.93           N  
ATOM   1684  CA  ARG A 114      37.770  26.493   6.390  1.00 56.24           C  
ATOM   1685  C   ARG A 114      39.050  25.741   6.682  1.00 55.97           C  
ATOM   1686  O   ARG A 114      39.759  25.321   5.765  1.00 56.42           O  
ATOM   1687  CB  ARG A 114      36.668  25.526   5.973  1.00 58.71           C  
ATOM   1688  CG  ARG A 114      35.613  25.367   7.069  1.00 62.54           C  
ATOM   1689  CD  ARG A 114      34.605  24.277   6.763  1.00 65.27           C  
ATOM   1690  NE  ARG A 114      35.044  22.992   7.289  1.00 67.91           N  
ATOM   1691  CZ  ARG A 114      34.997  21.844   6.622  1.00 69.37           C  
ATOM   1692  NH1 ARG A 114      34.527  21.791   5.373  1.00 69.09           N  
ATOM   1693  NH2 ARG A 114      35.429  20.739   7.219  1.00 70.56           N  
ATOM   1694  HN  ARG A 114      37.713  27.306   4.348  1.00 62.36           H  
ATOM   1695  HA  ARG A 114      37.459  27.053   7.272  1.00 62.36           H  
ATOM   1696  HB1 ARG A 114      36.187  25.906   5.072  1.00 62.36           H  
ATOM   1697  HB2 ARG A 114      37.112  24.552   5.766  1.00 62.36           H  
ATOM   1698  HG1 ARG A 114      36.117  25.122   8.004  1.00 62.36           H  
ATOM   1699  HG2 ARG A 114      35.081  26.312   7.179  1.00 62.36           H  
ATOM   1700  HD1 ARG A 114      33.649  24.539   7.217  1.00 62.36           H  
ATOM   1701  HD2 ARG A 114      34.485  24.197   5.683  1.00 62.36           H  
ATOM   1702  HE  ARG A 114      35.433  22.971   8.286  1.00 62.36           H  
ATOM   1703 1HH1 ARG A 114      34.180  22.683   4.894  1.00 62.36           H  
ATOM   1704 2HH1 ARG A 114      34.497  20.857   4.852  1.00 62.36           H  
ATOM   1705 1HH2 ARG A 114      35.806  20.784   8.219  1.00 62.36           H  
ATOM   1706 2HH2 ARG A 114      35.400  19.804   6.700  1.00 62.36           H  
ATOM   1707  N   LEU A 115      39.383  25.654   7.958  1.00 55.40           N  
ATOM   1708  CA  LEU A 115      40.600  24.990   8.375  1.00 54.21           C  
ATOM   1709  C   LEU A 115      40.353  23.499   8.368  1.00 53.44           C  
ATOM   1710  O   LEU A 115      39.374  23.017   8.943  1.00 53.80           O  
ATOM   1711  CB  LEU A 115      41.022  25.488   9.759  1.00 54.47           C  
ATOM   1712  CG  LEU A 115      42.429  25.110  10.213  1.00 54.92           C  
ATOM   1713  CD1 LEU A 115      43.443  25.270   9.089  1.00 56.35           C  
ATOM   1714  CD2 LEU A 115      42.809  25.946  11.396  1.00 54.92           C  
ATOM   1715  HN  LEU A 115      38.740  26.083   8.698  1.00 54.69           H  
ATOM   1716  HA  LEU A 115      41.390  25.220   7.661  1.00 54.69           H  
ATOM   1717  HB1 LEU A 115      40.955  26.576   9.755  1.00 54.69           H  
ATOM   1718  HB2 LEU A 115      40.318  25.083  10.486  1.00 54.69           H  
ATOM   1719  HG  LEU A 115      42.421  24.064  10.521  1.00 54.69           H  
ATOM   1720 1HD1 LEU A 115      44.433  24.992   9.450  1.00 54.69           H  
ATOM   1721 2HD1 LEU A 115      43.457  26.308   8.756  1.00 54.69           H  
ATOM   1722 3HD1 LEU A 115      43.166  24.625   8.255  1.00 54.69           H  
ATOM   1723 1HD2 LEU A 115      43.814  25.678  11.723  1.00 54.69           H  
ATOM   1724 2HD2 LEU A 115      42.104  25.769  12.208  1.00 54.69           H  
ATOM   1725 3HD2 LEU A 115      42.786  27.000  11.119  1.00 54.69           H  
ATOM   1726  N   VAL A 116      41.239  22.786   7.685  1.00 52.59           N  
ATOM   1727  CA  VAL A 116      41.158  21.342   7.524  1.00 51.82           C  
ATOM   1728  C   VAL A 116      42.393  20.722   8.149  1.00 50.78           C  
ATOM   1729  O   VAL A 116      43.444  21.355   8.207  1.00 50.47           O  
ATOM   1730  CB  VAL A 116      41.110  20.990   6.019  1.00 52.16           C  
ATOM   1731  CG1 VAL A 116      42.334  21.543   5.321  1.00 51.99           C  
ATOM   1732  CG2 VAL A 116      41.023  19.490   5.811  1.00 54.02           C  
ATOM   1733  HN  VAL A 116      42.058  23.301   7.228  1.00 51.98           H  
ATOM   1734  HA  VAL A 116      40.264  20.965   8.020  1.00 51.98           H  
ATOM   1735  HB  VAL A 116      40.224  21.452   5.583  1.00 51.98           H  
ATOM   1736 1HG1 VAL A 116      42.293  21.291   4.261  1.00 51.98           H  
ATOM   1737 2HG1 VAL A 116      43.231  21.110   5.763  1.00 51.98           H  
ATOM   1738 3HG1 VAL A 116      42.360  22.627   5.436  1.00 51.98           H  
ATOM   1739 1HG2 VAL A 116      40.991  19.272   4.744  1.00 51.98           H  
ATOM   1740 2HG2 VAL A 116      40.119  19.109   6.287  1.00 51.98           H  
ATOM   1741 3HG2 VAL A 116      41.896  19.010   6.253  1.00 51.98           H  
ATOM   1742  N   ARG A 117      42.285  19.488   8.620  1.00 50.01           N  
ATOM   1743  CA  ARG A 117      43.454  18.885   9.231  1.00 49.48           C  
ATOM   1744  C   ARG A 117      44.162  17.848   8.396  1.00 48.02           C  
ATOM   1745  O   ARG A 117      43.536  17.075   7.695  1.00 47.86           O  
ATOM   1746  CB  ARG A 117      43.144  18.350  10.625  1.00 49.49           C  
ATOM   1747  CG  ARG A 117      41.799  17.716  10.795  1.00 49.04           C  
ATOM   1748  CD  ARG A 117      41.734  17.173  12.207  1.00 49.08           C  
ATOM   1749  NE  ARG A 117      40.632  16.233  12.397  1.00 51.28           N  
ATOM   1750  CZ  ARG A 117      39.824  16.214  13.459  1.00 50.38           C  
ATOM   1751  NH1 ARG A 117      39.979  17.082  14.456  1.00 50.12           N  
ATOM   1752  NH2 ARG A 117      38.821  15.349  13.496  1.00 51.25           N  
ATOM   1753  HN  ARG A 117      41.362  18.952   8.551  1.00 49.64           H  
ATOM   1754  HA  ARG A 117      44.169  19.695   9.373  1.00 49.64           H  
ATOM   1755  HB1 ARG A 117      43.899  17.604  10.872  1.00 49.64           H  
ATOM   1756  HB2 ARG A 117      43.212  19.182  11.325  1.00 49.64           H  
ATOM   1757  HG1 ARG A 117      41.015  18.458  10.644  1.00 49.64           H  
ATOM   1758  HG2 ARG A 117      41.675  16.905  10.077  1.00 49.64           H  
ATOM   1759  HD1 ARG A 117      42.671  16.662  12.428  1.00 49.64           H  
ATOM   1760  HD2 ARG A 117      41.604  18.007  12.896  1.00 49.64           H  
ATOM   1761  HE  ARG A 117      40.460  15.508  11.629  1.00 49.64           H  
ATOM   1762 1HH1 ARG A 117      40.761  17.811  14.414  1.00 49.64           H  
ATOM   1763 2HH1 ARG A 117      39.321  17.051  15.299  1.00 49.64           H  
ATOM   1764 1HH2 ARG A 117      38.665  14.675  12.680  1.00 49.64           H  
ATOM   1765 2HH2 ARG A 117      38.167  15.324  14.342  1.00 49.64           H  
ATOM   1766  N   PRO A 118      45.497  17.892   8.388  1.00 47.55           N  
ATOM   1767  CA  PRO A 118      46.271  16.925   7.611  1.00 47.97           C  
ATOM   1768  C   PRO A 118      46.207  15.571   8.314  1.00 48.50           C  
ATOM   1769  O   PRO A 118      45.705  15.465   9.430  1.00 50.42           O  
ATOM   1770  CB  PRO A 118      47.704  17.483   7.669  1.00 45.96           C  
ATOM   1771  CG  PRO A 118      47.548  18.891   8.096  1.00 45.91           C  
ATOM   1772  CD  PRO A 118      46.387  18.859   9.045  1.00 46.35           C  
ATOM   1773  HA  PRO A 118      45.910  16.859   6.585  1.00 47.52           H  
ATOM   1774  HB1 PRO A 118      48.303  16.928   8.391  1.00 47.52           H  
ATOM   1775  HB2 PRO A 118      48.176  17.430   6.688  1.00 47.52           H  
ATOM   1776  HG1 PRO A 118      48.448  19.245   8.598  1.00 47.52           H  
ATOM   1777  HG2 PRO A 118      47.332  19.533   7.242  1.00 47.52           H  
ATOM   1778  HD1 PRO A 118      46.690  18.513  10.033  1.00 47.52           H  
ATOM   1779  HD2 PRO A 118      45.916  19.838   9.131  1.00 47.52           H  
ATOM   1780  N   GLU A 119      46.717  14.539   7.652  1.00 48.01           N  
ATOM   1781  CA  GLU A 119      46.740  13.203   8.221  1.00 46.63           C  
ATOM   1782  C   GLU A 119      47.511  13.311   9.521  1.00 44.21           C  
ATOM   1783  O   GLU A 119      48.248  14.286   9.727  1.00 44.60           O  
ATOM   1784  CB  GLU A 119      47.497  12.254   7.296  1.00 48.32           C  
ATOM   1785  CG  GLU A 119      47.172  12.365   5.830  1.00 50.17           C  
ATOM   1786  CD  GLU A 119      48.119  11.526   5.003  1.00 54.54           C  
ATOM   1787  OE1 GLU A 119      49.186  11.155   5.546  1.00 56.86           O  
ATOM   1788  OE2 GLU A 119      47.813  11.235   3.818  1.00 56.38           O  
ATOM   1789  HN  GLU A 119      47.122  14.696   6.674  1.00 49.97           H  
ATOM   1790  HA  GLU A 119      45.727  12.842   8.401  1.00 49.97           H  
ATOM   1791  HB1 GLU A 119      48.563  12.449   7.417  1.00 49.97           H  
ATOM   1792  HB2 GLU A 119      47.276  11.234   7.611  1.00 49.97           H  
ATOM   1793  HG1 GLU A 119      46.152  12.020   5.664  1.00 49.97           H  
ATOM   1794  HG2 GLU A 119      47.258  13.407   5.523  1.00 49.97           H  
ATOM   1795  N   VAL A 120      47.403  12.279  10.348  1.00 41.36           N  
ATOM   1796  CA  VAL A 120      48.073  12.253  11.629  1.00 40.28           C  
ATOM   1797  C   VAL A 120      49.576  12.277  11.478  1.00 41.64           C  
ATOM   1798  O   VAL A 120      50.258  12.920  12.249  1.00 42.74           O  
ATOM   1799  CB  VAL A 120      47.603  11.042  12.480  1.00 38.62           C  
ATOM   1800  CG1 VAL A 120      48.341  10.975  13.811  1.00 34.21           C  
ATOM   1801  CG2 VAL A 120      46.110  11.161  12.725  1.00 37.49           C  
ATOM   1802  HN  VAL A 120      46.803  11.442  10.059  1.00 39.48           H  
ATOM   1803  HA  VAL A 120      47.786  13.158  12.165  1.00 39.48           H  
ATOM   1804  HB  VAL A 120      47.796  10.125  11.924  1.00 39.48           H  
ATOM   1805 1HG1 VAL A 120      47.987  10.116  14.380  1.00 39.48           H  
ATOM   1806 2HG1 VAL A 120      48.154  11.887  14.377  1.00 39.48           H  
ATOM   1807 3HG1 VAL A 120      49.411  10.874  13.629  1.00 39.48           H  
ATOM   1808 1HG2 VAL A 120      45.771  10.315  13.322  1.00 39.48           H  
ATOM   1809 2HG2 VAL A 120      45.584  11.166  11.770  1.00 39.48           H  
ATOM   1810 3HG2 VAL A 120      45.902  12.088  13.259  1.00 39.48           H  
ATOM   1811  N   ASP A 121      50.097  11.588  10.477  1.00 43.86           N  
ATOM   1812  CA  ASP A 121      51.541  11.561  10.246  1.00 46.02           C  
ATOM   1813  C   ASP A 121      52.044  12.939   9.935  1.00 45.25           C  
ATOM   1814  O   ASP A 121      53.096  13.351  10.402  1.00 45.87           O  
ATOM   1815  CB  ASP A 121      51.869  10.694   9.042  1.00 51.23           C  
ATOM   1816  CG  ASP A 121      51.771   9.228   9.340  1.00 55.20           C  
ATOM   1817  OD1 ASP A 121      52.059   8.845  10.502  1.00 57.30           O  
ATOM   1818  OD2 ASP A 121      51.422   8.467   8.400  1.00 58.38           O  
ATOM   1819  HN  ASP A 121      49.450  11.040   9.824  1.00 50.39           H  
ATOM   1820  HA  ASP A 121      52.049  11.173  11.129  1.00 50.39           H  
ATOM   1821  HB1 ASP A 121      51.171  10.934   8.239  1.00 50.39           H  
ATOM   1822  HB2 ASP A 121      52.886  10.917   8.719  1.00 50.39           H  
ATOM   1823  N   VAL A 122      51.323  13.607   9.046  1.00 44.62           N  
ATOM   1824  CA  VAL A 122      51.663  14.954   8.641  1.00 43.96           C  
ATOM   1825  C   VAL A 122      51.777  15.768   9.940  1.00 43.70           C  
ATOM   1826  O   VAL A 122      52.877  16.209  10.306  1.00 43.89           O  
ATOM   1827  CB  VAL A 122      50.573  15.528   7.704  1.00 43.66           C  
ATOM   1828  CG1 VAL A 122      51.027  16.827   7.092  1.00 43.85           C  
ATOM   1829  CG2 VAL A 122      50.270  14.546   6.592  1.00 43.80           C  
ATOM   1830  HN  VAL A 122      50.464  13.136   8.615  1.00 43.93           H  
ATOM   1831  HA  VAL A 122      52.624  14.950   8.126  1.00 43.93           H  
ATOM   1832  HB  VAL A 122      49.665  15.704   8.280  1.00 43.93           H  
ATOM   1833 1HG1 VAL A 122      50.246  17.213   6.437  1.00 43.93           H  
ATOM   1834 2HG1 VAL A 122      51.935  16.659   6.513  1.00 43.93           H  
ATOM   1835 3HG1 VAL A 122      51.229  17.551   7.882  1.00 43.93           H  
ATOM   1836 1HG2 VAL A 122      49.502  14.961   5.939  1.00 43.93           H  
ATOM   1837 2HG2 VAL A 122      49.914  13.609   7.021  1.00 43.93           H  
ATOM   1838 3HG2 VAL A 122      51.175  14.360   6.014  1.00 43.93           H  
ATOM   1839  N   MET A 123      50.678  15.826  10.699  1.00 41.72           N  
ATOM   1840  CA  MET A 123      50.645  16.560  11.959  1.00 39.04           C  
ATOM   1841  C   MET A 123      51.651  16.167  13.020  1.00 37.67           C  
ATOM   1842  O   MET A 123      52.224  17.042  13.682  1.00 38.98           O  
ATOM   1843  CB  MET A 123      49.254  16.542  12.553  1.00 38.83           C  
ATOM   1844  CG  MET A 123      48.283  17.314  11.735  1.00 39.12           C  
ATOM   1845  SD  MET A 123      46.707  17.218  12.514  1.00 41.55           S  
ATOM   1846  CE  MET A 123      46.383  19.002  12.656  1.00 47.06           C  
ATOM   1847  HN  MET A 123      49.795  15.318  10.372  1.00 40.50           H  
ATOM   1848  HA  MET A 123      50.856  17.600  11.710  1.00 40.50           H  
ATOM   1849  HB1 MET A 123      48.914  15.508  12.618  1.00 40.50           H  
ATOM   1850  HB2 MET A 123      49.294  16.976  13.552  1.00 40.50           H  
ATOM   1851  HG1 MET A 123      48.600  18.355  11.671  1.00 40.50           H  
ATOM   1852  HG2 MET A 123      48.225  16.889  10.733  1.00 40.50           H  
ATOM   1853  HE1 MET A 123      45.415  19.159  13.132  1.00 40.50           H  
ATOM   1854  HE2 MET A 123      46.376  19.451  11.663  1.00 40.50           H  
ATOM   1855  HE3 MET A 123      47.164  19.467  13.258  1.00 40.50           H  
ATOM   1856  N   CYS A 124      51.893  14.876  13.195  1.00 36.44           N  
ATOM   1857  CA  CYS A 124      52.850  14.445  14.212  1.00 34.94           C  
ATOM   1858  C   CYS A 124      54.291  14.733  13.830  1.00 33.67           C  
ATOM   1859  O   CYS A 124      55.156  14.872  14.699  1.00 33.68           O  
ATOM   1860  CB  CYS A 124      52.688  12.957  14.561  1.00 35.20           C  
ATOM   1861  SG  CYS A 124      51.413  12.578  15.802  1.00 33.63           S  
ATOM   1862  HN  CYS A 124      51.388  14.150  12.592  1.00 34.59           H  
ATOM   1863  HA  CYS A 124      52.637  15.014  15.117  1.00 34.59           H  
ATOM   1864  HB1 CYS A 124      52.434  12.423  13.645  1.00 34.59           H  
ATOM   1865  HB2 CYS A 124      53.644  12.595  14.940  1.00 34.59           H  
ATOM   1866  N   THR A 125      54.575  14.812  12.543  1.00 33.32           N  
ATOM   1867  CA  THR A 125      55.944  15.081  12.141  1.00 35.32           C  
ATOM   1868  C   THR A 125      56.242  16.556  12.431  1.00 34.71           C  
ATOM   1869  O   THR A 125      57.140  16.889  13.224  1.00 32.99           O  
ATOM   1870  CB  THR A 125      56.134  14.738  10.666  1.00 37.49           C  
ATOM   1871  OG1 THR A 125      55.588  13.438  10.431  1.00 39.09           O  
ATOM   1872  CG2 THR A 125      57.630  14.724  10.305  1.00 39.39           C  
ATOM   1873  HN  THR A 125      53.809  14.680  11.808  1.00 36.04           H  
ATOM   1874  HA  THR A 125      56.615  14.462  12.737  1.00 36.04           H  
ATOM   1875  HB  THR A 125      55.615  15.471  10.049  1.00 36.04           H  
ATOM   1876  HG1 THR A 125      56.087  12.735  11.030  1.00 36.04           H  
ATOM   1877 1HG2 THR A 125      57.747  14.478   9.250  1.00 36.04           H  
ATOM   1878 2HG2 THR A 125      58.144  13.978  10.911  1.00 36.04           H  
ATOM   1879 3HG2 THR A 125      58.060  15.707  10.498  1.00 36.04           H  
ATOM   1880  N   ALA A 126      55.401  17.411  11.848  1.00 34.10           N  
ATOM   1881  CA  ALA A 126      55.451  18.852  12.011  1.00 33.29           C  
ATOM   1882  C   ALA A 126      55.618  19.189  13.490  1.00 34.22           C  
ATOM   1883  O   ALA A 126      56.439  20.024  13.879  1.00 34.42           O  
ATOM   1884  CB  ALA A 126      54.170  19.428  11.514  1.00 33.22           C  
ATOM   1885  HN  ALA A 126      54.637  17.007  11.217  1.00 33.85           H  
ATOM   1886  HA  ALA A 126      56.286  19.260  11.442  1.00 33.85           H  
ATOM   1887  HB1 ALA A 126      54.190  20.512  11.629  1.00 33.85           H  
ATOM   1888  HB2 ALA A 126      53.339  19.017  12.088  1.00 33.85           H  
ATOM   1889  HB3 ALA A 126      54.043  19.177  10.461  1.00 33.85           H  
ATOM   1890  N   PHE A 127      54.800  18.541  14.304  1.00 34.16           N  
ATOM   1891  CA  PHE A 127      54.837  18.729  15.736  1.00 33.85           C  
ATOM   1892  C   PHE A 127      56.218  18.464  16.261  1.00 35.96           C  
ATOM   1893  O   PHE A 127      56.750  19.255  17.020  1.00 38.32           O  
ATOM   1894  CB  PHE A 127      53.855  17.778  16.425  1.00 29.80           C  
ATOM   1895  CG  PHE A 127      53.907  17.842  17.917  1.00 26.72           C  
ATOM   1896  CD1 PHE A 127      53.277  18.863  18.598  1.00 25.38           C  
ATOM   1897  CD2 PHE A 127      54.591  16.884  18.640  1.00 26.04           C  
ATOM   1898  CE1 PHE A 127      53.327  18.928  19.957  1.00 23.05           C  
ATOM   1899  CE2 PHE A 127      54.648  16.941  20.008  1.00 24.51           C  
ATOM   1900  CZ  PHE A 127      54.015  17.966  20.671  1.00 25.12           C  
ATOM   1901  HN  PHE A 127      54.090  17.857  13.889  1.00 29.36           H  
ATOM   1902  HA  PHE A 127      54.559  19.757  15.968  1.00 29.36           H  
ATOM   1903  HB1 PHE A 127      52.845  18.034  16.104  1.00 29.36           H  
ATOM   1904  HB2 PHE A 127      54.088  16.759  16.116  1.00 29.36           H  
ATOM   1905  HD1 PHE A 127      52.733  19.626  18.042  1.00 29.36           H  
ATOM   1906  HD2 PHE A 127      55.093  16.071  18.115  1.00 29.36           H  
ATOM   1907  HE1 PHE A 127      52.824  19.740  20.482  1.00 29.36           H  
ATOM   1908  HE2 PHE A 127      55.191  16.179  20.567  1.00 29.36           H  
ATOM   1909  HZ  PHE A 127      54.056  18.019  21.759  1.00 29.36           H  
ATOM   1910  N   HIS A 128      56.818  17.347  15.882  1.00 37.73           N  
ATOM   1911  CA  HIS A 128      58.137  17.074  16.418  1.00 39.69           C  
ATOM   1912  C   HIS A 128      59.206  17.969  15.844  1.00 41.04           C  
ATOM   1913  O   HIS A 128      60.139  18.319  16.551  1.00 42.24           O  
ATOM   1914  CB  HIS A 128      58.496  15.600  16.302  1.00 39.85           C  
ATOM   1915  CG  HIS A 128      57.756  14.742  17.275  1.00 40.46           C  
ATOM   1916  ND1 HIS A 128      56.989  13.664  16.891  1.00 40.89           N  
ATOM   1917  CD2 HIS A 128      57.588  14.861  18.613  1.00 41.82           C  
ATOM   1918  CE1 HIS A 128      56.375  13.159  17.947  1.00 40.67           C  
ATOM   1919  NE2 HIS A 128      56.719  13.870  19.005  1.00 41.85           N  
ATOM   1920  HN  HIS A 128      56.346  16.668  15.203  1.00 40.62           H  
ATOM   1921  HA  HIS A 128      58.089  17.296  17.484  1.00 40.62           H  
ATOM   1922  HB1 HIS A 128      58.260  15.263  15.292  1.00 40.62           H  
ATOM   1923  HB2 HIS A 128      59.565  15.488  16.483  1.00 40.62           H  
ATOM   1924  HD1 HIS A 128      56.903  13.292  15.891  1.00 40.62           H  
ATOM   1925  HD2 HIS A 128      58.055  15.604  19.259  1.00 40.62           H  
ATOM   1926  HE1 HIS A 128      55.701  12.303  17.945  1.00 40.62           H  
ATOM   1927  N   ASP A 129      59.054  18.367  14.580  1.00 42.62           N  
ATOM   1928  CA  ASP A 129      60.019  19.259  13.932  1.00 43.69           C  
ATOM   1929  C   ASP A 129      60.121  20.557  14.754  1.00 44.29           C  
ATOM   1930  O   ASP A 129      61.221  20.925  15.195  1.00 45.99           O  
ATOM   1931  CB  ASP A 129      59.598  19.556  12.490  1.00 44.75           C  
ATOM   1932  CG  ASP A 129      60.706  20.216  11.674  1.00 46.93           C  
ATOM   1933  OD1 ASP A 129      61.901  19.930  11.941  1.00 46.97           O  
ATOM   1934  OD2 ASP A 129      60.376  21.016  10.758  1.00 47.12           O  
ATOM   1935  HN  ASP A 129      58.205  18.026  14.025  1.00 45.30           H  
ATOM   1936  HA  ASP A 129      60.994  18.773  13.920  1.00 45.30           H  
ATOM   1937  HB1 ASP A 129      59.322  18.618  12.008  1.00 45.30           H  
ATOM   1938  HB2 ASP A 129      58.736  20.223  12.509  1.00 45.30           H  
ATOM   1939  N   ASN A 130      58.985  21.212  15.013  1.00 43.29           N  
ATOM   1940  CA  ASN A 130      58.981  22.431  15.815  1.00 42.63           C  
ATOM   1941  C   ASN A 130      57.658  22.586  16.538  1.00 41.68           C  
ATOM   1942  O   ASN A 130      56.716  23.181  15.997  1.00 42.73           O  
ATOM   1943  CB  ASN A 130      59.261  23.669  14.936  1.00 44.31           C  
ATOM   1944  CG  ASN A 130      59.721  24.899  15.756  1.00 45.53           C  
ATOM   1945  OD1 ASN A 130      59.335  25.076  16.916  1.00 47.20           O  
ATOM   1946  ND2 ASN A 130      60.552  25.738  15.154  1.00 45.71           N  
ATOM   1947  HN  ASN A 130      58.062  20.836  14.625  1.00 44.13           H  
ATOM   1948  HA  ASN A 130      59.772  22.354  16.561  1.00 44.13           H  
ATOM   1949  HB1 ASN A 130      60.043  23.417  14.219  1.00 44.14           H  
ATOM   1950  HB2 ASN A 130      58.348  23.930  14.401  1.00 44.14           H  
ATOM   1951 1HD2 ASN A 130      60.871  25.547  14.151  1.00 44.13           H  
ATOM   1952 2HD2 ASN A 130      60.904  26.606  15.671  1.00 44.13           H  
ATOM   1953  N   GLU A 131      57.577  22.092  17.767  1.00 41.35           N  
ATOM   1954  CA  GLU A 131      56.323  22.202  18.509  1.00 43.42           C  
ATOM   1955  C   GLU A 131      55.903  23.631  18.859  1.00 44.06           C  
ATOM   1956  O   GLU A 131      54.710  23.892  19.048  1.00 45.56           O  
ATOM   1957  CB  GLU A 131      56.227  21.216  19.715  1.00 44.02           C  
ATOM   1958  CG  GLU A 131      57.301  21.285  20.807  1.00 44.94           C  
ATOM   1959  CD  GLU A 131      57.346  20.036  21.716  1.00 45.97           C  
ATOM   1960  OE1 GLU A 131      57.572  18.918  21.177  1.00 47.26           O  
ATOM   1961  OE2 GLU A 131      57.194  20.175  22.962  1.00 43.26           O  
ATOM   1962  HN  GLU A 131      58.425  21.616  18.212  1.00 44.43           H  
ATOM   1963  HA  GLU A 131      55.561  21.856  17.811  1.00 44.43           H  
ATOM   1964  HB1 GLU A 131      55.266  21.392  20.198  1.00 44.43           H  
ATOM   1965  HB2 GLU A 131      56.249  20.206  19.306  1.00 44.43           H  
ATOM   1966  HG1 GLU A 131      58.273  21.396  20.327  1.00 44.43           H  
ATOM   1967  HG2 GLU A 131      57.102  22.157  21.430  1.00 44.43           H  
ATOM   1968  N   GLU A 132      56.860  24.559  18.907  1.00 43.67           N  
ATOM   1969  CA  GLU A 132      56.541  25.964  19.180  1.00 43.81           C  
ATOM   1970  C   GLU A 132      55.823  26.534  17.938  1.00 42.48           C  
ATOM   1971  O   GLU A 132      54.761  27.165  18.063  1.00 42.65           O  
ATOM   1972  CB  GLU A 132      57.800  26.782  19.467  1.00 45.58           C  
ATOM   1973  CG  GLU A 132      58.671  26.242  20.609  1.00 52.02           C  
ATOM   1974  CD  GLU A 132      58.222  26.675  22.018  1.00 54.33           C  
ATOM   1975  OE1 GLU A 132      58.586  27.800  22.442  1.00 57.31           O  
ATOM   1976  OE2 GLU A 132      57.542  25.884  22.719  1.00 55.72           O  
ATOM   1977  HN  GLU A 132      57.878  24.273  18.743  1.00 48.62           H  
ATOM   1978  HA  GLU A 132      55.872  26.020  20.039  1.00 48.62           H  
ATOM   1979  HB1 GLU A 132      58.405  26.803  18.560  1.00 48.62           H  
ATOM   1980  HB2 GLU A 132      57.494  27.796  19.724  1.00 48.62           H  
ATOM   1981  HG1 GLU A 132      58.651  25.153  20.566  1.00 48.62           H  
ATOM   1982  HG2 GLU A 132      59.691  26.594  20.454  1.00 48.62           H  
ATOM   1983  N   THR A 133      56.386  26.332  16.744  1.00 38.40           N  
ATOM   1984  CA  THR A 133      55.715  26.832  15.556  1.00 36.77           C  
ATOM   1985  C   THR A 133      54.375  26.084  15.504  1.00 36.80           C  
ATOM   1986  O   THR A 133      53.303  26.703  15.333  1.00 36.91           O  
ATOM   1987  CB  THR A 133      56.533  26.561  14.239  1.00 38.33           C  
ATOM   1988  OG1 THR A 133      57.817  27.201  14.299  1.00 36.61           O  
ATOM   1989  CG2 THR A 133      55.785  27.071  12.997  1.00 37.47           C  
ATOM   1990  HN  THR A 133      57.317  25.810  16.663  1.00 37.33           H  
ATOM   1991  HA  THR A 133      55.533  27.902  15.661  1.00 37.33           H  
ATOM   1992  HB  THR A 133      56.684  25.486  14.138  1.00 37.33           H  
ATOM   1993  HG1 THR A 133      57.687  28.237  14.411  1.00 37.33           H  
ATOM   1994 1HG2 THR A 133      56.379  26.867  12.106  1.00 37.33           H  
ATOM   1995 2HG2 THR A 133      55.621  28.145  13.086  1.00 37.33           H  
ATOM   1996 3HG2 THR A 133      54.824  26.563  12.917  1.00 37.33           H  
ATOM   1997  N   PHE A 134      54.424  24.773  15.772  1.00 33.92           N  
ATOM   1998  CA  PHE A 134      53.223  23.979  15.728  1.00 29.94           C  
ATOM   1999  C   PHE A 134      52.132  24.489  16.643  1.00 28.31           C  
ATOM   2000  O   PHE A 134      50.965  24.529  16.268  1.00 28.35           O  
ATOM   2001  CB  PHE A 134      53.516  22.525  16.029  1.00 27.62           C  
ATOM   2002  CG  PHE A 134      52.334  21.622  15.789  1.00 25.42           C  
ATOM   2003  CD1 PHE A 134      51.972  21.267  14.498  1.00 24.23           C  
ATOM   2004  CD2 PHE A 134      51.526  21.200  16.851  1.00 24.46           C  
ATOM   2005  CE1 PHE A 134      50.788  20.512  14.260  1.00 24.43           C  
ATOM   2006  CE2 PHE A 134      50.345  20.452  16.627  1.00 23.49           C  
ATOM   2007  CZ  PHE A 134      49.976  20.109  15.333  1.00 23.00           C  
ATOM   2008  HN  PHE A 134      55.358  24.314  16.020  1.00 26.65           H  
ATOM   2009  HA  PHE A 134      52.840  24.028  14.709  1.00 26.65           H  
ATOM   2010  HB1 PHE A 134      54.338  22.198  15.392  1.00 26.65           H  
ATOM   2011  HB2 PHE A 134      53.811  22.440  17.075  1.00 26.65           H  
ATOM   2012  HD1 PHE A 134      52.599  21.568  13.659  1.00 26.65           H  
ATOM   2013  HD2 PHE A 134      51.812  21.453  17.872  1.00 26.65           H  
ATOM   2014  HE1 PHE A 134      50.511  20.246  13.240  1.00 26.65           H  
ATOM   2015  HE2 PHE A 134      49.726  20.145  17.470  1.00 26.65           H  
ATOM   2016  HZ  PHE A 134      49.068  19.534  15.152  1.00 26.65           H  
ATOM   2017  N   LEU A 135      52.517  24.910  17.832  1.00 27.97           N  
ATOM   2018  CA  LEU A 135      51.561  25.402  18.824  1.00 27.81           C  
ATOM   2019  C   LEU A 135      51.165  26.858  18.657  1.00 27.08           C  
ATOM   2020  O   LEU A 135      50.070  27.262  19.038  1.00 27.53           O  
ATOM   2021  CB  LEU A 135      52.095  25.146  20.228  1.00 30.17           C  
ATOM   2022  CG  LEU A 135      51.667  23.820  20.873  1.00 29.13           C  
ATOM   2023  CD1 LEU A 135      52.441  23.622  22.148  1.00 31.78           C  
ATOM   2024  CD2 LEU A 135      50.183  23.874  21.194  1.00 28.31           C  
ATOM   2025  HN  LEU A 135      53.558  24.891  18.078  1.00 28.72           H  
ATOM   2026  HA  LEU A 135      50.653  24.809  18.714  1.00 28.72           H  
ATOM   2027  HB1 LEU A 135      53.184  25.158  20.179  1.00 28.72           H  
ATOM   2028  HB2 LEU A 135      51.751  25.957  20.870  1.00 28.72           H  
ATOM   2029  HG  LEU A 135      51.867  22.996  20.189  1.00 28.72           H  
ATOM   2030 1HD1 LEU A 135      52.143  22.682  22.612  1.00 28.72           H  
ATOM   2031 2HD1 LEU A 135      52.234  24.446  22.831  1.00 28.72           H  
ATOM   2032 3HD1 LEU A 135      53.508  23.594  21.926  1.00 28.72           H  
ATOM   2033 1HD2 LEU A 135      49.875  22.934  21.652  1.00 28.72           H  
ATOM   2034 2HD2 LEU A 135      49.618  24.032  20.276  1.00 28.72           H  
ATOM   2035 3HD2 LEU A 135      49.990  24.695  21.885  1.00 28.72           H  
ATOM   2036  N   LYS A 136      52.068  27.649  18.094  1.00 27.55           N  
ATOM   2037  CA  LYS A 136      51.791  29.042  17.812  1.00 26.12           C  
ATOM   2038  C   LYS A 136      50.704  29.069  16.752  1.00 24.98           C  
ATOM   2039  O   LYS A 136      49.754  29.826  16.861  1.00 24.18           O  
ATOM   2040  CB  LYS A 136      53.019  29.717  17.222  1.00 28.94           C  
ATOM   2041  CG  LYS A 136      54.036  30.279  18.195  1.00 29.58           C  
ATOM   2042  CD  LYS A 136      55.008  31.162  17.394  1.00 32.55           C  
ATOM   2043  CE  LYS A 136      56.189  31.722  18.226  1.00 36.15           C  
ATOM   2044  NZ  LYS A 136      57.329  30.752  18.457  1.00 38.10           N1+
ATOM   2045  HN  LYS A 136      53.027  27.247  17.841  1.00 29.79           H  
ATOM   2046  HA  LYS A 136      51.463  29.560  18.713  1.00 29.79           H  
ATOM   2047  HB1 LYS A 136      53.531  28.981  16.602  1.00 29.79           H  
ATOM   2048  HB2 LYS A 136      52.672  30.541  16.598  1.00 29.79           H  
ATOM   2049  HG1 LYS A 136      53.532  30.876  18.955  1.00 29.79           H  
ATOM   2050  HG2 LYS A 136      54.581  29.466  18.673  1.00 29.79           H  
ATOM   2051  HD1 LYS A 136      55.417  30.567  16.578  1.00 29.79           H  
ATOM   2052  HD2 LYS A 136      54.448  32.003  16.986  1.00 29.79           H  
ATOM   2053  HE1 LYS A 136      56.587  32.592  17.704  1.00 29.79           H  
ATOM   2054  HE2 LYS A 136      55.802  32.026  19.199  1.00 29.79           H  
ATOM   2055  HZ1 LYS A 136      58.091  31.228  19.037  1.00 29.79           H  
ATOM   2056  HZ2 LYS A 136      57.736  30.448  17.515  1.00 29.79           H  
ATOM   2057  HZ3 LYS A 136      56.966  29.893  18.982  1.00 29.79           H  
ATOM   2058  N   LYS A 137      50.829  28.220  15.733  1.00 24.96           N  
ATOM   2059  CA  LYS A 137      49.847  28.167  14.634  1.00 24.22           C  
ATOM   2060  C   LYS A 137      48.461  27.798  15.127  1.00 23.17           C  
ATOM   2061  O   LYS A 137      47.462  28.126  14.514  1.00 22.81           O  
ATOM   2062  CB  LYS A 137      50.299  27.168  13.573  1.00 26.09           C  
ATOM   2063  CG  LYS A 137      49.840  27.483  12.189  1.00 29.66           C  
ATOM   2064  CD  LYS A 137      51.020  27.406  11.193  1.00 33.90           C  
ATOM   2065  CE  LYS A 137      50.611  27.821   9.742  1.00 36.38           C  
ATOM   2066  NZ  LYS A 137      51.751  27.650   8.756  1.00 37.98           N1+
ATOM   2067  HN  LYS A 137      51.668  27.556  15.711  1.00 28.80           H  
ATOM   2068  HA  LYS A 137      49.795  29.154  14.174  1.00 28.80           H  
ATOM   2069  HB1 LYS A 137      51.389  27.142  13.572  1.00 28.80           H  
ATOM   2070  HB2 LYS A 137      49.912  26.186  13.844  1.00 28.80           H  
ATOM   2071  HG1 LYS A 137      49.075  26.765  11.894  1.00 28.80           H  
ATOM   2072  HG2 LYS A 137      49.421  28.489  12.171  1.00 28.80           H  
ATOM   2073  HD1 LYS A 137      51.811  28.073  11.537  1.00 28.80           H  
ATOM   2074  HD2 LYS A 137      51.392  26.382  11.171  1.00 28.80           H  
ATOM   2075  HE1 LYS A 137      49.774  27.201   9.422  1.00 28.80           H  
ATOM   2076  HE2 LYS A 137      50.306  28.868   9.749  1.00 28.80           H  
ATOM   2077  HZ1 LYS A 137      51.426  27.945   7.780  1.00 28.80           H  
ATOM   2078  HZ2 LYS A 137      52.055  26.624   8.735  1.00 28.80           H  
ATOM   2079  HZ3 LYS A 137      52.577  28.260   9.056  1.00 28.80           H  
ATOM   2080  N   TYR A 138      48.395  27.152  16.282  1.00 22.68           N  
ATOM   2081  CA  TYR A 138      47.102  26.763  16.815  1.00 20.68           C  
ATOM   2082  C   TYR A 138      46.422  27.931  17.483  1.00 20.64           C  
ATOM   2083  O   TYR A 138      45.206  28.118  17.305  1.00 22.81           O  
ATOM   2084  CB  TYR A 138      47.246  25.595  17.792  1.00 20.38           C  
ATOM   2085  CG  TYR A 138      45.984  25.264  18.585  1.00 18.44           C  
ATOM   2086  CD1 TYR A 138      44.903  24.669  17.943  1.00 19.12           C  
ATOM   2087  CD2 TYR A 138      45.896  25.480  19.969  1.00 13.71           C  
ATOM   2088  CE1 TYR A 138      43.793  24.289  18.632  1.00 17.92           C  
ATOM   2089  CE2 TYR A 138      44.762  25.102  20.659  1.00 17.13           C  
ATOM   2090  CZ  TYR A 138      43.728  24.502  19.980  1.00 15.07           C  
ATOM   2091  OH  TYR A 138      42.602  24.054  20.595  1.00 20.30           O  
ATOM   2092  HN  TYR A 138      49.290  26.918  16.819  1.00 19.07           H  
ATOM   2093  HA  TYR A 138      46.477  26.436  15.984  1.00 19.07           H  
ATOM   2094  HB1 TYR A 138      47.530  24.710  17.223  1.00 19.07           H  
ATOM   2095  HB2 TYR A 138      48.037  25.841  18.501  1.00 19.07           H  
ATOM   2096  HD1 TYR A 138      44.946  24.504  16.866  1.00 19.07           H  
ATOM   2097  HD2 TYR A 138      46.725  25.947  20.500  1.00 19.07           H  
ATOM   2098  HE1 TYR A 138      42.960  23.817  18.111  1.00 19.07           H  
ATOM   2099  HE2 TYR A 138      44.687  25.278  21.732  1.00 19.07           H  
ATOM   2100  HH  TYR A 138      41.763  24.532  20.182  1.00 19.07           H  
ATOM   2101  N   LEU A 139      47.142  28.623  18.369  1.00 19.86           N  
ATOM   2102  CA  LEU A 139      46.588  29.804  19.068  1.00 19.07           C  
ATOM   2103  C   LEU A 139      46.054  30.747  18.001  1.00 19.25           C  
ATOM   2104  O   LEU A 139      44.899  31.159  18.026  1.00 19.99           O  
ATOM   2105  CB  LEU A 139      47.677  30.545  19.858  1.00 15.23           C  
ATOM   2106  CG  LEU A 139      48.208  29.835  21.085  1.00 13.53           C  
ATOM   2107  CD1 LEU A 139      49.441  30.489  21.612  1.00 12.22           C  
ATOM   2108  CD2 LEU A 139      47.149  29.784  22.099  1.00 13.05           C  
ATOM   2109  HN  LEU A 139      48.145  28.316  18.579  1.00 16.52           H  
ATOM   2110  HA  LEU A 139      45.782  29.500  19.736  1.00 16.52           H  
ATOM   2111  HB1 LEU A 139      48.516  30.720  19.185  1.00 16.52           H  
ATOM   2112  HB2 LEU A 139      47.263  31.501  20.179  1.00 16.52           H  
ATOM   2113  HG  LEU A 139      48.459  28.812  20.804  1.00 16.52           H  
ATOM   2114 1HD1 LEU A 139      49.791  29.950  22.492  1.00 16.52           H  
ATOM   2115 2HD1 LEU A 139      49.218  31.521  21.883  1.00 16.52           H  
ATOM   2116 3HD1 LEU A 139      50.216  30.475  20.846  1.00 16.52           H  
ATOM   2117 1HD2 LEU A 139      47.521  29.274  22.988  1.00 16.52           H  
ATOM   2118 2HD2 LEU A 139      46.291  29.242  21.702  1.00 16.52           H  
ATOM   2119 3HD2 LEU A 139      46.848  30.798  22.362  1.00 16.52           H  
ATOM   2120  N   TYR A 140      46.916  31.047  17.049  1.00 20.20           N  
ATOM   2121  CA  TYR A 140      46.617  31.889  15.924  1.00 21.43           C  
ATOM   2122  C   TYR A 140      45.340  31.528  15.167  1.00 23.15           C  
ATOM   2123  O   TYR A 140      44.463  32.385  14.983  1.00 24.87           O  
ATOM   2124  CB  TYR A 140      47.819  31.844  14.985  1.00 23.83           C  
ATOM   2125  CG  TYR A 140      47.577  32.420  13.629  1.00 25.66           C  
ATOM   2126  CD1 TYR A 140      47.509  33.809  13.427  1.00 26.39           C  
ATOM   2127  CD2 TYR A 140      47.414  31.592  12.540  1.00 24.01           C  
ATOM   2128  CE1 TYR A 140      47.281  34.342  12.155  1.00 25.04           C  
ATOM   2129  CE2 TYR A 140      47.193  32.110  11.279  1.00 25.94           C  
ATOM   2130  CZ  TYR A 140      47.137  33.481  11.084  1.00 25.81           C  
ATOM   2131  OH  TYR A 140      47.044  33.985   9.805  1.00 26.97           O  
ATOM   2132  HN  TYR A 140      47.902  30.637  17.119  1.00 24.44           H  
ATOM   2133  HA  TYR A 140      46.514  32.911  16.288  1.00 24.44           H  
ATOM   2134  HB1 TYR A 140      48.633  32.401  15.449  1.00 24.44           H  
ATOM   2135  HB2 TYR A 140      48.115  30.802  14.863  1.00 24.44           H  
ATOM   2136  HD1 TYR A 140      47.636  34.481  14.275  1.00 24.44           H  
ATOM   2137  HD2 TYR A 140      47.460  30.511  12.676  1.00 24.44           H  
ATOM   2138  HE1 TYR A 140      47.218  35.420  12.010  1.00 24.44           H  
ATOM   2139  HE2 TYR A 140      47.062  31.437  10.432  1.00 24.44           H  
ATOM   2140  HH  TYR A 140      46.208  34.617   9.737  1.00 24.44           H  
ATOM   2141  N   GLU A 141      45.203  30.286  14.715  1.00 23.62           N  
ATOM   2142  CA  GLU A 141      44.006  29.934  13.944  1.00 22.66           C  
ATOM   2143  C   GLU A 141      42.737  30.014  14.740  1.00 22.89           C  
ATOM   2144  O   GLU A 141      41.707  30.479  14.235  1.00 25.62           O  
ATOM   2145  CB  GLU A 141      44.151  28.574  13.300  1.00 24.57           C  
ATOM   2146  CG  GLU A 141      45.394  28.432  12.393  1.00 25.33           C  
ATOM   2147  CD  GLU A 141      45.279  29.162  11.051  1.00 28.71           C  
ATOM   2148  OE1 GLU A 141      44.260  29.829  10.782  1.00 28.17           O  
ATOM   2149  OE2 GLU A 141      46.229  29.070  10.238  1.00 32.01           O  
ATOM   2150  HN  GLU A 141      45.956  29.552  14.911  1.00 25.95           H  
ATOM   2151  HA  GLU A 141      43.922  30.661  13.137  1.00 25.95           H  
ATOM   2152  HB1 GLU A 141      44.218  27.827  14.091  1.00 25.95           H  
ATOM   2153  HB2 GLU A 141      43.264  28.386  12.696  1.00 25.95           H  
ATOM   2154  HG1 GLU A 141      46.255  28.833  12.928  1.00 25.95           H  
ATOM   2155  HG2 GLU A 141      45.552  27.372  12.193  1.00 25.95           H  
ATOM   2156  N   ILE A 142      42.796  29.587  15.995  1.00 20.72           N  
ATOM   2157  CA  ILE A 142      41.627  29.655  16.865  1.00 19.70           C  
ATOM   2158  C   ILE A 142      41.251  31.107  17.241  1.00 19.60           C  
ATOM   2159  O   ILE A 142      40.069  31.442  17.374  1.00 20.01           O  
ATOM   2160  CB  ILE A 142      41.854  28.869  18.174  1.00 19.27           C  
ATOM   2161  CG1 ILE A 142      42.127  27.417  17.876  1.00 18.04           C  
ATOM   2162  CG2 ILE A 142      40.602  28.933  19.028  1.00 19.92           C  
ATOM   2163  CD1 ILE A 142      40.944  26.746  17.249  1.00 17.52           C  
ATOM   2164  HN  ILE A 142      43.713  29.187  16.374  1.00 19.35           H  
ATOM   2165  HA  ILE A 142      40.783  29.208  16.340  1.00 19.35           H  
ATOM   2166  HB  ILE A 142      42.695  29.297  18.720  1.00 19.35           H  
ATOM   2167 1HG1 ILE A 142      42.974  27.350  17.193  1.00 19.35           H  
ATOM   2168 2HG1 ILE A 142      42.370  26.905  18.807  1.00 19.35           H  
ATOM   2169 1HG2 ILE A 142      40.763  28.378  19.952  1.00 19.35           H  
ATOM   2170 2HG2 ILE A 142      39.767  28.495  18.482  1.00 19.35           H  
ATOM   2171 3HG2 ILE A 142      40.375  29.973  19.264  1.00 19.35           H  
ATOM   2172 1HD1 ILE A 142      41.182  25.701  17.050  1.00 19.35           H  
ATOM   2173 2HD1 ILE A 142      40.696  27.246  16.313  1.00 19.35           H  
ATOM   2174 3HD1 ILE A 142      40.092  26.802  17.927  1.00 19.35           H  
ATOM   2175  N   ALA A 143      42.277  31.944  17.426  1.00 18.95           N  
ATOM   2176  CA  ALA A 143      42.157  33.361  17.789  1.00 16.68           C  
ATOM   2177  C   ALA A 143      41.530  34.277  16.740  1.00 16.35           C  
ATOM   2178  O   ALA A 143      40.687  35.112  17.045  1.00 17.79           O  
ATOM   2179  CB  ALA A 143      43.533  33.892  18.163  1.00 16.28           C  
ATOM   2180  HN  ALA A 143      43.264  31.550  17.299  1.00 17.21           H  
ATOM   2181  HA  ALA A 143      41.534  33.416  18.682  1.00 17.21           H  
ATOM   2182  HB1 ALA A 143      43.455  34.945  18.435  1.00 17.21           H  
ATOM   2183  HB2 ALA A 143      44.207  33.785  17.313  1.00 17.21           H  
ATOM   2184  HB3 ALA A 143      43.923  33.327  19.009  1.00 17.21           H  
ATOM   2185  N   ARG A 144      41.989  34.156  15.510  1.00 16.05           N  
ATOM   2186  CA  ARG A 144      41.511  34.979  14.434  1.00 16.35           C  
ATOM   2187  C   ARG A 144      40.096  34.588  14.066  1.00 19.24           C  
ATOM   2188  O   ARG A 144      39.345  35.403  13.485  1.00 20.22           O  
ATOM   2189  CB  ARG A 144      42.422  34.799  13.229  1.00 16.30           C  
ATOM   2190  CG  ARG A 144      42.352  33.389  12.654  1.00 18.83           C  
ATOM   2191  CD  ARG A 144      43.505  33.060  11.719  1.00 17.82           C  
ATOM   2192  NE  ARG A 144      43.350  33.763  10.475  1.00 23.52           N  
ATOM   2193  CZ  ARG A 144      43.795  33.337   9.304  1.00 24.18           C  
ATOM   2194  NH1 ARG A 144      44.479  32.212   9.210  1.00 25.00           N  
ATOM   2195  NH2 ARG A 144      43.581  34.076   8.235  1.00 24.69           N  
ATOM   2196  HN  ARG A 144      42.741  33.422  15.307  1.00 20.20           H  
ATOM   2197  HA  ARG A 144      41.527  36.024  14.745  1.00 20.20           H  
ATOM   2198  HB1 ARG A 144      42.124  35.507  12.456  1.00 20.20           H  
ATOM   2199  HB2 ARG A 144      43.449  35.003  13.533  1.00 20.20           H  
ATOM   2200  HG1 ARG A 144      42.364  32.678  13.480  1.00 20.20           H  
ATOM   2201  HG2 ARG A 144      41.419  33.288  12.100  1.00 20.20           H  
ATOM   2202  HD1 ARG A 144      44.444  33.358  12.186  1.00 20.20           H  
ATOM   2203  HD2 ARG A 144      43.518  31.987  11.527  1.00 20.20           H  
ATOM   2204  HE  ARG A 144      42.836  34.701  10.498  1.00 20.20           H  
ATOM   2205 1HH1 ARG A 144      44.679  31.633  10.087  1.00 20.20           H  
ATOM   2206 2HH1 ARG A 144      44.833  31.879   8.257  1.00 20.20           H  
ATOM   2207 1HH2 ARG A 144      43.055  35.004   8.322  1.00 20.20           H  
ATOM   2208 2HH2 ARG A 144      43.933  33.749   7.279  1.00 20.20           H  
ATOM   2209  N   ARG A 145      39.741  33.340  14.369  1.00 20.32           N  
ATOM   2210  CA  ARG A 145      38.424  32.816  14.050  1.00 20.06           C  
ATOM   2211  C   ARG A 145      37.416  33.101  15.146  1.00 21.52           C  
ATOM   2212  O   ARG A 145      36.212  33.238  14.903  1.00 21.17           O  
ATOM   2213  CB  ARG A 145      38.530  31.339  13.724  1.00 21.53           C  
ATOM   2214  CG  ARG A 145      39.453  31.068  12.506  1.00 23.01           C  
ATOM   2215  CD  ARG A 145      39.043  29.796  11.658  1.00 26.90           C  
ATOM   2216  NE  ARG A 145      39.780  29.605  10.387  1.00 21.79           N  
ATOM   2217  CZ  ARG A 145      41.105  29.544  10.318  1.00 21.32           C  
ATOM   2218  NH1 ARG A 145      41.810  29.644  11.436  1.00 19.36           N  
ATOM   2219  NH2 ARG A 145      41.726  29.449   9.144  1.00 20.55           N  
ATOM   2220  HN  ARG A 145      40.447  32.705  14.862  1.00 21.59           H  
ATOM   2221  HA  ARG A 145      38.080  33.325  13.150  1.00 21.59           H  
ATOM   2222  HB1 ARG A 145      38.933  30.817  14.592  1.00 21.59           H  
ATOM   2223  HB2 ARG A 145      37.534  30.957  13.500  1.00 21.59           H  
ATOM   2224  HG1 ARG A 145      39.423  31.940  11.852  1.00 21.59           H  
ATOM   2225  HG2 ARG A 145      40.469  30.923  12.872  1.00 21.59           H  
ATOM   2226  HD1 ARG A 145      39.209  28.914  12.277  1.00 21.59           H  
ATOM   2227  HD2 ARG A 145      37.983  29.880  11.420  1.00 21.59           H  
ATOM   2228  HE  ARG A 145      39.218  29.512   9.481  1.00 21.59           H  
ATOM   2229 1HH1 ARG A 145      41.311  29.772  12.374  1.00 21.59           H  
ATOM   2230 2HH1 ARG A 145      42.878  29.597  11.401  1.00 21.59           H  
ATOM   2231 1HH2 ARG A 145      41.157  29.421   8.238  1.00 21.59           H  
ATOM   2232 2HH2 ARG A 145      42.794  29.401   9.106  1.00 21.59           H  
ATOM   2233  N   HIS A 146      37.905  33.233  16.369  1.00 23.18           N  
ATOM   2234  CA  HIS A 146      37.026  33.534  17.489  1.00 23.00           C  
ATOM   2235  C   HIS A 146      37.677  34.718  18.162  1.00 23.38           C  
ATOM   2236  O   HIS A 146      38.360  34.564  19.185  1.00 22.68           O  
ATOM   2237  CB  HIS A 146      36.952  32.358  18.463  1.00 22.93           C  
ATOM   2238  CG  HIS A 146      36.458  31.086  17.849  1.00 23.06           C  
ATOM   2239  ND1 HIS A 146      35.142  30.688  17.915  1.00 23.48           N  
ATOM   2240  CD2 HIS A 146      37.109  30.118  17.158  1.00 22.86           C  
ATOM   2241  CE1 HIS A 146      35.002  29.534  17.293  1.00 22.42           C  
ATOM   2242  NE2 HIS A 146      36.181  29.168  16.825  1.00 23.31           N  
ATOM   2243  HN  HIS A 146      38.956  33.117  16.535  1.00 23.03           H  
ATOM   2244  HA  HIS A 146      36.030  33.798  17.133  1.00 23.03           H  
ATOM   2245  HB1 HIS A 146      37.951  32.180  18.861  1.00 23.03           H  
ATOM   2246  HB2 HIS A 146      36.279  32.629  19.276  1.00 23.03           H  
ATOM   2247  HD1 HIS A 146      34.355  31.231  18.396  1.00 23.03           H  
ATOM   2248  HD2 HIS A 146      38.171  30.100  16.914  1.00 23.03           H  
ATOM   2249  HE1 HIS A 146      34.071  28.977  17.184  1.00 23.03           H  
ATOM   2250  N   PRO A 147      37.403  35.931  17.637  1.00 23.66           N  
ATOM   2251  CA  PRO A 147      37.937  37.213  18.118  1.00 22.35           C  
ATOM   2252  C   PRO A 147      37.669  37.609  19.563  1.00 23.28           C  
ATOM   2253  O   PRO A 147      38.321  38.518  20.052  1.00 24.97           O  
ATOM   2254  CB  PRO A 147      37.351  38.223  17.124  1.00 22.52           C  
ATOM   2255  CG  PRO A 147      36.013  37.636  16.789  1.00 21.71           C  
ATOM   2256  CD  PRO A 147      36.350  36.150  16.612  1.00 23.15           C  
ATOM   2257  HA  PRO A 147      39.017  37.196  17.974  1.00 23.09           H  
ATOM   2258  HB1 PRO A 147      37.243  39.206  17.583  1.00 23.09           H  
ATOM   2259  HB2 PRO A 147      37.976  38.304  16.235  1.00 23.09           H  
ATOM   2260  HG1 PRO A 147      35.301  37.786  17.600  1.00 23.09           H  
ATOM   2261  HG2 PRO A 147      35.613  38.063  15.870  1.00 23.09           H  
ATOM   2262  HD1 PRO A 147      35.479  35.524  16.803  1.00 23.09           H  
ATOM   2263  HD2 PRO A 147      36.729  35.949  15.610  1.00 23.09           H  
ATOM   2264  N   TYR A 148      36.716  36.955  20.232  1.00 23.42           N  
ATOM   2265  CA  TYR A 148      36.367  37.238  21.631  1.00 22.81           C  
ATOM   2266  C   TYR A 148      36.638  36.049  22.537  1.00 23.56           C  
ATOM   2267  O   TYR A 148      36.036  35.931  23.574  1.00 24.18           O  
ATOM   2268  CB  TYR A 148      34.895  37.588  21.767  1.00 22.76           C  
ATOM   2269  CG  TYR A 148      34.512  38.871  21.091  1.00 25.13           C  
ATOM   2270  CD1 TYR A 148      34.321  38.919  19.718  1.00 26.31           C  
ATOM   2271  CD2 TYR A 148      34.347  40.056  21.819  1.00 25.69           C  
ATOM   2272  CE1 TYR A 148      33.974  40.113  19.083  1.00 26.73           C  
ATOM   2273  CE2 TYR A 148      34.003  41.256  21.189  1.00 23.76           C  
ATOM   2274  CZ  TYR A 148      33.818  41.272  19.824  1.00 25.31           C  
ATOM   2275  OH  TYR A 148      33.477  42.431  19.160  1.00 28.39           O  
ATOM   2276  HN  TYR A 148      36.178  36.184  19.722  1.00 24.84           H  
ATOM   2277  HA  TYR A 148      36.961  38.084  21.976  1.00 24.84           H  
ATOM   2278  HB1 TYR A 148      34.308  36.781  21.329  1.00 24.84           H  
ATOM   2279  HB2 TYR A 148      34.659  37.675  22.828  1.00 24.84           H  
ATOM   2280  HD1 TYR A 148      34.444  38.012  19.126  1.00 24.84           H  
ATOM   2281  HD2 TYR A 148      34.490  40.043  22.900  1.00 24.84           H  
ATOM   2282  HE1 TYR A 148      33.826  40.133  18.003  1.00 24.84           H  
ATOM   2283  HE2 TYR A 148      33.882  42.169  21.772  1.00 24.84           H  
ATOM   2284  HH  TYR A 148      34.218  42.661  18.453  1.00 24.84           H  
ATOM   2285  N   PHE A 149      37.543  35.155  22.154  1.00 24.28           N  
ATOM   2286  CA  PHE A 149      37.833  33.993  22.980  1.00 22.42           C  
ATOM   2287  C   PHE A 149      38.586  34.434  24.222  1.00 21.47           C  
ATOM   2288  O   PHE A 149      39.598  35.107  24.123  1.00 21.86           O  
ATOM   2289  CB  PHE A 149      38.660  32.969  22.182  1.00 22.81           C  
ATOM   2290  CG  PHE A 149      38.465  31.522  22.622  1.00 21.88           C  
ATOM   2291  CD1 PHE A 149      39.065  31.028  23.779  1.00 23.70           C  
ATOM   2292  CD2 PHE A 149      37.773  30.626  21.822  1.00 21.20           C  
ATOM   2293  CE1 PHE A 149      38.980  29.659  24.115  1.00 17.68           C  
ATOM   2294  CE2 PHE A 149      37.696  29.298  22.153  1.00 19.41           C  
ATOM   2295  CZ  PHE A 149      38.309  28.824  23.301  1.00 20.11           C  
ATOM   2296  HN  PHE A 149      38.064  35.291  21.229  1.00 21.53           H  
ATOM   2297  HA  PHE A 149      36.893  33.530  23.282  1.00 21.53           H  
ATOM   2298  HB1 PHE A 149      38.378  33.047  21.132  1.00 21.53           H  
ATOM   2299  HB2 PHE A 149      39.715  33.220  22.295  1.00 21.53           H  
ATOM   2300  HD1 PHE A 149      39.608  31.709  24.434  1.00 21.53           H  
ATOM   2301  HD2 PHE A 149      37.283  30.983  20.916  1.00 21.53           H  
ATOM   2302  HE1 PHE A 149      39.452  29.283  25.023  1.00 21.53           H  
ATOM   2303  HE2 PHE A 149      37.149  28.610  21.508  1.00 21.53           H  
ATOM   2304  HZ  PHE A 149      38.247  27.764  23.547  1.00 21.53           H  
ATOM   2305  N   TYR A 150      38.054  34.065  25.386  1.00 21.69           N  
ATOM   2306  CA  TYR A 150      38.623  34.362  26.694  1.00 20.00           C  
ATOM   2307  C   TYR A 150      40.072  33.928  26.651  1.00 21.83           C  
ATOM   2308  O   TYR A 150      40.375  32.726  26.655  1.00 22.77           O  
ATOM   2309  CB  TYR A 150      37.867  33.541  27.723  1.00 19.90           C  
ATOM   2310  CG  TYR A 150      38.062  33.893  29.185  1.00 20.45           C  
ATOM   2311  CD1 TYR A 150      38.540  35.157  29.587  1.00 18.98           C  
ATOM   2312  CD2 TYR A 150      37.712  32.962  30.176  1.00 19.44           C  
ATOM   2313  CE1 TYR A 150      38.659  35.478  30.929  1.00 19.67           C  
ATOM   2314  CE2 TYR A 150      37.825  33.272  31.507  1.00 21.33           C  
ATOM   2315  CZ  TYR A 150      38.299  34.533  31.884  1.00 21.96           C  
ATOM   2316  OH  TYR A 150      38.396  34.815  33.222  1.00 20.94           O  
ATOM   2317  HN  TYR A 150      37.140  33.509  25.358  1.00 20.75           H  
ATOM   2318  HA  TYR A 150      38.545  35.426  26.916  1.00 20.75           H  
ATOM   2319  HB1 TYR A 150      36.804  33.641  27.503  1.00 20.75           H  
ATOM   2320  HB2 TYR A 150      38.168  32.501  27.595  1.00 20.75           H  
ATOM   2321  HD1 TYR A 150      38.820  35.891  28.832  1.00 20.75           H  
ATOM   2322  HD2 TYR A 150      37.345  31.978  29.883  1.00 20.75           H  
ATOM   2323  HE1 TYR A 150      39.029  36.457  31.232  1.00 20.75           H  
ATOM   2324  HE2 TYR A 150      37.547  32.541  32.266  1.00 20.75           H  
ATOM   2325  HH  TYR A 150      39.394  35.039  33.462  1.00 20.75           H  
ATOM   2326  N   ALA A 151      40.958  34.913  26.542  1.00 22.60           N  
ATOM   2327  CA  ALA A 151      42.391  34.692  26.442  1.00 22.17           C  
ATOM   2328  C   ALA A 151      42.989  33.636  27.357  1.00 23.53           C  
ATOM   2329  O   ALA A 151      43.642  32.705  26.863  1.00 25.07           O  
ATOM   2330  CB  ALA A 151      43.122  35.989  26.577  1.00 20.66           C  
ATOM   2331  HN  ALA A 151      40.598  35.920  26.527  1.00 22.81           H  
ATOM   2332  HA  ALA A 151      42.573  34.347  25.424  1.00 22.81           H  
ATOM   2333  HB1 ALA A 151      44.195  35.812  26.501  1.00 22.81           H  
ATOM   2334  HB2 ALA A 151      42.896  36.435  27.546  1.00 22.81           H  
ATOM   2335  HB3 ALA A 151      42.809  36.667  25.783  1.00 22.81           H  
ATOM   2336  N   PRO A 152      42.782  33.751  28.693  1.00 22.94           N  
ATOM   2337  CA  PRO A 152      43.311  32.792  29.677  1.00 23.40           C  
ATOM   2338  C   PRO A 152      42.923  31.348  29.381  1.00 23.91           C  
ATOM   2339  O   PRO A 152      43.764  30.429  29.475  1.00 23.33           O  
ATOM   2340  CB  PRO A 152      42.676  33.270  30.985  1.00 23.09           C  
ATOM   2341  CG  PRO A 152      42.629  34.730  30.788  1.00 20.20           C  
ATOM   2342  CD  PRO A 152      42.107  34.860  29.390  1.00 22.02           C  
ATOM   2343  HA  PRO A 152      44.396  32.881  29.736  1.00 22.70           H  
ATOM   2344  HB1 PRO A 152      41.676  32.856  31.114  1.00 22.70           H  
ATOM   2345  HB2 PRO A 152      43.293  33.006  31.844  1.00 22.70           H  
ATOM   2346  HG1 PRO A 152      41.955  35.201  31.504  1.00 22.70           H  
ATOM   2347  HG2 PRO A 152      43.622  35.170  30.879  1.00 22.70           H  
ATOM   2348  HD1 PRO A 152      41.024  34.742  29.362  1.00 22.70           H  
ATOM   2349  HD2 PRO A 152      42.380  35.822  28.956  1.00 22.70           H  
ATOM   2350  N   GLU A 153      41.648  31.147  29.031  1.00 24.03           N  
ATOM   2351  CA  GLU A 153      41.149  29.822  28.716  1.00 23.39           C  
ATOM   2352  C   GLU A 153      41.811  29.301  27.474  1.00 23.02           C  
ATOM   2353  O   GLU A 153      42.061  28.113  27.370  1.00 26.33           O  
ATOM   2354  CB  GLU A 153      39.646  29.804  28.574  1.00 23.61           C  
ATOM   2355  CG  GLU A 153      38.957  29.647  29.902  1.00 28.76           C  
ATOM   2356  CD  GLU A 153      39.217  28.286  30.565  1.00 31.15           C  
ATOM   2357  OE1 GLU A 153      38.705  27.272  30.020  1.00 33.70           O  
ATOM   2358  OE2 GLU A 153      39.907  28.232  31.619  1.00 26.77           O  
ATOM   2359  HN  GLU A 153      40.981  31.982  28.982  1.00 26.75           H  
ATOM   2360  HA  GLU A 153      41.415  29.160  29.540  1.00 26.75           H  
ATOM   2361  HB1 GLU A 153      39.324  30.741  28.119  1.00 26.75           H  
ATOM   2362  HB2 GLU A 153      39.363  28.971  27.930  1.00 26.75           H  
ATOM   2363  HG1 GLU A 153      39.313  30.431  30.571  1.00 26.75           H  
ATOM   2364  HG2 GLU A 153      37.883  29.758  29.750  1.00 26.75           H  
ATOM   2365  N   LEU A 154      42.135  30.171  26.542  1.00 20.36           N  
ATOM   2366  CA  LEU A 154      42.795  29.698  25.353  1.00 20.61           C  
ATOM   2367  C   LEU A 154      44.173  29.106  25.699  1.00 21.72           C  
ATOM   2368  O   LEU A 154      44.593  28.123  25.093  1.00 24.55           O  
ATOM   2369  CB  LEU A 154      42.888  30.816  24.323  1.00 18.71           C  
ATOM   2370  CG  LEU A 154      43.426  30.449  22.935  1.00 19.17           C  
ATOM   2371  CD1 LEU A 154      42.891  29.115  22.481  1.00 19.75           C  
ATOM   2372  CD2 LEU A 154      43.050  31.524  21.935  1.00 15.18           C  
ATOM   2373  HN  LEU A 154      41.912  31.210  26.665  1.00 20.01           H  
ATOM   2374  HA  LEU A 154      42.186  28.901  24.927  1.00 20.01           H  
ATOM   2375  HB1 LEU A 154      41.885  31.222  24.189  1.00 20.01           H  
ATOM   2376  HB2 LEU A 154      43.540  31.586  24.734  1.00 20.01           H  
ATOM   2377  HG  LEU A 154      44.513  30.388  22.988  1.00 20.01           H  
ATOM   2378 1HD1 LEU A 154      43.289  28.880  21.494  1.00 20.01           H  
ATOM   2379 2HD1 LEU A 154      41.803  29.157  22.433  1.00 20.01           H  
ATOM   2380 3HD1 LEU A 154      43.194  28.342  23.187  1.00 20.01           H  
ATOM   2381 1HD2 LEU A 154      43.435  31.257  20.951  1.00 20.01           H  
ATOM   2382 2HD2 LEU A 154      43.479  32.476  22.246  1.00 20.01           H  
ATOM   2383 3HD2 LEU A 154      41.965  31.613  21.887  1.00 20.01           H  
ATOM   2384  N   LEU A 155      44.851  29.617  26.715  1.00 20.59           N  
ATOM   2385  CA  LEU A 155      46.157  29.051  27.045  1.00 22.22           C  
ATOM   2386  C   LEU A 155      46.021  27.626  27.587  1.00 24.10           C  
ATOM   2387  O   LEU A 155      46.953  26.826  27.441  1.00 26.33           O  
ATOM   2388  CB  LEU A 155      46.905  29.885  28.080  1.00 21.43           C  
ATOM   2389  CG  LEU A 155      47.357  31.268  27.657  1.00 20.10           C  
ATOM   2390  CD1 LEU A 155      48.002  31.853  28.845  1.00 18.63           C  
ATOM   2391  CD2 LEU A 155      48.316  31.208  26.503  1.00 19.03           C  
ATOM   2392  HN  LEU A 155      44.450  30.430  27.284  1.00 21.55           H  
ATOM   2393  HA  LEU A 155      46.756  29.016  26.135  1.00 21.55           H  
ATOM   2394  HB1 LEU A 155      46.249  30.004  28.942  1.00 21.55           H  
ATOM   2395  HB2 LEU A 155      47.793  29.325  28.373  1.00 21.55           H  
ATOM   2396  HG  LEU A 155      46.489  31.867  27.380  1.00 21.55           H  
ATOM   2397 1HD1 LEU A 155      48.354  32.857  28.610  1.00 21.55           H  
ATOM   2398 2HD1 LEU A 155      48.847  31.232  29.143  1.00 21.55           H  
ATOM   2399 3HD1 LEU A 155      47.282  31.903  29.662  1.00 21.55           H  
ATOM   2400 1HD2 LEU A 155      48.618  32.219  26.228  1.00 21.55           H  
ATOM   2401 2HD2 LEU A 155      47.831  30.730  25.652  1.00 21.55           H  
ATOM   2402 3HD2 LEU A 155      49.196  30.632  26.791  1.00 21.55           H  
ATOM   2403  N   PHE A 156      44.907  27.359  28.275  1.00 22.85           N  
ATOM   2404  CA  PHE A 156      44.576  26.050  28.815  1.00 22.38           C  
ATOM   2405  C   PHE A 156      44.379  25.080  27.679  1.00 24.37           C  
ATOM   2406  O   PHE A 156      45.030  24.013  27.648  1.00 23.15           O  
ATOM   2407  CB  PHE A 156      43.254  26.099  29.545  1.00 24.09           C  
ATOM   2408  CG  PHE A 156      42.888  24.817  30.207  1.00 23.98           C  
ATOM   2409  CD1 PHE A 156      43.756  24.206  31.098  1.00 25.84           C  
ATOM   2410  CD2 PHE A 156      41.656  24.249  29.997  1.00 25.10           C  
ATOM   2411  CE1 PHE A 156      43.381  23.045  31.780  1.00 25.64           C  
ATOM   2412  CE2 PHE A 156      41.284  23.093  30.674  1.00 25.88           C  
ATOM   2413  CZ  PHE A 156      42.148  22.497  31.564  1.00 24.45           C  
ATOM   2414  HN  PHE A 156      44.215  28.159  28.439  1.00 24.34           H  
ATOM   2415  HA  PHE A 156      45.366  25.702  29.481  1.00 24.34           H  
ATOM   2416  HB1 PHE A 156      43.311  26.876  30.307  1.00 24.34           H  
ATOM   2417  HB2 PHE A 156      42.474  26.350  28.827  1.00 24.34           H  
ATOM   2418  HD1 PHE A 156      44.743  24.636  31.269  1.00 24.34           H  
ATOM   2419  HD2 PHE A 156      40.963  24.709  29.293  1.00 24.34           H  
ATOM   2420  HE1 PHE A 156      44.071  22.578  32.483  1.00 24.34           H  
ATOM   2421  HE2 PHE A 156      40.301  22.656  30.499  1.00 24.34           H  
ATOM   2422  HZ  PHE A 156      41.850  21.592  32.094  1.00 24.34           H  
ATOM   2423  N   PHE A 157      43.465  25.436  26.756  1.00 24.64           N  
ATOM   2424  CA  PHE A 157      43.180  24.579  25.601  1.00 24.28           C  
ATOM   2425  C   PHE A 157      44.455  24.277  24.889  1.00 24.20           C  
ATOM   2426  O   PHE A 157      44.625  23.167  24.450  1.00 26.52           O  
ATOM   2427  CB  PHE A 157      42.200  25.179  24.604  1.00 22.92           C  
ATOM   2428  CG  PHE A 157      40.783  25.169  25.068  1.00 26.30           C  
ATOM   2429  CD1 PHE A 157      40.357  26.024  26.070  1.00 28.87           C  
ATOM   2430  CD2 PHE A 157      39.871  24.319  24.522  1.00 26.70           C  
ATOM   2431  CE1 PHE A 157      39.030  26.017  26.520  1.00 28.93           C  
ATOM   2432  CE2 PHE A 157      38.547  24.315  24.973  1.00 29.98           C  
ATOM   2433  CZ  PHE A 157      38.137  25.171  25.978  1.00 28.03           C  
ATOM   2434  HN  PHE A 157      42.938  26.360  26.868  1.00 26.49           H  
ATOM   2435  HA  PHE A 157      42.763  23.641  25.967  1.00 26.49           H  
ATOM   2436  HB1 PHE A 157      42.492  26.212  24.416  1.00 26.49           H  
ATOM   2437  HB2 PHE A 157      42.261  24.609  23.677  1.00 26.49           H  
ATOM   2438  HD1 PHE A 157      41.069  26.717  26.518  1.00 26.49           H  
ATOM   2439  HD2 PHE A 157      40.174  23.637  23.728  1.00 26.49           H  
ATOM   2440  HE1 PHE A 157      38.721  26.699  27.312  1.00 26.49           H  
ATOM   2441  HE2 PHE A 157      37.829  23.628  24.526  1.00 26.49           H  
ATOM   2442  HZ  PHE A 157      37.104  25.160  26.326  1.00 26.49           H  
ATOM   2443  N   ALA A 158      45.362  25.244  24.791  1.00 24.62           N  
ATOM   2444  CA  ALA A 158      46.631  25.014  24.108  1.00 24.88           C  
ATOM   2445  C   ALA A 158      47.485  23.999  24.866  1.00 25.42           C  
ATOM   2446  O   ALA A 158      48.255  23.281  24.266  1.00 26.68           O  
ATOM   2447  CB  ALA A 158      47.392  26.322  23.917  1.00 24.37           C  
ATOM   2448  HN  ALA A 158      45.159  26.204  25.219  1.00 25.19           H  
ATOM   2449  HA  ALA A 158      46.414  24.603  23.122  1.00 25.19           H  
ATOM   2450  HB1 ALA A 158      48.334  26.124  23.406  1.00 25.19           H  
ATOM   2451  HB2 ALA A 158      47.594  26.770  24.890  1.00 25.19           H  
ATOM   2452  HB3 ALA A 158      46.792  27.008  23.319  1.00 25.19           H  
ATOM   2453  N   LYS A 159      47.325  23.926  26.180  1.00 26.60           N  
ATOM   2454  CA  LYS A 159      48.088  23.020  27.013  1.00 27.29           C  
ATOM   2455  C   LYS A 159      47.649  21.608  26.682  1.00 27.60           C  
ATOM   2456  O   LYS A 159      48.471  20.725  26.506  1.00 28.86           O  
ATOM   2457  CB  LYS A 159      47.766  23.326  28.466  1.00 29.99           C  
ATOM   2458  CG  LYS A 159      48.940  23.303  29.445  1.00 34.27           C  
ATOM   2459  CD  LYS A 159      48.574  24.003  30.771  1.00 37.10           C  
ATOM   2460  CE  LYS A 159      49.600  23.731  31.902  1.00 41.71           C  
ATOM   2461  NZ  LYS A 159      49.109  24.212  33.259  1.00 43.05           N1+
ATOM   2462  HN  LYS A 159      46.602  24.563  26.644  1.00 32.94           H  
ATOM   2463  HA  LYS A 159      49.155  23.140  26.827  1.00 32.94           H  
ATOM   2464  HB1 LYS A 159      47.323  24.321  28.504  1.00 32.94           H  
ATOM   2465  HB2 LYS A 159      47.037  22.590  28.806  1.00 32.94           H  
ATOM   2466  HG1 LYS A 159      49.210  22.267  29.652  1.00 32.94           H  
ATOM   2467  HG2 LYS A 159      49.789  23.817  28.994  1.00 32.94           H  
ATOM   2468  HD1 LYS A 159      48.528  25.078  30.595  1.00 32.94           H  
ATOM   2469  HD2 LYS A 159      47.597  23.645  31.095  1.00 32.94           H  
ATOM   2470  HE1 LYS A 159      49.784  22.658  31.957  1.00 32.94           H  
ATOM   2471  HE2 LYS A 159      50.529  24.248  31.663  1.00 32.94           H  
ATOM   2472  HZ1 LYS A 159      49.850  24.002  34.002  1.00 32.94           H  
ATOM   2473  HZ2 LYS A 159      48.200  23.706  33.510  1.00 32.94           H  
ATOM   2474  HZ3 LYS A 159      48.931  25.267  33.221  1.00 32.94           H  
ATOM   2475  N   ARG A 160      46.341  21.427  26.593  1.00 26.47           N  
ATOM   2476  CA  ARG A 160      45.694  20.170  26.283  1.00 25.89           C  
ATOM   2477  C   ARG A 160      45.877  19.743  24.855  1.00 27.32           C  
ATOM   2478  O   ARG A 160      45.894  18.566  24.521  1.00 29.85           O  
ATOM   2479  CB  ARG A 160      44.215  20.309  26.540  1.00 26.55           C  
ATOM   2480  CG  ARG A 160      43.994  20.708  27.963  1.00 31.43           C  
ATOM   2481  CD  ARG A 160      42.721  20.233  28.497  1.00 34.51           C  
ATOM   2482  NE  ARG A 160      41.602  21.034  28.038  1.00 40.14           N  
ATOM   2483  CZ  ARG A 160      40.443  20.520  27.629  1.00 43.86           C  
ATOM   2484  NH1 ARG A 160      40.261  19.193  27.607  1.00 44.52           N  
ATOM   2485  NH2 ARG A 160      39.444  21.334  27.294  1.00 45.29           N  
ATOM   2486  HN  ARG A 160      45.713  22.276  26.764  1.00 34.17           H  
ATOM   2487  HA  ARG A 160      46.095  19.396  26.937  1.00 34.17           H  
ATOM   2488  HB1 ARG A 160      43.801  21.072  25.880  1.00 34.17           H  
ATOM   2489  HB2 ARG A 160      43.722  19.356  26.349  1.00 34.17           H  
ATOM   2490  HG1 ARG A 160      44.801  20.295  28.569  1.00 34.17           H  
ATOM   2491  HG2 ARG A 160      44.013  21.796  28.026  1.00 34.17           H  
ATOM   2492  HD1 ARG A 160      42.569  19.202  28.178  1.00 34.17           H  
ATOM   2493  HD2 ARG A 160      42.759  20.275  29.586  1.00 34.17           H  
ATOM   2494  HE  ARG A 160      41.714  22.098  28.027  1.00 34.17           H  
ATOM   2495 1HH1 ARG A 160      41.049  18.540  27.919  1.00 34.17           H  
ATOM   2496 2HH1 ARG A 160      39.328  18.786  27.277  1.00 34.17           H  
ATOM   2497 1HH2 ARG A 160      39.575  22.394  27.354  1.00 34.17           H  
ATOM   2498 2HH2 ARG A 160      38.510  20.928  26.965  1.00 34.17           H  
ATOM   2499  N   TYR A 161      45.990  20.717  23.985  1.00 26.89           N  
ATOM   2500  CA  TYR A 161      46.185  20.424  22.590  1.00 25.30           C  
ATOM   2501  C   TYR A 161      47.584  19.904  22.379  1.00 25.13           C  
ATOM   2502  O   TYR A 161      47.867  19.211  21.419  1.00 28.40           O  
ATOM   2503  CB  TYR A 161      45.950  21.699  21.808  1.00 21.91           C  
ATOM   2504  CG  TYR A 161      46.284  21.577  20.361  1.00 22.43           C  
ATOM   2505  CD1 TYR A 161      45.335  21.105  19.434  1.00 21.64           C  
ATOM   2506  CD2 TYR A 161      47.524  22.002  19.888  1.00 19.93           C  
ATOM   2507  CE1 TYR A 161      45.631  21.086  18.077  1.00 20.82           C  
ATOM   2508  CE2 TYR A 161      47.812  21.986  18.559  1.00 20.38           C  
ATOM   2509  CZ  TYR A 161      46.875  21.545  17.665  1.00 17.69           C  
ATOM   2510  OH  TYR A 161      47.166  21.649  16.345  1.00 21.96           O  
ATOM   2511  HN  TYR A 161      45.937  21.734  24.314  1.00 22.71           H  
ATOM   2512  HA  TYR A 161      45.466  19.668  22.275  1.00 22.71           H  
ATOM   2513  HB1 TYR A 161      44.898  21.970  21.898  1.00 22.71           H  
ATOM   2514  HB2 TYR A 161      46.567  22.487  22.239  1.00 22.71           H  
ATOM   2515  HD1 TYR A 161      44.364  20.753  19.783  1.00 22.71           H  
ATOM   2516  HD2 TYR A 161      48.276  22.353  20.595  1.00 22.71           H  
ATOM   2517  HE1 TYR A 161      44.904  20.719  17.353  1.00 22.71           H  
ATOM   2518  HE2 TYR A 161      48.787  22.324  18.207  1.00 22.71           H  
ATOM   2519  HH  TYR A 161      47.087  20.704  15.893  1.00 22.71           H  
ATOM   2520  N   LYS A 162      48.481  20.284  23.264  1.00 23.56           N  
ATOM   2521  CA  LYS A 162      49.874  19.879  23.190  1.00 21.31           C  
ATOM   2522  C   LYS A 162      50.067  18.468  23.722  1.00 23.29           C  
ATOM   2523  O   LYS A 162      50.781  17.669  23.131  1.00 26.75           O  
ATOM   2524  CB  LYS A 162      50.715  20.848  23.994  1.00 16.90           C  
ATOM   2525  CG  LYS A 162      52.086  20.461  23.987  1.00 17.84           C  
ATOM   2526  CD  LYS A 162      52.820  21.302  24.918  1.00 19.69           C  
ATOM   2527  CE  LYS A 162      54.095  20.610  25.333  1.00 19.13           C  
ATOM   2528  NZ  LYS A 162      55.035  21.528  26.026  1.00 19.39           N1+
ATOM   2529  HN  LYS A 162      48.172  20.916  24.070  1.00 20.87           H  
ATOM   2530  HA  LYS A 162      50.196  19.911  22.149  1.00 20.87           H  
ATOM   2531  HB1 LYS A 162      50.624  21.844  23.561  1.00 20.87           H  
ATOM   2532  HB2 LYS A 162      50.355  20.864  25.023  1.00 20.87           H  
ATOM   2533  HG1 LYS A 162      52.173  19.418  24.291  1.00 20.87           H  
ATOM   2534  HG2 LYS A 162      52.495  20.583  22.984  1.00 20.87           H  
ATOM   2535  HD1 LYS A 162      53.062  22.249  24.436  1.00 20.87           H  
ATOM   2536  HD2 LYS A 162      52.206  21.488  25.799  1.00 20.87           H  
ATOM   2537  HE1 LYS A 162      53.845  19.790  26.007  1.00 20.87           H  
ATOM   2538  HE2 LYS A 162      54.584  20.214  24.443  1.00 20.87           H  
ATOM   2539  HZ1 LYS A 162      55.920  20.993  26.299  1.00 20.87           H  
ATOM   2540  HZ2 LYS A 162      54.569  21.919  26.906  1.00 20.87           H  
ATOM   2541  HZ3 LYS A 162      55.294  22.334  25.372  1.00 20.87           H  
ATOM   2542  N   ALA A 163      49.469  18.186  24.873  1.00 23.06           N  
ATOM   2543  CA  ALA A 163      49.533  16.892  25.500  1.00 21.49           C  
ATOM   2544  C   ALA A 163      48.902  15.797  24.634  1.00 23.49           C  
ATOM   2545  O   ALA A 163      49.246  14.641  24.779  1.00 26.78           O  
ATOM   2546  CB  ALA A 163      48.892  16.954  26.816  1.00 21.24           C  
ATOM   2547  HN  ALA A 163      48.912  18.959  25.359  1.00 23.21           H  
ATOM   2548  HA  ALA A 163      50.583  16.641  25.648  1.00 23.21           H  
ATOM   2549  HB1 ALA A 163      48.940  15.974  27.291  1.00 23.21           H  
ATOM   2550  HB2 ALA A 163      47.849  17.249  26.699  1.00 23.21           H  
ATOM   2551  HB3 ALA A 163      49.409  17.685  27.438  1.00 23.21           H  
ATOM   2552  N   ALA A 164      48.012  16.146  23.703  1.00 23.18           N  
ATOM   2553  CA  ALA A 164      47.387  15.163  22.817  1.00 22.78           C  
ATOM   2554  C   ALA A 164      48.367  14.661  21.781  1.00 23.30           C  
ATOM   2555  O   ALA A 164      48.263  13.530  21.311  1.00 23.24           O  
ATOM   2556  CB  ALA A 164      46.208  15.768  22.095  1.00 21.20           C  
ATOM   2557  HN  ALA A 164      47.747  17.178  23.601  1.00 22.74           H  
ATOM   2558  HA  ALA A 164      47.041  14.319  23.414  1.00 22.74           H  
ATOM   2559  HB1 ALA A 164      45.758  15.020  21.442  1.00 22.74           H  
ATOM   2560  HB2 ALA A 164      46.543  16.616  21.498  1.00 22.74           H  
ATOM   2561  HB3 ALA A 164      45.470  16.105  22.823  1.00 22.74           H  
ATOM   2562  N   PHE A 165      49.222  15.562  21.320  1.00 23.45           N  
ATOM   2563  CA  PHE A 165      50.177  15.233  20.291  1.00 23.92           C  
ATOM   2564  C   PHE A 165      51.381  14.569  20.926  1.00 28.18           C  
ATOM   2565  O   PHE A 165      51.954  13.615  20.371  1.00 29.59           O  
ATOM   2566  CB  PHE A 165      50.583  16.500  19.529  1.00 19.63           C  
ATOM   2567  CG  PHE A 165      49.577  16.937  18.504  1.00 15.97           C  
ATOM   2568  CD1 PHE A 165      49.622  16.442  17.204  1.00 15.90           C  
ATOM   2569  CD2 PHE A 165      48.554  17.776  18.849  1.00 12.95           C  
ATOM   2570  CE1 PHE A 165      48.643  16.788  16.261  1.00 14.96           C  
ATOM   2571  CE2 PHE A 165      47.584  18.120  17.932  1.00 15.51           C  
ATOM   2572  CZ  PHE A 165      47.629  17.615  16.627  1.00 15.96           C  
ATOM   2573  HN  PHE A 165      49.203  16.554  21.720  1.00 19.64           H  
ATOM   2574  HA  PHE A 165      49.716  14.534  19.593  1.00 19.64           H  
ATOM   2575  HB1 PHE A 165      50.713  17.308  20.249  1.00 19.64           H  
ATOM   2576  HB2 PHE A 165      51.529  16.308  19.022  1.00 19.64           H  
ATOM   2577  HD1 PHE A 165      50.432  15.774  16.914  1.00 19.64           H  
ATOM   2578  HD2 PHE A 165      48.505  18.178  19.861  1.00 19.64           H  
ATOM   2579  HE1 PHE A 165      48.695  16.397  15.245  1.00 19.64           H  
ATOM   2580  HE2 PHE A 165      46.776  18.790  18.225  1.00 19.64           H  
ATOM   2581  HZ  PHE A 165      46.855  17.884  15.908  1.00 19.64           H  
ATOM   2582  N   THR A 166      51.802  15.109  22.064  1.00 29.48           N  
ATOM   2583  CA  THR A 166      52.916  14.549  22.784  1.00 30.55           C  
ATOM   2584  C   THR A 166      52.550  13.104  23.076  1.00 30.88           C  
ATOM   2585  O   THR A 166      53.266  12.205  22.660  1.00 32.46           O  
ATOM   2586  CB  THR A 166      53.164  15.326  24.058  1.00 31.57           C  
ATOM   2587  OG1 THR A 166      53.667  16.629  23.716  1.00 35.56           O  
ATOM   2588  CG2 THR A 166      54.150  14.593  24.944  1.00 31.44           C  
ATOM   2589  HN  THR A 166      51.305  15.974  22.452  1.00 31.71           H  
ATOM   2590  HA  THR A 166      53.808  14.580  22.158  1.00 31.71           H  
ATOM   2591  HB  THR A 166      52.222  15.439  24.594  1.00 31.71           H  
ATOM   2592  HG1 THR A 166      54.565  16.529  23.180  1.00 31.71           H  
ATOM   2593 1HG2 THR A 166      54.316  15.167  25.856  1.00 31.71           H  
ATOM   2594 2HG2 THR A 166      55.095  14.472  24.414  1.00 31.71           H  
ATOM   2595 3HG2 THR A 166      53.749  13.612  25.200  1.00 31.71           H  
ATOM   2596  N   GLU A 167      51.424  12.877  23.739  1.00 31.52           N  
ATOM   2597  CA  GLU A 167      50.979  11.514  24.032  1.00 33.84           C  
ATOM   2598  C   GLU A 167      50.634  10.753  22.745  1.00 33.30           C  
ATOM   2599  O   GLU A 167      51.389   9.888  22.308  1.00 35.96           O  
ATOM   2600  CB  GLU A 167      49.763  11.495  24.969  1.00 35.20           C  
ATOM   2601  CG  GLU A 167      49.097  10.129  25.087  1.00 39.30           C  
ATOM   2602  CD  GLU A 167      48.050  10.067  26.196  1.00 43.47           C  
ATOM   2603  OE1 GLU A 167      48.146  10.840  27.176  1.00 47.51           O  
ATOM   2604  OE2 GLU A 167      47.132   9.228  26.100  1.00 44.54           O  
ATOM   2605  HN  GLU A 167      50.830  13.705  24.065  1.00 38.29           H  
ATOM   2606  HA  GLU A 167      51.796  10.990  24.527  1.00 38.29           H  
ATOM   2607  HB1 GLU A 167      50.090  11.805  25.962  1.00 38.29           H  
ATOM   2608  HB2 GLU A 167      49.027  12.204  24.591  1.00 38.29           H  
ATOM   2609  HG1 GLU A 167      48.612   9.897  24.139  1.00 38.29           H  
ATOM   2610  HG2 GLU A 167      49.866   9.385  25.294  1.00 38.29           H  
ATOM   2611  N   CYS A 168      49.564  11.098  22.067  1.00 32.19           N  
ATOM   2612  CA  CYS A 168      49.216  10.342  20.867  1.00 31.68           C  
ATOM   2613  C   CYS A 168      50.241  10.083  19.758  1.00 31.25           C  
ATOM   2614  O   CYS A 168      50.069   9.138  18.991  1.00 31.10           O  
ATOM   2615  CB  CYS A 168      47.916  10.855  20.294  1.00 28.57           C  
ATOM   2616  SG  CYS A 168      46.624  10.733  21.565  1.00 27.65           S  
ATOM   2617  HN  CYS A 168      48.957  11.919  22.388  1.00 30.41           H  
ATOM   2618  HA  CYS A 168      48.969   9.348  21.240  1.00 30.41           H  
ATOM   2619  HB1 CYS A 168      48.035  11.896  19.992  1.00 30.41           H  
ATOM   2620  HB2 CYS A 168      47.636  10.255  19.429  1.00 30.41           H  
ATOM   2621  N   CYS A 169      51.328  10.826  19.690  1.00 31.55           N  
ATOM   2622  CA  CYS A 169      52.291  10.580  18.626  1.00 32.95           C  
ATOM   2623  C   CYS A 169      53.248   9.410  18.904  1.00 33.50           C  
ATOM   2624  O   CYS A 169      53.960   8.952  18.008  1.00 33.85           O  
ATOM   2625  CB  CYS A 169      53.102  11.831  18.287  1.00 33.02           C  
ATOM   2626  SG  CYS A 169      52.192  13.226  17.549  1.00 34.51           S  
ATOM   2627  HN  CYS A 169      51.500  11.600  20.408  1.00 33.23           H  
ATOM   2628  HA  CYS A 169      51.720  10.319  17.735  1.00 33.23           H  
ATOM   2629  HB1 CYS A 169      53.559  12.187  19.210  1.00 33.23           H  
ATOM   2630  HB2 CYS A 169      53.882  11.538  17.584  1.00 33.23           H  
ATOM   2631  N   GLN A 170      53.350   9.046  20.177  1.00 34.44           N  
ATOM   2632  CA  GLN A 170      54.180   7.950  20.656  1.00 34.61           C  
ATOM   2633  C   GLN A 170      53.367   6.665  20.470  1.00 34.09           C  
ATOM   2634  O   GLN A 170      53.902   5.632  20.129  1.00 36.34           O  
ATOM   2635  CB  GLN A 170      54.471   8.113  22.163  1.00 35.77           C  
ATOM   2636  CG  GLN A 170      55.301   9.321  22.576  1.00 39.30           C  
ATOM   2637  CD  GLN A 170      56.779   9.147  22.302  1.00 42.17           C  
ATOM   2638  OE1 GLN A 170      57.591   9.026  23.232  1.00 44.32           O  
ATOM   2639  NE2 GLN A 170      57.145   9.121  21.018  1.00 43.87           N  
ATOM   2640  HN  GLN A 170      52.784   9.595  20.900  1.00 38.32           H  
ATOM   2641  HA  GLN A 170      55.110   7.899  20.090  1.00 38.32           H  
ATOM   2642  HB1 GLN A 170      53.513   8.180  22.678  1.00 38.32           H  
ATOM   2643  HB2 GLN A 170      55.001   7.220  22.495  1.00 38.32           H  
ATOM   2644  HG1 GLN A 170      54.946  10.191  22.024  1.00 38.32           H  
ATOM   2645  HG2 GLN A 170      55.164   9.487  23.644  1.00 38.32           H  
ATOM   2646 1HE2 GLN A 170      56.407   9.221  20.249  1.00 38.32           H  
ATOM   2647 2HE2 GLN A 170      58.176   9.001  20.758  1.00 38.32           H  
ATOM   2648  N   ALA A 171      52.072   6.751  20.733  1.00 32.59           N  
ATOM   2649  CA  ALA A 171      51.171   5.635  20.643  1.00 31.57           C  
ATOM   2650  C   ALA A 171      51.341   4.708  19.438  1.00 32.73           C  
ATOM   2651  O   ALA A 171      51.857   5.094  18.375  1.00 32.42           O  
ATOM   2652  CB  ALA A 171      49.768   6.120  20.729  1.00 31.22           C  
ATOM   2653  HN  ALA A 171      51.676   7.700  21.028  1.00 32.11           H  
ATOM   2654  HA  ALA A 171      51.343   5.025  21.530  1.00 32.11           H  
ATOM   2655  HB1 ALA A 171      49.085   5.273  20.661  1.00 32.11           H  
ATOM   2656  HB2 ALA A 171      49.571   6.812  19.910  1.00 32.11           H  
ATOM   2657  HB3 ALA A 171      49.617   6.631  21.680  1.00 32.11           H  
ATOM   2658  N   ALA A 172      50.893   3.469  19.641  1.00 32.43           N  
ATOM   2659  CA  ALA A 172      50.987   2.440  18.639  1.00 30.74           C  
ATOM   2660  C   ALA A 172      50.028   2.729  17.525  1.00 30.02           C  
ATOM   2661  O   ALA A 172      50.354   2.536  16.366  1.00 29.94           O  
ATOM   2662  CB  ALA A 172      50.680   1.104  19.252  1.00 33.06           C  
ATOM   2663  HN  ALA A 172      50.447   3.231  20.584  1.00 31.24           H  
ATOM   2664  HA  ALA A 172      52.001   2.424  18.240  1.00 31.24           H  
ATOM   2665  HB1 ALA A 172      50.752   0.329  18.490  1.00 31.24           H  
ATOM   2666  HB2 ALA A 172      49.670   1.116  19.663  1.00 31.24           H  
ATOM   2667  HB3 ALA A 172      51.394   0.897  20.049  1.00 31.24           H  
ATOM   2668  N   ASP A 173      48.821   3.134  17.884  1.00 29.20           N  
ATOM   2669  CA  ASP A 173      47.802   3.470  16.897  1.00 29.21           C  
ATOM   2670  C   ASP A 173      47.580   4.949  17.185  1.00 28.68           C  
ATOM   2671  O   ASP A 173      46.745   5.309  18.012  1.00 27.58           O  
ATOM   2672  CB  ASP A 173      46.512   2.674  17.151  1.00 29.77           C  
ATOM   2673  CG  ASP A 173      45.542   2.727  15.986  1.00 32.95           C  
ATOM   2674  OD1 ASP A 173      45.465   3.744  15.263  1.00 33.63           O  
ATOM   2675  OD2 ASP A 173      44.809   1.736  15.794  1.00 38.33           O  
ATOM   2676  HN  ASP A 173      48.587   3.217  18.925  1.00 31.17           H  
ATOM   2677  HA  ASP A 173      48.168   3.316  15.882  1.00 31.17           H  
ATOM   2678  HB1 ASP A 173      46.777   1.633  17.335  1.00 31.17           H  
ATOM   2679  HB2 ASP A 173      46.019   3.085  18.032  1.00 31.17           H  
ATOM   2680  N   LYS A 174      48.368   5.794  16.540  1.00 29.01           N  
ATOM   2681  CA  LYS A 174      48.255   7.221  16.764  1.00 30.28           C  
ATOM   2682  C   LYS A 174      46.883   7.725  16.322  1.00 30.26           C  
ATOM   2683  O   LYS A 174      46.086   8.170  17.134  1.00 30.21           O  
ATOM   2684  CB  LYS A 174      49.313   7.973  15.981  1.00 31.75           C  
ATOM   2685  CG  LYS A 174      50.640   7.311  15.808  1.00 32.55           C  
ATOM   2686  CD  LYS A 174      51.148   7.889  14.529  1.00 34.63           C  
ATOM   2687  CE  LYS A 174      52.624   8.044  14.511  1.00 38.31           C  
ATOM   2688  NZ  LYS A 174      52.958   8.935  13.328  1.00 41.26           N1+
ATOM   2689  HN  LYS A 174      49.094   5.421  15.848  1.00 33.14           H  
ATOM   2690  HA  LYS A 174      48.385   7.426  17.827  1.00 33.14           H  
ATOM   2691  HB1 LYS A 174      48.910   8.163  14.986  1.00 33.14           H  
ATOM   2692  HB2 LYS A 174      49.485   8.921  16.491  1.00 33.14           H  
ATOM   2693  HG1 LYS A 174      51.307   7.550  16.636  1.00 33.14           H  
ATOM   2694  HG2 LYS A 174      50.529   6.229  15.731  1.00 33.14           H  
ATOM   2695  HD1 LYS A 174      50.858   7.231  13.710  1.00 33.14           H  
ATOM   2696  HD2 LYS A 174      50.694   8.869  14.386  1.00 33.14           H  
ATOM   2697  HE1 LYS A 174      52.964   8.508  15.437  1.00 33.14           H  
ATOM   2698  HE2 LYS A 174      53.102   7.071  14.394  1.00 33.14           H  
ATOM   2699  HZ1 LYS A 174      54.017   9.076  13.275  1.00 33.14           H  
ATOM   2700  HZ2 LYS A 174      52.478   9.884  13.449  1.00 33.14           H  
ATOM   2701  HZ3 LYS A 174      52.614   8.474  12.426  1.00 33.14           H  
ATOM   2702  N   ALA A 175      46.573   7.594  15.040  1.00 29.62           N  
ATOM   2703  CA  ALA A 175      45.295   8.074  14.524  1.00 27.97           C  
ATOM   2704  C   ALA A 175      44.081   7.862  15.413  1.00 28.15           C  
ATOM   2705  O   ALA A 175      43.182   8.683  15.422  1.00 29.44           O  
ATOM   2706  CB  ALA A 175      45.040   7.478  13.167  1.00 28.31           C  
ATOM   2707  HN  ALA A 175      47.270   7.130  14.374  1.00 28.70           H  
ATOM   2708  HA  ALA A 175      45.397   9.150  14.381  1.00 28.70           H  
ATOM   2709  HB1 ALA A 175      44.085   7.839  12.785  1.00 28.70           H  
ATOM   2710  HB2 ALA A 175      45.012   6.391  13.246  1.00 28.70           H  
ATOM   2711  HB3 ALA A 175      45.838   7.772  12.485  1.00 28.70           H  
ATOM   2712  N   ALA A 176      44.101   6.802  16.213  1.00 29.92           N  
ATOM   2713  CA  ALA A 176      42.987   6.411  17.094  1.00 29.27           C  
ATOM   2714  C   ALA A 176      43.005   7.046  18.471  1.00 28.62           C  
ATOM   2715  O   ALA A 176      41.965   7.149  19.137  1.00 28.13           O  
ATOM   2716  CB  ALA A 176      42.953   4.883  17.225  1.00 27.23           C  
ATOM   2717  HN  ALA A 176      44.981   6.194  16.218  1.00 28.63           H  
ATOM   2718  HA  ALA A 176      42.062   6.717  16.606  1.00 28.63           H  
ATOM   2719  HB1 ALA A 176      42.129   4.592  17.877  1.00 28.63           H  
ATOM   2720  HB2 ALA A 176      43.893   4.533  17.651  1.00 28.63           H  
ATOM   2721  HB3 ALA A 176      42.812   4.436  16.241  1.00 28.63           H  
ATOM   2722  N   CYS A 177      44.213   7.346  18.936  1.00 28.50           N  
ATOM   2723  CA  CYS A 177      44.431   7.989  20.232  1.00 28.29           C  
ATOM   2724  C   CYS A 177      44.039   9.442  20.020  1.00 29.74           C  
ATOM   2725  O   CYS A 177      43.084   9.956  20.603  1.00 30.18           O  
ATOM   2726  CB  CYS A 177      45.912   7.930  20.572  1.00 26.85           C  
ATOM   2727  SG  CYS A 177      46.505   8.822  22.064  1.00 29.95           S  
ATOM   2728  HN  CYS A 177      45.065   7.106  18.335  1.00 28.92           H  
ATOM   2729  HA  CYS A 177      43.827   7.525  21.011  1.00 28.92           H  
ATOM   2730  HB1 CYS A 177      46.171   6.879  20.702  1.00 28.92           H  
ATOM   2731  HB2 CYS A 177      46.454   8.336  19.718  1.00 28.92           H  
ATOM   2732  N   LEU A 178      44.710  10.017  19.033  1.00 29.46           N  
ATOM   2733  CA  LEU A 178      44.595  11.403  18.662  1.00 28.43           C  
ATOM   2734  C   LEU A 178      43.311  11.918  18.104  1.00 27.87           C  
ATOM   2735  O   LEU A 178      42.808  12.908  18.584  1.00 30.19           O  
ATOM   2736  CB  LEU A 178      45.720  11.763  17.705  1.00 28.24           C  
ATOM   2737  CG  LEU A 178      45.906  13.257  17.536  1.00 26.33           C  
ATOM   2738  CD1 LEU A 178      46.079  13.880  18.909  1.00 25.23           C  
ATOM   2739  CD2 LEU A 178      47.102  13.518  16.658  1.00 24.75           C  
ATOM   2740  HN  LEU A 178      45.386   9.407  18.471  1.00 27.56           H  
ATOM   2741  HA  LEU A 178      44.779  11.975  19.572  1.00 27.56           H  
ATOM   2742  HB1 LEU A 178      46.649  11.340  18.088  1.00 27.56           H  
ATOM   2743  HB2 LEU A 178      45.497  11.329  16.730  1.00 27.56           H  
ATOM   2744  HG  LEU A 178      45.018  13.676  17.063  1.00 27.56           H  
ATOM   2745 1HD1 LEU A 178      46.214  14.957  18.806  1.00 27.56           H  
ATOM   2746 2HD1 LEU A 178      46.954  13.450  19.396  1.00 27.56           H  
ATOM   2747 3HD1 LEU A 178      45.193  13.682  19.513  1.00 27.56           H  
ATOM   2748 1HD2 LEU A 178      47.236  14.593  16.536  1.00 27.56           H  
ATOM   2749 2HD2 LEU A 178      46.944  13.059  15.682  1.00 27.56           H  
ATOM   2750 3HD2 LEU A 178      47.992  13.091  17.120  1.00 27.56           H  
ATOM   2751  N   LEU A 179      42.749  11.269  17.109  1.00 28.23           N  
ATOM   2752  CA  LEU A 179      41.555  11.833  16.522  1.00 27.06           C  
ATOM   2753  C   LEU A 179      40.440  12.199  17.485  1.00 27.43           C  
ATOM   2754  O   LEU A 179      39.918  13.299  17.448  1.00 27.06           O  
ATOM   2755  CB  LEU A 179      41.039  10.957  15.389  1.00 27.77           C  
ATOM   2756  CG  LEU A 179      41.637  11.045  13.979  1.00 27.60           C  
ATOM   2757  CD1 LEU A 179      40.459  11.064  13.020  1.00 26.19           C  
ATOM   2758  CD2 LEU A 179      42.507  12.260  13.758  1.00 27.59           C  
ATOM   2759  HN  LEU A 179      43.163  10.352  16.745  1.00 27.37           H  
ATOM   2760  HA  LEU A 179      41.866  12.769  16.057  1.00 27.37           H  
ATOM   2761  HB1 LEU A 179      41.167   9.925  15.714  1.00 27.37           H  
ATOM   2762  HB2 LEU A 179      39.976  11.178  15.288  1.00 27.37           H  
ATOM   2763  HG  LEU A 179      42.229  10.149  13.791  1.00 27.37           H  
ATOM   2764 1HD1 LEU A 179      40.825  11.126  11.995  1.00 27.37           H  
ATOM   2765 2HD1 LEU A 179      39.830  11.928  13.234  1.00 27.37           H  
ATOM   2766 3HD1 LEU A 179      39.876  10.151  13.142  1.00 27.37           H  
ATOM   2767 1HD2 LEU A 179      42.892  12.251  12.739  1.00 27.37           H  
ATOM   2768 2HD2 LEU A 179      43.340  12.244  14.461  1.00 27.37           H  
ATOM   2769 3HD2 LEU A 179      41.917  13.163  13.915  1.00 27.37           H  
ATOM   2770  N   PRO A 180      40.061  11.290  18.380  1.00 28.26           N  
ATOM   2771  CA  PRO A 180      38.980  11.634  19.312  1.00 28.36           C  
ATOM   2772  C   PRO A 180      39.289  12.802  20.210  1.00 27.32           C  
ATOM   2773  O   PRO A 180      38.387  13.392  20.794  1.00 29.03           O  
ATOM   2774  CB  PRO A 180      38.815  10.349  20.140  1.00 28.14           C  
ATOM   2775  CG  PRO A 180      40.157   9.702  20.038  1.00 28.78           C  
ATOM   2776  CD  PRO A 180      40.492   9.904  18.584  1.00 28.08           C  
ATOM   2777  HA  PRO A 180      38.064  11.832  18.755  1.00 28.28           H  
ATOM   2778  HB1 PRO A 180      38.571  10.581  21.177  1.00 28.28           H  
ATOM   2779  HB2 PRO A 180      38.040   9.709  19.718  1.00 28.28           H  
ATOM   2780  HG1 PRO A 180      40.884  10.194  20.684  1.00 28.28           H  
ATOM   2781  HG2 PRO A 180      40.106   8.643  20.289  1.00 28.28           H  
ATOM   2782  HD1 PRO A 180      41.560   9.787  18.401  1.00 28.28           H  
ATOM   2783  HD2 PRO A 180      39.936   9.216  17.947  1.00 28.28           H  
ATOM   2784  N   LYS A 181      40.566  13.095  20.355  1.00 26.89           N  
ATOM   2785  CA  LYS A 181      41.017  14.180  21.206  1.00 27.16           C  
ATOM   2786  C   LYS A 181      40.869  15.565  20.586  1.00 27.67           C  
ATOM   2787  O   LYS A 181      40.352  16.488  21.222  1.00 28.00           O  
ATOM   2788  CB  LYS A 181      42.443  13.917  21.639  1.00 26.38           C  
ATOM   2789  CG  LYS A 181      42.471  13.116  22.876  1.00 24.88           C  
ATOM   2790  CD  LYS A 181      43.744  12.397  22.995  1.00 26.13           C  
ATOM   2791  CE  LYS A 181      43.845  11.828  24.351  1.00 25.44           C  
ATOM   2792  NZ  LYS A 181      45.287  11.897  24.623  1.00 31.23           N1+
ATOM   2793  HN  LYS A 181      41.294  12.514  19.828  1.00 27.09           H  
ATOM   2794  HA  LYS A 181      40.400  14.162  22.104  1.00 27.09           H  
ATOM   2795  HB1 LYS A 181      42.963  13.374  20.849  1.00 27.09           H  
ATOM   2796  HB2 LYS A 181      42.944  14.868  21.817  1.00 27.09           H  
ATOM   2797  HG1 LYS A 181      42.351  13.777  23.734  1.00 27.09           H  
ATOM   2798  HG2 LYS A 181      41.653  12.396  22.855  1.00 27.09           H  
ATOM   2799  HD1 LYS A 181      43.782  11.595  22.258  1.00 27.09           H  
ATOM   2800  HD2 LYS A 181      44.571  13.086  22.825  1.00 27.09           H  
ATOM   2801  HE1 LYS A 181      43.281  12.422  25.070  1.00 27.09           H  
ATOM   2802  HE2 LYS A 181      43.490  10.798  24.372  1.00 27.09           H  
ATOM   2803  HZ1 LYS A 181      45.486  11.504  25.598  1.00 27.09           H  
ATOM   2804  HZ2 LYS A 181      45.611  12.916  24.577  1.00 27.09           H  
ATOM   2805  HZ3 LYS A 181      45.816  11.321  23.892  1.00 27.09           H  
ATOM   2806  N   LEU A 182      41.307  15.696  19.341  1.00 26.65           N  
ATOM   2807  CA  LEU A 182      41.180  16.937  18.613  1.00 24.64           C  
ATOM   2808  C   LEU A 182      39.716  17.249  18.487  1.00 24.44           C  
ATOM   2809  O   LEU A 182      39.334  18.391  18.252  1.00 26.55           O  
ATOM   2810  CB  LEU A 182      41.719  16.768  17.207  1.00 23.12           C  
ATOM   2811  CG  LEU A 182      43.184  16.401  17.054  1.00 22.40           C  
ATOM   2812  CD1 LEU A 182      43.511  16.421  15.575  1.00 22.31           C  
ATOM   2813  CD2 LEU A 182      44.080  17.371  17.784  1.00 22.67           C  
ATOM   2814  HN  LEU A 182      41.768  14.858  18.862  1.00 24.10           H  
ATOM   2815  HA  LEU A 182      41.702  17.742  19.131  1.00 24.10           H  
ATOM   2816  HB1 LEU A 182      41.135  15.983  16.726  1.00 24.10           H  
ATOM   2817  HB2 LEU A 182      41.563  17.711  16.683  1.00 24.10           H  
ATOM   2818  HG  LEU A 182      43.346  15.397  17.445  1.00 24.10           H  
ATOM   2819 1HD1 LEU A 182      44.560  16.161  15.431  1.00 24.10           H  
ATOM   2820 2HD1 LEU A 182      43.326  17.418  15.175  1.00 24.10           H  
ATOM   2821 3HD1 LEU A 182      42.883  15.699  15.054  1.00 24.10           H  
ATOM   2822 1HD2 LEU A 182      45.121  17.075  17.651  1.00 24.10           H  
ATOM   2823 2HD2 LEU A 182      43.834  17.365  18.846  1.00 24.10           H  
ATOM   2824 3HD2 LEU A 182      43.934  18.374  17.383  1.00 24.10           H  
ATOM   2825  N   ASP A 183      38.892  16.222  18.565  1.00 25.13           N  
ATOM   2826  CA  ASP A 183      37.467  16.421  18.425  1.00 26.60           C  
ATOM   2827  C   ASP A 183      36.833  16.933  19.676  1.00 27.61           C  
ATOM   2828  O   ASP A 183      35.895  17.709  19.624  1.00 30.33           O  
ATOM   2829  CB  ASP A 183      36.792  15.150  17.975  1.00 28.82           C  
ATOM   2830  CG  ASP A 183      36.907  14.942  16.492  1.00 33.74           C  
ATOM   2831  OD1 ASP A 183      36.095  15.553  15.756  1.00 40.10           O  
ATOM   2832  OD2 ASP A 183      37.824  14.210  16.048  1.00 35.67           O  
ATOM   2833  HN  ASP A 183      39.279  15.239  18.732  1.00 31.00           H  
ATOM   2834  HA  ASP A 183      37.313  17.169  17.647  1.00 31.00           H  
ATOM   2835  HB1 ASP A 183      37.257  14.306  18.485  1.00 31.00           H  
ATOM   2836  HB2 ASP A 183      35.736  15.200  18.242  1.00 31.00           H  
ATOM   2837  N   GLU A 184      37.325  16.506  20.818  1.00 27.99           N  
ATOM   2838  CA  GLU A 184      36.747  16.972  22.044  1.00 28.49           C  
ATOM   2839  C   GLU A 184      37.139  18.428  22.204  1.00 28.14           C  
ATOM   2840  O   GLU A 184      36.318  19.279  22.512  1.00 28.85           O  
ATOM   2841  CB  GLU A 184      37.271  16.158  23.206  1.00 31.01           C  
ATOM   2842  CG  GLU A 184      36.257  16.068  24.328  1.00 34.65           C  
ATOM   2843  CD  GLU A 184      36.809  15.379  25.551  1.00 37.51           C  
ATOM   2844  OE1 GLU A 184      38.057  15.219  25.611  1.00 38.54           O  
ATOM   2845  OE2 GLU A 184      35.993  15.003  26.439  1.00 37.87           O  
ATOM   2846  HN  GLU A 184      38.146  15.820  20.832  1.00 32.56           H  
ATOM   2847  HA  GLU A 184      35.661  16.887  21.995  1.00 32.56           H  
ATOM   2848  HB1 GLU A 184      37.502  15.152  22.857  1.00 32.56           H  
ATOM   2849  HB2 GLU A 184      38.178  16.628  23.586  1.00 32.56           H  
ATOM   2850  HG1 GLU A 184      35.950  17.077  24.604  1.00 32.56           H  
ATOM   2851  HG2 GLU A 184      35.391  15.509  23.973  1.00 32.56           H  
ATOM   2852  N   LEU A 185      38.410  18.717  21.982  1.00 28.30           N  
ATOM   2853  CA  LEU A 185      38.920  20.082  22.083  1.00 26.58           C  
ATOM   2854  C   LEU A 185      38.209  21.041  21.125  1.00 27.70           C  
ATOM   2855  O   LEU A 185      37.678  22.060  21.542  1.00 28.24           O  
ATOM   2856  CB  LEU A 185      40.410  20.087  21.799  1.00 23.58           C  
ATOM   2857  CG  LEU A 185      41.276  19.728  22.989  1.00 21.44           C  
ATOM   2858  CD1 LEU A 185      42.695  20.092  22.621  1.00 22.36           C  
ATOM   2859  CD2 LEU A 185      40.844  20.518  24.202  1.00 17.41           C  
ATOM   2860  HN  LEU A 185      39.084  17.928  21.721  1.00 24.45           H  
ATOM   2861  HA  LEU A 185      38.763  20.434  23.103  1.00 24.45           H  
ATOM   2862  HB1 LEU A 185      40.608  19.367  21.004  1.00 24.45           H  
ATOM   2863  HB2 LEU A 185      40.689  21.086  21.463  1.00 24.45           H  
ATOM   2864  HG  LEU A 185      41.205  18.660  23.194  1.00 24.45           H  
ATOM   2865 1HD1 LEU A 185      43.359  19.851  23.451  1.00 24.45           H  
ATOM   2866 2HD1 LEU A 185      42.753  21.159  22.408  1.00 24.45           H  
ATOM   2867 3HD1 LEU A 185      42.998  19.529  21.738  1.00 24.45           H  
ATOM   2868 1HD2 LEU A 185      41.473  20.253  25.052  1.00 24.45           H  
ATOM   2869 2HD2 LEU A 185      39.804  20.288  24.434  1.00 24.45           H  
ATOM   2870 3HD2 LEU A 185      40.943  21.584  23.996  1.00 24.45           H  
ATOM   2871  N   ARG A 186      38.134  20.668  19.853  1.00 28.50           N  
ATOM   2872  CA  ARG A 186      37.505  21.497  18.849  1.00 29.18           C  
ATOM   2873  C   ARG A 186      36.076  21.860  19.216  1.00 30.35           C  
ATOM   2874  O   ARG A 186      35.650  22.989  19.018  1.00 34.52           O  
ATOM   2875  CB  ARG A 186      37.603  20.775  17.507  1.00 31.23           C  
ATOM   2876  CG  ARG A 186      37.048  21.510  16.315  1.00 34.83           C  
ATOM   2877  CD  ARG A 186      35.624  21.072  16.141  1.00 39.42           C  
ATOM   2878  NE  ARG A 186      34.962  21.623  14.958  1.00 43.77           N  
ATOM   2879  CZ  ARG A 186      33.663  21.949  14.920  1.00 44.69           C  
ATOM   2880  NH1 ARG A 186      32.899  21.813  16.011  1.00 44.54           N  
ATOM   2881  NH2 ARG A 186      33.125  22.431  13.801  1.00 43.56           N  
ATOM   2882  HN  ARG A 186      38.551  19.727  19.562  1.00 36.78           H  
ATOM   2883  HA  ARG A 186      38.076  22.422  18.773  1.00 36.78           H  
ATOM   2884  HB1 ARG A 186      38.657  20.575  17.313  1.00 36.78           H  
ATOM   2885  HB2 ARG A 186      37.064  19.832  17.597  1.00 36.78           H  
ATOM   2886  HG1 ARG A 186      37.088  22.585  16.489  1.00 36.78           H  
ATOM   2887  HG2 ARG A 186      37.625  21.263  15.424  1.00 36.78           H  
ATOM   2888  HD1 ARG A 186      35.609  19.985  16.065  1.00 36.78           H  
ATOM   2889  HD2 ARG A 186      35.062  21.383  17.022  1.00 36.78           H  
ATOM   2890  HE  ARG A 186      35.547  21.774  14.075  1.00 36.78           H  
ATOM   2891 1HH1 ARG A 186      33.325  21.442  16.920  1.00 36.78           H  
ATOM   2892 2HH1 ARG A 186      31.862  22.075  15.974  1.00 36.78           H  
ATOM   2893 1HH2 ARG A 186      33.731  22.559  12.928  1.00 36.78           H  
ATOM   2894 2HH2 ARG A 186      32.087  22.690  13.775  1.00 36.78           H  
ATOM   2895  N   ASP A 187      35.384  20.933  19.855  1.00 30.07           N  
ATOM   2896  CA  ASP A 187      33.987  21.058  20.263  1.00 28.69           C  
ATOM   2897  C   ASP A 187      33.773  21.920  21.500  1.00 27.70           C  
ATOM   2898  O   ASP A 187      32.777  22.641  21.618  1.00 26.86           O  
ATOM   2899  CB  ASP A 187      33.460  19.647  20.588  1.00 31.86           C  
ATOM   2900  CG  ASP A 187      32.454  19.127  19.580  1.00 34.49           C  
ATOM   2901  OD1 ASP A 187      32.868  18.618  18.508  1.00 34.95           O  
ATOM   2902  OD2 ASP A 187      31.242  19.169  19.903  1.00 35.97           O  
ATOM   2903  HN  ASP A 187      35.887  20.019  20.092  1.00 31.32           H  
ATOM   2904  HA  ASP A 187      33.410  21.472  19.436  1.00 31.32           H  
ATOM   2905  HB1 ASP A 187      34.307  18.961  20.615  1.00 31.32           H  
ATOM   2906  HB2 ASP A 187      32.983  19.675  21.568  1.00 31.32           H  
ATOM   2907  N   GLU A 188      34.623  21.689  22.492  1.00 27.81           N  
ATOM   2908  CA  GLU A 188      34.586  22.398  23.760  1.00 27.68           C  
ATOM   2909  C   GLU A 188      35.234  23.784  23.611  1.00 26.72           C  
ATOM   2910  O   GLU A 188      35.096  24.633  24.484  1.00 27.78           O  
ATOM   2911  CB  GLU A 188      35.316  21.574  24.807  1.00 29.40           C  
ATOM   2912  CG  GLU A 188      35.253  22.176  26.177  1.00 36.88           C  
ATOM   2913  CD  GLU A 188      36.272  21.560  27.129  1.00 39.52           C  
ATOM   2914  OE1 GLU A 188      36.700  20.418  26.838  1.00 40.00           O  
ATOM   2915  OE2 GLU A 188      36.625  22.210  28.166  1.00 39.92           O  
ATOM   2916  HN  GLU A 188      35.375  20.941  22.351  1.00 32.86           H  
ATOM   2917  HA  GLU A 188      33.548  22.523  24.067  1.00 32.86           H  
ATOM   2918  HB1 GLU A 188      34.866  20.582  24.843  1.00 32.86           H  
ATOM   2919  HB2 GLU A 188      36.362  21.489  24.514  1.00 32.86           H  
ATOM   2920  HG1 GLU A 188      35.449  23.245  26.099  1.00 32.86           H  
ATOM   2921  HG2 GLU A 188      34.254  22.018  26.583  1.00 32.86           H  
ATOM   2922  N   GLY A 189      35.950  23.976  22.504  1.00 23.60           N  
ATOM   2923  CA  GLY A 189      36.569  25.226  22.202  1.00 22.68           C  
ATOM   2924  C   GLY A 189      35.448  26.107  21.708  1.00 24.65           C  
ATOM   2925  O   GLY A 189      35.319  27.271  22.097  1.00 26.66           O  
ATOM   2926  HN  GLY A 189      36.065  23.164  21.817  1.00 24.40           H  
ATOM   2927  HA1 GLY A 189      37.026  25.653  23.095  1.00 24.40           H  
ATOM   2928  HA2 GLY A 189      37.327  25.101  21.429  1.00 24.40           H  
ATOM   2929  N   LYS A 190      34.623  25.573  20.824  1.00 24.34           N  
ATOM   2930  CA  LYS A 190      33.512  26.355  20.316  1.00 23.57           C  
ATOM   2931  C   LYS A 190      32.584  26.762  21.431  1.00 23.66           C  
ATOM   2932  O   LYS A 190      32.121  27.886  21.462  1.00 25.07           O  
ATOM   2933  CB  LYS A 190      32.756  25.594  19.237  1.00 23.12           C  
ATOM   2934  CG  LYS A 190      33.468  25.622  17.913  1.00 27.10           C  
ATOM   2935  CD  LYS A 190      32.775  24.806  16.834  1.00 30.27           C  
ATOM   2936  CE  LYS A 190      31.313  25.250  16.585  1.00 33.97           C  
ATOM   2937  NZ  LYS A 190      30.833  24.974  15.171  1.00 32.58           N1+
ATOM   2938  HN  LYS A 190      34.774  24.569  20.485  1.00 27.08           H  
ATOM   2939  HA  LYS A 190      33.917  27.262  19.867  1.00 27.08           H  
ATOM   2940  HB1 LYS A 190      32.644  24.557  19.553  1.00 27.08           H  
ATOM   2941  HB2 LYS A 190      31.771  26.045  19.115  1.00 27.08           H  
ATOM   2942  HG1 LYS A 190      33.530  26.657  17.576  1.00 27.08           H  
ATOM   2943  HG2 LYS A 190      34.473  25.225  18.054  1.00 27.08           H  
ATOM   2944  HD1 LYS A 190      33.334  24.914  15.904  1.00 27.08           H  
ATOM   2945  HD2 LYS A 190      32.773  23.759  17.138  1.00 27.08           H  
ATOM   2946  HE1 LYS A 190      30.666  24.715  17.280  1.00 27.08           H  
ATOM   2947  HE2 LYS A 190      31.241  26.321  16.772  1.00 27.08           H  
ATOM   2948  HZ1 LYS A 190      29.820  25.303  15.067  1.00 27.08           H  
ATOM   2949  HZ2 LYS A 190      30.888  23.924  14.974  1.00 27.08           H  
ATOM   2950  HZ3 LYS A 190      31.452  25.500  14.475  1.00 27.08           H  
ATOM   2951  N   ALA A 191      32.337  25.850  22.364  1.00 23.59           N  
ATOM   2952  CA  ALA A 191      31.448  26.105  23.485  1.00 22.40           C  
ATOM   2953  C   ALA A 191      31.966  27.209  24.389  1.00 22.61           C  
ATOM   2954  O   ALA A 191      31.208  28.051  24.869  1.00 25.27           O  
ATOM   2955  CB  ALA A 191      31.235  24.843  24.267  1.00 18.05           C  
ATOM   2956  HN  ALA A 191      32.809  24.893  22.288  1.00 22.38           H  
ATOM   2957  HA  ALA A 191      30.484  26.421  23.086  1.00 22.38           H  
ATOM   2958  HB1 ALA A 191      30.568  25.043  25.105  1.00 22.38           H  
ATOM   2959  HB2 ALA A 191      32.192  24.482  24.643  1.00 22.38           H  
ATOM   2960  HB3 ALA A 191      30.790  24.086  23.621  1.00 22.38           H  
ATOM   2961  N   SER A 192      33.258  27.195  24.645  1.00 23.52           N  
ATOM   2962  CA  SER A 192      33.876  28.213  25.491  1.00 23.50           C  
ATOM   2963  C   SER A 192      33.677  29.572  24.837  1.00 22.89           C  
ATOM   2964  O   SER A 192      33.268  30.540  25.472  1.00 24.71           O  
ATOM   2965  CB  SER A 192      35.363  27.909  25.622  1.00 22.97           C  
ATOM   2966  OG  SER A 192      36.051  28.961  26.223  1.00 27.11           O  
ATOM   2967  HN  SER A 192      33.867  26.422  24.225  1.00 24.12           H  
ATOM   2968  HA  SER A 192      33.410  28.206  26.476  1.00 24.12           H  
ATOM   2969  HB1 SER A 192      35.488  27.012  26.229  1.00 24.12           H  
ATOM   2970  HB2 SER A 192      35.778  27.737  24.629  1.00 24.12           H  
ATOM   2971  HG  SER A 192      35.941  29.829  25.643  1.00 24.12           H  
ATOM   2972  N   SER A 193      33.930  29.611  23.544  1.00 20.58           N  
ATOM   2973  CA  SER A 193      33.804  30.810  22.770  1.00 21.41           C  
ATOM   2974  C   SER A 193      32.432  31.429  22.791  1.00 21.05           C  
ATOM   2975  O   SER A 193      32.310  32.650  22.904  1.00 22.55           O  
ATOM   2976  CB  SER A 193      34.190  30.530  21.319  1.00 23.28           C  
ATOM   2977  OG  SER A 193      34.065  31.704  20.535  1.00 25.47           O  
ATOM   2978  HN  SER A 193      34.242  28.713  23.054  1.00 22.39           H  
ATOM   2979  HA  SER A 193      34.507  31.541  23.168  1.00 22.39           H  
ATOM   2980  HB1 SER A 193      35.223  30.184  21.283  1.00 22.39           H  
ATOM   2981  HB2 SER A 193      33.534  29.759  20.916  1.00 22.39           H  
ATOM   2982  HG  SER A 193      33.071  32.040  20.564  1.00 22.39           H  
ATOM   2983  N   ALA A 194      31.407  30.601  22.618  1.00 20.43           N  
ATOM   2984  CA  ALA A 194      30.030  31.069  22.586  1.00 21.45           C  
ATOM   2985  C   ALA A 194      29.647  31.756  23.861  1.00 23.44           C  
ATOM   2986  O   ALA A 194      28.989  32.803  23.834  1.00 23.71           O  
ATOM   2987  CB  ALA A 194      29.118  29.947  22.333  1.00 21.81           C  
ATOM   2988  HN  ALA A 194      31.601  29.556  22.498  1.00 22.17           H  
ATOM   2989  HA  ALA A 194      29.930  31.783  21.769  1.00 22.17           H  
ATOM   2990  HB1 ALA A 194      28.091  30.311  22.312  1.00 22.17           H  
ATOM   2991  HB2 ALA A 194      29.224  29.206  23.126  1.00 22.17           H  
ATOM   2992  HB3 ALA A 194      29.361  29.490  21.374  1.00 22.17           H  
ATOM   2993  N   LYS A 195      30.063  31.131  24.968  1.00 24.84           N  
ATOM   2994  CA  LYS A 195      29.841  31.595  26.336  1.00 24.21           C  
ATOM   2995  C   LYS A 195      30.579  32.891  26.610  1.00 21.52           C  
ATOM   2996  O   LYS A 195      30.008  33.809  27.186  1.00 21.61           O  
ATOM   2997  CB  LYS A 195      30.276  30.511  27.336  1.00 28.46           C  
ATOM   2998  CG  LYS A 195      29.184  29.482  27.704  1.00 32.74           C  
ATOM   2999  CD  LYS A 195      29.699  28.358  28.650  1.00 38.58           C  
ATOM   3000  CE  LYS A 195      30.376  28.895  29.932  1.00 41.94           C  
ATOM   3001  NZ  LYS A 195      30.814  27.775  30.838  1.00 44.98           N1+
ATOM   3002  HN  LYS A 195      30.603  30.216  24.842  1.00 30.99           H  
ATOM   3003  HA  LYS A 195      28.774  31.774  26.468  1.00 30.99           H  
ATOM   3004  HB1 LYS A 195      31.117  29.970  26.903  1.00 30.99           H  
ATOM   3005  HB2 LYS A 195      30.596  31.006  28.253  1.00 30.99           H  
ATOM   3006  HG1 LYS A 195      28.367  30.006  28.200  1.00 30.99           H  
ATOM   3007  HG2 LYS A 195      28.817  29.022  26.786  1.00 30.99           H  
ATOM   3008  HD1 LYS A 195      28.852  27.737  28.941  1.00 30.99           H  
ATOM   3009  HD2 LYS A 195      30.423  27.753  28.105  1.00 30.99           H  
ATOM   3010  HE1 LYS A 195      31.249  29.484  29.651  1.00 30.99           H  
ATOM   3011  HE2 LYS A 195      29.668  29.527  30.468  1.00 30.99           H  
ATOM   3012  HZ1 LYS A 195      31.277  28.183  31.712  1.00 30.99           H  
ATOM   3013  HZ2 LYS A 195      31.514  27.152  30.322  1.00 30.99           H  
ATOM   3014  HZ3 LYS A 195      29.963  27.193  31.124  1.00 30.99           H  
ATOM   3015  N   GLN A 196      31.827  33.003  26.165  1.00 19.50           N  
ATOM   3016  CA  GLN A 196      32.566  34.259  26.396  1.00 20.68           C  
ATOM   3017  C   GLN A 196      31.969  35.441  25.649  1.00 21.01           C  
ATOM   3018  O   GLN A 196      31.844  36.526  26.215  1.00 22.87           O  
ATOM   3019  CB  GLN A 196      34.038  34.122  26.058  1.00 19.33           C  
ATOM   3020  CG  GLN A 196      34.867  35.258  26.538  1.00 17.90           C  
ATOM   3021  CD  GLN A 196      34.764  35.500  28.018  1.00 20.29           C  
ATOM   3022  OE1 GLN A 196      35.253  36.521  28.522  1.00 23.71           O  
ATOM   3023  NE2 GLN A 196      34.201  34.556  28.742  1.00 18.93           N  
ATOM   3024  HN  GLN A 196      32.290  32.191  25.645  1.00 20.47           H  
ATOM   3025  HA  GLN A 196      32.499  34.482  27.461  1.00 20.47           H  
ATOM   3026  HB1 GLN A 196      34.412  33.206  26.514  1.00 20.47           H  
ATOM   3027  HB2 GLN A 196      34.138  34.056  24.975  1.00 20.47           H  
ATOM   3028  HG1 GLN A 196      35.909  35.050  26.295  1.00 20.47           H  
ATOM   3029  HG2 GLN A 196      34.546  36.161  26.019  1.00 20.47           H  
ATOM   3030 1HE2 GLN A 196      33.841  33.665  28.272  1.00 20.47           H  
ATOM   3031 2HE2 GLN A 196      34.104  34.680  29.800  1.00 20.47           H  
ATOM   3032  N   ARG A 197      31.574  35.205  24.391  1.00 19.95           N  
ATOM   3033  CA  ARG A 197      30.923  36.193  23.545  1.00 16.53           C  
ATOM   3034  C   ARG A 197      29.676  36.744  24.243  1.00 18.50           C  
ATOM   3035  O   ARG A 197      29.322  37.903  24.088  1.00 19.51           O  
ATOM   3036  CB  ARG A 197      30.497  35.514  22.269  1.00 15.77           C  
ATOM   3037  CG  ARG A 197      30.126  36.458  21.185  1.00 15.57           C  
ATOM   3038  CD  ARG A 197      31.349  37.214  20.783  1.00 14.51           C  
ATOM   3039  NE  ARG A 197      31.039  38.239  19.801  1.00 13.21           N  
ATOM   3040  CZ  ARG A 197      30.279  39.307  20.019  1.00 14.00           C  
ATOM   3041  NH1 ARG A 197      29.703  39.553  21.191  1.00 10.28           N  
ATOM   3042  NH2 ARG A 197      30.097  40.150  19.029  1.00 16.77           N  
ATOM   3043  HN  ARG A 197      31.748  34.231  23.984  1.00 15.87           H  
ATOM   3044  HA  ARG A 197      31.614  37.006  23.322  1.00 15.87           H  
ATOM   3045  HB1 ARG A 197      31.322  34.894  21.918  1.00 15.87           H  
ATOM   3046  HB2 ARG A 197      29.635  34.884  22.486  1.00 15.87           H  
ATOM   3047  HG1 ARG A 197      29.738  35.904  20.330  1.00 15.87           H  
ATOM   3048  HG2 ARG A 197      29.366  37.151  21.544  1.00 15.87           H  
ATOM   3049  HD1 ARG A 197      31.780  37.687  21.666  1.00 15.87           H  
ATOM   3050  HD2 ARG A 197      32.071  36.519  20.354  1.00 15.87           H  
ATOM   3051  HE  ARG A 197      31.457  38.125  18.823  1.00 15.87           H  
ATOM   3052 1HH1 ARG A 197      29.843  38.877  22.008  1.00 15.87           H  
ATOM   3053 2HH1 ARG A 197      29.099  40.427  21.317  1.00 15.87           H  
ATOM   3054 1HH2 ARG A 197      30.555  39.967  18.080  1.00 15.87           H  
ATOM   3055 2HH2 ARG A 197      29.491  41.020  19.172  1.00 15.87           H  
ATOM   3056  N   LEU A 198      28.976  35.906  25.002  1.00 19.59           N  
ATOM   3057  CA  LEU A 198      27.770  36.360  25.687  1.00 18.26           C  
ATOM   3058  C   LEU A 198      28.126  37.306  26.829  1.00 19.03           C  
ATOM   3059  O   LEU A 198      27.377  38.225  27.114  1.00 19.53           O  
ATOM   3060  CB  LEU A 198      26.988  35.166  26.223  1.00 17.44           C  
ATOM   3061  CG  LEU A 198      25.689  35.474  26.956  1.00 18.62           C  
ATOM   3062  CD1 LEU A 198      24.614  35.784  26.004  1.00 21.24           C  
ATOM   3063  CD2 LEU A 198      25.253  34.333  27.788  1.00 19.99           C  
ATOM   3064  HN  LEU A 198      29.299  34.892  25.111  1.00 19.21           H  
ATOM   3065  HA  LEU A 198      27.144  36.895  24.973  1.00 19.21           H  
ATOM   3066  HB1 LEU A 198      26.745  34.523  25.377  1.00 19.21           H  
ATOM   3067  HB2 LEU A 198      27.638  34.629  26.914  1.00 19.21           H  
ATOM   3068  HG  LEU A 198      25.847  36.338  27.601  1.00 19.21           H  
ATOM   3069 1HD1 LEU A 198      23.696  36.001  26.550  1.00 19.21           H  
ATOM   3070 2HD1 LEU A 198      24.452  34.929  25.347  1.00 19.21           H  
ATOM   3071 3HD1 LEU A 198      24.895  36.652  25.408  1.00 19.21           H  
ATOM   3072 1HD2 LEU A 198      24.323  34.588  28.296  1.00 19.21           H  
ATOM   3073 2HD2 LEU A 198      26.021  34.108  28.528  1.00 19.21           H  
ATOM   3074 3HD2 LEU A 198      25.093  33.461  27.154  1.00 19.21           H  
ATOM   3075  N   LYS A 199      29.275  37.094  27.466  1.00 18.92           N  
ATOM   3076  CA  LYS A 199      29.715  37.937  28.567  1.00 19.76           C  
ATOM   3077  C   LYS A 199      30.112  39.316  28.076  1.00 21.09           C  
ATOM   3078  O   LYS A 199      29.722  40.323  28.652  1.00 22.32           O  
ATOM   3079  CB  LYS A 199      30.874  37.275  29.318  1.00 21.83           C  
ATOM   3080  CG  LYS A 199      30.442  36.032  30.058  1.00 22.67           C  
ATOM   3081  CD  LYS A 199      31.525  35.372  30.844  1.00 25.37           C  
ATOM   3082  CE  LYS A 199      30.958  34.161  31.558  1.00 24.97           C  
ATOM   3083  NZ  LYS A 199      31.399  34.298  32.975  1.00 30.92           N1+
ATOM   3084  HN  LYS A 199      29.895  36.278  27.159  1.00 23.09           H  
ATOM   3085  HA  LYS A 199      28.882  38.051  29.261  1.00 23.09           H  
ATOM   3086  HB1 LYS A 199      31.648  37.004  28.600  1.00 23.09           H  
ATOM   3087  HB2 LYS A 199      31.278  37.988  30.037  1.00 23.09           H  
ATOM   3088  HG1 LYS A 199      29.641  36.306  30.745  1.00 23.09           H  
ATOM   3089  HG2 LYS A 199      30.066  35.315  29.328  1.00 23.09           H  
ATOM   3090  HD1 LYS A 199      32.323  35.058  30.171  1.00 23.09           H  
ATOM   3091  HD2 LYS A 199      31.922  36.074  31.577  1.00 23.09           H  
ATOM   3092  HE1 LYS A 199      29.870  34.156  31.496  1.00 23.09           H  
ATOM   3093  HE2 LYS A 199      31.352  33.242  31.123  1.00 23.09           H  
ATOM   3094  HZ1 LYS A 199      31.032  33.470  33.545  1.00 23.09           H  
ATOM   3095  HZ2 LYS A 199      31.014  35.209  33.382  1.00 23.09           H  
ATOM   3096  HZ3 LYS A 199      32.468  34.313  33.016  1.00 23.09           H  
ATOM   3097  N   CYS A 200      30.856  39.354  26.979  1.00 22.01           N  
ATOM   3098  CA  CYS A 200      31.273  40.596  26.370  1.00 20.47           C  
ATOM   3099  C   CYS A 200      30.119  41.402  25.846  1.00 22.58           C  
ATOM   3100  O   CYS A 200      30.172  42.639  25.902  1.00 24.65           O  
ATOM   3101  CB  CYS A 200      32.189  40.334  25.207  1.00 18.95           C  
ATOM   3102  SG  CYS A 200      33.773  39.637  25.697  1.00 18.82           S  
ATOM   3103  HN  CYS A 200      31.158  38.432  26.529  1.00 21.25           H  
ATOM   3104  HA  CYS A 200      31.808  41.189  27.112  1.00 21.25           H  
ATOM   3105  HB1 CYS A 200      31.698  39.635  24.530  1.00 21.25           H  
ATOM   3106  HB2 CYS A 200      32.370  41.276  24.690  1.00 21.25           H  
ATOM   3107  N   ALA A 201      29.119  40.718  25.278  1.00 22.13           N  
ATOM   3108  CA  ALA A 201      27.932  41.363  24.705  1.00 21.90           C  
ATOM   3109  C   ALA A 201      27.075  41.968  25.773  1.00 22.88           C  
ATOM   3110  O   ALA A 201      26.251  42.820  25.489  1.00 24.13           O  
ATOM   3111  CB  ALA A 201      27.128  40.382  23.926  1.00 21.75           C  
ATOM   3112  HN  ALA A 201      29.188  39.651  25.240  1.00 22.56           H  
ATOM   3113  HA  ALA A 201      28.259  42.156  24.032  1.00 22.56           H  
ATOM   3114  HB1 ALA A 201      26.252  40.879  23.509  1.00 22.56           H  
ATOM   3115  HB2 ALA A 201      26.808  39.572  24.581  1.00 22.56           H  
ATOM   3116  HB3 ALA A 201      27.734  39.976  23.116  1.00 22.56           H  
ATOM   3117  N   SER A 202      27.169  41.415  26.974  1.00 24.23           N  
ATOM   3118  CA  SER A 202      26.440  41.925  28.126  1.00 25.36           C  
ATOM   3119  C   SER A 202      27.030  43.276  28.412  1.00 25.86           C  
ATOM   3120  O   SER A 202      26.372  44.297  28.322  1.00 26.68           O  
ATOM   3121  CB  SER A 202      26.724  41.046  29.321  1.00 25.30           C  
ATOM   3122  OG  SER A 202      26.479  39.723  28.953  1.00 28.09           O  
ATOM   3123  HN  SER A 202      27.804  40.563  27.101  1.00 25.92           H  
ATOM   3124  HA  SER A 202      25.371  41.991  27.924  1.00 25.92           H  
ATOM   3125  HB1 SER A 202      27.765  41.159  29.623  1.00 25.92           H  
ATOM   3126  HB2 SER A 202      26.072  41.326  30.149  1.00 25.92           H  
ATOM   3127  HG  SER A 202      25.476  39.621  28.659  1.00 25.92           H  
ATOM   3128  N   LEU A 203      28.310  43.254  28.740  1.00 26.75           N  
ATOM   3129  CA  LEU A 203      29.053  44.462  29.015  1.00 28.06           C  
ATOM   3130  C   LEU A 203      28.814  45.520  27.955  1.00 28.68           C  
ATOM   3131  O   LEU A 203      28.059  46.440  28.143  1.00 30.32           O  
ATOM   3132  CB  LEU A 203      30.552  44.148  29.051  1.00 26.41           C  
ATOM   3133  CG  LEU A 203      31.085  43.418  30.277  1.00 23.95           C  
ATOM   3134  CD1 LEU A 203      32.478  42.878  30.021  1.00 25.23           C  
ATOM   3135  CD2 LEU A 203      31.090  44.373  31.408  1.00 23.13           C  
ATOM   3136  HN  LEU A 203      28.812  42.311  28.804  1.00 26.57           H  
ATOM   3137  HA  LEU A 203      28.748  44.855  29.985  1.00 26.57           H  
ATOM   3138  HB1 LEU A 203      30.778  43.533  28.180  1.00 26.57           H  
ATOM   3139  HB2 LEU A 203      31.086  45.095  28.976  1.00 26.57           H  
ATOM   3140  HG  LEU A 203      30.419  42.588  30.515  1.00 26.57           H  
ATOM   3141 1HD1 LEU A 203      32.837  42.361  30.911  1.00 26.57           H  
ATOM   3142 2HD1 LEU A 203      33.150  43.703  29.785  1.00 26.57           H  
ATOM   3143 3HD1 LEU A 203      32.450  42.181  29.183  1.00 26.57           H  
ATOM   3144 1HD2 LEU A 203      31.468  43.877  32.302  1.00 26.57           H  
ATOM   3145 2HD2 LEU A 203      30.075  44.726  31.591  1.00 26.57           H  
ATOM   3146 3HD2 LEU A 203      31.731  45.221  31.166  1.00 26.57           H  
ATOM   3147  N   GLN A 204      29.351  45.274  26.787  1.00 30.82           N  
ATOM   3148  CA  GLN A 204      29.295  46.211  25.692  1.00 33.17           C  
ATOM   3149  C   GLN A 204      27.968  46.752  25.179  1.00 34.04           C  
ATOM   3150  O   GLN A 204      27.885  47.923  24.862  1.00 36.62           O  
ATOM   3151  CB  GLN A 204      30.156  45.659  24.576  1.00 34.35           C  
ATOM   3152  CG  GLN A 204      31.462  45.099  25.148  1.00 35.37           C  
ATOM   3153  CD  GLN A 204      32.303  44.438  24.106  1.00 38.45           C  
ATOM   3154  OE1 GLN A 204      31.784  43.797  23.186  1.00 42.02           O  
ATOM   3155  NE2 GLN A 204      33.610  44.606  24.211  1.00 39.65           N  
ATOM   3156  HN  GLN A 204      29.852  44.340  26.639  1.00 36.05           H  
ATOM   3157  HA  GLN A 204      29.833  47.089  26.050  1.00 36.05           H  
ATOM   3158  HB1 GLN A 204      29.616  44.863  24.064  1.00 36.05           H  
ATOM   3159  HB2 GLN A 204      30.385  46.456  23.869  1.00 36.05           H  
ATOM   3160  HG1 GLN A 204      32.030  45.918  25.589  1.00 36.05           H  
ATOM   3161  HG2 GLN A 204      31.221  44.367  25.919  1.00 36.05           H  
ATOM   3162 1HE2 GLN A 204      34.012  45.191  25.012  1.00 36.05           H  
ATOM   3163 2HE2 GLN A 204      34.266  44.157  23.495  1.00 36.05           H  
ATOM   3164  N   LYS A 205      26.923  45.945  25.141  1.00 34.33           N  
ATOM   3165  CA  LYS A 205      25.647  46.426  24.645  1.00 34.01           C  
ATOM   3166  C   LYS A 205      24.727  46.894  25.753  1.00 33.34           C  
ATOM   3167  O   LYS A 205      24.083  47.969  25.663  1.00 34.63           O  
ATOM   3168  CB  LYS A 205      24.938  45.315  23.868  1.00 36.72           C  
ATOM   3169  CG  LYS A 205      25.769  44.635  22.779  1.00 39.73           C  
ATOM   3170  CD  LYS A 205      26.352  45.630  21.751  1.00 44.13           C  
ATOM   3171  CE  LYS A 205      25.321  46.112  20.718  1.00 45.81           C  
ATOM   3172  NZ  LYS A 205      25.925  47.140  19.808  1.00 47.87           N1+
ATOM   3173  HN  LYS A 205      27.018  44.934  25.477  1.00 38.95           H  
ATOM   3174  HA  LYS A 205      25.829  47.261  23.969  1.00 38.95           H  
ATOM   3175  HB1 LYS A 205      24.631  44.550  24.582  1.00 38.95           H  
ATOM   3176  HB2 LYS A 205      24.056  45.747  23.396  1.00 38.95           H  
ATOM   3177  HG1 LYS A 205      26.594  44.104  23.253  1.00 38.95           H  
ATOM   3178  HG2 LYS A 205      25.134  43.924  22.251  1.00 38.95           H  
ATOM   3179  HD1 LYS A 205      26.735  46.498  22.288  1.00 38.95           H  
ATOM   3180  HD2 LYS A 205      27.169  45.141  21.221  1.00 38.95           H  
ATOM   3181  HE1 LYS A 205      24.985  45.262  20.124  1.00 38.95           H  
ATOM   3182  HE2 LYS A 205      24.470  46.551  21.239  1.00 38.95           H  
ATOM   3183  HZ1 LYS A 205      25.193  47.462  19.097  1.00 38.95           H  
ATOM   3184  HZ2 LYS A 205      26.759  46.713  19.291  1.00 38.95           H  
ATOM   3185  HZ3 LYS A 205      26.254  47.979  20.385  1.00 38.95           H  
ATOM   3186  N   PHE A 206      24.697  46.094  26.817  1.00 31.26           N  
ATOM   3187  CA  PHE A 206      23.821  46.331  27.951  1.00 28.46           C  
ATOM   3188  C   PHE A 206      24.374  47.027  29.154  1.00 28.70           C  
ATOM   3189  O   PHE A 206      23.598  47.626  29.895  1.00 31.14           O  
ATOM   3190  CB  PHE A 206      23.138  45.035  28.354  1.00 24.84           C  
ATOM   3191  CG  PHE A 206      22.235  44.505  27.292  1.00 23.44           C  
ATOM   3192  CD1 PHE A 206      20.928  44.958  27.191  1.00 21.72           C  
ATOM   3193  CD2 PHE A 206      22.717  43.624  26.323  1.00 21.98           C  
ATOM   3194  CE1 PHE A 206      20.109  44.546  26.129  1.00 22.27           C  
ATOM   3195  CE2 PHE A 206      21.926  43.213  25.275  1.00 20.38           C  
ATOM   3196  CZ  PHE A 206      20.614  43.673  25.166  1.00 21.47           C  
ATOM   3197  HN  PHE A 206      25.344  45.242  26.837  1.00 25.06           H  
ATOM   3198  HA  PHE A 206      23.027  46.977  27.578  1.00 25.06           H  
ATOM   3199  HB1 PHE A 206      23.904  44.288  28.565  1.00 25.06           H  
ATOM   3200  HB2 PHE A 206      22.549  45.216  29.253  1.00 25.06           H  
ATOM   3201  HD1 PHE A 206      20.533  45.640  27.944  1.00 25.06           H  
ATOM   3202  HD2 PHE A 206      23.740  43.254  26.398  1.00 25.06           H  
ATOM   3203  HE1 PHE A 206      19.083  44.907  26.057  1.00 25.06           H  
ATOM   3204  HE2 PHE A 206      22.326  42.527  24.529  1.00 25.06           H  
ATOM   3205  HZ  PHE A 206      19.988  43.352  24.334  1.00 25.06           H  
ATOM   3206  N   GLY A 207      25.673  46.902  29.402  1.00 27.79           N  
ATOM   3207  CA  GLY A 207      26.274  47.596  30.541  1.00 28.59           C  
ATOM   3208  C   GLY A 207      26.798  46.801  31.733  1.00 28.33           C  
ATOM   3209  O   GLY A 207      26.369  45.670  31.995  1.00 29.19           O  
ATOM   3210  HN  GLY A 207      26.281  46.292  28.767  1.00 28.48           H  
ATOM   3211  HA1 GLY A 207      27.116  48.169  30.151  1.00 28.48           H  
ATOM   3212  HA2 GLY A 207      25.517  48.279  30.927  1.00 28.48           H  
ATOM   3213  N   GLU A 208      27.641  47.426  32.542  1.00 27.67           N  
ATOM   3214  CA  GLU A 208      28.183  46.693  33.664  1.00 29.55           C  
ATOM   3215  C   GLU A 208      27.200  46.271  34.753  1.00 29.34           C  
ATOM   3216  O   GLU A 208      27.381  45.228  35.378  1.00 28.46           O  
ATOM   3217  CB  GLU A 208      29.449  47.344  34.202  1.00 29.89           C  
ATOM   3218  CG  GLU A 208      29.306  48.237  35.375  1.00 35.05           C  
ATOM   3219  CD  GLU A 208      30.624  48.363  36.134  1.00 37.24           C  
ATOM   3220  OE1 GLU A 208      31.706  48.263  35.490  1.00 38.36           O  
ATOM   3221  OE2 GLU A 208      30.570  48.539  37.379  1.00 37.78           O  
ATOM   3222  HN  GLU A 208      27.913  48.446  32.369  1.00 32.59           H  
ATOM   3223  HA  GLU A 208      28.526  45.753  33.232  1.00 32.59           H  
ATOM   3224  HB1 GLU A 208      30.136  46.545  34.481  1.00 32.59           H  
ATOM   3225  HB2 GLU A 208      29.884  47.932  33.394  1.00 32.59           H  
ATOM   3226  HG1 GLU A 208      28.996  49.225  35.034  1.00 32.59           H  
ATOM   3227  HG2 GLU A 208      28.548  47.828  36.043  1.00 32.59           H  
ATOM   3228  N   ARG A 209      26.109  47.017  34.893  1.00 30.09           N  
ATOM   3229  CA  ARG A 209      25.073  46.698  35.862  1.00 29.90           C  
ATOM   3230  C   ARG A 209      24.456  45.370  35.439  1.00 29.34           C  
ATOM   3231  O   ARG A 209      24.161  44.516  36.266  1.00 30.48           O  
ATOM   3232  CB  ARG A 209      24.016  47.788  35.842  1.00 31.67           C  
ATOM   3233  CG  ARG A 209      22.884  47.623  36.838  1.00 39.60           C  
ATOM   3234  CD  ARG A 209      22.121  48.958  36.994  1.00 46.73           C  
ATOM   3235  NE  ARG A 209      21.135  48.983  38.090  1.00 53.35           N  
ATOM   3236  CZ  ARG A 209      19.829  48.739  37.945  1.00 56.64           C  
ATOM   3237  NH1 ARG A 209      19.340  48.416  36.754  1.00 59.08           N  
ATOM   3238  NH2 ARG A 209      19.009  48.791  38.992  1.00 58.67           N  
ATOM   3239  HN  ARG A 209      25.989  47.880  34.272  1.00 42.32           H  
ATOM   3240  HA  ARG A 209      25.505  46.611  36.859  1.00 42.32           H  
ATOM   3241  HB1 ARG A 209      24.510  48.737  36.050  1.00 42.32           H  
ATOM   3242  HB2 ARG A 209      23.582  47.815  34.843  1.00 42.32           H  
ATOM   3243  HG1 ARG A 209      22.198  46.855  36.481  1.00 42.32           H  
ATOM   3244  HG2 ARG A 209      23.293  47.326  37.804  1.00 42.32           H  
ATOM   3245  HD1 ARG A 209      22.851  49.746  37.177  1.00 42.32           H  
ATOM   3246  HD2 ARG A 209      21.595  49.159  36.061  1.00 42.32           H  
ATOM   3247  HE  ARG A 209      21.491  49.213  39.073  1.00 42.32           H  
ATOM   3248 1HH1 ARG A 209      19.992  48.351  35.908  1.00 42.32           H  
ATOM   3249 2HH1 ARG A 209      18.294  48.221  36.640  1.00 42.32           H  
ATOM   3250 1HH2 ARG A 209      19.394  49.030  39.961  1.00 42.32           H  
ATOM   3251 2HH2 ARG A 209      17.965  48.594  38.864  1.00 42.32           H  
ATOM   3252  N   ALA A 210      24.282  45.205  34.132  1.00 27.84           N  
ATOM   3253  CA  ALA A 210      23.703  44.013  33.537  1.00 25.17           C  
ATOM   3254  C   ALA A 210      24.525  42.787  33.844  1.00 24.14           C  
ATOM   3255  O   ALA A 210      24.004  41.756  34.218  1.00 25.81           O  
ATOM   3256  CB  ALA A 210      23.625  44.184  32.039  1.00 25.27           C  
ATOM   3257  HN  ALA A 210      24.586  45.997  33.480  1.00 25.65           H  
ATOM   3258  HA  ALA A 210      22.696  43.873  33.931  1.00 25.65           H  
ATOM   3259  HB1 ALA A 210      23.191  43.289  31.593  1.00 25.65           H  
ATOM   3260  HB2 ALA A 210      24.627  44.340  31.638  1.00 25.65           H  
ATOM   3261  HB3 ALA A 210      23.002  45.046  31.803  1.00 25.65           H  
ATOM   3262  N   PHE A 211      25.815  42.881  33.596  1.00 24.70           N  
ATOM   3263  CA  PHE A 211      26.720  41.779  33.841  1.00 24.26           C  
ATOM   3264  C   PHE A 211      26.756  41.440  35.314  1.00 27.30           C  
ATOM   3265  O   PHE A 211      26.714  40.279  35.714  1.00 29.83           O  
ATOM   3266  CB  PHE A 211      28.118  42.131  33.369  1.00 19.97           C  
ATOM   3267  CG  PHE A 211      29.100  41.014  33.560  1.00 21.00           C  
ATOM   3268  CD1 PHE A 211      29.157  39.959  32.655  1.00 18.97           C  
ATOM   3269  CD2 PHE A 211      29.976  41.012  34.655  1.00 20.05           C  
ATOM   3270  CE1 PHE A 211      30.074  38.942  32.845  1.00 20.91           C  
ATOM   3271  CE2 PHE A 211      30.892  40.005  34.854  1.00 16.87           C  
ATOM   3272  CZ  PHE A 211      30.956  38.968  33.961  1.00 18.56           C  
ATOM   3273  HN  PHE A 211      26.204  43.797  33.203  1.00 22.04           H  
ATOM   3274  HA  PHE A 211      26.371  40.907  33.288  1.00 22.04           H  
ATOM   3275  HB1 PHE A 211      28.074  42.377  32.308  1.00 22.04           H  
ATOM   3276  HB2 PHE A 211      28.466  42.999  33.930  1.00 22.04           H  
ATOM   3277  HD1 PHE A 211      28.482  39.934  31.800  1.00 22.04           H  
ATOM   3278  HD2 PHE A 211      29.930  41.833  35.370  1.00 22.04           H  
ATOM   3279  HE1 PHE A 211      30.122  38.116  32.136  1.00 22.04           H  
ATOM   3280  HE2 PHE A 211      31.561  40.032  35.714  1.00 22.04           H  
ATOM   3281  HZ  PHE A 211      31.680  38.166  34.105  1.00 22.04           H  
ATOM   3282  N   LYS A 212      26.804  42.474  36.134  1.00 30.80           N  
ATOM   3283  CA  LYS A 212      26.842  42.301  37.577  1.00 31.21           C  
ATOM   3284  C   LYS A 212      25.666  41.487  38.106  1.00 29.80           C  
ATOM   3285  O   LYS A 212      25.864  40.569  38.913  1.00 30.75           O  
ATOM   3286  CB  LYS A 212      26.902  43.669  38.271  1.00 32.59           C  
ATOM   3287  CG  LYS A 212      28.238  44.351  38.124  1.00 33.76           C  
ATOM   3288  CD  LYS A 212      28.307  45.567  39.016  1.00 37.99           C  
ATOM   3289  CE  LYS A 212      29.704  45.734  39.598  1.00 39.57           C  
ATOM   3290  NZ  LYS A 212      29.744  46.916  40.507  1.00 43.58           N1+
ATOM   3291  HN  LYS A 212      26.815  43.463  35.726  1.00 34.45           H  
ATOM   3292  HA  LYS A 212      27.757  41.762  37.824  1.00 34.45           H  
ATOM   3293  HB1 LYS A 212      26.136  44.311  37.837  1.00 34.45           H  
ATOM   3294  HB2 LYS A 212      26.700  43.528  39.333  1.00 34.45           H  
ATOM   3295  HG1 LYS A 212      29.029  43.655  38.403  1.00 34.45           H  
ATOM   3296  HG2 LYS A 212      28.373  44.658  37.087  1.00 34.45           H  
ATOM   3297  HD1 LYS A 212      28.055  46.453  38.432  1.00 34.45           H  
ATOM   3298  HD2 LYS A 212      27.592  45.453  39.831  1.00 34.45           H  
ATOM   3299  HE1 LYS A 212      29.970  44.838  40.160  1.00 34.45           H  
ATOM   3300  HE2 LYS A 212      30.417  45.879  38.787  1.00 34.45           H  
ATOM   3301  HZ1 LYS A 212      30.729  47.024  40.910  1.00 34.45           H  
ATOM   3302  HZ2 LYS A 212      29.046  46.776  41.306  1.00 34.45           H  
ATOM   3303  HZ3 LYS A 212      29.485  47.797  39.958  1.00 34.45           H  
ATOM   3304  N   ALA A 213      24.461  41.824  37.661  1.00 27.15           N  
ATOM   3305  CA  ALA A 213      23.268  41.127  38.106  1.00 26.47           C  
ATOM   3306  C   ALA A 213      23.411  39.645  37.787  1.00 26.54           C  
ATOM   3307  O   ALA A 213      23.095  38.805  38.617  1.00 27.73           O  
ATOM   3308  CB  ALA A 213      22.020  41.709  37.440  1.00 25.62           C  
ATOM   3309  HN  ALA A 213      24.368  42.626  36.959  1.00 26.70           H  
ATOM   3310  HA  ALA A 213      23.176  41.245  39.186  1.00 26.70           H  
ATOM   3311  HB1 ALA A 213      21.138  41.172  37.788  1.00 26.70           H  
ATOM   3312  HB2 ALA A 213      22.104  41.607  36.358  1.00 26.70           H  
ATOM   3313  HB3 ALA A 213      21.928  42.764  37.699  1.00 26.70           H  
ATOM   3314  N   TRP A 214      23.963  39.327  36.619  1.00 25.43           N  
ATOM   3315  CA  TRP A 214      24.151  37.947  36.211  1.00 23.68           C  
ATOM   3316  C   TRP A 214      25.222  37.238  37.049  1.00 22.68           C  
ATOM   3317  O   TRP A 214      25.041  36.073  37.393  1.00 21.55           O  
ATOM   3318  CB  TRP A 214      24.503  37.895  34.721  1.00 25.09           C  
ATOM   3319  CG  TRP A 214      24.718  36.510  34.146  1.00 25.26           C  
ATOM   3320  CD1 TRP A 214      23.817  35.773  33.446  1.00 24.74           C  
ATOM   3321  CD2 TRP A 214      25.915  35.711  34.227  1.00 25.10           C  
ATOM   3322  NE1 TRP A 214      24.366  34.571  33.095  1.00 24.89           N  
ATOM   3323  CE2 TRP A 214      25.646  34.505  33.560  1.00 24.81           C  
ATOM   3324  CE3 TRP A 214      27.184  35.907  34.803  1.00 27.18           C  
ATOM   3325  CZ2 TRP A 214      26.600  33.483  33.458  1.00 26.38           C  
ATOM   3326  CZ3 TRP A 214      28.149  34.882  34.698  1.00 25.88           C  
ATOM   3327  CH2 TRP A 214      27.842  33.690  34.031  1.00 26.96           C  
ATOM   3328  HN  TRP A 214      24.277  40.111  35.962  1.00 24.97           H  
ATOM   3329  HA  TRP A 214      23.207  37.421  36.354  1.00 24.97           H  
ATOM   3330  HB1 TRP A 214      23.690  38.365  34.168  1.00 24.97           H  
ATOM   3331  HB2 TRP A 214      25.420  38.465  34.573  1.00 24.97           H  
ATOM   3332  HD1 TRP A 214      22.804  36.093  33.200  1.00 24.97           H  
ATOM   3333  HE1 TRP A 214      23.869  33.802  32.542  1.00 24.97           H  
ATOM   3334  HE3 TRP A 214      27.418  36.836  35.322  1.00 24.97           H  
ATOM   3335  HZ2 TRP A 214      26.370  32.551  32.942  1.00 24.97           H  
ATOM   3336  HZ3 TRP A 214      29.137  35.019  35.138  1.00 24.97           H  
ATOM   3337  HH2 TRP A 214      28.598  32.908  33.962  1.00 24.97           H  
ATOM   3338  N   ALA A 215      26.353  37.902  37.338  1.00 21.62           N  
ATOM   3339  CA  ALA A 215      27.422  37.271  38.143  1.00 20.76           C  
ATOM   3340  C   ALA A 215      26.946  37.042  39.579  1.00 20.33           C  
ATOM   3341  O   ALA A 215      27.254  36.046  40.191  1.00 19.77           O  
ATOM   3342  CB  ALA A 215      28.698  38.087  38.113  1.00 17.94           C  
ATOM   3343  HN  ALA A 215      26.483  38.902  36.981  1.00 20.08           H  
ATOM   3344  HA  ALA A 215      27.639  36.297  37.704  1.00 20.08           H  
ATOM   3345  HB1 ALA A 215      29.460  37.593  38.715  1.00 20.08           H  
ATOM   3346  HB2 ALA A 215      28.504  39.080  38.517  1.00 20.08           H  
ATOM   3347  HB3 ALA A 215      29.049  38.176  37.085  1.00 20.08           H  
ATOM   3348  N   VAL A 216      26.174  37.977  40.103  1.00 21.87           N  
ATOM   3349  CA  VAL A 216      25.611  37.846  41.445  1.00 23.85           C  
ATOM   3350  C   VAL A 216      24.730  36.601  41.479  1.00 23.69           C  
ATOM   3351  O   VAL A 216      24.946  35.722  42.257  1.00 26.91           O  
ATOM   3352  CB  VAL A 216      24.762  39.113  41.836  1.00 21.43           C  
ATOM   3353  CG1 VAL A 216      23.818  38.797  42.963  1.00 20.70           C  
ATOM   3354  CG2 VAL A 216      25.676  40.233  42.247  1.00 20.41           C  
ATOM   3355  HN  VAL A 216      25.955  38.853  39.530  1.00 22.69           H  
ATOM   3356  HA  VAL A 216      26.423  37.727  42.162  1.00 22.69           H  
ATOM   3357  HB  VAL A 216      24.183  39.431  40.969  1.00 22.69           H  
ATOM   3358 1HG1 VAL A 216      23.242  39.687  43.216  1.00 22.69           H  
ATOM   3359 2HG1 VAL A 216      24.387  38.474  43.835  1.00 22.69           H  
ATOM   3360 3HG1 VAL A 216      23.139  38.001  42.657  1.00 22.69           H  
ATOM   3361 1HG2 VAL A 216      25.083  41.107  42.516  1.00 22.69           H  
ATOM   3362 2HG2 VAL A 216      26.338  40.485  41.418  1.00 22.69           H  
ATOM   3363 3HG2 VAL A 216      26.272  39.920  43.105  1.00 22.69           H  
ATOM   3364  N   ALA A 217      23.735  36.549  40.619  1.00 25.28           N  
ATOM   3365  CA  ALA A 217      22.822  35.428  40.529  1.00 26.06           C  
ATOM   3366  C   ALA A 217      23.582  34.116  40.413  1.00 28.86           C  
ATOM   3367  O   ALA A 217      23.379  33.185  41.190  1.00 29.78           O  
ATOM   3368  CB  ALA A 217      21.954  35.609  39.311  1.00 23.44           C  
ATOM   3369  HN  ALA A 217      23.594  37.375  39.954  1.00 26.68           H  
ATOM   3370  HA  ALA A 217      22.193  35.403  41.419  1.00 26.68           H  
ATOM   3371  HB1 ALA A 217      21.261  34.772  39.230  1.00 26.68           H  
ATOM   3372  HB2 ALA A 217      22.581  35.648  38.420  1.00 26.68           H  
ATOM   3373  HB3 ALA A 217      21.391  36.538  39.400  1.00 26.68           H  
ATOM   3374  N   ARG A 218      24.449  34.059  39.408  1.00 30.38           N  
ATOM   3375  CA  ARG A 218      25.247  32.887  39.104  1.00 29.91           C  
ATOM   3376  C   ARG A 218      26.110  32.362  40.246  1.00 27.45           C  
ATOM   3377  O   ARG A 218      26.053  31.179  40.592  1.00 29.29           O  
ATOM   3378  CB  ARG A 218      26.087  33.182  37.859  1.00 31.65           C  
ATOM   3379  CG  ARG A 218      26.895  32.033  37.278  1.00 36.14           C  
ATOM   3380  CD  ARG A 218      26.064  30.785  36.991  1.00 39.58           C  
ATOM   3381  NE  ARG A 218      26.075  29.891  38.149  1.00 44.27           N  
ATOM   3382  CZ  ARG A 218      25.547  28.673  38.186  1.00 44.55           C  
ATOM   3383  NH1 ARG A 218      24.942  28.151  37.132  1.00 47.30           N  
ATOM   3384  NH2 ARG A 218      25.629  27.978  39.298  1.00 45.89           N  
ATOM   3385  HN  ARG A 218      24.565  34.924  38.790  1.00 36.95           H  
ATOM   3386  HA  ARG A 218      24.553  32.090  38.838  1.00 36.95           H  
ATOM   3387  HB1 ARG A 218      25.408  33.532  37.081  1.00 36.95           H  
ATOM   3388  HB2 ARG A 218      26.786  33.977  38.116  1.00 36.95           H  
ATOM   3389  HG1 ARG A 218      27.348  32.368  36.345  1.00 36.95           H  
ATOM   3390  HG2 ARG A 218      27.679  31.769  37.988  1.00 36.95           H  
ATOM   3391  HD1 ARG A 218      25.037  31.079  36.773  1.00 36.95           H  
ATOM   3392  HD2 ARG A 218      26.483  30.264  36.130  1.00 36.95           H  
ATOM   3393  HE  ARG A 218      26.548  30.248  39.040  1.00 36.95           H  
ATOM   3394 1HH1 ARG A 218      24.870  28.712  36.224  1.00 36.95           H  
ATOM   3395 2HH1 ARG A 218      24.525  27.167  37.187  1.00 36.95           H  
ATOM   3396 1HH2 ARG A 218      26.115  28.395  40.155  1.00 36.95           H  
ATOM   3397 2HH2 ARG A 218      25.209  26.995  39.347  1.00 36.95           H  
ATOM   3398  N   LEU A 219      26.935  33.215  40.820  1.00 25.89           N  
ATOM   3399  CA  LEU A 219      27.799  32.763  41.891  1.00 23.26           C  
ATOM   3400  C   LEU A 219      26.981  32.334  43.083  1.00 22.85           C  
ATOM   3401  O   LEU A 219      27.206  31.270  43.612  1.00 24.73           O  
ATOM   3402  CB  LEU A 219      28.805  33.837  42.263  1.00 23.50           C  
ATOM   3403  CG  LEU A 219      29.773  34.196  41.155  1.00 21.59           C  
ATOM   3404  CD1 LEU A 219      30.810  35.107  41.673  1.00 24.61           C  
ATOM   3405  CD2 LEU A 219      30.420  32.984  40.631  1.00 22.16           C  
ATOM   3406  HN  LEU A 219      26.966  34.235  40.497  1.00 23.57           H  
ATOM   3407  HA  LEU A 219      28.352  31.895  41.533  1.00 23.57           H  
ATOM   3408  HB1 LEU A 219      28.256  34.737  42.541  1.00 23.57           H  
ATOM   3409  HB2 LEU A 219      29.381  33.483  43.118  1.00 23.57           H  
ATOM   3410  HG  LEU A 219      29.230  34.690  40.350  1.00 23.57           H  
ATOM   3411 1HD1 LEU A 219      31.504  35.362  40.872  1.00 23.57           H  
ATOM   3412 2HD1 LEU A 219      31.353  34.618  42.481  1.00 23.57           H  
ATOM   3413 3HD1 LEU A 219      30.341  36.016  42.050  1.00 23.57           H  
ATOM   3414 1HD2 LEU A 219      31.113  33.257  39.835  1.00 23.57           H  
ATOM   3415 2HD2 LEU A 219      29.661  32.309  40.236  1.00 23.57           H  
ATOM   3416 3HD2 LEU A 219      30.966  32.487  41.433  1.00 23.57           H  
ATOM   3417  N   SER A 220      25.974  33.108  43.450  1.00 22.22           N  
ATOM   3418  CA  SER A 220      25.119  32.752  44.570  1.00 23.79           C  
ATOM   3419  C   SER A 220      24.550  31.354  44.444  1.00 24.29           C  
ATOM   3420  O   SER A 220      24.206  30.756  45.444  1.00 23.95           O  
ATOM   3421  CB  SER A 220      23.913  33.676  44.625  1.00 23.79           C  
ATOM   3422  OG  SER A 220      24.318  35.011  44.525  1.00 27.16           O  
ATOM   3423  HN  SER A 220      25.785  34.014  42.912  1.00 24.20           H  
ATOM   3424  HA  SER A 220      25.683  32.833  45.499  1.00 24.20           H  
ATOM   3425  HB1 SER A 220      23.242  33.441  43.798  1.00 24.20           H  
ATOM   3426  HB2 SER A 220      23.391  33.529  45.570  1.00 24.20           H  
ATOM   3427  HG  SER A 220      24.963  35.242  45.321  1.00 24.20           H  
ATOM   3428  N   GLN A 221      24.305  30.902  43.213  1.00 24.60           N  
ATOM   3429  CA  GLN A 221      23.722  29.590  43.003  1.00 24.52           C  
ATOM   3430  C   GLN A 221      24.788  28.581  43.237  1.00 25.87           C  
ATOM   3431  O   GLN A 221      24.518  27.491  43.754  1.00 28.06           O  
ATOM   3432  CB  GLN A 221      23.190  29.421  41.567  1.00 26.14           C  
ATOM   3433  CG  GLN A 221      21.771  29.957  41.299  1.00 27.59           C  
ATOM   3434  CD  GLN A 221      21.253  29.605  39.917  1.00 27.28           C  
ATOM   3435  OE1 GLN A 221      22.024  29.439  38.983  1.00 29.77           O  
ATOM   3436  NE2 GLN A 221      19.942  29.489  39.785  1.00 25.85           N  
ATOM   3437  HN  GLN A 221      24.542  31.515  42.369  1.00 26.63           H  
ATOM   3438  HA  GLN A 221      22.910  29.434  43.713  1.00 26.63           H  
ATOM   3439  HB1 GLN A 221      23.874  29.941  40.896  1.00 26.63           H  
ATOM   3440  HB2 GLN A 221      23.192  28.356  41.335  1.00 26.63           H  
ATOM   3441  HG1 GLN A 221      21.094  29.533  42.041  1.00 26.63           H  
ATOM   3442  HG2 GLN A 221      21.786  31.042  41.398  1.00 26.63           H  
ATOM   3443 1HE2 GLN A 221      19.304  29.642  40.630  1.00 26.63           H  
ATOM   3444 2HE2 GLN A 221      19.520  29.242  38.833  1.00 26.63           H  
ATOM   3445  N   ARG A 222      26.016  28.977  42.912  1.00 24.55           N  
ATOM   3446  CA  ARG A 222      27.185  28.112  43.016  1.00 24.02           C  
ATOM   3447  C   ARG A 222      27.825  28.007  44.415  1.00 25.23           C  
ATOM   3448  O   ARG A 222      28.427  26.983  44.762  1.00 24.56           O  
ATOM   3449  CB  ARG A 222      28.198  28.604  41.988  1.00 23.05           C  
ATOM   3450  CG  ARG A 222      29.324  27.679  41.731  1.00 24.53           C  
ATOM   3451  CD  ARG A 222      30.240  28.276  40.716  1.00 25.68           C  
ATOM   3452  NE  ARG A 222      29.623  28.246  39.407  1.00 29.39           N  
ATOM   3453  CZ  ARG A 222      30.194  28.722  38.313  1.00 32.03           C  
ATOM   3454  NH1 ARG A 222      31.386  29.292  38.396  1.00 37.75           N  
ATOM   3455  NH2 ARG A 222      29.661  28.494  37.126  1.00 33.26           N  
ATOM   3456  HN  ARG A 222      26.152  29.977  42.558  1.00 27.64           H  
ATOM   3457  HA  ARG A 222      26.878  27.109  42.720  1.00 27.64           H  
ATOM   3458  HB1 ARG A 222      27.673  28.768  41.047  1.00 27.64           H  
ATOM   3459  HB2 ARG A 222      28.610  29.548  42.344  1.00 27.64           H  
ATOM   3460  HG1 ARG A 222      29.872  27.508  42.658  1.00 27.64           H  
ATOM   3461  HG2 ARG A 222      28.937  26.731  41.357  1.00 27.64           H  
ATOM   3462  HD1 ARG A 222      30.455  29.309  40.989  1.00 27.64           H  
ATOM   3463  HD2 ARG A 222      31.168  27.706  40.689  1.00 27.64           H  
ATOM   3464  HE  ARG A 222      28.648  27.814  39.319  1.00 27.64           H  
ATOM   3465 1HH1 ARG A 222      31.880  29.365  39.343  1.00 27.64           H  
ATOM   3466 2HH1 ARG A 222      31.856  29.680  37.516  1.00 27.64           H  
ATOM   3467 1HH2 ARG A 222      28.761  27.921  37.045  1.00 27.64           H  
ATOM   3468 2HH2 ARG A 222      30.129  28.883  36.246  1.00 27.64           H  
ATOM   3469  N   PHE A 223      27.732  29.088  45.196  1.00 26.49           N  
ATOM   3470  CA  PHE A 223      28.287  29.161  46.550  1.00 26.59           C  
ATOM   3471  C   PHE A 223      27.173  29.627  47.498  1.00 27.80           C  
ATOM   3472  O   PHE A 223      27.300  30.676  48.145  1.00 28.40           O  
ATOM   3473  CB  PHE A 223      29.404  30.212  46.644  1.00 27.29           C  
ATOM   3474  CG  PHE A 223      30.462  30.125  45.571  1.00 25.68           C  
ATOM   3475  CD1 PHE A 223      30.923  28.907  45.115  1.00 25.76           C  
ATOM   3476  CD2 PHE A 223      31.008  31.286  45.035  1.00 24.40           C  
ATOM   3477  CE1 PHE A 223      31.934  28.836  44.114  1.00 25.28           C  
ATOM   3478  CE2 PHE A 223      31.999  31.228  44.058  1.00 26.29           C  
ATOM   3479  CZ  PHE A 223      32.462  29.987  43.596  1.00 26.15           C  
ATOM   3480  HN  PHE A 223      27.224  29.947  44.811  1.00 26.38           H  
ATOM   3481  HA  PHE A 223      28.661  28.184  46.858  1.00 26.38           H  
ATOM   3482  HB1 PHE A 223      28.944  31.198  46.584  1.00 26.38           H  
ATOM   3483  HB2 PHE A 223      29.894  30.097  47.611  1.00 26.38           H  
ATOM   3484  HD1 PHE A 223      30.508  27.987  45.526  1.00 26.38           H  
ATOM   3485  HD2 PHE A 223      30.655  32.256  45.385  1.00 26.38           H  
ATOM   3486  HE1 PHE A 223      32.286  27.867  43.761  1.00 26.38           H  
ATOM   3487  HE2 PHE A 223      32.416  32.149  43.651  1.00 26.38           H  
ATOM   3488  HZ  PHE A 223      33.236  29.940  42.830  1.00 26.38           H  
ATOM   3489  N   PRO A 224      26.103  28.825  47.654  1.00 28.33           N  
ATOM   3490  CA  PRO A 224      24.997  29.206  48.536  1.00 29.70           C  
ATOM   3491  C   PRO A 224      25.362  29.456  49.997  1.00 33.29           C  
ATOM   3492  O   PRO A 224      24.600  30.091  50.730  1.00 35.35           O  
ATOM   3493  CB  PRO A 224      24.008  28.039  48.374  1.00 28.38           C  
ATOM   3494  CG  PRO A 224      24.862  26.899  48.040  1.00 25.97           C  
ATOM   3495  CD  PRO A 224      25.874  27.485  47.086  1.00 26.29           C  
ATOM   3496  HA  PRO A 224      24.533  30.108  48.137  1.00 29.62           H  
ATOM   3497  HB1 PRO A 224      23.466  27.859  49.302  1.00 29.62           H  
ATOM   3498  HB2 PRO A 224      23.299  28.240  47.571  1.00 29.62           H  
ATOM   3499  HG1 PRO A 224      25.350  26.504  48.931  1.00 29.62           H  
ATOM   3500  HG2 PRO A 224      24.286  26.108  47.559  1.00 29.62           H  
ATOM   3501  HD1 PRO A 224      26.793  26.898  47.076  1.00 29.62           H  
ATOM   3502  HD2 PRO A 224      25.472  27.549  46.075  1.00 29.62           H  
ATOM   3503  N   LYS A 225      26.503  28.942  50.437  1.00 35.82           N  
ATOM   3504  CA  LYS A 225      26.925  29.153  51.813  1.00 37.85           C  
ATOM   3505  C   LYS A 225      27.700  30.466  51.999  1.00 36.81           C  
ATOM   3506  O   LYS A 225      27.803  30.962  53.132  1.00 35.94           O  
ATOM   3507  CB  LYS A 225      27.718  27.944  52.328  1.00 41.26           C  
ATOM   3508  CG  LYS A 225      26.912  26.608  52.311  1.00 46.04           C  
ATOM   3509  CD  LYS A 225      27.626  25.506  53.148  1.00 50.90           C  
ATOM   3510  CE  LYS A 225      26.939  24.122  53.131  1.00 52.59           C  
ATOM   3511  NZ  LYS A 225      27.225  23.326  51.873  1.00 53.62           N1+
ATOM   3512  HN  LYS A 225      27.117  28.368  49.775  1.00 43.43           H  
ATOM   3513  HA  LYS A 225      26.021  29.225  52.418  1.00 43.43           H  
ATOM   3514  HB1 LYS A 225      28.601  27.820  51.701  1.00 43.43           H  
ATOM   3515  HB2 LYS A 225      28.025  28.147  53.354  1.00 43.43           H  
ATOM   3516  HG1 LYS A 225      25.921  26.786  52.730  1.00 43.43           H  
ATOM   3517  HG2 LYS A 225      26.816  26.265  51.281  1.00 43.43           H  
ATOM   3518  HD1 LYS A 225      28.636  25.386  52.757  1.00 43.43           H  
ATOM   3519  HD2 LYS A 225      27.675  25.846  54.182  1.00 43.43           H  
ATOM   3520  HE1 LYS A 225      27.291  23.550  53.990  1.00 43.43           H  
ATOM   3521  HE2 LYS A 225      25.862  24.270  53.209  1.00 43.43           H  
ATOM   3522  HZ1 LYS A 225      26.722  22.383  51.925  1.00 43.43           H  
ATOM   3523  HZ2 LYS A 225      28.279  23.163  51.785  1.00 43.43           H  
ATOM   3524  HZ3 LYS A 225      26.876  23.869  51.020  1.00 43.43           H  
ATOM   3525  N   ALA A 226      28.177  31.054  50.896  1.00 34.98           N  
ATOM   3526  CA  ALA A 226      28.922  32.306  50.970  1.00 35.15           C  
ATOM   3527  C   ALA A 226      28.073  33.505  51.357  1.00 34.86           C  
ATOM   3528  O   ALA A 226      26.888  33.596  51.059  1.00 33.58           O  
ATOM   3529  CB  ALA A 226      29.646  32.578  49.676  1.00 34.82           C  
ATOM   3530  HN  ALA A 226      28.009  30.598  49.943  1.00 34.68           H  
ATOM   3531  HA  ALA A 226      29.680  32.185  51.744  1.00 34.68           H  
ATOM   3532  HB1 ALA A 226      30.194  33.517  49.756  1.00 34.68           H  
ATOM   3533  HB2 ALA A 226      28.924  32.648  48.863  1.00 34.68           H  
ATOM   3534  HB3 ALA A 226      30.345  31.766  49.472  1.00 34.68           H  
ATOM   3535  N   GLU A 227      28.700  34.450  52.018  1.00 36.79           N  
ATOM   3536  CA  GLU A 227      27.989  35.640  52.457  1.00 38.91           C  
ATOM   3537  C   GLU A 227      27.774  36.653  51.349  1.00 38.37           C  
ATOM   3538  O   GLU A 227      28.556  36.711  50.406  1.00 39.92           O  
ATOM   3539  CB  GLU A 227      28.795  36.323  53.540  1.00 41.05           C  
ATOM   3540  CG  GLU A 227      28.563  35.841  54.925  1.00 44.83           C  
ATOM   3541  CD  GLU A 227      29.039  36.879  55.914  1.00 49.30           C  
ATOM   3542  OE1 GLU A 227      29.983  37.633  55.553  1.00 50.35           O  
ATOM   3543  OE2 GLU A 227      28.454  36.971  57.026  1.00 51.37           O  
ATOM   3544  HN  GLU A 227      29.742  34.344  52.235  1.00 43.43           H  
ATOM   3545  HA  GLU A 227      27.021  35.347  52.864  1.00 43.43           H  
ATOM   3546  HB1 GLU A 227      29.851  36.181  53.310  1.00 43.43           H  
ATOM   3547  HB2 GLU A 227      28.557  37.386  53.513  1.00 43.43           H  
ATOM   3548  HG1 GLU A 227      27.498  35.662  55.072  1.00 43.43           H  
ATOM   3549  HG2 GLU A 227      29.113  34.913  55.082  1.00 43.43           H  
ATOM   3550  N   PHE A 228      26.822  37.561  51.527  1.00 37.64           N  
ATOM   3551  CA  PHE A 228      26.602  38.572  50.499  1.00 37.46           C  
ATOM   3552  C   PHE A 228      27.862  39.384  50.196  1.00 37.44           C  
ATOM   3553  O   PHE A 228      28.211  39.601  49.029  1.00 37.87           O  
ATOM   3554  CB  PHE A 228      25.463  39.522  50.854  1.00 37.77           C  
ATOM   3555  CG  PHE A 228      25.062  40.401  49.706  1.00 39.10           C  
ATOM   3556  CD1 PHE A 228      24.747  39.836  48.469  1.00 41.20           C  
ATOM   3557  CD2 PHE A 228      25.103  41.778  49.819  1.00 39.87           C  
ATOM   3558  CE1 PHE A 228      24.486  40.632  47.359  1.00 40.88           C  
ATOM   3559  CE2 PHE A 228      24.846  42.583  48.721  1.00 40.83           C  
ATOM   3560  CZ  PHE A 228      24.537  42.009  47.486  1.00 41.81           C  
ATOM   3561  HN  PHE A 228      26.223  37.551  52.414  1.00 39.26           H  
ATOM   3562  HA  PHE A 228      26.320  38.052  49.584  1.00 39.26           H  
ATOM   3563  HB1 PHE A 228      24.599  38.932  51.159  1.00 39.26           H  
ATOM   3564  HB2 PHE A 228      25.782  40.155  51.682  1.00 39.26           H  
ATOM   3565  HD1 PHE A 228      24.705  38.751  48.371  1.00 39.26           H  
ATOM   3566  HD2 PHE A 228      25.340  42.234  50.780  1.00 39.26           H  
ATOM   3567  HE1 PHE A 228      24.244  40.176  46.399  1.00 39.26           H  
ATOM   3568  HE2 PHE A 228      24.885  43.668  48.821  1.00 39.26           H  
ATOM   3569  HZ  PHE A 228      24.336  42.645  46.624  1.00 39.26           H  
ATOM   3570  N   ALA A 229      28.528  39.828  51.254  1.00 36.38           N  
ATOM   3571  CA  ALA A 229      29.762  40.607  51.165  1.00 36.47           C  
ATOM   3572  C   ALA A 229      30.841  39.852  50.390  1.00 35.79           C  
ATOM   3573  O   ALA A 229      31.651  40.445  49.655  1.00 36.28           O  
ATOM   3574  CB  ALA A 229      30.286  40.888  52.585  1.00 37.60           C  
ATOM   3575  HN  ALA A 229      28.141  39.604  52.226  1.00 36.50           H  
ATOM   3576  HA  ALA A 229      29.555  41.553  50.664  1.00 36.50           H  
ATOM   3577  HB1 ALA A 229      31.206  41.469  52.525  1.00 36.50           H  
ATOM   3578  HB2 ALA A 229      30.485  39.944  53.093  1.00 36.50           H  
ATOM   3579  HB3 ALA A 229      29.538  41.450  53.144  1.00 36.50           H  
ATOM   3580  N   GLU A 230      30.868  38.540  50.583  1.00 33.50           N  
ATOM   3581  CA  GLU A 230      31.871  37.728  49.931  1.00 32.11           C  
ATOM   3582  C   GLU A 230      31.519  37.703  48.482  1.00 31.01           C  
ATOM   3583  O   GLU A 230      32.239  38.253  47.668  1.00 32.15           O  
ATOM   3584  CB  GLU A 230      31.891  36.315  50.518  1.00 33.10           C  
ATOM   3585  CG  GLU A 230      33.091  35.466  50.120  1.00 31.39           C  
ATOM   3586  CD  GLU A 230      34.402  36.145  50.393  1.00 33.17           C  
ATOM   3587  OE1 GLU A 230      34.527  36.908  51.372  1.00 34.89           O  
ATOM   3588  OE2 GLU A 230      35.321  35.929  49.592  1.00 34.12           O  
ATOM   3589  HN  GLU A 230      30.145  38.081  51.224  1.00 32.83           H  
ATOM   3590  HA  GLU A 230      32.851  38.188  50.059  1.00 32.83           H  
ATOM   3591  HB1 GLU A 230      31.884  36.401  51.605  1.00 32.83           H  
ATOM   3592  HB2 GLU A 230      30.989  35.800  50.188  1.00 32.83           H  
ATOM   3593  HG1 GLU A 230      33.059  34.533  50.682  1.00 32.83           H  
ATOM   3594  HG2 GLU A 230      33.026  35.250  49.053  1.00 32.83           H  
ATOM   3595  N   VAL A 231      30.363  37.134  48.179  1.00 30.03           N  
ATOM   3596  CA  VAL A 231      29.862  37.036  46.811  1.00 29.49           C  
ATOM   3597  C   VAL A 231      30.012  38.382  46.044  1.00 29.57           C  
ATOM   3598  O   VAL A 231      30.506  38.392  44.908  1.00 30.42           O  
ATOM   3599  CB  VAL A 231      28.382  36.480  46.816  1.00 29.43           C  
ATOM   3600  CG1 VAL A 231      27.777  36.481  45.425  1.00 28.79           C  
ATOM   3601  CG2 VAL A 231      28.363  35.077  47.355  1.00 24.84           C  
ATOM   3602  HN  VAL A 231      29.770  36.728  48.971  1.00 28.94           H  
ATOM   3603  HA  VAL A 231      30.480  36.301  46.294  1.00 28.94           H  
ATOM   3604  HB  VAL A 231      27.773  37.112  47.463  1.00 28.94           H  
ATOM   3605 1HG1 VAL A 231      26.760  36.092  45.470  1.00 28.94           H  
ATOM   3606 2HG1 VAL A 231      28.377  35.852  44.767  1.00 28.94           H  
ATOM   3607 3HG1 VAL A 231      27.759  37.499  45.037  1.00 28.94           H  
ATOM   3608 1HG2 VAL A 231      27.340  34.701  47.355  1.00 28.94           H  
ATOM   3609 2HG2 VAL A 231      28.751  35.073  48.374  1.00 28.94           H  
ATOM   3610 3HG2 VAL A 231      28.984  34.438  46.728  1.00 28.94           H  
ATOM   3611  N   SER A 232      29.703  39.510  46.696  1.00 29.79           N  
ATOM   3612  CA  SER A 232      29.842  40.833  46.065  1.00 29.63           C  
ATOM   3613  C   SER A 232      31.272  41.127  45.649  1.00 29.37           C  
ATOM   3614  O   SER A 232      31.526  41.634  44.553  1.00 31.88           O  
ATOM   3615  CB  SER A 232      29.370  41.942  46.995  1.00 28.62           C  
ATOM   3616  OG  SER A 232      27.983  41.845  47.194  1.00 29.71           O  
ATOM   3617  HN  SER A 232      29.345  39.448  47.703  1.00 29.83           H  
ATOM   3618  HA  SER A 232      29.218  40.850  45.172  1.00 29.83           H  
ATOM   3619  HB1 SER A 232      29.879  41.850  47.954  1.00 29.83           H  
ATOM   3620  HB2 SER A 232      29.604  42.909  46.551  1.00 29.83           H  
ATOM   3621  HG  SER A 232      27.489  41.935  46.272  1.00 29.83           H  
ATOM   3622  N   LYS A 233      32.213  40.811  46.526  1.00 29.41           N  
ATOM   3623  CA  LYS A 233      33.625  41.030  46.243  1.00 28.65           C  
ATOM   3624  C   LYS A 233      34.045  40.227  45.022  1.00 29.64           C  
ATOM   3625  O   LYS A 233      34.742  40.742  44.161  1.00 31.52           O  
ATOM   3626  CB  LYS A 233      34.461  40.602  47.453  1.00 26.73           C  
ATOM   3627  CG  LYS A 233      35.967  40.849  47.337  1.00 24.81           C  
ATOM   3628  CD  LYS A 233      36.674  39.750  46.549  1.00 23.71           C  
ATOM   3629  CE  LYS A 233      38.150  39.755  46.774  1.00 20.97           C  
ATOM   3630  NZ  LYS A 233      38.658  41.120  46.690  1.00 27.75           N1+
ATOM   3631  HN  LYS A 233      31.929  40.384  47.465  1.00 27.02           H  
ATOM   3632  HA  LYS A 233      33.791  42.090  46.049  1.00 27.02           H  
ATOM   3633  HB1 LYS A 233      34.097  41.150  48.322  1.00 27.02           H  
ATOM   3634  HB2 LYS A 233      34.307  39.534  47.606  1.00 27.02           H  
ATOM   3635  HG1 LYS A 233      36.128  41.801  46.832  1.00 27.02           H  
ATOM   3636  HG2 LYS A 233      36.394  40.892  48.339  1.00 27.02           H  
ATOM   3637  HD1 LYS A 233      36.275  38.784  46.859  1.00 27.02           H  
ATOM   3638  HD2 LYS A 233      36.480  39.900  45.487  1.00 27.02           H  
ATOM   3639  HE1 LYS A 233      38.367  39.349  47.762  1.00 27.02           H  
ATOM   3640  HE2 LYS A 233      38.634  39.142  46.014  1.00 27.02           H  
ATOM   3641  HZ1 LYS A 233      39.716  41.118  46.852  1.00 27.02           H  
ATOM   3642  HZ2 LYS A 233      38.185  41.724  47.436  1.00 27.02           H  
ATOM   3643  HZ3 LYS A 233      38.447  41.521  45.721  1.00 27.02           H  
ATOM   3644  N   LEU A 234      33.635  38.961  44.956  1.00 31.14           N  
ATOM   3645  CA  LEU A 234      34.003  38.070  43.847  1.00 32.28           C  
ATOM   3646  C   LEU A 234      33.426  38.572  42.538  1.00 32.58           C  
ATOM   3647  O   LEU A 234      34.085  38.562  41.491  1.00 34.27           O  
ATOM   3648  CB  LEU A 234      33.549  36.626  44.124  1.00 32.63           C  
ATOM   3649  CG  LEU A 234      34.138  35.904  45.337  1.00 31.83           C  
ATOM   3650  CD1 LEU A 234      33.481  34.569  45.497  1.00 31.44           C  
ATOM   3651  CD2 LEU A 234      35.613  35.732  45.171  1.00 33.05           C  
ATOM   3652  HN  LEU A 234      33.015  38.579  45.740  1.00 32.40           H  
ATOM   3653  HA  LEU A 234      35.089  38.071  43.759  1.00 32.40           H  
ATOM   3654  HB1 LEU A 234      32.467  36.647  44.254  1.00 32.40           H  
ATOM   3655  HB2 LEU A 234      33.798  36.034  43.243  1.00 32.40           H  
ATOM   3656  HG  LEU A 234      33.950  36.500  46.230  1.00 32.40           H  
ATOM   3657 1HD1 LEU A 234      33.903  34.057  46.362  1.00 32.40           H  
ATOM   3658 2HD1 LEU A 234      33.651  33.970  44.602  1.00 32.40           H  
ATOM   3659 3HD1 LEU A 234      32.410  34.706  45.643  1.00 32.40           H  
ATOM   3660 1HD2 LEU A 234      36.019  35.217  46.041  1.00 32.40           H  
ATOM   3661 2HD2 LEU A 234      36.085  36.710  45.075  1.00 32.40           H  
ATOM   3662 3HD2 LEU A 234      35.812  35.144  44.275  1.00 32.40           H  
ATOM   3663  N   VAL A 235      32.184  39.007  42.612  1.00 31.93           N  
ATOM   3664  CA  VAL A 235      31.485  39.569  41.470  1.00 29.28           C  
ATOM   3665  C   VAL A 235      32.237  40.821  40.968  1.00 29.16           C  
ATOM   3666  O   VAL A 235      32.376  41.041  39.783  1.00 30.03           O  
ATOM   3667  CB  VAL A 235      30.069  39.932  41.911  1.00 27.32           C  
ATOM   3668  CG1 VAL A 235      29.416  40.830  40.918  1.00 27.51           C  
ATOM   3669  CG2 VAL A 235      29.265  38.672  42.146  1.00 22.80           C  
ATOM   3670  HN  VAL A 235      31.671  38.944  43.549  1.00 28.29           H  
ATOM   3671  HA  VAL A 235      31.439  38.828  40.672  1.00 28.29           H  
ATOM   3672  HB  VAL A 235      30.138  40.469  42.857  1.00 28.29           H  
ATOM   3673 1HG1 VAL A 235      28.409  41.074  41.255  1.00 28.29           H  
ATOM   3674 2HG1 VAL A 235      29.364  40.327  39.952  1.00 28.29           H  
ATOM   3675 3HG1 VAL A 235      29.997  41.747  40.819  1.00 28.29           H  
ATOM   3676 1HG2 VAL A 235      28.256  38.938  42.460  1.00 28.29           H  
ATOM   3677 2HG2 VAL A 235      29.742  38.076  42.924  1.00 28.29           H  
ATOM   3678 3HG2 VAL A 235      29.217  38.094  41.223  1.00 28.29           H  
ATOM   3679  N   THR A 236      32.734  41.637  41.878  1.00 29.50           N  
ATOM   3680  CA  THR A 236      33.455  42.839  41.500  1.00 29.10           C  
ATOM   3681  C   THR A 236      34.720  42.484  40.731  1.00 29.33           C  
ATOM   3682  O   THR A 236      35.072  43.172  39.775  1.00 30.58           O  
ATOM   3683  CB  THR A 236      33.879  43.665  42.770  1.00 29.75           C  
ATOM   3684  OG1 THR A 236      32.726  44.196  43.431  1.00 30.36           O  
ATOM   3685  CG2 THR A 236      34.798  44.810  42.405  1.00 29.12           C  
ATOM   3686  HN  THR A 236      32.603  41.408  42.915  1.00 29.68           H  
ATOM   3687  HA  THR A 236      32.815  43.456  40.870  1.00 29.68           H  
ATOM   3688  HB  THR A 236      34.403  43.002  43.459  1.00 29.68           H  
ATOM   3689  HG1 THR A 236      32.204  44.827  42.773  1.00 29.68           H  
ATOM   3690 1HG2 THR A 236      35.071  45.359  43.306  1.00 29.68           H  
ATOM   3691 2HG2 THR A 236      34.288  45.480  41.713  1.00 29.68           H  
ATOM   3692 3HG2 THR A 236      35.699  44.417  41.933  1.00 29.68           H  
ATOM   3693  N   ASP A 237      35.428  41.432  41.143  1.00 29.29           N  
ATOM   3694  CA  ASP A 237      36.688  41.073  40.468  1.00 28.36           C  
ATOM   3695  C   ASP A 237      36.454  40.306  39.195  1.00 27.34           C  
ATOM   3696  O   ASP A 237      37.285  40.315  38.286  1.00 28.33           O  
ATOM   3697  CB  ASP A 237      37.565  40.209  41.363  1.00 30.43           C  
ATOM   3698  CG  ASP A 237      37.867  40.844  42.699  1.00 30.27           C  
ATOM   3699  OD1 ASP A 237      37.936  42.084  42.805  1.00 30.14           O  
ATOM   3700  OD2 ASP A 237      38.077  40.072  43.647  1.00 31.58           O  
ATOM   3701  HN  ASP A 237      35.080  40.846  41.968  1.00 29.47           H  
ATOM   3702  HA  ASP A 237      37.229  41.989  40.229  1.00 29.47           H  
ATOM   3703  HB1 ASP A 237      37.053  39.263  41.538  1.00 29.47           H  
ATOM   3704  HB2 ASP A 237      38.507  40.023  40.848  1.00 29.47           H  
ATOM   3705  N   LEU A 238      35.379  39.528  39.193  1.00 24.85           N  
ATOM   3706  CA  LEU A 238      35.018  38.742  38.037  1.00 23.28           C  
ATOM   3707  C   LEU A 238      34.748  39.704  36.881  1.00 22.80           C  
ATOM   3708  O   LEU A 238      35.337  39.593  35.804  1.00 21.99           O  
ATOM   3709  CB  LEU A 238      33.785  37.912  38.356  1.00 21.65           C  
ATOM   3710  CG  LEU A 238      33.557  36.997  37.181  1.00 21.51           C  
ATOM   3711  CD1 LEU A 238      34.870  36.245  36.948  1.00 22.44           C  
ATOM   3712  CD2 LEU A 238      32.402  36.065  37.444  1.00 20.94           C  
ATOM   3713  HN  LEU A 238      34.765  39.482  40.068  1.00 22.43           H  
ATOM   3714  HA  LEU A 238      35.844  38.081  37.775  1.00 22.43           H  
ATOM   3715  HB1 LEU A 238      33.951  37.326  39.260  1.00 22.43           H  
ATOM   3716  HB2 LEU A 238      32.922  38.562  38.497  1.00 22.43           H  
ATOM   3717  HG  LEU A 238      33.333  37.600  36.301  1.00 22.43           H  
ATOM   3718 1HD1 LEU A 238      34.755  35.566  36.103  1.00 22.43           H  
ATOM   3719 2HD1 LEU A 238      35.125  35.674  37.840  1.00 22.43           H  
ATOM   3720 3HD1 LEU A 238      35.665  36.959  36.734  1.00 22.43           H  
ATOM   3721 1HD2 LEU A 238      32.256  35.414  36.582  1.00 22.43           H  
ATOM   3722 2HD2 LEU A 238      31.497  36.647  37.616  1.00 22.43           H  
ATOM   3723 3HD2 LEU A 238      32.617  35.459  38.324  1.00 22.43           H  
ATOM   3724  N   THR A 239      33.922  40.706  37.174  1.00 23.58           N  
ATOM   3725  CA  THR A 239      33.554  41.761  36.249  1.00 24.55           C  
ATOM   3726  C   THR A 239      34.804  42.411  35.663  1.00 26.79           C  
ATOM   3727  O   THR A 239      35.006  42.395  34.457  1.00 29.92           O  
ATOM   3728  CB  THR A 239      32.735  42.812  36.982  1.00 24.04           C  
ATOM   3729  OG1 THR A 239      31.459  42.260  37.357  1.00 24.27           O  
ATOM   3730  CG2 THR A 239      32.534  43.993  36.118  1.00 24.51           C  
ATOM   3731  HN  THR A 239      33.501  40.735  38.157  1.00 25.38           H  
ATOM   3732  HA  THR A 239      32.956  41.339  35.441  1.00 25.38           H  
ATOM   3733  HB  THR A 239      33.270  43.116  37.882  1.00 25.38           H  
ATOM   3734  HG1 THR A 239      30.942  41.955  36.495  1.00 25.38           H  
ATOM   3735 1HG2 THR A 239      31.946  44.739  36.653  1.00 25.38           H  
ATOM   3736 2HG2 THR A 239      32.005  43.696  35.212  1.00 25.38           H  
ATOM   3737 3HG2 THR A 239      33.502  44.417  35.850  1.00 25.38           H  
ATOM   3738  N   LYS A 240      35.689  42.895  36.525  1.00 26.05           N  
ATOM   3739  CA  LYS A 240      36.905  43.518  36.082  1.00 24.54           C  
ATOM   3740  C   LYS A 240      37.604  42.601  35.137  1.00 23.59           C  
ATOM   3741  O   LYS A 240      38.098  43.023  34.127  1.00 24.43           O  
ATOM   3742  CB  LYS A 240      37.812  43.773  37.278  1.00 27.09           C  
ATOM   3743  CG  LYS A 240      39.173  44.341  36.917  1.00 27.36           C  
ATOM   3744  CD  LYS A 240      39.778  45.026  38.117  1.00 27.70           C  
ATOM   3745  CE  LYS A 240      41.103  45.669  37.760  1.00 29.04           C  
ATOM   3746  NZ  LYS A 240      41.602  46.610  38.806  1.00 28.22           N1+
ATOM   3747  HN  LYS A 240      35.492  42.819  37.574  1.00 26.45           H  
ATOM   3748  HA  LYS A 240      36.677  44.460  35.583  1.00 26.45           H  
ATOM   3749  HB1 LYS A 240      37.312  44.479  37.942  1.00 26.45           H  
ATOM   3750  HB2 LYS A 240      37.964  42.828  37.800  1.00 26.45           H  
ATOM   3751  HG1 LYS A 240      39.828  43.532  36.594  1.00 26.45           H  
ATOM   3752  HG2 LYS A 240      39.060  45.063  36.108  1.00 26.45           H  
ATOM   3753  HD1 LYS A 240      39.092  45.795  38.472  1.00 26.45           H  
ATOM   3754  HD2 LYS A 240      39.939  44.290  38.905  1.00 26.45           H  
ATOM   3755  HE1 LYS A 240      41.844  44.881  37.621  1.00 26.45           H  
ATOM   3756  HE2 LYS A 240      40.980  46.221  36.828  1.00 26.45           H  
ATOM   3757  HZ1 LYS A 240      42.536  47.028  38.494  1.00 26.45           H  
ATOM   3758  HZ2 LYS A 240      41.738  46.081  39.726  1.00 26.45           H  
ATOM   3759  HZ3 LYS A 240      40.890  47.396  38.948  1.00 26.45           H  
ATOM   3760  N   VAL A 241      37.648  41.326  35.475  1.00 24.74           N  
ATOM   3761  CA  VAL A 241      38.318  40.329  34.648  1.00 23.30           C  
ATOM   3762  C   VAL A 241      37.710  40.285  33.247  1.00 22.08           C  
ATOM   3763  O   VAL A 241      38.417  40.278  32.244  1.00 22.70           O  
ATOM   3764  CB  VAL A 241      38.243  38.927  35.330  1.00 23.20           C  
ATOM   3765  CG1 VAL A 241      38.663  37.851  34.389  1.00 19.81           C  
ATOM   3766  CG2 VAL A 241      39.115  38.900  36.578  1.00 21.12           C  
ATOM   3767  HN  VAL A 241      37.178  41.014  36.384  1.00 22.42           H  
ATOM   3768  HA  VAL A 241      39.367  40.609  34.557  1.00 22.42           H  
ATOM   3769  HB  VAL A 241      37.210  38.742  35.627  1.00 22.42           H  
ATOM   3770 1HG1 VAL A 241      38.601  36.885  34.890  1.00 22.42           H  
ATOM   3771 2HG1 VAL A 241      39.690  38.028  34.068  1.00 22.42           H  
ATOM   3772 3HG1 VAL A 241      38.006  37.851  33.519  1.00 22.42           H  
ATOM   3773 1HG2 VAL A 241      39.053  37.916  37.044  1.00 22.42           H  
ATOM   3774 2HG2 VAL A 241      38.767  39.657  37.281  1.00 22.42           H  
ATOM   3775 3HG2 VAL A 241      40.149  39.107  36.304  1.00 22.42           H  
ATOM   3776  N   HIS A 242      36.399  40.306  33.151  1.00 21.09           N  
ATOM   3777  CA  HIS A 242      35.847  40.249  31.823  1.00 20.96           C  
ATOM   3778  C   HIS A 242      35.883  41.505  31.018  1.00 22.54           C  
ATOM   3779  O   HIS A 242      35.976  41.440  29.792  1.00 25.99           O  
ATOM   3780  CB  HIS A 242      34.489  39.603  31.838  1.00 20.58           C  
ATOM   3781  CG  HIS A 242      34.561  38.152  32.198  1.00 18.78           C  
ATOM   3782  ND1 HIS A 242      35.152  37.219  31.376  1.00 17.81           N  
ATOM   3783  CD2 HIS A 242      34.206  37.491  33.324  1.00 14.12           C  
ATOM   3784  CE1 HIS A 242      35.157  36.045  31.982  1.00 16.57           C  
ATOM   3785  NE2 HIS A 242      34.586  36.186  33.162  1.00 13.02           N  
ATOM   3786  HN  HIS A 242      35.773  40.363  34.017  1.00 19.15           H  
ATOM   3787  HA  HIS A 242      36.485  39.550  31.283  1.00 19.15           H  
ATOM   3788  HB1 HIS A 242      33.864  40.116  32.569  1.00 19.15           H  
ATOM   3789  HB2 HIS A 242      34.044  39.698  30.848  1.00 19.15           H  
ATOM   3790  HD1 HIS A 242      35.545  37.414  30.400  1.00 19.15           H  
ATOM   3791  HD2 HIS A 242      33.711  37.918  34.196  1.00 19.15           H  
ATOM   3792  HE1 HIS A 242      35.563  35.119  31.576  1.00 19.15           H  
ATOM   3793  N   THR A 243      35.867  42.646  31.697  1.00 22.90           N  
ATOM   3794  CA  THR A 243      35.923  43.969  31.071  1.00 21.82           C  
ATOM   3795  C   THR A 243      37.208  44.069  30.281  1.00 21.72           C  
ATOM   3796  O   THR A 243      37.218  44.417  29.115  1.00 22.37           O  
ATOM   3797  CB  THR A 243      35.906  45.059  32.177  1.00 22.63           C  
ATOM   3798  OG1 THR A 243      34.587  45.177  32.727  1.00 20.77           O  
ATOM   3799  CG2 THR A 243      36.357  46.392  31.650  1.00 24.49           C  
ATOM   3800  HN  THR A 243      35.810  42.596  32.764  1.00 22.39           H  
ATOM   3801  HA  THR A 243      35.069  44.101  30.407  1.00 22.39           H  
ATOM   3802  HB  THR A 243      36.586  44.754  32.973  1.00 22.39           H  
ATOM   3803  HG1 THR A 243      33.913  45.445  31.967  1.00 22.39           H  
ATOM   3804 1HG2 THR A 243      36.331  47.128  32.453  1.00 22.39           H  
ATOM   3805 2HG2 THR A 243      35.693  46.709  30.846  1.00 22.39           H  
ATOM   3806 3HG2 THR A 243      37.374  46.307  31.268  1.00 22.39           H  
ATOM   3807  N   GLU A 244      38.276  43.623  30.914  1.00 22.74           N  
ATOM   3808  CA  GLU A 244      39.608  43.648  30.348  1.00 24.56           C  
ATOM   3809  C   GLU A 244      39.722  42.750  29.159  1.00 25.32           C  
ATOM   3810  O   GLU A 244      40.209  43.172  28.101  1.00 27.13           O  
ATOM   3811  CB  GLU A 244      40.632  43.253  31.429  1.00 24.25           C  
ATOM   3812  CG  GLU A 244      40.294  43.993  32.706  1.00 22.85           C  
ATOM   3813  CD  GLU A 244      41.351  44.048  33.746  1.00 24.39           C  
ATOM   3814  OE1 GLU A 244      41.829  42.977  34.200  1.00 22.33           O  
ATOM   3815  OE2 GLU A 244      41.638  45.194  34.175  1.00 25.72           O  
ATOM   3816  HN  GLU A 244      38.151  43.222  31.898  1.00 24.37           H  
ATOM   3817  HA  GLU A 244      39.824  44.667  30.028  1.00 24.37           H  
ATOM   3818  HB1 GLU A 244      40.585  42.178  31.604  1.00 24.37           H  
ATOM   3819  HB2 GLU A 244      41.635  43.525  31.101  1.00 24.37           H  
ATOM   3820  HG1 GLU A 244      40.043  45.019  32.436  1.00 24.37           H  
ATOM   3821  HG2 GLU A 244      39.422  43.509  33.147  1.00 24.37           H  
ATOM   3822  N   CYS A 245      39.293  41.503  29.335  1.00 25.13           N  
ATOM   3823  CA  CYS A 245      39.352  40.538  28.257  1.00 22.73           C  
ATOM   3824  C   CYS A 245      38.436  41.017  27.125  1.00 21.46           C  
ATOM   3825  O   CYS A 245      38.840  41.036  25.969  1.00 21.04           O  
ATOM   3826  CB  CYS A 245      39.039  39.110  28.776  1.00 21.97           C  
ATOM   3827  SG  CYS A 245      40.507  38.038  29.127  1.00 19.08           S  
ATOM   3828  HN  CYS A 245      38.899  41.209  30.286  1.00 21.90           H  
ATOM   3829  HA  CYS A 245      40.373  40.533  27.875  1.00 21.90           H  
ATOM   3830  HB1 CYS A 245      38.469  39.208  29.700  1.00 21.90           H  
ATOM   3831  HB2 CYS A 245      38.431  38.607  28.024  1.00 21.90           H  
ATOM   3832  N   CYS A 246      37.260  41.530  27.457  1.00 21.17           N  
ATOM   3833  CA  CYS A 246      36.343  42.011  26.413  1.00 20.77           C  
ATOM   3834  C   CYS A 246      36.726  43.303  25.691  1.00 21.82           C  
ATOM   3835  O   CYS A 246      36.209  43.576  24.609  1.00 23.38           O  
ATOM   3836  CB  CYS A 246      34.927  42.119  26.950  1.00 18.27           C  
ATOM   3837  SG  CYS A 246      34.276  40.506  27.462  1.00 16.56           S  
ATOM   3838  HN  CYS A 246      36.977  41.594  28.487  1.00 20.33           H  
ATOM   3839  HA  CYS A 246      36.319  41.233  25.650  1.00 20.33           H  
ATOM   3840  HB1 CYS A 246      34.926  42.789  27.810  1.00 20.33           H  
ATOM   3841  HB2 CYS A 246      34.284  42.527  26.170  1.00 20.33           H  
ATOM   3842  N   HIS A 247      37.629  44.083  26.276  1.00 23.70           N  
ATOM   3843  CA  HIS A 247      38.096  45.338  25.713  1.00 25.67           C  
ATOM   3844  C   HIS A 247      39.495  45.247  25.080  1.00 25.56           C  
ATOM   3845  O   HIS A 247      40.046  46.267  24.667  1.00 27.78           O  
ATOM   3846  CB  HIS A 247      38.046  46.429  26.791  1.00 31.95           C  
ATOM   3847  CG  HIS A 247      38.632  47.759  26.376  1.00 40.97           C  
ATOM   3848  ND1 HIS A 247      39.703  48.342  27.032  1.00 43.08           N  
ATOM   3849  CD2 HIS A 247      38.261  48.648  25.413  1.00 43.44           C  
ATOM   3850  CE1 HIS A 247      39.957  49.528  26.499  1.00 44.54           C  
ATOM   3851  NE2 HIS A 247      39.097  49.739  25.514  1.00 43.40           N  
ATOM   3852  HN  HIS A 247      38.035  43.769  27.215  1.00 35.01           H  
ATOM   3853  HA  HIS A 247      37.398  45.623  24.926  1.00 35.01           H  
ATOM   3854  HB1 HIS A 247      37.003  46.589  27.063  1.00 35.01           H  
ATOM   3855  HB2 HIS A 247      38.598  46.072  27.660  1.00 35.01           H  
ATOM   3856  HD1 HIS A 247      40.243  47.902  27.845  1.00 35.01           H  
ATOM   3857  HD2 HIS A 247      37.451  48.520  24.694  1.00 35.01           H  
ATOM   3858  HE1 HIS A 247      40.742  50.214  26.817  1.00 35.01           H  
ATOM   3859  N   GLY A 248      40.101  44.059  25.051  1.00 23.11           N  
ATOM   3860  CA  GLY A 248      41.398  43.903  24.417  1.00 19.18           C  
ATOM   3861  C   GLY A 248      42.565  43.947  25.374  1.00 21.03           C  
ATOM   3862  O   GLY A 248      43.757  43.920  24.974  1.00 19.35           O  
ATOM   3863  HN  GLY A 248      39.626  43.212  25.500  1.00 20.67           H  
ATOM   3864  HA1 GLY A 248      41.414  42.942  23.903  1.00 20.67           H  
ATOM   3865  HA2 GLY A 248      41.522  44.706  23.690  1.00 20.67           H  
ATOM   3866  N   ASP A 249      42.238  44.038  26.653  1.00 18.94           N  
ATOM   3867  CA  ASP A 249      43.263  44.108  27.672  1.00 18.57           C  
ATOM   3868  C   ASP A 249      43.520  42.668  28.148  1.00 19.44           C  
ATOM   3869  O   ASP A 249      43.208  42.309  29.298  1.00 19.55           O  
ATOM   3870  CB  ASP A 249      42.751  44.960  28.852  1.00 19.52           C  
ATOM   3871  CG  ASP A 249      42.262  46.365  28.440  1.00 18.41           C  
ATOM   3872  OD1 ASP A 249      42.912  47.008  27.581  1.00 16.00           O  
ATOM   3873  OD2 ASP A 249      41.234  46.825  29.029  1.00 18.62           O  
ATOM   3874  HN  ASP A 249      41.206  44.060  26.936  1.00 18.63           H  
ATOM   3875  HA  ASP A 249      44.176  44.540  27.262  1.00 18.63           H  
ATOM   3876  HB1 ASP A 249      41.922  44.432  29.323  1.00 18.63           H  
ATOM   3877  HB2 ASP A 249      43.563  45.076  29.570  1.00 18.63           H  
ATOM   3878  N   LEU A 250      44.158  41.858  27.316  1.00 16.96           N  
ATOM   3879  CA  LEU A 250      44.342  40.468  27.694  1.00 18.31           C  
ATOM   3880  C   LEU A 250      45.473  40.105  28.678  1.00 17.24           C  
ATOM   3881  O   LEU A 250      45.315  39.218  29.505  1.00 17.31           O  
ATOM   3882  CB  LEU A 250      44.340  39.562  26.444  1.00 18.69           C  
ATOM   3883  CG  LEU A 250      43.419  39.873  25.244  1.00 16.08           C  
ATOM   3884  CD1 LEU A 250      43.529  38.752  24.248  1.00 15.83           C  
ATOM   3885  CD2 LEU A 250      41.981  40.057  25.643  1.00 15.92           C  
ATOM   3886  HN  LEU A 250      44.531  42.222  26.382  1.00 17.04           H  
ATOM   3887  HA  LEU A 250      43.426  40.205  28.223  1.00 17.04           H  
ATOM   3888  HB1 LEU A 250      45.360  39.559  26.060  1.00 17.04           H  
ATOM   3889  HB2 LEU A 250      44.077  38.561  26.786  1.00 17.04           H  
ATOM   3890  HG  LEU A 250      43.766  40.791  24.771  1.00 17.04           H  
ATOM   3891 1HD1 LEU A 250      42.883  38.959  23.395  1.00 17.04           H  
ATOM   3892 2HD1 LEU A 250      43.222  37.817  24.717  1.00 17.04           H  
ATOM   3893 3HD1 LEU A 250      44.561  38.666  23.909  1.00 17.04           H  
ATOM   3894 1HD2 LEU A 250      41.383  40.273  24.758  1.00 17.04           H  
ATOM   3895 2HD2 LEU A 250      41.902  40.886  26.346  1.00 17.04           H  
ATOM   3896 3HD2 LEU A 250      41.615  39.145  26.115  1.00 17.04           H  
ATOM   3897  N   LEU A 251      46.599  40.791  28.605  1.00 16.74           N  
ATOM   3898  CA  LEU A 251      47.685  40.544  29.528  1.00 16.12           C  
ATOM   3899  C   LEU A 251      47.212  40.870  30.926  1.00 18.94           C  
ATOM   3900  O   LEU A 251      47.482  40.120  31.851  1.00 23.20           O  
ATOM   3901  CB  LEU A 251      48.919  41.382  29.182  1.00 15.20           C  
ATOM   3902  CG  LEU A 251      49.738  41.121  27.900  1.00 15.22           C  
ATOM   3903  CD1 LEU A 251      51.069  41.814  28.012  1.00 14.29           C  
ATOM   3904  CD2 LEU A 251      50.035  39.678  27.756  1.00 17.95           C  
ATOM   3905  HN  LEU A 251      46.710  41.542  27.851  1.00 17.21           H  
ATOM   3906  HA  LEU A 251      47.952  39.488  29.484  1.00 17.21           H  
ATOM   3907  HB1 LEU A 251      48.582  42.417  29.126  1.00 17.21           H  
ATOM   3908  HB2 LEU A 251      49.611  41.270  30.017  1.00 17.21           H  
ATOM   3909  HG  LEU A 251      49.196  41.484  27.026  1.00 17.21           H  
ATOM   3910 1HD1 LEU A 251      51.651  41.632  27.108  1.00 17.21           H  
ATOM   3911 2HD1 LEU A 251      51.609  41.426  28.876  1.00 17.21           H  
ATOM   3912 3HD1 LEU A 251      50.912  42.886  28.133  1.00 17.21           H  
ATOM   3913 1HD2 LEU A 251      50.613  39.514  26.846  1.00 17.21           H  
ATOM   3914 2HD2 LEU A 251      49.101  39.118  27.698  1.00 17.21           H  
ATOM   3915 3HD2 LEU A 251      50.610  39.337  28.617  1.00 17.21           H  
ATOM   3916  N   GLU A 252      46.433  41.941  31.098  1.00 21.13           N  
ATOM   3917  CA  GLU A 252      45.957  42.302  32.438  1.00 19.95           C  
ATOM   3918  C   GLU A 252      44.784  41.474  32.912  1.00 19.98           C  
ATOM   3919  O   GLU A 252      44.627  41.208  34.100  1.00 20.87           O  
ATOM   3920  CB  GLU A 252      45.694  43.806  32.571  1.00 23.82           C  
ATOM   3921  CG  GLU A 252      45.188  44.566  31.329  1.00 24.26           C  
ATOM   3922  CD  GLU A 252      46.304  44.994  30.370  1.00 25.58           C  
ATOM   3923  OE1 GLU A 252      46.714  44.202  29.503  1.00 27.86           O  
ATOM   3924  OE2 GLU A 252      46.746  46.147  30.448  1.00 26.73           O  
ATOM   3925  HN  GLU A 252      46.155  42.538  30.255  1.00 23.35           H  
ATOM   3926  HA  GLU A 252      46.778  42.079  33.119  1.00 23.35           H  
ATOM   3927  HB1 GLU A 252      44.949  43.936  33.356  1.00 23.35           H  
ATOM   3928  HB2 GLU A 252      46.630  44.273  32.877  1.00 23.35           H  
ATOM   3929  HG1 GLU A 252      44.499  43.919  30.787  1.00 23.35           H  
ATOM   3930  HG2 GLU A 252      44.661  45.459  31.664  1.00 23.35           H  
ATOM   3931  N   CYS A 253      43.967  41.048  31.966  1.00 19.63           N  
ATOM   3932  CA  CYS A 253      42.833  40.201  32.247  1.00 19.89           C  
ATOM   3933  C   CYS A 253      43.355  38.925  32.918  1.00 22.83           C  
ATOM   3934  O   CYS A 253      42.906  38.519  33.985  1.00 25.86           O  
ATOM   3935  CB  CYS A 253      42.201  39.812  30.926  1.00 20.98           C  
ATOM   3936  SG  CYS A 253      41.077  38.396  31.037  1.00 19.58           S  
ATOM   3937  HN  CYS A 253      44.153  41.342  30.954  1.00 21.46           H  
ATOM   3938  HA  CYS A 253      42.114  40.712  32.887  1.00 21.46           H  
ATOM   3939  HB1 CYS A 253      41.639  40.667  30.550  1.00 21.46           H  
ATOM   3940  HB2 CYS A 253      42.998  39.563  30.225  1.00 21.46           H  
ATOM   3941  N   ALA A 254      44.330  38.307  32.262  1.00 22.71           N  
ATOM   3942  CA  ALA A 254      44.974  37.088  32.700  1.00 20.33           C  
ATOM   3943  C   ALA A 254      45.623  37.275  34.041  1.00 21.67           C  
ATOM   3944  O   ALA A 254      45.467  36.438  34.929  1.00 24.11           O  
ATOM   3945  CB  ALA A 254      46.030  36.688  31.684  1.00 19.15           C  
ATOM   3946  HN  ALA A 254      44.663  38.742  31.343  1.00 21.59           H  
ATOM   3947  HA  ALA A 254      44.229  36.296  32.771  1.00 21.59           H  
ATOM   3948  HB1 ALA A 254      46.519  35.770  32.009  1.00 21.59           H  
ATOM   3949  HB2 ALA A 254      46.771  37.482  31.598  1.00 21.59           H  
ATOM   3950  HB3 ALA A 254      45.559  36.525  30.715  1.00 21.59           H  
ATOM   3951  N   ASP A 255      46.348  38.375  34.195  1.00 20.82           N  
ATOM   3952  CA  ASP A 255      47.043  38.647  35.432  1.00 21.47           C  
ATOM   3953  C   ASP A 255      46.071  38.702  36.633  1.00 21.73           C  
ATOM   3954  O   ASP A 255      46.360  38.144  37.679  1.00 21.36           O  
ATOM   3955  CB  ASP A 255      47.827  39.955  35.261  1.00 24.03           C  
ATOM   3956  CG  ASP A 255      49.033  40.052  36.179  1.00 23.96           C  
ATOM   3957  OD1 ASP A 255      49.095  39.290  37.155  1.00 27.25           O  
ATOM   3958  OD2 ASP A 255      49.925  40.892  35.936  1.00 20.37           O  
ATOM   3959  HN  ASP A 255      46.419  39.074  33.388  1.00 22.62           H  
ATOM   3960  HA  ASP A 255      47.756  37.842  35.607  1.00 22.62           H  
ATOM   3961  HB1 ASP A 255      48.171  40.021  34.229  1.00 22.62           H  
ATOM   3962  HB2 ASP A 255      47.160  40.790  35.476  1.00 22.62           H  
ATOM   3963  N   ASP A 256      44.897  39.306  36.441  1.00 22.39           N  
ATOM   3964  CA  ASP A 256      43.881  39.467  37.480  1.00 23.25           C  
ATOM   3965  C   ASP A 256      43.058  38.216  37.734  1.00 24.56           C  
ATOM   3966  O   ASP A 256      42.432  38.070  38.784  1.00 24.41           O  
ATOM   3967  CB  ASP A 256      42.911  40.604  37.109  1.00 27.66           C  
ATOM   3968  CG  ASP A 256      43.559  41.989  37.132  1.00 30.63           C  
ATOM   3969  OD1 ASP A 256      44.561  42.212  37.847  1.00 33.35           O  
ATOM   3970  OD2 ASP A 256      43.024  42.880  36.453  1.00 33.72           O  
ATOM   3971  HN  ASP A 256      44.686  39.696  35.467  1.00 27.50           H  
ATOM   3972  HA  ASP A 256      44.384  39.738  38.408  1.00 27.50           H  
ATOM   3973  HB1 ASP A 256      42.529  40.418  36.105  1.00 27.50           H  
ATOM   3974  HB2 ASP A 256      42.084  40.598  37.819  1.00 27.50           H  
ATOM   3975  N   ARG A 257      42.917  37.391  36.709  1.00 26.71           N  
ATOM   3976  CA  ARG A 257      42.187  36.141  36.842  1.00 26.57           C  
ATOM   3977  C   ARG A 257      43.093  35.264  37.661  1.00 26.91           C  
ATOM   3978  O   ARG A 257      42.635  34.474  38.483  1.00 30.45           O  
ATOM   3979  CB  ARG A 257      41.941  35.490  35.487  1.00 27.14           C  
ATOM   3980  CG  ARG A 257      41.160  34.182  35.554  1.00 27.60           C  
ATOM   3981  CD  ARG A 257      40.987  33.581  34.159  1.00 25.80           C  
ATOM   3982  NE  ARG A 257      39.840  32.684  34.102  1.00 25.92           N  
ATOM   3983  CZ  ARG A 257      39.880  31.423  33.665  1.00 27.43           C  
ATOM   3984  NH1 ARG A 257      41.026  30.882  33.237  1.00 25.53           N  
ATOM   3985  NH2 ARG A 257      38.751  30.709  33.625  1.00 27.21           N  
ATOM   3986  HN  ARG A 257      43.348  37.649  35.764  1.00 27.02           H  
ATOM   3987  HA  ARG A 257      41.243  36.305  37.362  1.00 27.02           H  
ATOM   3988  HB1 ARG A 257      41.381  36.191  34.868  1.00 27.02           H  
ATOM   3989  HB2 ARG A 257      42.907  35.288  35.025  1.00 27.02           H  
ATOM   3990  HG1 ARG A 257      41.701  33.475  36.183  1.00 27.02           H  
ATOM   3991  HG2 ARG A 257      40.177  34.374  35.984  1.00 27.02           H  
ATOM   3992  HD1 ARG A 257      40.841  34.388  33.441  1.00 27.02           H  
ATOM   3993  HD2 ARG A 257      41.886  33.022  33.900  1.00 27.02           H  
ATOM   3994  HE  ARG A 257      38.897  33.064  34.435  1.00 27.02           H  
ATOM   3995 1HH1 ARG A 257      41.926  31.461  33.242  1.00 27.02           H  
ATOM   3996 2HH1 ARG A 257      41.043  29.870  32.890  1.00 27.02           H  
ATOM   3997 1HH2 ARG A 257      37.828  31.149  33.941  1.00 27.02           H  
ATOM   3998 2HH2 ARG A 257      38.770  29.697  33.277  1.00 27.02           H  
ATOM   3999  N   ALA A 258      44.394  35.415  37.460  1.00 26.82           N  
ATOM   4000  CA  ALA A 258      45.335  34.620  38.216  1.00 25.99           C  
ATOM   4001  C   ALA A 258      45.218  34.963  39.711  1.00 25.95           C  
ATOM   4002  O   ALA A 258      45.191  34.075  40.553  1.00 28.90           O  
ATOM   4003  CB  ALA A 258      46.728  34.845  37.702  1.00 25.37           C  
ATOM   4004  HN  ALA A 258      44.747  36.123  36.740  1.00 26.61           H  
ATOM   4005  HA  ALA A 258      45.084  33.568  38.083  1.00 26.61           H  
ATOM   4006  HB1 ALA A 258      47.430  34.242  38.278  1.00 26.61           H  
ATOM   4007  HB2 ALA A 258      46.987  35.899  37.803  1.00 26.61           H  
ATOM   4008  HB3 ALA A 258      46.779  34.558  36.652  1.00 26.61           H  
ATOM   4009  N   ASP A 259      45.002  36.236  40.016  1.00 25.37           N  
ATOM   4010  CA  ASP A 259      44.900  36.705  41.391  1.00 23.81           C  
ATOM   4011  C   ASP A 259      43.610  36.320  42.025  1.00 22.08           C  
ATOM   4012  O   ASP A 259      43.566  36.100  43.219  1.00 23.28           O  
ATOM   4013  CB  ASP A 259      45.093  38.238  41.473  1.00 24.27           C  
ATOM   4014  CG  ASP A 259      46.564  38.664  41.350  1.00 26.26           C  
ATOM   4015  OD1 ASP A 259      47.487  37.933  41.800  1.00 26.96           O  
ATOM   4016  OD2 ASP A 259      46.801  39.764  40.834  1.00 27.01           O  
ATOM   4017  HN  ASP A 259      44.899  36.945  39.221  1.00 24.88           H  
ATOM   4018  HA  ASP A 259      45.703  36.238  41.962  1.00 24.88           H  
ATOM   4019  HB1 ASP A 259      44.528  38.703  40.665  1.00 24.88           H  
ATOM   4020  HB2 ASP A 259      44.710  38.586  42.432  1.00 24.88           H  
ATOM   4021  N   LEU A 260      42.547  36.260  41.240  1.00 22.19           N  
ATOM   4022  CA  LEU A 260      41.225  35.893  41.754  1.00 21.77           C  
ATOM   4023  C   LEU A 260      41.145  34.404  42.054  1.00 23.13           C  
ATOM   4024  O   LEU A 260      40.502  34.009  43.014  1.00 26.56           O  
ATOM   4025  CB  LEU A 260      40.129  36.331  40.772  1.00 18.83           C  
ATOM   4026  CG  LEU A 260      38.694  35.824  40.872  1.00 18.07           C  
ATOM   4027  CD1 LEU A 260      37.948  36.358  42.090  1.00 18.50           C  
ATOM   4028  CD2 LEU A 260      38.029  36.246  39.632  1.00 16.42           C  
ATOM   4029  HN  LEU A 260      42.656  36.486  40.200  1.00 20.68           H  
ATOM   4030  HA  LEU A 260      41.069  36.431  42.689  1.00 20.68           H  
ATOM   4031  HB1 LEU A 260      40.073  37.417  40.845  1.00 20.68           H  
ATOM   4032  HB2 LEU A 260      40.481  36.051  39.779  1.00 20.68           H  
ATOM   4033  HG  LEU A 260      38.706  34.735  40.914  1.00 20.68           H  
ATOM   4034 1HD1 LEU A 260      36.934  35.958  42.100  1.00 20.68           H  
ATOM   4035 2HD1 LEU A 260      37.908  37.446  42.044  1.00 20.68           H  
ATOM   4036 3HD1 LEU A 260      38.468  36.052  42.998  1.00 20.68           H  
ATOM   4037 1HD2 LEU A 260      36.992  35.911  39.643  1.00 20.68           H  
ATOM   4038 2HD2 LEU A 260      38.543  35.808  38.776  1.00 20.68           H  
ATOM   4039 3HD2 LEU A 260      38.058  37.333  39.555  1.00 20.68           H  
ATOM   4040  N   ALA A 261      41.750  33.563  41.231  1.00 24.80           N  
ATOM   4041  CA  ALA A 261      41.747  32.127  41.520  1.00 27.58           C  
ATOM   4042  C   ALA A 261      42.473  31.921  42.873  1.00 29.16           C  
ATOM   4043  O   ALA A 261      42.091  31.072  43.676  1.00 31.25           O  
ATOM   4044  CB  ALA A 261      42.465  31.346  40.407  1.00 27.40           C  
ATOM   4045  HN  ALA A 261      42.241  33.932  40.355  1.00 28.04           H  
ATOM   4046  HA  ALA A 261      40.718  31.776  41.603  1.00 28.04           H  
ATOM   4047  HB1 ALA A 261      42.451  30.282  40.642  1.00 28.04           H  
ATOM   4048  HB2 ALA A 261      43.497  31.687  40.331  1.00 28.04           H  
ATOM   4049  HB3 ALA A 261      41.956  31.515  39.458  1.00 28.04           H  
ATOM   4050  N   LYS A 262      43.530  32.692  43.100  1.00 30.19           N  
ATOM   4051  CA  LYS A 262      44.310  32.656  44.335  1.00 31.33           C  
ATOM   4052  C   LYS A 262      43.477  33.087  45.544  1.00 31.82           C  
ATOM   4053  O   LYS A 262      43.433  32.376  46.543  1.00 33.00           O  
ATOM   4054  CB  LYS A 262      45.529  33.553  44.188  1.00 33.59           C  
ATOM   4055  CG  LYS A 262      46.278  33.770  45.458  1.00 38.46           C  
ATOM   4056  CD  LYS A 262      47.393  34.821  45.300  1.00 43.52           C  
ATOM   4057  CE  LYS A 262      47.584  35.633  46.617  1.00 46.35           C  
ATOM   4058  NZ  LYS A 262      48.831  36.461  46.691  1.00 48.82           N1+
ATOM   4059  HN  LYS A 262      43.827  33.379  42.335  1.00 37.45           H  
ATOM   4060  HA  LYS A 262      44.651  31.634  44.498  1.00 37.45           H  
ATOM   4061  HB1 LYS A 262      46.205  33.097  43.465  1.00 37.45           H  
ATOM   4062  HB2 LYS A 262      45.198  34.522  43.815  1.00 37.45           H  
ATOM   4063  HG1 LYS A 262      45.581  34.110  46.224  1.00 37.45           H  
ATOM   4064  HG2 LYS A 262      46.726  32.826  45.767  1.00 37.45           H  
ATOM   4065  HD1 LYS A 262      48.327  34.316  45.054  1.00 37.45           H  
ATOM   4066  HD2 LYS A 262      47.126  35.505  44.495  1.00 37.45           H  
ATOM   4067  HE1 LYS A 262      46.730  36.302  46.725  1.00 37.45           H  
ATOM   4068  HE2 LYS A 262      47.601  34.927  47.447  1.00 37.45           H  
ATOM   4069  HZ1 LYS A 262      48.864  36.974  47.629  1.00 37.45           H  
ATOM   4070  HZ2 LYS A 262      48.833  37.175  45.894  1.00 37.45           H  
ATOM   4071  HZ3 LYS A 262      49.687  35.826  46.602  1.00 37.45           H  
ATOM   4072  N   TYR A 263      42.831  34.253  45.474  1.00 32.22           N  
ATOM   4073  CA  TYR A 263      41.976  34.723  46.562  1.00 30.70           C  
ATOM   4074  C   TYR A 263      40.961  33.661  46.873  1.00 31.98           C  
ATOM   4075  O   TYR A 263      40.773  33.304  48.024  1.00 33.66           O  
ATOM   4076  CB  TYR A 263      41.145  35.932  46.162  1.00 31.17           C  
ATOM   4077  CG  TYR A 263      40.115  36.308  47.227  1.00 29.45           C  
ATOM   4078  CD1 TYR A 263      40.503  36.975  48.395  1.00 30.48           C  
ATOM   4079  CD2 TYR A 263      38.776  36.003  47.081  1.00 29.37           C  
ATOM   4080  CE1 TYR A 263      39.580  37.335  49.383  1.00 30.00           C  
ATOM   4081  CE2 TYR A 263      37.838  36.362  48.072  1.00 29.68           C  
ATOM   4082  CZ  TYR A 263      38.256  37.036  49.213  1.00 30.39           C  
ATOM   4083  OH  TYR A 263      37.354  37.481  50.157  1.00 32.48           O  
ATOM   4084  HN  TYR A 263      42.942  34.859  44.599  1.00 30.96           H  
ATOM   4085  HA  TYR A 263      42.574  34.948  47.445  1.00 30.96           H  
ATOM   4086  HB1 TYR A 263      41.812  36.779  46.006  1.00 30.96           H  
ATOM   4087  HB2 TYR A 263      40.621  35.705  45.233  1.00 30.96           H  
ATOM   4088  HD1 TYR A 263      41.555  37.221  48.539  1.00 30.96           H  
ATOM   4089  HD2 TYR A 263      38.439  35.477  46.187  1.00 30.96           H  
ATOM   4090  HE1 TYR A 263      39.914  37.851  50.283  1.00 30.97           H  
ATOM   4091  HE2 TYR A 263      36.785  36.111  47.943  1.00 30.97           H  
ATOM   4092  HH  TYR A 263      37.601  37.078  51.095  1.00 30.97           H  
ATOM   4093  N   ILE A 264      40.229  33.235  45.850  1.00 32.18           N  
ATOM   4094  CA  ILE A 264      39.207  32.216  46.033  1.00 32.27           C  
ATOM   4095  C   ILE A 264      39.765  31.046  46.859  1.00 33.75           C  
ATOM   4096  O   ILE A 264      39.277  30.745  47.949  1.00 32.73           O  
ATOM   4097  CB  ILE A 264      38.637  31.754  44.671  1.00 29.79           C  
ATOM   4098  CG1 ILE A 264      37.710  32.834  44.105  1.00 28.79           C  
ATOM   4099  CG2 ILE A 264      37.851  30.469  44.833  1.00 31.64           C  
ATOM   4100  CD1 ILE A 264      37.040  32.454  42.802  1.00 26.35           C  
ATOM   4101  HN  ILE A 264      40.393  33.648  44.877  1.00 30.94           H  
ATOM   4102  HA  ILE A 264      38.390  32.663  46.600  1.00 30.94           H  
ATOM   4103  HB  ILE A 264      39.460  31.586  43.976  1.00 30.94           H  
ATOM   4104 1HG1 ILE A 264      36.933  33.039  44.842  1.00 30.94           H  
ATOM   4105 2HG1 ILE A 264      38.299  33.736  43.937  1.00 30.94           H  
ATOM   4106 1HG2 ILE A 264      37.457  30.159  43.865  1.00 30.94           H  
ATOM   4107 2HG2 ILE A 264      37.025  30.633  45.525  1.00 30.94           H  
ATOM   4108 3HG2 ILE A 264      38.504  29.690  45.226  1.00 30.94           H  
ATOM   4109 1HD1 ILE A 264      36.401  33.272  42.469  1.00 30.94           H  
ATOM   4110 2HD1 ILE A 264      36.435  31.559  42.951  1.00 30.94           H  
ATOM   4111 3HD1 ILE A 264      37.800  32.256  42.046  1.00 30.94           H  
ATOM   4112  N   CYS A 265      40.823  30.426  46.364  1.00 35.92           N  
ATOM   4113  CA  CYS A 265      41.424  29.321  47.072  1.00 38.84           C  
ATOM   4114  C   CYS A 265      41.820  29.680  48.503  1.00 40.50           C  
ATOM   4115  O   CYS A 265      41.577  28.907  49.428  1.00 42.88           O  
ATOM   4116  CB  CYS A 265      42.642  28.837  46.321  1.00 39.40           C  
ATOM   4117  SG  CYS A 265      42.189  27.955  44.821  1.00 40.43           S  
ATOM   4118  HN  CYS A 265      41.237  30.746  45.431  1.00 39.66           H  
ATOM   4119  HA  CYS A 265      40.701  28.506  47.112  1.00 39.66           H  
ATOM   4120  HB1 CYS A 265      43.257  29.696  46.054  1.00 39.66           H  
ATOM   4121  HB2 CYS A 265      43.212  28.168  46.966  1.00 39.66           H  
ATOM   4122  N   GLU A 266      42.390  30.860  48.700  1.00 41.46           N  
ATOM   4123  CA  GLU A 266      42.811  31.273  50.032  1.00 41.21           C  
ATOM   4124  C   GLU A 266      41.640  31.418  50.992  1.00 39.85           C  
ATOM   4125  O   GLU A 266      41.777  31.168  52.189  1.00 41.47           O  
ATOM   4126  CB  GLU A 266      43.624  32.574  49.964  1.00 43.30           C  
ATOM   4127  CG  GLU A 266      45.129  32.378  49.959  1.00 44.34           C  
ATOM   4128  CD  GLU A 266      45.906  33.668  49.688  1.00 47.13           C  
ATOM   4129  OE1 GLU A 266      45.402  34.777  50.006  1.00 46.84           O  
ATOM   4130  OE2 GLU A 266      47.032  33.561  49.140  1.00 48.18           O  
ATOM   4131  HN  GLU A 266      42.543  31.518  47.870  1.00 43.75           H  
ATOM   4132  HA  GLU A 266      43.466  30.496  50.426  1.00 43.75           H  
ATOM   4133  HB1 GLU A 266      43.347  33.101  49.051  1.00 43.75           H  
ATOM   4134  HB2 GLU A 266      43.363  33.183  50.829  1.00 43.75           H  
ATOM   4135  HG1 GLU A 266      45.431  31.990  50.932  1.00 43.75           H  
ATOM   4136  HG2 GLU A 266      45.381  31.653  49.185  1.00 43.75           H  
ATOM   4137  N   ASN A 267      40.475  31.762  50.471  1.00 37.91           N  
ATOM   4138  CA  ASN A 267      39.322  31.926  51.326  1.00 36.40           C  
ATOM   4139  C   ASN A 267      38.340  30.824  51.066  1.00 34.49           C  
ATOM   4140  O   ASN A 267      37.173  30.906  51.397  1.00 32.25           O  
ATOM   4141  CB  ASN A 267      38.713  33.292  51.111  1.00 38.49           C  
ATOM   4142  CG  ASN A 267      39.725  34.397  51.304  1.00 41.30           C  
ATOM   4143  OD1 ASN A 267      40.881  34.270  50.904  1.00 43.08           O  
ATOM   4144  ND2 ASN A 267      39.306  35.484  51.936  1.00 44.53           N  
ATOM   4145  HN  ASN A 267      40.386  31.919  49.416  1.00 38.56           H  
ATOM   4146  HA  ASN A 267      39.651  31.856  52.363  1.00 38.56           H  
ATOM   4147  HB1 ASN A 267      38.321  33.347  50.095  1.00 38.56           H  
ATOM   4148  HB2 ASN A 267      37.900  33.431  51.823  1.00 38.56           H  
ATOM   4149 1HD2 ASN A 267      38.295  35.546  52.281  1.00 38.56           H  
ATOM   4150 2HD2 ASN A 267      39.979  36.299  52.102  1.00 38.56           H  
ATOM   4151  N   GLN A 268      38.891  29.724  50.602  1.00 35.56           N  
ATOM   4152  CA  GLN A 268      38.147  28.533  50.284  1.00 37.75           C  
ATOM   4153  C   GLN A 268      36.961  28.275  51.190  1.00 39.44           C  
ATOM   4154  O   GLN A 268      35.826  28.335  50.745  1.00 40.22           O  
ATOM   4155  CB  GLN A 268      39.102  27.369  50.330  1.00 36.84           C  
ATOM   4156  CG  GLN A 268      38.622  26.204  49.569  1.00 37.16           C  
ATOM   4157  CD  GLN A 268      39.697  25.184  49.369  1.00 35.02           C  
ATOM   4158  OE1 GLN A 268      39.410  24.008  49.157  1.00 36.12           O  
ATOM   4159  NE2 GLN A 268      40.941  25.621  49.395  1.00 33.77           N  
ATOM   4160  HN  GLN A 268      39.950  29.713  50.453  1.00 36.88           H  
ATOM   4161  HA  GLN A 268      37.778  28.627  49.263  1.00 36.88           H  
ATOM   4162  HB1 GLN A 268      40.058  27.687  49.913  1.00 36.88           H  
ATOM   4163  HB2 GLN A 268      39.239  27.073  51.370  1.00 36.88           H  
ATOM   4164  HG1 GLN A 268      37.797  25.744  50.113  1.00 36.88           H  
ATOM   4165  HG2 GLN A 268      38.271  26.541  48.594  1.00 36.88           H  
ATOM   4166 1HE2 GLN A 268      41.140  26.660  49.553  1.00 36.88           H  
ATOM   4167 2HE2 GLN A 268      41.752  24.936  49.258  1.00 36.88           H  
ATOM   4168  N   ASP A 269      37.227  28.100  52.478  1.00 42.55           N  
ATOM   4169  CA  ASP A 269      36.194  27.824  53.485  1.00 45.46           C  
ATOM   4170  C   ASP A 269      35.054  28.838  53.620  1.00 46.38           C  
ATOM   4171  O   ASP A 269      34.012  28.499  54.174  1.00 47.79           O  
ATOM   4172  CB  ASP A 269      36.839  27.662  54.861  1.00 48.53           C  
ATOM   4173  CG  ASP A 269      38.142  26.897  54.801  1.00 51.07           C  
ATOM   4174  OD1 ASP A 269      38.111  25.644  54.696  1.00 51.19           O  
ATOM   4175  OD2 ASP A 269      39.190  27.582  54.828  1.00 52.80           O  
ATOM   4176  HN  ASP A 269      38.246  28.163  52.799  1.00 48.22           H  
ATOM   4177  HA  ASP A 269      35.743  26.866  53.227  1.00 48.22           H  
ATOM   4178  HB1 ASP A 269      37.033  28.651  55.275  1.00 48.22           H  
ATOM   4179  HB2 ASP A 269      36.148  27.125  55.510  1.00 48.22           H  
ATOM   4180  N   SER A 270      35.271  30.091  53.213  1.00 45.89           N  
ATOM   4181  CA  SER A 270      34.227  31.127  53.292  1.00 43.53           C  
ATOM   4182  C   SER A 270      33.411  31.213  52.026  1.00 41.19           C  
ATOM   4183  O   SER A 270      32.443  31.955  51.978  1.00 41.59           O  
ATOM   4184  CB  SER A 270      34.855  32.504  53.483  1.00 45.97           C  
ATOM   4185  OG  SER A 270      35.576  32.585  54.700  1.00 51.96           O  
ATOM   4186  HN  SER A 270      36.231  30.350  52.818  1.00 45.02           H  
ATOM   4187  HA  SER A 270      33.567  30.911  54.133  1.00 45.02           H  
ATOM   4188  HB1 SER A 270      35.536  32.700  52.655  1.00 45.02           H  
ATOM   4189  HB2 SER A 270      34.065  33.255  53.490  1.00 45.02           H  
ATOM   4190  HG  SER A 270      34.927  32.403  55.505  1.00 45.02           H  
ATOM   4191  N   ILE A 271      33.855  30.502  50.990  1.00 39.20           N  
ATOM   4192  CA  ILE A 271      33.239  30.498  49.659  1.00 35.55           C  
ATOM   4193  C   ILE A 271      32.482  29.225  49.269  1.00 35.43           C  
ATOM   4194  O   ILE A 271      31.287  29.281  49.012  1.00 35.01           O  
ATOM   4195  CB  ILE A 271      34.319  30.818  48.580  1.00 32.20           C  
ATOM   4196  CG1 ILE A 271      34.576  32.329  48.518  1.00 29.89           C  
ATOM   4197  CG2 ILE A 271      33.931  30.273  47.229  1.00 31.37           C  
ATOM   4198  CD1 ILE A 271      36.021  32.700  48.406  1.00 25.12           C  
ATOM   4199  HN  ILE A 271      34.721  29.892  51.140  1.00 32.97           H  
ATOM   4200  HA  ILE A 271      32.518  31.315  49.640  1.00 32.97           H  
ATOM   4201  HB  ILE A 271      35.247  30.333  48.882  1.00 32.97           H  
ATOM   4202 1HG1 ILE A 271      34.052  32.730  47.650  1.00 32.97           H  
ATOM   4203 2HG1 ILE A 271      34.176  32.781  49.426  1.00 32.97           H  
ATOM   4204 1HG2 ILE A 271      34.707  30.515  46.503  1.00 32.97           H  
ATOM   4205 2HG2 ILE A 271      32.987  30.719  46.914  1.00 32.97           H  
ATOM   4206 3HG2 ILE A 271      33.818  29.191  47.292  1.00 32.97           H  
ATOM   4207 1HD1 ILE A 271      36.116  33.785  48.368  1.00 32.97           H  
ATOM   4208 2HD1 ILE A 271      36.438  32.267  47.497  1.00 32.97           H  
ATOM   4209 3HD1 ILE A 271      36.563  32.319  49.272  1.00 32.97           H  
ATOM   4210  N   SER A 272      33.166  28.083  49.240  1.00 36.54           N  
ATOM   4211  CA  SER A 272      32.540  26.825  48.854  1.00 36.26           C  
ATOM   4212  C   SER A 272      33.328  25.623  49.361  1.00 37.32           C  
ATOM   4213  O   SER A 272      34.522  25.731  49.624  1.00 37.59           O  
ATOM   4214  CB  SER A 272      32.461  26.748  47.337  1.00 36.31           C  
ATOM   4215  OG  SER A 272      31.899  25.523  46.905  1.00 37.26           O  
ATOM   4216  HN  SER A 272      34.202  28.089  49.507  1.00 36.88           H  
ATOM   4217  HA  SER A 272      31.531  26.788  49.265  1.00 36.88           H  
ATOM   4218  HB1 SER A 272      31.842  27.568  46.973  1.00 36.88           H  
ATOM   4219  HB2 SER A 272      33.466  26.840  46.926  1.00 36.88           H  
ATOM   4220  HG  SER A 272      32.491  24.726  47.246  1.00 36.88           H  
ATOM   4221  N   SER A 273      32.675  24.465  49.441  1.00 38.17           N  
ATOM   4222  CA  SER A 273      33.341  23.262  49.906  1.00 40.24           C  
ATOM   4223  C   SER A 273      33.724  22.312  48.784  1.00 40.38           C  
ATOM   4224  O   SER A 273      34.418  21.322  49.024  1.00 42.69           O  
ATOM   4225  CB  SER A 273      32.532  22.541  51.010  1.00 41.62           C  
ATOM   4226  OG  SER A 273      31.206  22.188  50.621  1.00 44.85           O  
ATOM   4227  HN  SER A 273      31.644  24.421  49.158  1.00 41.33           H  
ATOM   4228  HA  SER A 273      34.274  23.585  50.368  1.00 41.33           H  
ATOM   4229  HB1 SER A 273      33.063  21.629  51.284  1.00 41.33           H  
ATOM   4230  HB2 SER A 273      32.471  23.200  51.876  1.00 41.33           H  
ATOM   4231  HG  SER A 273      30.673  23.056  50.364  1.00 41.33           H  
ATOM   4232  N   LYS A 274      33.308  22.620  47.557  1.00 39.27           N  
ATOM   4233  CA  LYS A 274      33.633  21.779  46.401  1.00 38.39           C  
ATOM   4234  C   LYS A 274      34.929  22.230  45.717  1.00 38.94           C  
ATOM   4235  O   LYS A 274      35.361  21.615  44.729  1.00 39.26           O  
ATOM   4236  CB  LYS A 274      32.519  21.826  45.347  1.00 38.02           C  
ATOM   4237  CG  LYS A 274      31.115  21.517  45.820  1.00 39.27           C  
ATOM   4238  CD  LYS A 274      30.970  20.090  46.272  1.00 39.38           C  
ATOM   4239  CE  LYS A 274      29.614  19.837  46.893  1.00 40.72           C  
ATOM   4240  NZ  LYS A 274      28.519  19.984  45.887  1.00 44.19           N1+
ATOM   4241  HN  LYS A 274      32.722  23.503  47.411  1.00 39.72           H  
ATOM   4242  HA  LYS A 274      33.754  20.750  46.739  1.00 39.72           H  
ATOM   4243  HB1 LYS A 274      32.510  22.830  44.922  1.00 39.72           H  
ATOM   4244  HB2 LYS A 274      32.771  21.104  44.570  1.00 39.72           H  
ATOM   4245  HG1 LYS A 274      30.873  22.176  46.654  1.00 39.72           H  
ATOM   4246  HG2 LYS A 274      30.420  21.698  45.000  1.00 39.72           H  
ATOM   4247  HD1 LYS A 274      31.093  19.432  45.411  1.00 39.72           H  
ATOM   4248  HD2 LYS A 274      31.743  19.873  47.009  1.00 39.72           H  
ATOM   4249  HE1 LYS A 274      29.592  18.825  47.296  1.00 39.72           H  
ATOM   4250  HE2 LYS A 274      29.454  20.553  47.699  1.00 39.72           H  
ATOM   4251  HZ1 LYS A 274      27.575  19.799  46.357  1.00 39.72           H  
ATOM   4252  HZ2 LYS A 274      28.666  19.281  45.094  1.00 39.72           H  
ATOM   4253  HZ3 LYS A 274      28.530  20.977  45.489  1.00 39.72           H  
ATOM   4254  N   LEU A 275      35.548  23.287  46.243  1.00 38.17           N  
ATOM   4255  CA  LEU A 275      36.749  23.872  45.658  1.00 37.35           C  
ATOM   4256  C   LEU A 275      38.062  23.175  45.855  1.00 38.85           C  
ATOM   4257  O   LEU A 275      38.917  23.232  44.979  1.00 39.12           O  
ATOM   4258  CB  LEU A 275      36.909  25.319  46.123  1.00 36.49           C  
ATOM   4259  CG  LEU A 275      35.770  26.277  45.787  1.00 36.39           C  
ATOM   4260  CD1 LEU A 275      35.997  27.601  46.460  1.00 34.39           C  
ATOM   4261  CD2 LEU A 275      35.642  26.430  44.267  1.00 35.72           C  
ATOM   4262  HN  LEU A 275      35.146  23.725  47.133  1.00 37.06           H  
ATOM   4263  HA  LEU A 275      36.580  23.911  44.582  1.00 37.06           H  
ATOM   4264  HB1 LEU A 275      37.021  25.307  47.207  1.00 37.06           H  
ATOM   4265  HB2 LEU A 275      37.817  25.714  45.668  1.00 37.06           H  
ATOM   4266  HG  LEU A 275      34.841  25.853  46.169  1.00 37.06           H  
ATOM   4267 1HD1 LEU A 275      35.179  28.279  46.215  1.00 37.06           H  
ATOM   4268 2HD1 LEU A 275      36.938  28.028  46.114  1.00 37.06           H  
ATOM   4269 3HD1 LEU A 275      36.038  27.458  47.540  1.00 37.06           H  
ATOM   4270 1HD2 LEU A 275      34.826  27.116  44.038  1.00 37.06           H  
ATOM   4271 2HD2 LEU A 275      35.435  25.458  43.820  1.00 37.06           H  
ATOM   4272 3HD2 LEU A 275      36.573  26.825  43.861  1.00 37.06           H  
ATOM   4273  N   LYS A 276      38.254  22.593  47.032  1.00 43.04           N  
ATOM   4274  CA  LYS A 276      39.501  21.905  47.399  1.00 45.27           C  
ATOM   4275  C   LYS A 276      40.252  21.218  46.279  1.00 45.29           C  
ATOM   4276  O   LYS A 276      41.438  21.471  46.090  1.00 46.18           O  
ATOM   4277  CB  LYS A 276      39.285  20.951  48.607  1.00 48.12           C  
ATOM   4278  CG  LYS A 276      38.085  19.971  48.539  1.00 50.29           C  
ATOM   4279  CD  LYS A 276      38.499  18.585  48.040  1.00 50.93           C  
ATOM   4280  CE  LYS A 276      38.065  17.490  49.012  1.00 53.11           C  
ATOM   4281  NZ  LYS A 276      38.677  16.167  48.683  1.00 53.31           N1+
ATOM   4282  HN  LYS A 276      37.462  22.626  47.750  1.00 48.39           H  
ATOM   4283  HA  LYS A 276      40.169  22.687  47.761  1.00 48.39           H  
ATOM   4284  HB1 LYS A 276      40.189  20.353  48.716  1.00 48.39           H  
ATOM   4285  HB2 LYS A 276      39.150  21.571  49.493  1.00 48.39           H  
ATOM   4286  HG1 LYS A 276      37.656  19.871  49.536  1.00 48.39           H  
ATOM   4287  HG2 LYS A 276      37.336  20.379  47.860  1.00 48.39           H  
ATOM   4288  HD1 LYS A 276      38.034  18.404  47.071  1.00 48.39           H  
ATOM   4289  HD2 LYS A 276      39.583  18.556  47.934  1.00 48.39           H  
ATOM   4290  HE1 LYS A 276      38.367  17.775  50.020  1.00 48.39           H  
ATOM   4291  HE2 LYS A 276      36.980  17.394  48.971  1.00 48.39           H  
ATOM   4292  HZ1 LYS A 276      38.345  15.434  49.389  1.00 48.39           H  
ATOM   4293  HZ2 LYS A 276      39.743  16.246  48.727  1.00 48.39           H  
ATOM   4294  HZ3 LYS A 276      38.382  15.872  47.698  1.00 48.39           H  
ATOM   4295  N   GLU A 277      39.537  20.459  45.461  1.00 45.34           N  
ATOM   4296  CA  GLU A 277      40.161  19.735  44.367  1.00 46.31           C  
ATOM   4297  C   GLU A 277      40.777  20.610  43.286  1.00 45.11           C  
ATOM   4298  O   GLU A 277      41.756  20.204  42.658  1.00 46.51           O  
ATOM   4299  CB  GLU A 277      39.171  18.729  43.773  1.00 50.77           C  
ATOM   4300  CG  GLU A 277      38.862  17.559  44.728  1.00 57.06           C  
ATOM   4301  CD  GLU A 277      37.438  17.047  44.617  1.00 61.00           C  
ATOM   4302  OE1 GLU A 277      37.137  16.404  43.585  1.00 65.04           O  
ATOM   4303  OE2 GLU A 277      36.622  17.285  45.551  1.00 62.71           O  
ATOM   4304  HN  GLU A 277      38.480  20.378  45.609  1.00 53.32           H  
ATOM   4305  HA  GLU A 277      40.975  19.154  44.801  1.00 53.32           H  
ATOM   4306  HB1 GLU A 277      38.240  19.249  43.547  1.00 53.32           H  
ATOM   4307  HB2 GLU A 277      39.595  18.325  42.854  1.00 53.32           H  
ATOM   4308  HG1 GLU A 277      39.542  16.739  44.500  1.00 53.32           H  
ATOM   4309  HG2 GLU A 277      39.029  17.896  45.751  1.00 53.32           H  
ATOM   4310  N   CYS A 278      40.202  21.792  43.062  1.00 43.34           N  
ATOM   4311  CA  CYS A 278      40.696  22.746  42.065  1.00 40.66           C  
ATOM   4312  C   CYS A 278      41.934  23.450  42.574  1.00 39.72           C  
ATOM   4313  O   CYS A 278      42.883  23.679  41.837  1.00 37.88           O  
ATOM   4314  CB  CYS A 278      39.681  23.847  41.816  1.00 39.52           C  
ATOM   4315  SG  CYS A 278      38.080  23.340  41.172  1.00 38.99           S  
ATOM   4316  HN  CYS A 278      39.339  22.056  43.637  1.00 40.02           H  
ATOM   4317  HA  CYS A 278      40.919  22.228  41.132  1.00 40.02           H  
ATOM   4318  HB1 CYS A 278      39.509  24.358  42.763  1.00 40.02           H  
ATOM   4319  HB2 CYS A 278      40.119  24.544  41.101  1.00 40.02           H  
ATOM   4320  N   CYS A 279      41.876  23.852  43.833  1.00 39.61           N  
ATOM   4321  CA  CYS A 279      42.964  24.557  44.447  1.00 40.94           C  
ATOM   4322  C   CYS A 279      44.300  23.844  44.553  1.00 42.67           C  
ATOM   4323  O   CYS A 279      45.277  24.474  44.930  1.00 44.11           O  
ATOM   4324  CB  CYS A 279      42.521  25.106  45.787  1.00 41.38           C  
ATOM   4325  SG  CYS A 279      41.207  26.350  45.567  1.00 42.73           S  
ATOM   4326  HN  CYS A 279      40.997  23.646  44.407  1.00 41.91           H  
ATOM   4327  HA  CYS A 279      43.144  25.428  43.817  1.00 41.91           H  
ATOM   4328  HB1 CYS A 279      42.142  24.289  46.401  1.00 41.91           H  
ATOM   4329  HB2 CYS A 279      43.373  25.569  46.284  1.00 41.91           H  
ATOM   4330  N   GLU A 280      44.355  22.545  44.248  1.00 44.32           N  
ATOM   4331  CA  GLU A 280      45.620  21.791  44.274  1.00 44.93           C  
ATOM   4332  C   GLU A 280      46.318  21.946  42.906  1.00 44.53           C  
ATOM   4333  O   GLU A 280      47.543  22.080  42.814  1.00 44.69           O  
ATOM   4334  CB  GLU A 280      45.332  20.314  44.486  1.00 48.45           C  
ATOM   4335  CG  GLU A 280      44.256  20.031  45.500  1.00 52.08           C  
ATOM   4336  CD  GLU A 280      44.756  20.098  46.923  1.00 54.98           C  
ATOM   4337  OE1 GLU A 280      45.748  19.397  47.238  1.00 56.69           O  
ATOM   4338  OE2 GLU A 280      44.143  20.842  47.723  1.00 56.31           O  
ATOM   4339  HN  GLU A 280      43.453  22.037  43.977  1.00 49.66           H  
ATOM   4340  HA  GLU A 280      46.264  22.166  45.069  1.00 49.66           H  
ATOM   4341  HB1 GLU A 280      45.023  19.886  43.532  1.00 49.66           H  
ATOM   4342  HB2 GLU A 280      46.251  19.832  44.820  1.00 49.66           H  
ATOM   4343  HG1 GLU A 280      43.460  20.766  45.376  1.00 49.66           H  
ATOM   4344  HG2 GLU A 280      43.861  19.032  45.317  1.00 49.66           H  
ATOM   4345  N   LYS A 281      45.495  21.917  41.855  1.00 43.37           N  
ATOM   4346  CA  LYS A 281      45.887  22.035  40.443  1.00 41.28           C  
ATOM   4347  C   LYS A 281      46.727  23.246  39.983  1.00 41.06           C  
ATOM   4348  O   LYS A 281      46.602  24.363  40.517  1.00 40.41           O  
ATOM   4349  CB  LYS A 281      44.625  21.936  39.568  1.00 38.71           C  
ATOM   4350  CG  LYS A 281      43.988  20.589  39.625  1.00 37.09           C  
ATOM   4351  CD  LYS A 281      42.845  20.435  38.672  1.00 37.84           C  
ATOM   4352  CE  LYS A 281      42.487  18.929  38.551  1.00 41.39           C  
ATOM   4353  NZ  LYS A 281      41.214  18.607  37.801  1.00 41.08           N1+
ATOM   4354  HN  LYS A 281      44.452  21.797  42.060  1.00 40.25           H  
ATOM   4355  HA  LYS A 281      46.482  21.150  40.218  1.00 40.25           H  
ATOM   4356  HB1 LYS A 281      43.904  22.677  39.912  1.00 40.25           H  
ATOM   4357  HB2 LYS A 281      44.900  22.148  38.535  1.00 40.25           H  
ATOM   4358  HG1 LYS A 281      44.742  19.839  39.385  1.00 40.25           H  
ATOM   4359  HG2 LYS A 281      43.619  20.423  40.637  1.00 40.25           H  
ATOM   4360  HD1 LYS A 281      41.982  20.987  39.044  1.00 40.25           H  
ATOM   4361  HD2 LYS A 281      43.130  20.822  37.694  1.00 40.25           H  
ATOM   4362  HE1 LYS A 281      43.310  18.431  38.039  1.00 40.25           H  
ATOM   4363  HE2 LYS A 281      42.390  18.528  39.560  1.00 40.25           H  
ATOM   4364  HZ1 LYS A 281      41.070  17.547  37.781  1.00 40.25           H  
ATOM   4365  HZ2 LYS A 281      41.287  18.976  36.799  1.00 40.25           H  
ATOM   4366  HZ3 LYS A 281      40.384  19.070  38.292  1.00 40.25           H  
ATOM   4367  N   PRO A 282      47.594  23.029  38.955  1.00 40.91           N  
ATOM   4368  CA  PRO A 282      48.470  24.058  38.367  1.00 40.02           C  
ATOM   4369  C   PRO A 282      47.611  25.242  37.926  1.00 38.57           C  
ATOM   4370  O   PRO A 282      46.461  25.052  37.530  1.00 38.83           O  
ATOM   4371  CB  PRO A 282      49.092  23.331  37.167  1.00 39.10           C  
ATOM   4372  CG  PRO A 282      49.198  21.939  37.659  1.00 38.65           C  
ATOM   4373  CD  PRO A 282      47.843  21.723  38.311  1.00 39.73           C  
ATOM   4374  HA  PRO A 282      49.236  24.372  39.076  1.00 39.40           H  
ATOM   4375  HB1 PRO A 282      48.446  23.391  36.291  1.00 39.40           H  
ATOM   4376  HB2 PRO A 282      50.073  23.739  36.924  1.00 39.40           H  
ATOM   4377  HG1 PRO A 282      49.356  21.241  36.837  1.00 39.40           H  
ATOM   4378  HG2 PRO A 282      50.006  21.837  38.384  1.00 39.40           H  
ATOM   4379  HD1 PRO A 282      47.079  21.497  37.568  1.00 39.40           H  
ATOM   4380  HD2 PRO A 282      47.883  20.921  39.048  1.00 39.40           H  
ATOM   4381  N   LEU A 283      48.207  26.430  37.873  1.00 37.83           N  
ATOM   4382  CA  LEU A 283      47.470  27.651  37.546  1.00 36.51           C  
ATOM   4383  C   LEU A 283      46.351  27.615  36.513  1.00 35.50           C  
ATOM   4384  O   LEU A 283      45.212  28.022  36.787  1.00 35.08           O  
ATOM   4385  CB  LEU A 283      48.406  28.797  37.196  1.00 37.04           C  
ATOM   4386  CG  LEU A 283      47.580  30.091  37.059  1.00 38.88           C  
ATOM   4387  CD1 LEU A 283      46.881  30.396  38.411  1.00 39.53           C  
ATOM   4388  CD2 LEU A 283      48.451  31.269  36.615  1.00 37.93           C  
ATOM   4389  HN  LEU A 283      49.256  26.495  38.075  1.00 37.29           H  
ATOM   4390  HA  LEU A 283      46.989  27.951  38.477  1.00 37.29           H  
ATOM   4391  HB1 LEU A 283      49.147  28.918  37.986  1.00 37.29           H  
ATOM   4392  HB2 LEU A 283      48.910  28.583  36.253  1.00 37.29           H  
ATOM   4393  HG  LEU A 283      46.811  29.929  36.304  1.00 37.29           H  
ATOM   4394 1HD1 LEU A 283      46.295  31.311  38.320  1.00 37.29           H  
ATOM   4395 2HD1 LEU A 283      47.634  30.523  39.189  1.00 37.29           H  
ATOM   4396 3HD1 LEU A 283      46.223  29.568  38.675  1.00 37.29           H  
ATOM   4397 1HD2 LEU A 283      47.836  32.164  36.529  1.00 37.29           H  
ATOM   4398 2HD2 LEU A 283      48.902  31.044  35.648  1.00 37.29           H  
ATOM   4399 3HD2 LEU A 283      49.237  31.438  37.351  1.00 37.29           H  
ATOM   4400  N   LEU A 284      46.670  27.169  35.314  1.00 34.57           N  
ATOM   4401  CA  LEU A 284      45.665  27.171  34.278  1.00 33.27           C  
ATOM   4402  C   LEU A 284      44.576  26.176  34.550  1.00 32.78           C  
ATOM   4403  O   LEU A 284      43.448  26.410  34.158  1.00 34.83           O  
ATOM   4404  CB  LEU A 284      46.287  26.917  32.907  1.00 32.06           C  
ATOM   4405  CG  LEU A 284      47.334  27.917  32.456  1.00 30.36           C  
ATOM   4406  CD1 LEU A 284      47.912  27.402  31.184  1.00 30.44           C  
ATOM   4407  CD2 LEU A 284      46.741  29.317  32.284  1.00 28.61           C  
ATOM   4408  HN  LEU A 284      47.658  26.811  35.112  1.00 32.11           H  
ATOM   4409  HA  LEU A 284      45.211  28.162  34.258  1.00 32.11           H  
ATOM   4410  HB1 LEU A 284      46.755  25.933  32.930  1.00 32.11           H  
ATOM   4411  HB2 LEU A 284      45.483  26.921  32.171  1.00 32.11           H  
ATOM   4412  HG  LEU A 284      48.123  27.961  33.207  1.00 32.11           H  
ATOM   4413 1HD1 LEU A 284      48.673  28.094  30.823  1.00 32.11           H  
ATOM   4414 2HD1 LEU A 284      47.123  27.309  30.437  1.00 32.11           H  
ATOM   4415 3HD1 LEU A 284      48.364  26.425  31.359  1.00 32.11           H  
ATOM   4416 1HD2 LEU A 284      47.521  30.005  31.960  1.00 32.11           H  
ATOM   4417 2HD2 LEU A 284      46.329  29.657  33.234  1.00 32.11           H  
ATOM   4418 3HD2 LEU A 284      45.950  29.287  31.535  1.00 32.11           H  
ATOM   4419  N   GLU A 285      44.893  25.066  35.207  1.00 32.64           N  
ATOM   4420  CA  GLU A 285      43.864  24.065  35.492  1.00 32.98           C  
ATOM   4421  C   GLU A 285      42.970  24.520  36.651  1.00 31.81           C  
ATOM   4422  O   GLU A 285      41.764  24.235  36.676  1.00 34.12           O  
ATOM   4423  CB  GLU A 285      44.473  22.689  35.793  1.00 34.22           C  
ATOM   4424  CG  GLU A 285      45.075  21.922  34.604  1.00 38.17           C  
ATOM   4425  CD  GLU A 285      46.515  22.329  34.270  1.00 41.86           C  
ATOM   4426  OE1 GLU A 285      46.963  23.402  34.734  1.00 44.85           O  
ATOM   4427  OE2 GLU A 285      47.214  21.579  33.544  1.00 41.41           O  
ATOM   4428  HN  GLU A 285      45.901  24.904  35.528  1.00 36.90           H  
ATOM   4429  HA  GLU A 285      43.238  23.967  34.605  1.00 36.90           H  
ATOM   4430  HB1 GLU A 285      45.265  22.833  36.528  1.00 36.90           H  
ATOM   4431  HB2 GLU A 285      43.687  22.068  36.222  1.00 36.90           H  
ATOM   4432  HG1 GLU A 285      45.065  20.858  34.841  1.00 36.90           H  
ATOM   4433  HG2 GLU A 285      44.454  22.105  33.727  1.00 36.90           H  
ATOM   4434  N   LYS A 286      43.546  25.274  37.576  1.00 30.65           N  
ATOM   4435  CA  LYS A 286      42.836  25.779  38.746  1.00 30.79           C  
ATOM   4436  C   LYS A 286      41.735  26.772  38.400  1.00 30.97           C  
ATOM   4437  O   LYS A 286      40.628  26.686  38.953  1.00 31.86           O  
ATOM   4438  CB  LYS A 286      43.843  26.396  39.733  1.00 30.71           C  
ATOM   4439  CG  LYS A 286      43.228  27.147  40.901  1.00 30.77           C  
ATOM   4440  CD  LYS A 286      44.099  27.148  42.163  1.00 29.32           C  
ATOM   4441  CE  LYS A 286      45.559  27.336  41.875  1.00 31.23           C  
ATOM   4442  NZ  LYS A 286      46.337  27.642  43.140  1.00 33.21           N1+
ATOM   4443  HN  LYS A 286      44.580  25.524  37.459  1.00 31.06           H  
ATOM   4444  HA  LYS A 286      42.369  24.928  39.241  1.00 31.06           H  
ATOM   4445  HB1 LYS A 286      44.457  25.590  40.136  1.00 31.06           H  
ATOM   4446  HB2 LYS A 286      44.474  27.092  39.180  1.00 31.06           H  
ATOM   4447  HG1 LYS A 286      43.063  28.181  40.596  1.00 31.06           H  
ATOM   4448  HG2 LYS A 286      42.272  26.682  41.143  1.00 31.06           H  
ATOM   4449  HD1 LYS A 286      43.767  27.959  42.812  1.00 31.06           H  
ATOM   4450  HD2 LYS A 286      43.967  26.195  42.675  1.00 31.06           H  
ATOM   4451  HE1 LYS A 286      45.953  26.423  41.429  1.00 31.06           H  
ATOM   4452  HE2 LYS A 286      45.679  28.164  41.176  1.00 31.06           H  
ATOM   4453  HZ1 LYS A 286      47.372  27.770  42.901  1.00 31.06           H  
ATOM   4454  HZ2 LYS A 286      46.229  26.832  43.831  1.00 31.06           H  
ATOM   4455  HZ3 LYS A 286      45.960  28.540  43.583  1.00 31.06           H  
ATOM   4456  N   SER A 287      42.033  27.695  37.482  1.00 31.26           N  
ATOM   4457  CA  SER A 287      41.085  28.727  37.029  1.00 31.54           C  
ATOM   4458  C   SER A 287      39.939  28.143  36.193  1.00 32.16           C  
ATOM   4459  O   SER A 287      38.774  28.545  36.316  1.00 32.23           O  
ATOM   4460  CB  SER A 287      41.822  29.804  36.224  1.00 32.20           C  
ATOM   4461  OG  SER A 287      42.789  30.472  37.019  1.00 32.22           O  
ATOM   4462  HN  SER A 287      43.013  27.684  37.053  1.00 31.93           H  
ATOM   4463  HA  SER A 287      40.653  29.200  37.911  1.00 31.93           H  
ATOM   4464  HB1 SER A 287      42.322  29.334  35.377  1.00 31.93           H  
ATOM   4465  HB2 SER A 287      41.098  30.533  35.860  1.00 31.93           H  
ATOM   4466  HG  SER A 287      42.315  30.932  37.835  1.00 31.94           H  
ATOM   4467  N   HIS A 288      40.280  27.228  35.296  1.00 33.18           N  
ATOM   4468  CA  HIS A 288      39.272  26.570  34.484  1.00 33.63           C  
ATOM   4469  C   HIS A 288      38.349  25.850  35.436  1.00 32.64           C  
ATOM   4470  O   HIS A 288      37.154  26.036  35.382  1.00 33.31           O  
ATOM   4471  CB  HIS A 288      39.927  25.556  33.552  1.00 34.63           C  
ATOM   4472  CG  HIS A 288      38.958  24.615  32.904  1.00 35.29           C  
ATOM   4473  ND1 HIS A 288      38.067  25.014  31.930  1.00 35.94           N  
ATOM   4474  CD2 HIS A 288      38.747  23.291  33.086  1.00 35.37           C  
ATOM   4475  CE1 HIS A 288      37.347  23.979  31.541  1.00 34.65           C  
ATOM   4476  NE2 HIS A 288      37.739  22.922  32.227  1.00 36.50           N  
ATOM   4477  HN  HIS A 288      41.311  26.971  35.169  1.00 34.51           H  
ATOM   4478  HA  HIS A 288      38.715  27.307  33.906  1.00 34.51           H  
ATOM   4479  HB1 HIS A 288      40.454  26.100  32.768  1.00 34.51           H  
ATOM   4480  HB2 HIS A 288      40.641  24.969  34.130  1.00 34.51           H  
ATOM   4481  HD1 HIS A 288      37.974  26.009  31.549  1.00 34.51           H  
ATOM   4482  HD2 HIS A 288      39.276  22.640  33.782  1.00 34.51           H  
ATOM   4483  HE1 HIS A 288      36.563  23.994  30.783  1.00 34.51           H  
ATOM   4484  N   CYS A 289      38.937  25.023  36.295  1.00 33.04           N  
ATOM   4485  CA  CYS A 289      38.213  24.257  37.310  1.00 34.65           C  
ATOM   4486  C   CYS A 289      37.243  25.110  38.116  1.00 34.60           C  
ATOM   4487  O   CYS A 289      36.059  24.824  38.173  1.00 35.41           O  
ATOM   4488  CB  CYS A 289      39.205  23.639  38.293  1.00 36.58           C  
ATOM   4489  SG  CYS A 289      38.475  22.397  39.413  1.00 38.62           S  
ATOM   4490  HN  CYS A 289      40.000  24.911  36.241  1.00 35.48           H  
ATOM   4491  HA  CYS A 289      37.657  23.458  36.820  1.00 35.48           H  
ATOM   4492  HB1 CYS A 289      39.998  23.158  37.721  1.00 35.48           H  
ATOM   4493  HB2 CYS A 289      39.628  24.439  38.900  1.00 35.48           H  
ATOM   4494  N   ILE A 290      37.777  26.101  38.820  1.00 34.74           N  
ATOM   4495  CA  ILE A 290      36.970  27.003  39.616  1.00 34.30           C  
ATOM   4496  C   ILE A 290      35.821  27.572  38.774  1.00 34.58           C  
ATOM   4497  O   ILE A 290      34.674  27.621  39.219  1.00 34.94           O  
ATOM   4498  CB  ILE A 290      37.859  28.164  40.142  1.00 35.40           C  
ATOM   4499  CG1 ILE A 290      38.883  27.635  41.165  1.00 34.27           C  
ATOM   4500  CG2 ILE A 290      36.985  29.333  40.689  1.00 35.70           C  
ATOM   4501  CD1 ILE A 290      39.853  28.687  41.677  1.00 30.27           C  
ATOM   4502  HN  ILE A 290      38.838  26.238  38.799  1.00 34.27           H  
ATOM   4503  HA  ILE A 290      36.556  26.458  40.464  1.00 34.27           H  
ATOM   4504  HB  ILE A 290      38.421  28.551  39.292  1.00 34.27           H  
ATOM   4505 1HG1 ILE A 290      38.337  27.230  42.017  1.00 34.27           H  
ATOM   4506 2HG1 ILE A 290      39.460  26.840  40.692  1.00 34.27           H  
ATOM   4507 1HG2 ILE A 290      37.632  30.132  41.051  1.00 34.27           H  
ATOM   4508 2HG2 ILE A 290      36.364  28.970  41.508  1.00 34.27           H  
ATOM   4509 3HG2 ILE A 290      36.348  29.715  39.891  1.00 34.27           H  
ATOM   4510 1HD1 ILE A 290      40.539  28.232  42.392  1.00 34.27           H  
ATOM   4511 2HD1 ILE A 290      39.297  29.487  42.166  1.00 34.27           H  
ATOM   4512 3HD1 ILE A 290      40.420  29.097  40.841  1.00 34.27           H  
ATOM   4513  N   ALA A 291      36.143  28.016  37.560  1.00 35.00           N  
ATOM   4514  CA  ALA A 291      35.153  28.587  36.657  1.00 35.49           C  
ATOM   4515  C   ALA A 291      34.042  27.602  36.383  1.00 36.76           C  
ATOM   4516  O   ALA A 291      32.909  27.981  36.151  1.00 37.40           O  
ATOM   4517  CB  ALA A 291      35.808  28.995  35.371  1.00 35.58           C  
ATOM   4518  HN  ALA A 291      37.161  27.951  37.238  1.00 36.05           H  
ATOM   4519  HA  ALA A 291      34.725  29.473  37.126  1.00 36.05           H  
ATOM   4520  HB1 ALA A 291      35.061  29.421  34.701  1.00 36.05           H  
ATOM   4521  HB2 ALA A 291      36.261  28.122  34.901  1.00 36.05           H  
ATOM   4522  HB3 ALA A 291      36.578  29.739  35.575  1.00 36.05           H  
ATOM   4523  N   GLU A 292      34.384  26.328  36.357  1.00 38.51           N  
ATOM   4524  CA  GLU A 292      33.402  25.293  36.119  1.00 40.82           C  
ATOM   4525  C   GLU A 292      33.505  24.199  37.166  1.00 41.20           C  
ATOM   4526  O   GLU A 292      34.250  23.208  37.017  1.00 42.09           O  
ATOM   4527  CB  GLU A 292      33.567  24.717  34.717  1.00 44.00           C  
ATOM   4528  CG  GLU A 292      32.956  25.599  33.651  1.00 46.70           C  
ATOM   4529  CD  GLU A 292      33.803  25.646  32.424  1.00 48.67           C  
ATOM   4530  OE1 GLU A 292      34.963  26.132  32.510  1.00 49.84           O  
ATOM   4531  OE2 GLU A 292      33.314  25.172  31.381  1.00 50.68           O  
ATOM   4532  HN  GLU A 292      35.407  26.055  36.515  1.00 44.72           H  
ATOM   4533  HA  GLU A 292      32.411  25.741  36.190  1.00 44.72           H  
ATOM   4534  HB1 GLU A 292      34.631  24.604  34.509  1.00 44.72           H  
ATOM   4535  HB2 GLU A 292      33.084  23.741  34.682  1.00 44.72           H  
ATOM   4536  HG1 GLU A 292      31.974  25.206  33.388  1.00 44.72           H  
ATOM   4537  HG2 GLU A 292      32.850  26.609  34.046  1.00 44.72           H  
ATOM   4538  N   VAL A 293      32.777  24.420  38.247  1.00 40.31           N  
ATOM   4539  CA  VAL A 293      32.734  23.505  39.360  1.00 40.52           C  
ATOM   4540  C   VAL A 293      31.259  23.416  39.680  1.00 41.16           C  
ATOM   4541  O   VAL A 293      30.498  24.285  39.251  1.00 43.59           O  
ATOM   4542  CB  VAL A 293      33.584  24.030  40.536  1.00 38.82           C  
ATOM   4543  CG1 VAL A 293      33.038  25.353  41.094  1.00 39.53           C  
ATOM   4544  CG2 VAL A 293      33.712  22.974  41.587  1.00 39.13           C  
ATOM   4545  HN  VAL A 293      32.195  25.316  38.298  1.00 40.44           H  
ATOM   4546  HA  VAL A 293      33.102  22.528  39.047  1.00 40.44           H  
ATOM   4547  HB  VAL A 293      34.584  24.228  40.151  1.00 40.44           H  
ATOM   4548 1HG1 VAL A 293      33.666  25.686  41.920  1.00 40.44           H  
ATOM   4549 2HG1 VAL A 293      32.019  25.204  41.451  1.00 40.44           H  
ATOM   4550 3HG1 VAL A 293      33.041  26.108  40.308  1.00 40.44           H  
ATOM   4551 1HG2 VAL A 293      34.313  23.354  42.413  1.00 40.44           H  
ATOM   4552 2HG2 VAL A 293      34.194  22.094  41.162  1.00 40.44           H  
ATOM   4553 3HG2 VAL A 293      32.722  22.704  41.954  1.00 40.44           H  
ATOM   4554  N   GLU A 294      30.819  22.345  40.335  1.00 41.22           N  
ATOM   4555  CA  GLU A 294      29.396  22.226  40.629  1.00 40.97           C  
ATOM   4556  C   GLU A 294      28.982  23.074  41.824  1.00 40.53           C  
ATOM   4557  O   GLU A 294      29.834  23.581  42.550  1.00 39.36           O  
ATOM   4558  CB  GLU A 294      28.949  20.759  40.789  1.00 43.05           C  
ATOM   4559  CG  GLU A 294      30.054  19.733  41.005  1.00 44.27           C  
ATOM   4560  CD  GLU A 294      29.594  18.520  41.839  1.00 46.76           C  
ATOM   4561  OE1 GLU A 294      28.435  18.475  42.351  1.00 43.77           O  
ATOM   4562  OE2 GLU A 294      30.435  17.604  42.005  1.00 48.46           O  
ATOM   4563  HN  GLU A 294      31.501  21.580  40.642  1.00 43.15           H  
ATOM   4564  HA  GLU A 294      28.864  22.623  39.764  1.00 43.15           H  
ATOM   4565  HB1 GLU A 294      28.278  20.709  41.647  1.00 43.15           H  
ATOM   4566  HB2 GLU A 294      28.407  20.477  39.886  1.00 43.15           H  
ATOM   4567  HG1 GLU A 294      30.393  19.377  40.032  1.00 43.15           H  
ATOM   4568  HG2 GLU A 294      30.881  20.217  41.524  1.00 43.15           H  
ATOM   4569  N   ASN A 295      27.676  23.171  42.053  1.00 39.84           N  
ATOM   4570  CA  ASN A 295      27.123  23.967  43.141  1.00 40.65           C  
ATOM   4571  C   ASN A 295      27.181  23.331  44.530  1.00 42.17           C  
ATOM   4572  O   ASN A 295      26.785  22.178  44.722  1.00 44.55           O  
ATOM   4573  CB  ASN A 295      25.690  24.351  42.804  1.00 39.42           C  
ATOM   4574  CG  ASN A 295      25.552  24.846  41.384  1.00 39.00           C  
ATOM   4575  OD1 ASN A 295      26.386  25.608  40.893  1.00 35.92           O  
ATOM   4576  ND2 ASN A 295      24.532  24.365  40.694  1.00 39.15           N  
ATOM   4577  HN  ASN A 295      27.003  22.642  41.411  1.00 40.09           H  
ATOM   4578  HA  ASN A 295      27.700  24.891  43.187  1.00 40.09           H  
ATOM   4579  HB1 ASN A 295      25.052  23.477  42.935  1.00 40.09           H  
ATOM   4580  HB2 ASN A 295      25.369  25.140  43.484  1.00 40.09           H  
ATOM   4581 1HD2 ASN A 295      23.861  23.666  41.148  1.00 40.09           H  
ATOM   4582 2HD2 ASN A 295      24.377  24.675  39.682  1.00 40.09           H  
ATOM   4583  N   ASP A 296      27.663  24.092  45.502  1.00 42.34           N  
ATOM   4584  CA  ASP A 296      27.769  23.602  46.858  1.00 44.56           C  
ATOM   4585  C   ASP A 296      26.368  23.245  47.368  1.00 45.89           C  
ATOM   4586  O   ASP A 296      25.367  23.498  46.678  1.00 45.03           O  
ATOM   4587  CB  ASP A 296      28.420  24.679  47.739  1.00 44.60           C  
ATOM   4588  CG  ASP A 296      29.068  24.120  49.015  1.00 45.25           C  
ATOM   4589  OD1 ASP A 296      28.977  22.909  49.322  1.00 45.58           O  
ATOM   4590  OD2 ASP A 296      29.684  24.928  49.737  1.00 47.29           O  
ATOM   4591  HN  ASP A 296      27.980  25.089  45.279  1.00 45.07           H  
ATOM   4592  HA  ASP A 296      28.392  22.708  46.867  1.00 45.07           H  
ATOM   4593  HB1 ASP A 296      29.189  25.184  47.154  1.00 45.07           H  
ATOM   4594  HB2 ASP A 296      27.653  25.397  48.028  1.00 45.07           H  
ATOM   4595  N   GLU A 297      26.322  22.583  48.530  1.00 47.77           N  
ATOM   4596  CA  GLU A 297      25.080  22.172  49.186  1.00 49.85           C  
ATOM   4597  C   GLU A 297      24.502  23.432  49.828  1.00 51.16           C  
ATOM   4598  O   GLU A 297      25.248  24.246  50.375  1.00 51.66           O  
ATOM   4599  CB  GLU A 297      25.371  21.164  50.304  1.00 51.09           C  
ATOM   4600  CG  GLU A 297      26.277  20.008  49.937  1.00 54.33           C  
ATOM   4601  CD  GLU A 297      25.554  18.954  49.136  1.00 57.62           C  
ATOM   4602  OE1 GLU A 297      24.414  18.612  49.519  1.00 59.16           O  
ATOM   4603  OE2 GLU A 297      26.117  18.464  48.123  1.00 60.27           O  
ATOM   4604  HN  GLU A 297      27.248  22.340  49.008  1.00 53.66           H  
ATOM   4605  HA  GLU A 297      24.382  21.753  48.461  1.00 53.66           H  
ATOM   4606  HB1 GLU A 297      25.838  21.705  51.127  1.00 53.66           H  
ATOM   4607  HB2 GLU A 297      24.419  20.749  50.635  1.00 53.66           H  
ATOM   4608  HG1 GLU A 297      27.110  20.388  49.346  1.00 53.66           H  
ATOM   4609  HG2 GLU A 297      26.657  19.555  50.853  1.00 53.66           H  
ATOM   4610  N   MET A 298      23.181  23.567  49.800  1.00 52.24           N  
ATOM   4611  CA  MET A 298      22.482  24.720  50.368  1.00 53.49           C  
ATOM   4612  C   MET A 298      22.430  24.666  51.919  1.00 55.94           C  
ATOM   4613  O   MET A 298      22.352  23.571  52.497  1.00 57.22           O  
ATOM   4614  CB  MET A 298      21.071  24.711  49.788  1.00 51.38           C  
ATOM   4615  CG  MET A 298      20.288  25.976  49.943  1.00 50.21           C  
ATOM   4616  SD  MET A 298      18.652  25.672  49.293  1.00 51.19           S  
ATOM   4617  CE  MET A 298      19.026  24.951  47.730  1.00 49.25           C  
ATOM   4618  HN  MET A 298      22.600  22.795  49.340  1.00 52.61           H  
ATOM   4619  HA  MET A 298      22.990  25.634  50.059  1.00 52.61           H  
ATOM   4620  HB1 MET A 298      21.151  24.497  48.722  1.00 52.61           H  
ATOM   4621  HB2 MET A 298      20.514  23.913  50.279  1.00 52.61           H  
ATOM   4622  HG1 MET A 298      20.226  26.249  50.996  1.00 52.61           H  
ATOM   4623  HG2 MET A 298      20.767  26.781  49.386  1.00 52.61           H  
ATOM   4624  HE1 MET A 298      18.099  24.709  47.210  1.00 52.61           H  
ATOM   4625  HE2 MET A 298      19.607  24.041  47.879  1.00 52.61           H  
ATOM   4626  HE3 MET A 298      19.603  25.657  47.133  1.00 52.61           H  
ATOM   4627  N   PRO A 299      22.524  25.834  52.611  1.00 57.96           N  
ATOM   4628  CA  PRO A 299      22.474  25.868  54.082  1.00 59.14           C  
ATOM   4629  C   PRO A 299      21.226  25.200  54.650  1.00 60.60           C  
ATOM   4630  O   PRO A 299      20.097  25.421  54.180  1.00 60.79           O  
ATOM   4631  CB  PRO A 299      22.497  27.364  54.395  1.00 58.64           C  
ATOM   4632  CG  PRO A 299      23.384  27.897  53.343  1.00 58.55           C  
ATOM   4633  CD  PRO A 299      22.872  27.172  52.091  1.00 58.77           C  
ATOM   4634  HA  PRO A 299      23.365  25.392  54.492  1.00 59.21           H  
ATOM   4635  HB1 PRO A 299      21.499  27.796  54.325  1.00 59.21           H  
ATOM   4636  HB2 PRO A 299      22.906  27.552  55.388  1.00 59.21           H  
ATOM   4637  HG1 PRO A 299      23.277  28.977  53.246  1.00 59.21           H  
ATOM   4638  HG2 PRO A 299      24.427  27.651  53.543  1.00 59.21           H  
ATOM   4639  HD1 PRO A 299      21.997  27.673  51.677  1.00 59.21           H  
ATOM   4640  HD2 PRO A 299      23.649  27.108  51.329  1.00 59.21           H  
ATOM   4641  N   ALA A 300      21.467  24.399  55.686  1.00 62.78           N  
ATOM   4642  CA  ALA A 300      20.460  23.610  56.391  1.00 63.75           C  
ATOM   4643  C   ALA A 300      19.234  24.385  56.835  1.00 63.90           C  
ATOM   4644  O   ALA A 300      18.098  23.961  56.599  1.00 63.42           O  
ATOM   4645  CB  ALA A 300      21.106  22.924  57.587  1.00 64.70           C  
ATOM   4646  HN  ALA A 300      22.478  24.328  56.029  1.00 63.71           H  
ATOM   4647  HA  ALA A 300      20.123  22.829  55.710  1.00 63.71           H  
ATOM   4648  HB1 ALA A 300      20.358  22.334  58.116  1.00 63.71           H  
ATOM   4649  HB2 ALA A 300      21.517  23.677  58.260  1.00 63.71           H  
ATOM   4650  HB3 ALA A 300      21.907  22.270  57.242  1.00 63.71           H  
ATOM   4651  N   ASP A 301      19.461  25.491  57.533  1.00 64.44           N  
ATOM   4652  CA  ASP A 301      18.345  26.291  57.996  1.00 64.56           C  
ATOM   4653  C   ASP A 301      18.428  27.728  57.534  1.00 63.45           C  
ATOM   4654  O   ASP A 301      19.120  28.564  58.129  1.00 62.67           O  
ATOM   4655  CB  ASP A 301      18.198  26.226  59.520  1.00 66.89           C  
ATOM   4656  CG  ASP A 301      16.930  26.927  60.019  1.00 69.36           C  
ATOM   4657  OD1 ASP A 301      15.811  26.575  59.559  1.00 70.76           O  
ATOM   4658  OD2 ASP A 301      17.060  27.831  60.879  1.00 69.93           O  
ATOM   4659  HN  ASP A 301      20.464  25.791  57.753  1.00 66.51           H  
ATOM   4660  HA  ASP A 301      17.440  25.864  57.565  1.00 66.51           H  
ATOM   4661  HB1 ASP A 301      18.161  25.180  59.823  1.00 66.51           H  
ATOM   4662  HB2 ASP A 301      19.064  26.706  59.975  1.00 66.51           H  
ATOM   4663  N   LEU A 302      17.800  27.972  56.394  1.00 62.48           N  
ATOM   4664  CA  LEU A 302      17.725  29.308  55.845  1.00 61.34           C  
ATOM   4665  C   LEU A 302      16.272  29.713  56.026  1.00 60.46           C  
ATOM   4666  O   LEU A 302      15.370  28.890  55.915  1.00 60.25           O  
ATOM   4667  CB  LEU A 302      18.121  29.340  54.361  1.00 61.18           C  
ATOM   4668  CG  LEU A 302      19.617  29.268  54.016  1.00 60.67           C  
ATOM   4669  CD1 LEU A 302      19.790  29.301  52.512  1.00 60.72           C  
ATOM   4670  CD2 LEU A 302      20.393  30.406  54.666  1.00 60.85           C  
ATOM   4671  HN  LEU A 302      17.338  27.163  55.868  1.00 60.99           H  
ATOM   4672  HA  LEU A 302      18.369  29.978  56.414  1.00 60.99           H  
ATOM   4673  HB1 LEU A 302      17.635  28.493  53.877  1.00 60.99           H  
ATOM   4674  HB2 LEU A 302      17.735  30.269  53.942  1.00 60.99           H  
ATOM   4675  HG  LEU A 302      20.012  28.323  54.389  1.00 60.99           H  
ATOM   4676 1HD1 LEU A 302      20.851  29.250  52.267  1.00 60.99           H  
ATOM   4677 2HD1 LEU A 302      19.371  30.227  52.118  1.00 60.99           H  
ATOM   4678 3HD1 LEU A 302      19.273  28.450  52.068  1.00 60.99           H  
ATOM   4679 1HD2 LEU A 302      21.447  30.325  54.402  1.00 60.99           H  
ATOM   4680 2HD2 LEU A 302      20.285  30.348  55.749  1.00 60.99           H  
ATOM   4681 3HD2 LEU A 302      20.003  31.361  54.313  1.00 60.99           H  
ATOM   4682  N   PRO A 303      16.043  30.969  56.411  1.00 59.96           N  
ATOM   4683  CA  PRO A 303      14.720  31.559  56.639  1.00 59.59           C  
ATOM   4684  C   PRO A 303      13.825  31.647  55.397  1.00 58.86           C  
ATOM   4685  O   PRO A 303      14.206  31.234  54.302  1.00 58.62           O  
ATOM   4686  CB  PRO A 303      15.068  32.952  57.182  1.00 60.26           C  
ATOM   4687  CG  PRO A 303      16.408  33.253  56.560  1.00 59.58           C  
ATOM   4688  CD  PRO A 303      17.112  31.936  56.718  1.00 60.02           C  
ATOM   4689  HA  PRO A 303      14.203  30.992  57.413  1.00 59.56           H  
ATOM   4690  HB1 PRO A 303      14.323  33.686  56.875  1.00 59.56           H  
ATOM   4691  HB2 PRO A 303      15.139  32.939  58.270  1.00 59.56           H  
ATOM   4692  HG1 PRO A 303      16.307  33.527  55.510  1.00 59.56           H  
ATOM   4693  HG2 PRO A 303      16.926  34.048  57.096  1.00 59.56           H  
ATOM   4694  HD1 PRO A 303      17.940  31.845  56.015  1.00 59.56           H  
ATOM   4695  HD2 PRO A 303      17.482  31.806  57.735  1.00 59.56           H  
ATOM   4696  N   SER A 304      12.624  32.182  55.582  1.00 58.07           N  
ATOM   4697  CA  SER A 304      11.685  32.339  54.480  1.00 57.01           C  
ATOM   4698  C   SER A 304      11.974  33.720  53.942  1.00 56.37           C  
ATOM   4699  O   SER A 304      12.099  34.651  54.723  1.00 56.81           O  
ATOM   4700  CB  SER A 304      10.252  32.283  54.997  1.00 56.89           C  
ATOM   4701  OG  SER A 304       9.322  32.092  53.941  1.00 57.76           O  
ATOM   4702  HN  SER A 304      12.340  32.505  56.562  1.00 57.15           H  
ATOM   4703  HA  SER A 304      11.853  31.581  53.715  1.00 57.15           H  
ATOM   4704  HB1 SER A 304      10.162  31.456  55.701  1.00 57.15           H  
ATOM   4705  HB2 SER A 304      10.023  33.220  55.505  1.00 57.15           H  
ATOM   4706  HG  SER A 304       9.397  32.887  53.260  1.00 57.15           H  
ATOM   4707  N   LEU A 305      12.096  33.856  52.621  1.00 55.38           N  
ATOM   4708  CA  LEU A 305      12.394  35.158  52.007  1.00 53.51           C  
ATOM   4709  C   LEU A 305      11.388  36.233  52.366  1.00 51.72           C  
ATOM   4710  O   LEU A 305      11.739  37.248  52.966  1.00 51.70           O  
ATOM   4711  CB  LEU A 305      12.465  35.038  50.483  1.00 54.07           C  
ATOM   4712  CG  LEU A 305      13.750  34.512  49.846  1.00 52.95           C  
ATOM   4713  CD1 LEU A 305      13.464  34.001  48.435  1.00 52.54           C  
ATOM   4714  CD2 LEU A 305      14.792  35.609  49.846  1.00 52.12           C  
ATOM   4715  HN  LEU A 305      11.974  32.998  51.994  1.00 53.00           H  
ATOM   4716  HA  LEU A 305      13.372  35.481  52.364  1.00 53.00           H  
ATOM   4717  HB1 LEU A 305      11.659  34.371  50.176  1.00 53.00           H  
ATOM   4718  HB2 LEU A 305      12.289  36.033  50.075  1.00 53.00           H  
ATOM   4719  HG  LEU A 305      14.120  33.682  50.447  1.00 53.00           H  
ATOM   4720 1HD1 LEU A 305      14.386  33.628  47.989  1.00 53.00           H  
ATOM   4721 2HD1 LEU A 305      13.070  34.815  47.826  1.00 53.00           H  
ATOM   4722 3HD1 LEU A 305      12.732  33.195  48.481  1.00 53.00           H  
ATOM   4723 1HD2 LEU A 305      15.711  35.238  49.392  1.00 53.00           H  
ATOM   4724 2HD2 LEU A 305      14.993  35.920  50.871  1.00 53.00           H  
ATOM   4725 3HD2 LEU A 305      14.423  36.461  49.275  1.00 53.00           H  
ATOM   4726  N   ALA A 306      10.127  35.950  52.047  1.00 51.05           N  
ATOM   4727  CA  ALA A 306       8.984  36.843  52.266  1.00 49.21           C  
ATOM   4728  C   ALA A 306       9.083  37.743  53.483  1.00 48.95           C  
ATOM   4729  O   ALA A 306       8.587  38.865  53.468  1.00 48.85           O  
ATOM   4730  CB  ALA A 306       7.702  36.027  52.330  1.00 48.17           C  
ATOM   4731  HN  ALA A 306       9.932  34.999  51.597  1.00 49.25           H  
ATOM   4732  HA  ALA A 306       8.910  37.491  51.392  1.00 49.25           H  
ATOM   4733  HB1 ALA A 306       6.855  36.693  52.493  1.00 49.25           H  
ATOM   4734  HB2 ALA A 306       7.766  35.313  53.151  1.00 49.25           H  
ATOM   4735  HB3 ALA A 306       7.566  35.489  51.392  1.00 49.25           H  
ATOM   4736  N   ALA A 307       9.753  37.254  54.516  1.00 47.97           N  
ATOM   4737  CA  ALA A 307       9.908  37.983  55.751  1.00 48.50           C  
ATOM   4738  C   ALA A 307      10.666  39.300  55.634  1.00 48.72           C  
ATOM   4739  O   ALA A 307      10.223  40.311  56.171  1.00 50.59           O  
ATOM   4740  CB  ALA A 307      10.536  37.088  56.806  1.00 46.65           C  
ATOM   4741  HN  ALA A 307      10.195  36.283  54.431  1.00 48.49           H  
ATOM   4742  HA  ALA A 307       8.905  38.227  56.101  1.00 48.49           H  
ATOM   4743  HB1 ALA A 307      10.650  37.646  57.735  1.00 48.49           H  
ATOM   4744  HB2 ALA A 307      11.514  36.752  56.463  1.00 48.49           H  
ATOM   4745  HB3 ALA A 307       9.895  36.223  56.978  1.00 48.49           H  
ATOM   4746  N   ASP A 308      11.790  39.324  54.937  1.00 48.13           N  
ATOM   4747  CA  ASP A 308      12.530  40.578  54.837  1.00 47.92           C  
ATOM   4748  C   ASP A 308      12.187  41.383  53.583  1.00 46.26           C  
ATOM   4749  O   ASP A 308      12.344  42.605  53.547  1.00 44.30           O  
ATOM   4750  CB  ASP A 308      14.025  40.293  54.823  1.00 51.78           C  
ATOM   4751  CG  ASP A 308      14.418  39.205  55.789  1.00 55.13           C  
ATOM   4752  OD1 ASP A 308      14.237  38.011  55.446  1.00 58.22           O  
ATOM   4753  OD2 ASP A 308      14.915  39.540  56.886  1.00 58.20           O  
ATOM   4754  HN  ASP A 308      12.150  38.439  54.455  1.00 51.24           H  
ATOM   4755  HA  ASP A 308      12.301  41.186  55.712  1.00 51.24           H  
ATOM   4756  HB1 ASP A 308      14.312  39.987  53.817  1.00 51.24           H  
ATOM   4757  HB2 ASP A 308      14.557  41.206  55.091  1.00 51.24           H  
ATOM   4758  N   PHE A 309      11.706  40.680  52.566  1.00 44.39           N  
ATOM   4759  CA  PHE A 309      11.410  41.292  51.293  1.00 43.20           C  
ATOM   4760  C   PHE A 309       9.977  41.686  51.046  1.00 45.18           C  
ATOM   4761  O   PHE A 309       9.722  42.673  50.358  1.00 45.26           O  
ATOM   4762  CB  PHE A 309      12.004  40.447  50.162  1.00 39.73           C  
ATOM   4763  CG  PHE A 309      13.504  40.310  50.254  1.00 35.85           C  
ATOM   4764  CD1 PHE A 309      14.337  41.395  49.962  1.00 35.80           C  
ATOM   4765  CD2 PHE A 309      14.082  39.151  50.739  1.00 34.81           C  
ATOM   4766  CE1 PHE A 309      15.719  41.323  50.163  1.00 33.56           C  
ATOM   4767  CE2 PHE A 309      15.453  39.074  50.940  1.00 33.97           C  
ATOM   4768  CZ  PHE A 309      16.270  40.166  50.654  1.00 33.80           C  
ATOM   4769  HN  PHE A 309      11.533  39.632  52.693  1.00 38.69           H  
ATOM   4770  HA  PHE A 309      11.973  42.226  51.283  1.00 38.69           H  
ATOM   4771  HB1 PHE A 309      11.561  39.452  50.203  1.00 38.69           H  
ATOM   4772  HB2 PHE A 309      11.756  40.917  49.210  1.00 38.69           H  
ATOM   4773  HD1 PHE A 309      13.901  42.314  49.570  1.00 38.69           H  
ATOM   4774  HD2 PHE A 309      13.454  38.289  50.966  1.00 38.69           H  
ATOM   4775  HE1 PHE A 309      16.353  42.179  49.932  1.00 38.69           H  
ATOM   4776  HE2 PHE A 309      15.893  38.154  51.324  1.00 38.69           H  
ATOM   4777  HZ  PHE A 309      17.345  40.101  50.820  1.00 38.69           H  
ATOM   4778  N   VAL A 310       9.018  40.927  51.556  1.00 47.63           N  
ATOM   4779  CA  VAL A 310       7.628  41.361  51.377  1.00 50.47           C  
ATOM   4780  C   VAL A 310       6.762  41.318  52.626  1.00 51.01           C  
ATOM   4781  O   VAL A 310       5.546  41.439  52.545  1.00 51.11           O  
ATOM   4782  CB  VAL A 310       6.878  40.676  50.183  1.00 50.82           C  
ATOM   4783  CG1 VAL A 310       7.592  40.975  48.867  1.00 50.23           C  
ATOM   4784  CG2 VAL A 310       6.654  39.182  50.434  1.00 49.68           C  
ATOM   4785  HN  VAL A 310       9.250  40.025  52.082  1.00 50.14           H  
ATOM   4786  HA  VAL A 310       7.690  42.416  51.108  1.00 50.14           H  
ATOM   4787  HB  VAL A 310       5.893  41.138  50.121  1.00 50.14           H  
ATOM   4788 1HG1 VAL A 310       7.060  40.493  48.047  1.00 50.14           H  
ATOM   4789 2HG1 VAL A 310       8.612  40.594  48.912  1.00 50.14           H  
ATOM   4790 3HG1 VAL A 310       7.614  42.052  48.702  1.00 50.14           H  
ATOM   4791 1HG2 VAL A 310       6.131  38.744  49.583  1.00 50.14           H  
ATOM   4792 2HG2 VAL A 310       6.055  39.050  51.335  1.00 50.14           H  
ATOM   4793 3HG2 VAL A 310       7.616  38.686  50.563  1.00 50.14           H  
ATOM   4794  N   GLU A 311       7.387  41.162  53.781  1.00 53.46           N  
ATOM   4795  CA  GLU A 311       6.637  41.132  55.028  1.00 55.73           C  
ATOM   4796  C   GLU A 311       7.058  42.278  55.944  1.00 56.57           C  
ATOM   4797  O   GLU A 311       6.214  42.941  56.564  1.00 57.39           O  
ATOM   4798  CB  GLU A 311       6.803  39.785  55.731  1.00 55.89           C  
ATOM   4799  CG  GLU A 311       5.966  38.667  55.124  1.00 56.59           C  
ATOM   4800  CD  GLU A 311       5.671  37.551  56.116  1.00 58.37           C  
ATOM   4801  OE1 GLU A 311       6.068  37.679  57.308  1.00 59.48           O  
ATOM   4802  OE2 GLU A 311       5.034  36.549  55.704  1.00 59.10           O  
ATOM   4803  HN  GLU A 311       8.452  41.057  53.799  1.00 56.95           H  
ATOM   4804  HA  GLU A 311       5.581  41.261  54.790  1.00 56.95           H  
ATOM   4805  HB1 GLU A 311       7.853  39.496  55.677  1.00 56.95           H  
ATOM   4806  HB2 GLU A 311       6.512  39.904  56.775  1.00 56.95           H  
ATOM   4807  HG1 GLU A 311       5.021  39.087  54.780  1.00 56.95           H  
ATOM   4808  HG2 GLU A 311       6.508  38.246  54.277  1.00 56.95           H  
ATOM   4809  N   SER A 312       8.362  42.526  55.995  1.00 57.05           N  
ATOM   4810  CA  SER A 312       8.907  43.578  56.819  1.00 57.48           C  
ATOM   4811  C   SER A 312       8.253  44.867  56.396  1.00 58.61           C  
ATOM   4812  O   SER A 312       8.090  45.115  55.210  1.00 58.12           O  
ATOM   4813  CB  SER A 312      10.408  43.658  56.610  1.00 57.17           C  
ATOM   4814  OG  SER A 312      11.025  44.365  57.669  1.00 59.63           O  
ATOM   4815  HN  SER A 312       9.028  41.928  55.408  1.00 58.01           H  
ATOM   4816  HA  SER A 312       8.689  43.378  57.868  1.00 58.01           H  
ATOM   4817  HB1 SER A 312      10.817  42.649  56.568  1.00 58.01           H  
ATOM   4818  HB2 SER A 312      10.611  44.172  55.671  1.00 58.01           H  
ATOM   4819  HG  SER A 312      10.637  45.340  57.713  1.00 58.01           H  
ATOM   4820  N   LYS A 313       7.830  45.673  57.362  1.00 61.53           N  
ATOM   4821  CA  LYS A 313       7.187  46.947  57.033  1.00 64.18           C  
ATOM   4822  C   LYS A 313       8.168  48.045  56.636  1.00 63.99           C  
ATOM   4823  O   LYS A 313       7.755  49.150  56.305  1.00 64.05           O  
ATOM   4824  CB  LYS A 313       6.251  47.432  58.166  1.00 66.29           C  
ATOM   4825  CG  LYS A 313       6.884  47.639  59.564  1.00 68.71           C  
ATOM   4826  CD  LYS A 313       5.821  48.067  60.620  1.00 69.90           C  
ATOM   4827  CE  LYS A 313       4.626  47.073  60.705  1.00 71.21           C  
ATOM   4828  NZ  LYS A 313       3.604  47.370  61.774  1.00 70.87           N1+
ATOM   4829  HN  LYS A 313       7.959  45.391  58.386  1.00 66.75           H  
ATOM   4830  HA  LYS A 313       6.556  46.763  56.164  1.00 66.75           H  
ATOM   4831  HB1 LYS A 313       5.825  48.386  57.854  1.00 66.75           H  
ATOM   4832  HB2 LYS A 313       5.455  46.695  58.272  1.00 66.75           H  
ATOM   4833  HG1 LYS A 313       7.344  46.705  59.885  1.00 66.75           H  
ATOM   4834  HG2 LYS A 313       7.646  48.415  59.495  1.00 66.75           H  
ATOM   4835  HD1 LYS A 313       6.301  48.119  61.597  1.00 66.75           H  
ATOM   4836  HD2 LYS A 313       5.438  49.051  60.350  1.00 66.75           H  
ATOM   4837  HE1 LYS A 313       4.115  47.080  59.742  1.00 66.75           H  
ATOM   4838  HE2 LYS A 313       5.030  46.079  60.895  1.00 66.75           H  
ATOM   4839  HZ1 LYS A 313       2.831  46.630  61.745  1.00 66.75           H  
ATOM   4840  HZ2 LYS A 313       3.178  48.337  61.603  1.00 66.75           H  
ATOM   4841  HZ3 LYS A 313       4.076  47.354  62.734  1.00 66.75           H  
ATOM   4842  N   ASP A 314       9.456  47.715  56.622  1.00 64.87           N  
ATOM   4843  CA  ASP A 314      10.511  48.664  56.277  1.00 65.86           C  
ATOM   4844  C   ASP A 314      11.173  48.320  54.935  1.00 65.69           C  
ATOM   4845  O   ASP A 314      12.344  48.655  54.692  1.00 65.60           O  
ATOM   4846  CB  ASP A 314      11.551  48.686  57.400  1.00 69.05           C  
ATOM   4847  CG  ASP A 314      10.909  48.810  58.786  1.00 72.51           C  
ATOM   4848  OD1 ASP A 314      10.118  49.768  58.989  1.00 74.15           O  
ATOM   4849  OD2 ASP A 314      11.172  47.937  59.659  1.00 74.20           O  
ATOM   4850  HN  ASP A 314       9.731  46.712  56.874  1.00 68.99           H  
ATOM   4851  HA  ASP A 314      10.069  49.657  56.198  1.00 68.99           H  
ATOM   4852  HB1 ASP A 314      12.127  47.761  57.362  1.00 68.99           H  
ATOM   4853  HB2 ASP A 314      12.216  49.535  57.245  1.00 68.99           H  
ATOM   4854  N   VAL A 315      10.404  47.673  54.060  1.00 64.54           N  
ATOM   4855  CA  VAL A 315      10.882  47.275  52.745  1.00 62.66           C  
ATOM   4856  C   VAL A 315      11.154  48.483  51.860  1.00 62.06           C  
ATOM   4857  O   VAL A 315      12.199  48.561  51.216  1.00 61.04           O  
ATOM   4858  CB  VAL A 315       9.874  46.338  52.060  1.00 62.71           C  
ATOM   4859  CG1 VAL A 315      10.207  46.181  50.573  1.00 61.88           C  
ATOM   4860  CG2 VAL A 315       9.883  44.982  52.750  1.00 61.62           C  
ATOM   4861  HN  VAL A 315       9.397  47.437  54.335  1.00 62.36           H  
ATOM   4862  HA  VAL A 315      11.818  46.731  52.874  1.00 62.36           H  
ATOM   4863  HB  VAL A 315       8.877  46.770  52.151  1.00 62.36           H  
ATOM   4864 1HG1 VAL A 315       9.482  45.514  50.106  1.00 62.36           H  
ATOM   4865 2HG1 VAL A 315      11.207  45.761  50.467  1.00 62.36           H  
ATOM   4866 3HG1 VAL A 315      10.169  47.156  50.087  1.00 62.36           H  
ATOM   4867 1HG2 VAL A 315       9.167  44.321  52.262  1.00 62.36           H  
ATOM   4868 2HG2 VAL A 315       9.607  45.105  53.797  1.00 62.36           H  
ATOM   4869 3HG2 VAL A 315      10.881  44.548  52.686  1.00 62.36           H  
ATOM   4870  N   CYS A 316      10.222  49.429  51.833  1.00 61.99           N  
ATOM   4871  CA  CYS A 316      10.412  50.628  51.021  1.00 62.19           C  
ATOM   4872  C   CYS A 316      11.553  51.510  51.516  1.00 62.04           C  
ATOM   4873  O   CYS A 316      12.344  52.004  50.715  1.00 61.28           O  
ATOM   4874  CB  CYS A 316       9.123  51.426  50.925  1.00 62.11           C  
ATOM   4875  SG  CYS A 316       7.931  50.610  49.842  1.00 61.50           S  
ATOM   4876  HN  CYS A 316       9.328  49.312  52.409  1.00 61.85           H  
ATOM   4877  HA  CYS A 316      10.668  50.301  50.013  1.00 61.85           H  
ATOM   4878  HB1 CYS A 316       8.690  51.524  51.921  1.00 61.85           H  
ATOM   4879  HB2 CYS A 316       9.346  52.416  50.527  1.00 61.85           H  
ATOM   4880  N   LYS A 317      11.638  51.695  52.836  1.00 62.60           N  
ATOM   4881  CA  LYS A 317      12.707  52.492  53.438  1.00 62.49           C  
ATOM   4882  C   LYS A 317      14.033  51.867  53.040  1.00 61.29           C  
ATOM   4883  O   LYS A 317      14.887  52.526  52.451  1.00 60.92           O  
ATOM   4884  CB  LYS A 317      12.604  52.509  54.971  1.00 64.75           C  
ATOM   4885  CG  LYS A 317      13.817  53.175  55.653  1.00 68.75           C  
ATOM   4886  CD  LYS A 317      13.720  53.227  57.184  1.00 71.68           C  
ATOM   4887  CE  LYS A 317      14.914  53.996  57.818  1.00 73.23           C  
ATOM   4888  NZ  LYS A 317      15.995  53.125  58.395  1.00 73.78           N1+
ATOM   4889  HN  LYS A 317      10.903  51.247  53.472  1.00 66.61           H  
ATOM   4890  HA  LYS A 317      12.658  53.513  53.059  1.00 66.61           H  
ATOM   4891  HB1 LYS A 317      11.705  53.057  55.252  1.00 66.61           H  
ATOM   4892  HB2 LYS A 317      12.529  51.481  55.325  1.00 66.61           H  
ATOM   4893  HG1 LYS A 317      14.712  52.614  55.385  1.00 66.61           H  
ATOM   4894  HG2 LYS A 317      13.902  54.196  55.280  1.00 66.61           H  
ATOM   4895  HD1 LYS A 317      12.792  53.728  57.461  1.00 66.61           H  
ATOM   4896  HD2 LYS A 317      13.713  52.208  57.571  1.00 66.61           H  
ATOM   4897  HE1 LYS A 317      15.361  54.623  57.046  1.00 66.61           H  
ATOM   4898  HE2 LYS A 317      14.524  54.626  58.618  1.00 66.61           H  
ATOM   4899  HZ1 LYS A 317      16.768  53.740  58.805  1.00 66.61           H  
ATOM   4900  HZ2 LYS A 317      16.404  52.506  57.624  1.00 66.61           H  
ATOM   4901  HZ3 LYS A 317      15.583  52.509  59.167  1.00 66.61           H  
ATOM   4902  N   ASN A 318      14.172  50.576  53.321  1.00 60.19           N  
ATOM   4903  CA  ASN A 318      15.392  49.852  53.007  1.00 59.91           C  
ATOM   4904  C   ASN A 318      15.744  49.847  51.514  1.00 59.39           C  
ATOM   4905  O   ASN A 318      16.920  49.880  51.141  1.00 58.39           O  
ATOM   4906  CB  ASN A 318      15.284  48.433  53.528  1.00 60.64           C  
ATOM   4907  CG  ASN A 318      16.624  47.860  53.910  1.00 62.02           C  
ATOM   4908  OD1 ASN A 318      17.647  48.168  53.289  1.00 63.27           O  
ATOM   4909  ND2 ASN A 318      16.640  47.040  54.958  1.00 62.10           N  
ATOM   4910  HN  ASN A 318      13.364  50.055  53.791  1.00 60.74           H  
ATOM   4911  HA  ASN A 318      16.211  50.338  53.538  1.00 60.74           H  
ATOM   4912  HB1 ASN A 318      14.639  48.431  54.406  1.00 60.74           H  
ATOM   4913  HB2 ASN A 318      14.844  47.807  52.752  1.00 60.74           H  
ATOM   4914 1HD2 ASN A 318      15.732  46.820  55.479  1.00 60.74           H  
ATOM   4915 2HD2 ASN A 318      17.561  46.600  55.279  1.00 60.74           H  
ATOM   4916  N   TYR A 319      14.717  49.814  50.668  1.00 59.12           N  
ATOM   4917  CA  TYR A 319      14.897  49.826  49.223  1.00 58.72           C  
ATOM   4918  C   TYR A 319      15.514  51.144  48.786  1.00 60.66           C  
ATOM   4919  O   TYR A 319      16.554  51.170  48.124  1.00 61.33           O  
ATOM   4920  CB  TYR A 319      13.539  49.654  48.540  1.00 57.38           C  
ATOM   4921  CG  TYR A 319      13.546  49.869  47.035  1.00 56.16           C
[truncated: 347,275 more chars]
