# Supplementary material for: Elucidating the molecular mechanisms of paeoniflorin intervention in oral lichen planus: a computational biology and bioinformatics–based research strategy
Source: Front Bioinform. 2026 Jul 17;6:1817487. doi: 10.3389/fbinf.2026.1817487 (PMC13423862; doi:10.3389/fbinf.2026.1817487)
Supplement: Supplementary file 1 [file DataSheet1.zip › Raw-Data/Drugs and disease targets.xlsx]

## Sheet: Sheet1
Disease targets	Drug targets	Common targets of drugs and diseases
TNF	LGALS3	LGALS3
IFNG	LGALS9	LGALS9
IL6	HSP90AA1	HSP90AA1
IL4	SLC6A2	ABCB1
IL10	SSTR5	VEGFA
IL17A	SSTR2	FGF2
CD1A	SSTR4	SELP
CXCL8	SSTR1	MMP9
TP53	SSTR3	IL1B
TLR4	ABCB1	ICAM1
SERPINB4	VEGFA	MITF
CDKN2A	FGF1	NFKB1
H3P10	FGF2	IGF1
CDK4	HPSE	MIR29B1
DSG3	F10	STAT3
DSG1	AMY1A	TNF
VEGFA	PTPN1	AKT1
DSC1	SERPINE1	CD14
MMP1	PTPN2	PTGS2
PDCD1	BACE1	HSPA4
PRF1	SQLE	HIF1A
PECAM1	PTAFR	IL6
CASP3	SELP	TYR
PTGS2	AKR1B1	SRC
HEPHL1	MAPK8	PDE4B
PPARG	PRKAA2	MMP3
IL3RA	MMP9	EGFR
APOL2	PRKAB1	TGFBR1
TNFSF13B	PRKAA1	ESR1
MMP11	NEDD4L	MIF
GLUL	IL1B	PPARG
GZMB	MAPK14	CASP3
HLA-DQB2	APP	FAP
PCNA	ICAM1	TGFBR2
TLR2	IRAK1	ALB
CCL5	MITF	FKBP1A
TGFB1	NFKB1	PIK3CG
MIR155	IGF1	AMY1B
CCR5	MIR29B1	HSPA8
IL1B	CREB1	MDM2
BCL2	STAT3	CYP2C9
ICAM1	NOX4	ELANE
CYP2D6	TYRP1	MMP8
IL1A	CYBB	CD1A
VCAM1	TNF	JAK3
IL18	AKT1	CMA1
CXCR3	BGLAP	MMP12
CASP8	CD14	DPP4
CD44	VEGFA	CTSB
MIR27B	SNCA	JAK2
IL2	SOCS3	PLAU
CD207	PTGS2	AMY2A
MIR146A	HSPA4	ITGAL
CDKN1A	HIF1A	MMP2
CXCL10	IL6	S100A9
EGFR	SHH	TGM3
TRIM21	ABCB1	IL2
MIR31	STK11	B3GAT1
LINC02605	LBP	CCL5
HSPA4	MAP3K5	VDR
NFKB1	MAPK1	TGFB2
RELA	CD22	RBP4
FAS	MAG	MMP7
HIF1A	SLC5A1	ACE
TNFRSF1B	SLC5A2	HSP90AB1
CD14	LGALS1	KIT
MIR137	LGALS7	CASP1
CERNA3	F3	DNMT1
SELE	CA14
FLG	TYR
SMAD7	SI
KRT10	KIF11
CCND1	RORA
TP63	BMP2
CYP2C19	AKR1C2
IL33	MAOB
HSPA8	ANXA5
VDR	MAPK1
HSPD1	TTR
FOXP3	EPHB4
MKI67	PPIA
MIR146B	CA2
MDM2	SRC
MMP2	GSTP1
MMP9	PDE4B
EGF	MMP3
BAX	EGFR
CCL2	PIM1
IL1RN	PPARD
TRPV1	PNP
ALB	TGFBR1
CAV1	MAPK14
FASLG	CTSV
FCGR2A	CTSS
FCGR2B	ESR1
SLC6A4	MIF
CD274	PDE4D
CYP2C9	ESRRG
IL5	CCNA2
TRAF2	PGR
CCR2	MAPK10
SLC1A5	PPARG
SOCS1	SULT2A1
CCR4	CFD
LGALS3	NUDT9
FCGR3B	F2
IL12A	CA12
PDPN	CASP3
MAP1LC3B	CASP7
FCAR	IGF1R
DEFB4A	CFB
MIR21	MAPKAPK2
MIR26B	AR
MIR122	SEC14L2
CD40	BCHE
ITGAL	CES1
SELL	TREM1
RGN	MMP13
CD34	CDK2
CEACAM1	WAS
HLA-DRA	AKR1C3
RIPK1	SYK
MSH6	FAP
CA9	CHEK1
PLAU	DDX6
TOP2A	DHFR
MMP7	NQO1
PDIA3	HSD11B1
CXCL1	ADAM17
CD58	TGFBR2
IFNA1	SOD2
MIR203A	KDR
MIRLET7A2	CTSD
MIR802	ALB
MIR1248	SHBG
MIR647	HSD17B1
MTOR	CA1
AKT1	FKBP1A
DNMT1	AKT1
TGFBR1	MTAP
MPO	F7
TGFBR2	RXRA
FOS	NR1H2
MMP14	PIK3CG
TERT	TNNC1
ACVRL1	AMY1B
BCL2L1	AMY1C
CD36	NR3C2
CTSB	SORD
DNMT3B	PDPK1
HMGB1	HSD17B11
JUN	IMPA1
TLR3	RTN4R
ABCG2	ANG
APC	HSPA8
BMP4	GSK3B
CASP1	LCK
CD55	HCK
GGT1	CDK5R1
MGMT	CTNNA1
MMP3	MDM2
NLRP3	EPHX2
TNC	CYP2C9
ANGPT2	REN
CDH1	NR1H4
MYD88	AKR1C1
ALDH1A1	NQO2
CD46	TRAPPC3
CSPG4	NR1I3
IGF1	FGFR1
ITGA3	ELANE
MIF	GSTA1
TLR1	PDE5A
TRPA1	PPARA
AQP3	GSR
BECN1	IGF1
CD27	NR1H3
CD38	PTPN11
CD59	TTPA
CYP1A2	HDAC8
HLA-A	MMP8
HLA-B	ADH1C
ITGA2	HMGCR
LAMC2	ITK
MBL2	PLA2G2A
SUMO1	CD1A
TACR1	ADK
TLR9	NPR3
PLK2	PARP1
ACTC1	PLK1
CCR1	PRKACA
CCR7	LGALS7B
CD2	JAK3
CSF1	PDE3B
PDE4B	ALDH2
SLC17A5	HK1
SPP1	ESR2
TGM1	MET
TP73	CDK6
CIITA	CMA1
DDIT4	CCNT1
GPT	PGF
HLA-C	ERBB4
HRH4	DCK
IL9	DUSP6
IRF6	THRB
PDCD1LG2	PAH
SDC1	CBR1
SELPLG	YARS1
SERPINB5	MMP12
CSF3	DPP4
LTA	ABO
KRT4	CTSK
MCAM	BLVRB
TAC1	PPP5C
TIMP2	PDK2
CD68	CSNK2A1
CD83	ADH1B
MUC5B	CSK
MX1	BMP7
TGM3	PNPO
CCL17	PLA2G10
CCN1	ZAP70
COL14A1	MTHFD1
FGF21	DHODH
KRT15	CTSB
S100A1	FABP6
DEFB1	DAPK1
S100A7	CSNK1G2
IL17B	IGLV2-8
METTL14	BCAT2
TRIB2	CHIT1
IL27	NOS3
NUDT6	AMD1
CD24	GC
IRGM	TNK2
MIR143	PYGL
MIR214	BAG1
MIR27A	FGFR2
MIR125A	CDA
MIR125B1	HNF4G
MIR133B	GALK1
MIR142	ADH5
MIR26A1	DPEP1
MIR29A	FNTA
MIR132	APCS
MIR342	RHEB
MIRLET7I	CRAT
MIR19A	TYMP
MIR29B1	CTSF
MIR335	ISG20
MIR26A2	LCN2
MIR346	FABP7
PCAT1	CYP2C8
MIR15A	JAK2
SNORD15A	PLAU
PCAT2	FABP3
MIR595	AMY2A
LOC110806262	TYMS
MIR6858	LTA4H
ACTN1	RARG
CASP10	ITGAL
IFIH1	MMP2
FAP	AHCY
GFRA2	FABP5
HLA-DQB1	NR1I2
LPP	THRA
HLA-DQA1	SULT1E1
RNF216	PRKCQ
SLC29A4	SULT2B1
RAD51B	AZGP1
TRAK2	S100A9
ZFP36L1	TGM3
ZFYVE26	CLPP
STRADB	IL2
CEP43	SERPINA1
CPVL	RHOA
TMEM237	SHMT1
SRSF5	C1R
CATSPERT	FABP4
DCAF5	UCK2
RADIL	FECH
TNRC18	CTSG
FLACC1	GM2A
SUSD6	ACP3
C12orf42	XIAP
ANKRD61	GLO1
HLA-DQB1-AS1	PADI4
LINC03093	F11
LINC02341	REG1A
LINC02401	B3GAT1
DDX18P1	RAC2
ENO1P4	PCK1
HMGN1P3	GCK
RNU6-921P	TPI1
ENSG00000289583	CCL5
ENSG00000289626	HNMT
lnc-RAD51B-6	ABL1
ENSG00000300053	VDR
HSALNG0102112	NR3C1
HSALNG0102114	MME
HSALNG0102115	HMOX1
HSALNG0102116	BST1
LOC105373724	TGFB2
LOC107984709	TEK
lnc-CCR6-8	ARHGAP1
ENSG00000289698	PPP1CC
piR-36595	PNMT
piR-38756-019	RBP4
HSALNG0021547	MAN1B1
ITGA4	LGALS2
ITGAM	EIF4E
ITGB4	RNASE4
KRT1	CRABP2
KRT14	SETD7
SELP	TPH1
LAMB3	HPN
CD86	MMP7
TGIF1	ATOX1
KRT13	RAB5A
KRT19	ACE
DST	RARA
KRT16	IMPDH2
LGALS9	BIRC7
IL23A	PLAT
BIRC5	HEXB
CSF2	OTC
IL3	ACADM
KRT2	PSAP
RARRES2	LDHB
ERBB2	ARG1
MYC	HSP90AB1
DEFA1	KIT
MIR106A	NCS1
NORAD	ESRRA
ACE2	SDS
FURIN	SSE1
ANXA1	RNASE3
CYP27B1	GRB2
KLF5	PDHB
RBP4	RAB11A
IFNB1	C8G
CD69	APRT
CKS1B	GNPDA1
SNCG	CASP1
KLK7	MAP2K1
KLRC1	HSPA1A
KLK5	HSPA1B
KLRK1	DNMT1
TSC22D3	BCL2A1
CMKLR1	NR2F2
IL37	PPO2
NID2	CA13
QSOX2	HTR1E
CCL27	TOP1
ZNF841	CACNA1B
H19	AVPR1A
BDNF-AS	GALR3
MIR22	CDC25B
MIR330
MIR193A
MIR375
MIR137HG
MIR485
MIR1294
PROK2-DT
COL17A1
IVL
CXCL9
F13A1
CD8A
CD4
hsa-miR-4484
PPL
CD1E
CD1B
CD1C
IFNA17
IFNA4
IFNA13
IFNA10
IFNA2
IFNA16
IFNA5
EVPL
IFNA7
IFNA14
IFNA21
IFNA8
IFNA6
IL22
CD1D
IL13
IL31
FLG2
JAK1
CMA1
A2ML1
PXDN
ACE
CRP
PXDNL
DSP
LOR
CLEC4C
CXCL11
STAT3
hsa-miR-517b-3p
KRT17
CTLA4
CCL20
CAMP
PLEC
TSLP
hsa-miR-412-3p
hsa-miR-31-5p
TLR7
hsa-miR-155-5p
PIK3CA
CDSN
INS
PDE4A
FN1
PIK3CD
TNFRSF21
S100A9
GNLY
CCR6
ATP12A
PIK3CG
ATP4A
FGF7
PIK3CB
TNFRSF25
hsa-miR-146a-5p
CCRL2
STAT1
C3
POMC
IL4R
JAK2
hsa-miR-21-5p
FGF2
JAK3
LTF
hsa-miR-27b-3p
TYK2
IL31RA
CARD18
COL7A1
CD163
TNFRSF8
DEFB103A
TG
CD80
AMY1B
hsa-miR-1293
IL36G
CTNNB1
NELFCD
TPO
CCL3
MMP8
ITGAX
IL17F
ELN
ECM1
CD28
PTPRC
NGF
IL7
NCAM1
OAZ1
HLA-DRB1
CDH17
IL15
FCGR3A
TIMP1
CD5
TYR
DNAJB7
CST2
hsa-miR-4801
OSMR
ITGB2
DSC3
S100P
SSB
hsa-miR-142-3p
APMAP
IL36RN
hsa-miR-125a-5p
TBX21
CRLF2
LPO
EPPK1
CCL4
HTN3
KIT
hsa-miR-1250-5p
hsa-miR-512-3p
DEFB4B
MITF
GAPDH
KRT5
C10orf99
ANXA9
hsa-miR-1290
CCL22
SOD2-2
AC017002.1
IL23R
CD19
GF1
CXCR4
CD40LG
TLR8
TNFSF11
CCL19
TNFRSF1A
ACTB
DEFA1B
hsa-miR-668-3p
CD81
IDO1
CD7
ZNF510
hsa-miR-137
LGALS3BP
hsa-miR-24-3p
hsa-miR-1246
GP5
CXCL12
EDN1
TOR1B
ITGAE
GATA3
DPP4
ST7L
ELANE
STATH
CCL11
NOTCH1
CA6
IL17RA
hsa-miR-130b-3p
VIP
IL26
ATP2A2
CD63
STAT4
CYCS
IFNK
LAMA3
TGFA
FGF3
CXCL13
IER5
AMY2B
PTEN
FGF10
COMMD3-BMI1
NTAN1
AIRE
IL16
BMI1
BRAF
FGF9
STAT6
FGF4
hsa-miR-4731-5p
OR2J2
HRAS
FGF22
B2M
TGM2
SRC
DCD
FGF8
CX3CL1
hsa-miR-302b-3p
IL2RA
IFNL3
MMP12
FGF5
FGF18
TCHH
FGF16
hsa-miR-200a-3p
FGF6
LAMP3
AMY2A
FGF20
HGF
NLRP1
hsa-miR-323a-5p
CXCL2
FKBP1A
FGF17
SPRR2G
TGFB2
ATG9B
HSP90AA1
PFN4
CCR3
SPINK5
CD209
PFN3
KNG1
ESR1
SPRR1B
TGFB3
IL17C
MAPK3
TRAF6
ICOS
LEP
hsa-miR-375
KLRB1
CR2
SNRNP70
CXCL5
CCL18
BPIFA1
HP
hsa-miR-223-3p
HSP90AB1
hsa-miR-125b-5p
CASP14
hsa-miR-6510-3p
hsa-miR-548a-3p
PFN1
CASP9
TNFRSF10A
TCHP
CST4
PPBP
NOD2
CEACAM5
B3GAT1
IL19
GPX3
CD276
IL1R1
ACKR2
IRF7
GPX2
WDR1
HSPB3
MT1E
hsa-miR-31-3p
CCL21
hsa-miR-4724-3p
PMEL
AIM2
SNAI1
MMP28
TOR1A
IFNL1
CRH
hsa-miR-34a-5p
HTN1
IL1RL2
hsa-miR-184
hsa-miR-632
HECA
PRTN3
MTNR1A
UCHL1
CYP3A4
CYP3A5
ABCB1
ABCA5
ORM1
SLCO1B1
PPP3CA
PLA2G1B
