# Supplementary material for: Elucidating the molecular mechanisms of paeoniflorin intervention in oral lichen planus: a computational biology and bioinformatics–based research strategy
Source: Front Bioinform. 2026 Jul 17;6:1817487. doi: 10.3389/fbinf.2026.1817487 (PMC13423862; doi:10.3389/fbinf.2026.1817487)
Supplement: Supplementary file 1 [file DataSheet1.zip › Raw-Data/GO and KEGG enrichment analysis.xlsx]

## Sheet: Sheet1
_MEMBER_MyList	_LogP_MyList	GO	_PATTERN_	_RANK_	GiniIndex	Category	CategoryID	Description	PARENT_GO	LogP	Enrichment	Z-score	#TotalGeneInLibrary	#GeneInGO	#GeneInHitList	#GeneInGOAndHitList	%InGO	STDV %InGO	GeneID	Hits	Log(q-value)	EvidenceCutoff	GROUP_ID	FirstInGroupByEnrichment	FirstInGroupByLogP	BestLogPInGroup	BestEnrichmentInGroup	URL
1	-32.3083	GO:0030335	M1	1	0	GO Biological Processes	19	positive regulation of cell migration	19_GO:0040011 locomotion	-32.3083	22.0137	24.8081	30238	606	68	30	44.1176	6.02128	207|1956|2247|3091|3312|3383|3479|3553|3569|3717|3815|3958|3965|4193|4313|4316|4318|5294|5328|5743|6352|6403|6714|6774|7042|7046|7048|7124|7422|407024	AKT1|EGFR|FGF2|HIF1A|HSPA8|ICAM1|IGF1|IL1B|IL6|JAK2|KIT|LGALS3|LGALS9|MDM2|MMP2|MMP7|MMP9|PIK3CG|PLAU|PTGS2|CCL5|SELP|SRC|STAT3|TGFB2|TGFBR1|TGFBR2|TNF|VEGFA|MIR29B1	-27.7326	0	1	1	1	-32.3083	67.121
1	-31.7206	GO:2000147	M1	1	0	GO Biological Processes	19	positive regulation of cell motility	19_GO:0040011 locomotion	-31.7206	21.0415	24.2123	30238	634	68	30	44.1176	6.02128	207|1956|2247|3091|3312|3383|3479|3553|3569|3717|3815|3958|3965|4193|4313|4316|4318|5294|5328|5743|6352|6403|6714|6774|7042|7046|7048|7124|7422|407024	AKT1|EGFR|FGF2|HIF1A|HSPA8|ICAM1|IGF1|IL1B|IL6|JAK2|KIT|LGALS3|LGALS9|MDM2|MMP2|MMP7|MMP9|PIK3CG|PLAU|PTGS2|CCL5|SELP|SRC|STAT3|TGFB2|TGFBR1|TGFBR2|TNF|VEGFA|MIR29B1	-27.446	0	1	0	0	-32.3083	67.121
1	-31.377	GO:0040017	M1	1	0	GO Biological Processes	19	positive regulation of locomotion	19_GO:0040011 locomotion	-31.377	20.492	23.8689	30238	651	68	30	44.1176	6.02128	207|1956|2247|3091|3312|3383|3479|3553|3569|3717|3815|3958|3965|4193|4313|4316|4318|5294|5328|5743|6352|6403|6714|6774|7042|7046|7048|7124|7422|407024	AKT1|EGFR|FGF2|HIF1A|HSPA8|ICAM1|IGF1|IL1B|IL6|JAK2|KIT|LGALS3|LGALS9|MDM2|MMP2|MMP7|MMP9|PIK3CG|PLAU|PTGS2|CCL5|SELP|SRC|STAT3|TGFB2|TGFBR1|TGFBR2|TNF|VEGFA|MIR29B1	-27.2785	0	1	0	0	-32.3083	67.121
1	-30.2115	hsa05417	M1	1	0	KEGG Pathway	24	Lipid and atherosclerosis		-30.2115	45.2911	31.0142	30238	216	68	22	32.3529	5.67318	207|834|836|929|1559|3308|3312|3320|3326|3383|3553|3569|3717|4314|4318|4790|5468|6352|6403|6714|6774|7124	AKT1|CASP1|CASP3|CD14|CYP2C9|HSPA4|HSPA8|HSP90AA1|HSP90AB1|ICAM1|IL1B|IL6|JAK2|MMP3|MMP9|NFKB1|PPARG|CCL5|SELP|SRC|STAT3|TNF	-26.2379	0	2	1	1	-30.2115	45.2911
1	-27.52	hsa05200	M1	1	0	KEGG Pathway	24	Pathways in cancer		-27.52	21.6915	22.8811	30238	533	68	26	38.2353	5.89316	207|836|1956|2099|2247|3091|3320|3326|3479|3558|3569|3717|3718|3815|4193|4286|4313|4318|4790|5468|5743|6774|7042|7046|7048|7422	AKT1|CASP3|EGFR|ESR1|FGF2|HIF1A|HSP90AA1|HSP90AB1|IGF1|IL2|IL6|JAK2|JAK3|KIT|MDM2|MITF|MMP2|MMP9|NFKB1|PPARG|PTGS2|STAT3|TGFB2|TGFBR1|TGFBR2|VEGFA	-23.6433	0	3	1	1	-27.52	41.9506
1	-22.8856	GO:0050727	M1	1	0	GO Biological Processes	19	regulation of inflammatory response	19_GO:0050896 response to stimulus	-22.8856	21.2671	20.795	30238	460	68	22	32.3529	5.67318	834|836|1215|1991|2099|3479|3553|3558|3569|3717|4314|4317|4318|4790|5294|5468|5743|6280|6352|6714|6774|7124	CASP1|CASP3|CMA1|ELANE|ESR1|IGF1|IL1B|IL2|IL6|JAK2|MMP3|MMP8|MMP9|NFKB1|PIK3CG|PPARG|PTGS2|S100A9|CCL5|SRC|STAT3|TNF	-19.3099	0	2	0	0	-30.2115	45.2911
1	-21.1323	GO:0032103	M1	1	0	GO Biological Processes	19	positive regulation of response to external stimulus	19_GO:0048518 positive regulation of biological process	-21.1323	15.9308	18.1539	30238	642	68	23	33.8235	5.73729	207|834|836|929|2247|3320|3553|3558|3569|3965|4282|4317|4321|4790|5294|5328|5743|6280|6352|6714|6774|7124|7422	AKT1|CASP1|CASP3|CD14|FGF2|HSP90AA1|IL1B|IL2|IL6|LGALS9|MIF|MMP8|MMP12|NFKB1|PIK3CG|PLAU|PTGS2|S100A9|CCL5|SRC|STAT3|TNF|VEGFA	-17.598	0	2	0	0	-30.2115	45.2911
1	-21.0483	hsa04933	M1	1	0	KEGG Pathway	24	AGE-RAGE signaling pathway in diabetic complications		-21.0483	61.6383	28.9797	30238	101	68	14	20.5882	4.9034	207|836|3383|3553|3569|3717|4313|4790|6774|7042|7046|7048|7124|7422	AKT1|CASP3|ICAM1|IL1B|IL6|JAK2|MMP2|NFKB1|STAT3|TGFB2|TGFBR1|TGFBR2|TNF|VEGFA	-17.5518	0	4	0	0	-24.2885	83.3768
1	-20.9851	GO:2001233	M1	1	0	GO Biological Processes	19	regulation of apoptotic signaling pathway	19_GO:0050896 response to stimulus	-20.9851	21.9052	20.1332	30238	406	68	20	29.4118	5.52551	207|2247|3091|3383|3479|3553|3717|3958|4193|4282|4313|4318|5468|5743|6280|6714|7042|7046|7124|407024	AKT1|FGF2|HIF1A|ICAM1|IGF1|IL1B|JAK2|LGALS3|MDM2|MIF|MMP2|MMP9|PPARG|PTGS2|S100A9|SRC|TGFB2|TGFBR1|TNF|MIR29B1	-17.5234	0	5	1	1	-20.9851	88.9353
1	-20.1831	GO:0050900	M1	1	0	GO Biological Processes	19	leukocyte migration	19_GO:0002376 immune system process	-20.1831	30.3594	22.0853	30238	249	68	17	25	5.25105	1991|3383|3553|3569|3683|3815|3958|4313|5142|5294|6280|6352|6403|6714|7042|7124|7422	ELANE|ICAM1|IL1B|IL6|ITGAL|KIT|LGALS3|MMP2|PDE4B|PIK3CG|S100A9|CCL5|SELP|SRC|TGFB2|TNF|VEGFA	-16.8379	0	7	1	1	-20.1831	130.787
1	-19.9607	hsa05205	M1	1	0	KEGG Pathway	24	Proteoglycans in cancer		-19.9607	34.8766	23.0486	30238	204	68	16	23.5294	5.14397	207|836|1956|2099|2247|3091|3479|4193|4313|4318|5328|6714|6774|7042|7124|7422	AKT1|CASP3|EGFR|ESR1|FGF2|HIF1A|IGF1|MDM2|MMP2|MMP9|PLAU|SRC|STAT3|TGFB2|TNF|VEGFA	-16.6496	0	8	1	1	-19.9607	111.169
1	-19	GO:0048732	M1	1	0	GO Biological Processes	19	gland development	19_GO:0032502 developmental process	-19	19.6029	18.467	30238	431	68	19	27.9412	5.44141	207|1956|2099|2247|3091|3479|3569|3717|4313|4790|5243|6714|7042|7046|7048|7124|7299|7421|7422	AKT1|EGFR|ESR1|FGF2|HIF1A|IGF1|IL6|JAK2|MMP2|NFKB1|ABCB1|SRC|TGFB2|TGFBR1|TGFBR2|TNF|TYR|VDR|VEGFA	-15.786	0	11	1	1	-19	58.0013
1	-18.0554	GO:0032496	M1	1	0	GO Biological Processes	19	response to lipopolysaccharide	19_GO:0044419 biological process involved in interspecies interaction between organisms	-18.0554	22.7696	18.9355	30238	332	68	17	25	5.25105	207|834|836|929|1991|3553|3569|3717|3965|4314|4317|4318|4790|5142|5243|6403|7124	AKT1|CASP1|CASP3|CD14|ELANE|IL1B|IL6|JAK2|LGALS9|MMP3|MMP8|MMP9|NFKB1|PDE4B|ABCB1|SELP|TNF	-14.9111	0	2	0	0	-30.2115	45.2911
1	-17.7818	GO:0071396	M1	1	0	GO Biological Processes	19	cellular response to lipid	19_GO:0050896 response to stimulus	-17.7818	15.0483	16.3743	30238	591	68	20	29.4118	5.52551	207|834|929|1956|2099|3312|3479|3553|3569|3717|4313|4314|4317|4318|4790|5142|5243|6714|7124|7421	AKT1|CASP1|CD14|EGFR|ESR1|HSPA8|IGF1|IL1B|IL6|JAK2|MMP2|MMP3|MMP8|MMP9|NFKB1|PDE4B|ABCB1|SRC|TNF|VDR	-14.6685	0	2	0	0	-30.2115	45.2911
1	-17.524	GO:0002237	M1	1	0	GO Biological Processes	19	response to molecule of bacterial origin	19_GO:0044419 biological process involved in interspecies interaction between organisms	-17.524	21.1751	18.2049	30238	357	68	17	25	5.25105	207|834|836|929|1991|3553|3569|3717|3965|4314|4317|4318|4790|5142|5243|6403|7124	AKT1|CASP1|CASP3|CD14|ELANE|IL1B|IL6|JAK2|LGALS9|MMP3|MMP8|MMP9|NFKB1|PDE4B|ABCB1|SELP|TNF	-14.4397	0	2	0	0	-30.2115	45.2911
1	-17.3774	GO:0048661	M1	1	0	GO Biological Processes	19	positive regulation of smooth muscle cell proliferation	19_GO:0048518 positive regulation of biological process	-17.3774	54.4502	25.1609	30238	98	68	12	17.6471	4.62297	207|1786|1991|2247|3479|3569|3717|4193|4313|4318|6352|7124	AKT1|DNMT1|ELANE|FGF2|IGF1|IL6|JAK2|MDM2|MMP2|MMP9|CCL5|TNF	-14.3068	0	16	1	1	-17.3774	67.121
1	-17.2675	GO:0001819	M1	1	0	GO Biological Processes	19	positive regulation of cytokine production	19_GO:0048518 positive regulation of biological process	-17.2675	15.8218	16.4059	30238	534	68	19	27.9412	5.44141	834|929|1991|3091|3320|3553|3558|3569|3717|3815|3965|4282|4317|4321|5142|5294|5743|6774|7124	CASP1|CD14|ELANE|HIF1A|HSP90AA1|IL1B|IL2|IL6|JAK2|KIT|LGALS9|MIF|MMP8|MMP12|PDE4B|PIK3CG|PTGS2|STAT3|TNF	-14.2103	0	2	0	0	-30.2115	45.2911
1	-17.1776	GO:0006954	M1	1	0	GO Biological Processes	19	inflammatory response	19_GO:0050896 response to stimulus	-17.1776	14.0056	15.7248	30238	635	68	20	29.4118	5.52551	207|834|836|929|1991|3091|3553|3569|3683|3717|3815|3965|4282|4790|5294|6280|6352|6403|6774|7124	AKT1|CASP1|CASP3|CD14|ELANE|HIF1A|IL1B|IL6|ITGAL|JAK2|KIT|LGALS9|MIF|NFKB1|PIK3CG|S100A9|CCL5|SELP|STAT3|TNF	-14.1334	0	2	0	0	-30.2115	45.2911
1	-17.077	GO:2001234	M1	1	0	GO Biological Processes	19	negative regulation of apoptotic signaling pathway	19_GO:0048519 negative regulation of biological process	-17.077	27.2251	19.5671	30238	245	68	15	22.0588	5.02829	207|2247|3091|3383|3479|3553|3958|4193|4282|4318|5743|6714|7046|7124|407024	AKT1|FGF2|HIF1A|ICAM1|IGF1|IL1B|LGALS3|MDM2|MIF|MMP9|PTGS2|SRC|TGFBR1|TNF|MIR29B1	-14.0454	0	5	0	0	-20.9851	88.9353
1	-17.0146	GO:0051896	M1	1	0	GO Biological Processes	19	regulation of phosphatidylinositol 3-kinase/protein kinase B signal transduction	19_GO:0050896 response to stimulus	-17.0146	22.8772	18.411	30238	311	68	16	23.5294	5.14397	1956|2247|3479|3553|3717|3815|4314|5294|6352|6403|6714|7042|7046|7124|7422|407024	EGFR|FGF2|IGF1|IL1B|JAK2|KIT|MMP3|PIK3CG|CCL5|SELP|SRC|TGFB2|TGFBR1|TNF|VEGFA|MIR29B1	-13.9952	0	8	0	0	-19.9607	111.169
1	-16.8179	GO:0010562	M1	1	0	GO Biological Processes	19	positive regulation of phosphorus metabolic process	19_GO:0048518 positive regulation of biological process	-16.8179	22.2338	18.129	30238	320	68	16	23.5294	5.14397	207|1956|1991|2247|3091|3479|3569|3717|3815|4282|4318|5294|6714|6774|7124|7422	AKT1|EGFR|ELANE|FGF2|HIF1A|IGF1|IL6|JAK2|KIT|MIF|MMP9|PIK3CG|SRC|STAT3|TNF|VEGFA	-13.8443	0	8	0	0	-19.9607	111.169
1	-16.8179	GO:0045937	M1	1	0	GO Biological Processes	19	positive regulation of phosphate metabolic process	19_GO:0048518 positive regulation of biological process	-16.8179	22.2338	18.129	30238	320	68	16	23.5294	5.14397	207|1956|1991|2247|3091|3479|3569|3717|3815|4282|4318|5294|6714|6774|7124|7422	AKT1|EGFR|ELANE|FGF2|HIF1A|IGF1|IL6|JAK2|KIT|MIF|MMP9|PIK3CG|SRC|STAT3|TNF|VEGFA	-13.8443	0	8	0	0	-19.9607	111.169
1	-16.7992	hsa04659	M1	1	0	KEGG Pathway	24	Th17 cell differentiation		-16.7992	48.9552	23.8118	30238	109	68	12	17.6471	4.62297	3091|3320|3326|3553|3558|3569|3717|3718|4790|6774|7046|7048	HIF1A|HSP90AA1|HSP90AB1|IL1B|IL2|IL6|JAK2|JAK3|NFKB1|STAT3|TGFBR1|TGFBR2	-13.8363	0	4	0	0	-24.2885	83.3768
1	-16.678	GO:1903037	M1	1	0	GO Biological Processes	19	regulation of leukocyte cell-cell adhesion	19_GO:0050789 regulation of biological process	-16.678	18.8516	17.0847	30238	401	68	17	25	5.25105	207|836|1803|1991|3479|3553|3558|3569|3717|3718|3958|3965|6352|6403|6714|7048|7124	AKT1|CASP3|DPP4|ELANE|IGF1|IL1B|IL2|IL6|JAK2|JAK3|LGALS3|LGALS9|CCL5|SELP|SRC|TGFBR2|TNF	-13.7358	0	14	0	0	-18.3028	114.02
1	-16.3148	hsa05161	M1	1	0	KEGG Pathway	24	Hepatitis B		-16.3148	35.465	20.9462	30238	163	68	13	19.1176	4.76859	207|836|3569|3717|3718|4318|4790|6714|6774|7042|7046|7048|7124	AKT1|CASP3|IL6|JAK2|JAK3|MMP9|NFKB1|SRC|STAT3|TGFB2|TGFBR1|TGFBR2|TNF	-13.3924	0	4	0	0	-24.2885	83.3768
1	-16.2588	GO:0051897	M1	1	0	GO Biological Processes	19	positive regulation of phosphatidylinositol 3-kinase/protein kinase B signal transduction	19_GO:0048518 positive regulation of biological process	-16.2588	28.6888	19.4338	30238	217	68	14	20.5882	4.9034	1956|2247|3479|3553|3717|3815|5294|6352|6403|6714|7042|7046|7124|7422	EGFR|FGF2|IGF1|IL1B|JAK2|KIT|PIK3CG|CCL5|SELP|SRC|TGFB2|TGFBR1|TNF|VEGFA	-13.351	0	8	0	0	-19.9607	111.169
1	-16.2546	GO:0005126	M1	1	0	GO Molecular Functions	21	cytokine receptor binding		-16.2546	23.9933	18.2848	30238	278	68	15	22.0588	5.02829	836|2280|3553|3558|3569|3717|3718|4282|6352|6774|7042|7046|7048|7124|7422	CASP3|FKBP1A|IL1B|IL2|IL6|JAK2|JAK3|MIF|CCL5|STAT3|TGFB2|TGFBR1|TGFBR2|TNF|VEGFA	-13.351	0	4	0	0	-24.2885	83.3768
1	-16.2163	GO:0031349	M1	1	0	GO Biological Processes	19	positive regulation of defense response	19_GO:0048518 positive regulation of biological process	-16.2163	15.5723	15.8195	30238	514	68	18	26.4706	5.35005	207|834|836|929|3320|3553|3558|3569|4317|4321|4790|5294|5743|6280|6352|6714|6774|7124	AKT1|CASP1|CASP3|CD14|HSP90AA1|IL1B|IL2|IL6|MMP8|MMP12|NFKB1|PIK3CG|PTGS2|S100A9|CCL5|SRC|STAT3|TNF	-13.3219	0	2	0	0	-30.2115	45.2911
1	-16.2021	GO:0006935	M1	1	0	GO Biological Processes	19	chemotaxis	19_GO:0040011 locomotion	-16.2021	20.3281	17.2667	30238	350	68	16	23.5294	5.14397	1803|2247|3553|3569|3815|3958|3965|4282|4313|5142|5294|5328|6280|6352|7042|7422	DPP4|FGF2|IL1B|IL6|KIT|LGALS3|LGALS9|MIF|MMP2|PDE4B|PIK3CG|PLAU|S100A9|CCL5|TGFB2|VEGFA	-13.3166	0	20	1	1	-16.2021	49.4085
1	-16.163	GO:0042330	M1	1	0	GO Biological Processes	19	taxis	19_GO:0040011 locomotion	-16.163	20.2126	17.2131	30238	352	68	16	23.5294	5.14397	1803|2247|3553|3569|3815|3958|3965|4282|4313|5142|5294|5328|6280|6352|7042|7422	DPP4|FGF2|IL1B|IL6|KIT|LGALS3|LGALS9|MIF|MMP2|PDE4B|PIK3CG|PLAU|S100A9|CCL5|TGFB2|VEGFA	-13.2863	0	20	0	0	-16.2021	49.4085
1	-16.0846	GO:0022407	M1	1	0	GO Biological Processes	19	regulation of cell-cell adhesion	19_GO:0050789 regulation of biological process	-16.0846	15.3044	15.6663	30238	523	68	18	26.4706	5.35005	207|836|1803|1991|3479|3553|3558|3569|3717|3718|3958|3965|6352|6403|6714|7048|7124|7422	AKT1|CASP3|DPP4|ELANE|IGF1|IL1B|IL2|IL6|JAK2|JAK3|LGALS3|LGALS9|CCL5|SELP|SRC|TGFBR2|TNF|VEGFA	-13.2165	0	14	0	0	-18.3028	114.02
1	-16.0066	GO:0048660	M1	1	0	GO Biological Processes	19	regulation of smooth muscle cell proliferation	19_GO:0050789 regulation of biological process	-16.0066	33.6093	20.3612	30238	172	68	13	19.1176	4.76859	207|1786|1991|2247|3479|3569|3717|4193|4313|4318|5468|6352|7124	AKT1|DNMT1|ELANE|FGF2|IGF1|IL6|JAK2|MDM2|MMP2|MMP9|PPARG|CCL5|TNF	-13.1469	0	16	0	0	-17.3774	67.121
1	-15.9947	GO:2000628	M1	1	0	GO Biological Processes	19	regulation of miRNA metabolic process	19_GO:0050789 regulation of biological process	-15.9947	54.96	24.2029	30238	89	68	11	16.1765	4.4655	1956|2099|2247|3091|3569|4790|5468|6774|7042|7124|7422	EGFR|ESR1|FGF2|HIF1A|IL6|NFKB1|PPARG|STAT3|TGFB2|TNF|VEGFA	-13.1433	0	6	0	0	-20.8962	296.451
1	-15.8103	GO:0030879	M1	1	0	GO Biological Processes	19	mammary gland development	19_GO:0032502 developmental process	-15.8103	40.7337	21.637	30238	131	68	12	17.6471	4.62297	207|2099|2247|3091|3479|3717|4790|5243|6714|7048|7421|7422	AKT1|ESR1|FGF2|HIF1A|IGF1|JAK2|NFKB1|ABCB1|SRC|TGFBR2|VDR|VEGFA	-12.967	0	11	0	0	-19	58.0013
1	-15.7997	GO:0008283	M1	1	0	GO Biological Processes	19	cell population proliferation	19_GO:0009987 cellular process	-15.7997	11.8739	14.3064	30238	749	68	20	29.4118	5.52551	207|1636|1956|2099|2191|2247|3091|3479|3558|3569|3815|5243|5294|6352|6774|7042|7046|7124|7299|7422	AKT1|ACE|EGFR|ESR1|FAP|FGF2|HIF1A|IGF1|IL2|IL6|KIT|ABCB1|PIK3CG|CCL5|STAT3|TGFB2|TGFBR1|TNF|TYR|VEGFA	-12.9644	0	8	0	0	-19.9607	111.169
1	-15.7784	GO:0050729	M1	1	0	GO Biological Processes	19	positive regulation of inflammatory response	19_GO:0048518 positive regulation of biological process	-15.7784	32.2949	19.9365	30238	179	68	13	19.1176	4.76859	834|836|3553|3558|3569|4317|4790|5294|5743|6280|6352|6774|7124	CASP1|CASP3|IL1B|IL2|IL6|MMP8|NFKB1|PIK3CG|PTGS2|S100A9|CCL5|STAT3|TNF	-12.951	0	2	0	0	-30.2115	45.2911
1	-15.7618	hsa04010	M1	1	0	KEGG Pathway	24	MAPK signaling pathway		-15.7618	22.2338	17.5474	30238	300	68	15	22.0588	5.02829	207|836|929|1956|2247|3312|3479|3553|3815|4790|7042|7046|7048|7124|7422	AKT1|CASP3|CD14|EGFR|FGF2|HSPA8|IGF1|IL1B|KIT|NFKB1|TGFB2|TGFBR1|TGFBR2|TNF|VEGFA	-12.942	0	19	0	0	-16.5242	333.507
1	-15.712	GO:0040011	M1	1	0	GO Biological Processes	19	locomotion	19_GO:0040011 locomotion	-15.712	18.9224	16.6022	30238	376	68	16	23.5294	5.14397	1803|2247|3553|3569|3815|3958|3965|4282|4313|5142|5294|5328|6280|6352|7042|7422	DPP4|FGF2|IL1B|IL6|KIT|LGALS3|LGALS9|MIF|MMP2|PDE4B|PIK3CG|PLAU|S100A9|CCL5|TGFB2|VEGFA	-12.9072	0	20	0	0	-16.2021	49.4085
1	-15.6708	GO:0009611	M1	1	0	GO Biological Processes	19	response to wounding	19_GO:0050896 response to stimulus	-15.6708	16.398	15.8166	30238	461	68	17	25	5.25105	834|836|2247|3091|3479|3569|3717|4313|4321|5294|5328|6714|6774|7042|7046|7124|7422	CASP1|CASP3|FGF2|HIF1A|IGF1|IL6|JAK2|MMP2|MMP12|PIK3CG|PLAU|SRC|STAT3|TGFB2|TGFBR1|TNF|VEGFA	-12.8859	0	8	0	0	-19.9607	111.169
1	-15.6692	hsa04657	M1	1	0	KEGG Pathway	24	IL-17 signaling pathway		-15.6692	51.4889	23.3992	30238	95	68	11	16.1765	4.4655	836|3320|3326|3553|3569|4314|4318|4790|5743|6280|7124	CASP3|HSP90AA1|HSP90AB1|IL1B|IL6|MMP3|MMP9|NFKB1|PTGS2|S100A9|TNF	-12.8859	0	6	0	0	-20.8962	296.451
1	-15.5063	GO:0001775	M1	1	0	GO Biological Processes	19	cell activation	19_GO:0032501 multicellular organismal process	-15.5063	11.4607	14.0152	30238	776	68	20	29.4118	5.52551	1803|2280|3383|3479|3553|3558|3569|3683|3717|3718|3815|3958|4193|5294|6352|6714|6774|7046|7048|7124	DPP4|FKBP1A|ICAM1|IGF1|IL1B|IL2|IL6|ITGAL|JAK2|JAK3|KIT|LGALS3|MDM2|PIK3CG|CCL5|SRC|STAT3|TGFBR1|TGFBR2|TNF	-12.73	0	22	1	1	-15.5063	20.0305
1	-15.4004	GO:0071345	M1	1	0	GO Biological Processes	19	cellular response to cytokine stimulus	19_GO:0050896 response to stimulus	-15.4004	11.3149	13.9109	30238	786	68	20	29.4118	5.52551	207|834|836|3091|3326|3383|3553|3558|3569|3717|3718|3815|3965|4313|4790|5243|6352|6714|6774|7124	AKT1|CASP1|CASP3|HIF1A|HSP90AB1|ICAM1|IL1B|IL2|IL6|JAK2|JAK3|KIT|LGALS9|MMP2|NFKB1|ABCB1|CCL5|SRC|STAT3|TNF	-12.6309	0	4	0	0	-24.2885	83.3768
1	-15.3009	GO:0042327	M1	1	0	GO Biological Processes	19	positive regulation of phosphorylation	19_GO:0048518 positive regulation of biological process	-15.3009	24.5097	17.8631	30238	254	68	14	20.5882	4.9034	207|1956|1991|2247|3479|3569|3717|3815|4282|4318|5294|6714|7124|7422	AKT1|EGFR|ELANE|FGF2|IGF1|IL6|JAK2|KIT|MIF|MMP9|PIK3CG|SRC|TNF|VEGFA	-12.5387	0	8	0	0	-19.9607	111.169
1	-15.2948	GO:0080164	M1	1	0	GO Biological Processes	19	regulation of nitric oxide metabolic process	19_GO:0050789 regulation of biological process	-15.2948	64.4459	25.0486	30238	69	68	10	14.7059	4.29488	207|2099|3091|3320|3326|3479|3553|3717|5743|7124	AKT1|ESR1|HIF1A|HSP90AA1|HSP90AB1|IGF1|IL1B|JAK2|PTGS2|TNF	-12.5387	0	23	1	1	-15.2948	177.871
1	-15.2679	hsa05142	M1	1	0	KEGG Pathway	24	Chagas disease		-15.2679	47.4897	22.4376	30238	103	68	11	16.1765	4.4655	207|1636|3553|3558|3569|4790|6352|7042|7046|7048|7124	AKT1|ACE|IL1B|IL2|IL6|NFKB1|CCL5|TGFB2|TGFBR1|TGFBR2|TNF	-12.5184	0	4	0	0	-24.2885	83.3768
1	-15.2615	hsa05167	M1	1	0	KEGG Pathway	24	Kaposi sarcoma-associated herpesvirus infection		-15.2615	29.4938	18.9999	30238	196	68	13	19.1176	4.76859	207|836|2247|3091|3383|3569|3717|4790|5294|5743|6714|6774|7422	AKT1|CASP3|FGF2|HIF1A|ICAM1|IL6|JAK2|NFKB1|PIK3CG|PTGS2|SRC|STAT3|VEGFA	-12.5184	0	13	0	0	-18.3414	133.403
1	-15.152	GO:1904407	M1	1	0	GO Biological Processes	19	positive regulation of nitric oxide metabolic process	19_GO:0048518 positive regulation of biological process	-15.152	88.9353	28.0254	30238	45	68	9	13.2353	4.10945	207|2099|3091|3320|3326|3553|3717|5743|7124	AKT1|ESR1|HIF1A|HSP90AA1|HSP90AB1|IL1B|JAK2|PTGS2|TNF	-12.4152	0	23	0	0	-15.2948	177.871
1	-15.0582	GO:0150077	M1	1	0	GO Biological Processes	19	regulation of neuroinflammatory response	19_GO:0050896 response to stimulus	-15.0582	87.0019	27.7126	30238	46	68	9	13.2353	4.10945	3479|3553|3569|4314|4317|4318|5743|6352|7124	IGF1|IL1B|IL6|MMP3|MMP8|MMP9|PTGS2|CCL5|TNF	-12.3276	0	21	0	0	-15.7152	87.0019
1	-15.0337	GO:0022612	M1	1	0	GO Biological Processes	19	gland morphogenesis	19_GO:0032502 developmental process	-15.0337	45.2911	21.891	30238	108	68	11	16.1765	4.4655	1956|2099|3479|3569|4313|4790|6714|7042|7048|7124|7421	EGFR|ESR1|IGF1|IL6|MMP2|NFKB1|SRC|TGFB2|TGFBR2|TNF|VDR	-12.3093	0	11	0	0	-19	58.0013
1	-14.9124	GO:1902893	M1	1	0	GO Biological Processes	19	regulation of miRNA transcription	19_GO:0050789 regulation of biological process	-14.9124	59.2902	23.9952	30238	75	68	10	14.7059	4.29488	1956|2099|2247|3091|3569|5468|6774|7042|7124|7422	EGFR|ESR1|FGF2|HIF1A|IL6|PPARG|STAT3|TGFB2|TNF|VEGFA	-12.2	0	6	0	0	-20.8962	296.451
1	-14.8973	GO:0071222	M1	1	0	GO Biological Processes	19	cellular response to lipopolysaccharide	19_GO:0044419 biological process involved in interspecies interaction between organisms	-14.8973	27.6593	18.3606	30238	209	68	13	19.1176	4.76859	207|834|929|3553|3569|3717|4314|4317|4318|4790|5142|5243|7124	AKT1|CASP1|CD14|IL1B|IL6|JAK2|MMP3|MMP8|MMP9|NFKB1|PDE4B|ABCB1|TNF	-12.1909	0	2	0	0	-30.2115	45.2911
1	-14.8743	GO:0030545	M1	1	0	GO Molecular Functions	21	signaling receptor regulator activity		-14.8743	13.0361	14.3049	30238	614	68	18	26.4706	5.35005	1803|2247|2280|3312|3479|3553|3558|3569|3717|3958|3965|4282|5328|6352|6714|7042|7124|7422	DPP4|FGF2|FKBP1A|HSPA8|IGF1|IL1B|IL2|IL6|JAK2|LGALS3|LGALS9|MIF|PLAU|CCL5|SRC|TGFB2|TNF|VEGFA	-12.1794	0	14	0	0	-18.3028	114.02
1	-14.685	hsa05207	M1	1	0	KEGG Pathway	24	Chemical carcinogenesis - receptor activation		-14.685	26.6396	17.9955	30238	217	68	13	19.1176	4.76859	207|1956|2099|2247|3320|3326|3717|4790|6714|6774|7421|7422|407024	AKT1|EGFR|ESR1|FGF2|HSP90AA1|HSP90AB1|JAK2|NFKB1|SRC|STAT3|VDR|VEGFA|MIR29B1	-11.9958	0	24	1	1	-14.685	49.4085
1	-14.6339	GO:0009617	M1	1	0	GO Biological Processes	19	response to bacterium	19_GO:0044419 biological process involved in interspecies interaction between organisms	-14.6339	11.356	13.5784	30238	744	68	19	27.9412	5.44141	207|834|836|929|1991|3553|3569|3717|3965|4314|4316|4317|4318|4790|5142|5243|6280|6403|7124	AKT1|CASP1|CASP3|CD14|ELANE|IL1B|IL6|JAK2|LGALS9|MMP3|MMP7|MMP8|MMP9|NFKB1|PDE4B|ABCB1|S100A9|SELP|TNF	-11.9503	0	2	0	0	-30.2115	45.2911
1	-14.5568	hsa04668	M1	1	0	KEGG Pathway	24	TNF signaling pathway		-14.5568	41.1045	20.8105	30238	119	68	11	16.1765	4.4655	207|836|3383|3553|3569|4314|4318|4790|5743|6352|7124	AKT1|CASP3|ICAM1|IL1B|IL6|MMP3|MMP9|NFKB1|PTGS2|CCL5|TNF	-11.8886	0	6	0	0	-20.8962	296.451
1	-14.5558	hsa04151	M1	1	0	KEGG Pathway	24	PI3K-Akt signaling pathway		-14.5558	18.4258	15.8352	30238	362	68	15	22.0588	5.02829	207|1956|2247|3320|3326|3479|3558|3569|3717|3718|3815|4193|4790|5294|7422	AKT1|EGFR|FGF2|HSP90AA1|HSP90AB1|IGF1|IL2|IL6|JAK2|JAK3|KIT|MDM2|NFKB1|PIK3CG|VEGFA	-11.8886	0	3	0	0	-27.52	41.9506
1	-14.522	GO:1903039	M1	1	0	GO Biological Processes	19	positive regulation of leukocyte cell-cell adhesion	19_GO:0048518 positive regulation of biological process	-14.522	21.5414	16.6581	30238	289	68	14	20.5882	4.9034	207|1803|1991|3479|3553|3558|3569|3717|3965|6352|6403|6714|7048|7124	AKT1|DPP4|ELANE|IGF1|IL1B|IL2|IL6|JAK2|LGALS9|CCL5|SELP|SRC|TGFBR2|TNF	-11.8602	0	14	0	0	-18.3028	114.02
1	-14.4557	hsa05163	M1	1	0	KEGG Pathway	24	Human cytomegalovirus infection		-14.4557	25.5787	17.6077	30238	226	68	13	19.1176	4.76859	207|836|1956|3553|3569|4193|4790|5743|6352|6714|6774|7124|7422	AKT1|CASP3|EGFR|IL1B|IL6|MDM2|NFKB1|PTGS2|CCL5|SRC|STAT3|TNF|VEGFA	-11.7991	0	13	0	0	-18.3414	133.403
1	-14.4308	GO:0071219	M1	1	0	GO Biological Processes	19	cellular response to molecule of bacterial origin	19_GO:0044419 biological process involved in interspecies interaction between organisms	-14.4308	25.4661	17.566	30238	227	68	13	19.1176	4.76859	207|834|929|3553|3569|3717|4314|4317|4318|4790|5142|5243|7124	AKT1|CASP1|CD14|IL1B|IL6|JAK2|MMP3|MMP8|MMP9|NFKB1|PDE4B|ABCB1|TNF	-11.7794	0	2	0	0	-30.2115	45.2911
1	-14.3325	GO:0001934	M1	1	0	GO Biological Processes	19	positive regulation of protein phosphorylation	19_GO:0048518 positive regulation of biological process	-14.3325	25.0251	17.4019	30238	231	68	13	19.1176	4.76859	207|1956|1991|2247|3479|3569|3717|3815|4318|5294|6714|7124|7422	AKT1|EGFR|ELANE|FGF2|IGF1|IL6|JAK2|KIT|MMP9|PIK3CG|SRC|TNF|VEGFA	-11.6963	0	8	0	0	-19.9607	111.169
1	-14.2886	GO:0050865	M1	1	0	GO Biological Processes	19	regulation of cell activation	19_GO:0032501 multicellular organismal process	-14.2886	12.0545	13.6743	30238	664	68	18	26.4706	5.35005	207|836|1803|3479|3553|3558|3569|3717|3718|3958|3965|4282|4317|6352|6403|6714|7048|7124	AKT1|CASP3|DPP4|IGF1|IL1B|IL2|IL6|JAK2|JAK3|LGALS3|LGALS9|MIF|MMP8|CCL5|SELP|SRC|TGFBR2|TNF	-11.6574	0	14	0	0	-18.3028	114.02
1	-14.2556	GO:0030546	M1	1	0	GO Molecular Functions	21	signaling receptor activator activity		-14.2556	13.4511	14.1452	30238	562	68	17	25	5.25105	1803|2247|3312|3479|3553|3558|3569|3717|3958|3965|4282|5328|6352|6714|7042|7124|7422	DPP4|FGF2|HSPA8|IGF1|IL1B|IL2|IL6|JAK2|LGALS3|LGALS9|MIF|PLAU|CCL5|SRC|TGFB2|TNF|VEGFA	-11.6293	0	14	0	0	-18.3028	114.02
1	-14.1551	GO:0007167	M1	1	0	GO Biological Processes	19	enzyme-linked receptor protein signaling pathway	19_GO:0050896 response to stimulus	-14.1551	11.8405	13.5329	30238	676	68	18	26.4706	5.35005	207|836|1956|2247|3479|3717|3718|3815|4313|4318|5328|5468|6714|6774|7042|7046|7048|7422	AKT1|CASP3|EGFR|FGF2|IGF1|JAK2|JAK3|KIT|MMP2|MMP9|PLAU|PPARG|SRC|STAT3|TGFB2|TGFBR1|TGFBR2|VEGFA	-11.5479	0	8	0	0	-19.9607	111.169
1	-14.1429	GO:0043410	M1	1	0	GO Biological Processes	19	positive regulation of MAPK cascade	19_GO:0048518 positive regulation of biological process	-14.1429	15.0102	14.5956	30238	474	68	16	23.5294	5.14397	1956|1991|2247|3383|3479|3553|3569|3717|3815|3965|4282|5294|6714|7042|7124|7422	EGFR|ELANE|FGF2|ICAM1|IGF1|IL1B|IL6|JAK2|KIT|LGALS9|MIF|PIK3CG|SRC|TGFB2|TNF|VEGFA	-11.5404	0	8	0	0	-19.9607	111.169
1	-14.0137	GO:0097529	M1	1	0	GO Biological Processes	19	myeloid leukocyte migration	19_GO:0002376 immune system process	-14.0137	36.7778	19.6316	30238	133	68	11	16.1765	4.4655	3553|3569|3815|3958|4313|5142|5294|6280|6352|7042|7422	IL1B|IL6|KIT|LGALS3|MMP2|PDE4B|PIK3CG|S100A9|CCL5|TGFB2|VEGFA	-11.4157	0	20	0	0	-16.2021	49.4085
1	-13.9678	GO:0036293	M1	1	0	GO Biological Processes	19	response to decreased oxygen levels	19_GO:0050896 response to stimulus	-13.9678	19.6387	15.8378	30238	317	68	14	20.5882	4.9034	207|836|1803|3091|4193|4313|5243|5328|5468|5743|6774|7042|7124|7422	AKT1|CASP3|DPP4|HIF1A|MDM2|MMP2|ABCB1|PLAU|PPARG|PTGS2|STAT3|TGFB2|TNF|VEGFA	-11.3743	0	25	1	1	-13.9678	19.6387
1	-13.9048	GO:0050867	M1	1	0	GO Biological Processes	19	positive regulation of cell activation	19_GO:0048518 positive regulation of biological process	-13.9048	16.6338	14.9622	30238	401	68	15	22.0588	5.02829	207|1803|3479|3553|3558|3569|3717|3965|4282|4317|6352|6403|6714|7048|7124	AKT1|DPP4|IGF1|IL1B|IL2|IL6|JAK2|LGALS9|MIF|MMP8|CCL5|SELP|SRC|TGFBR2|TNF	-11.3159	0	14	0	0	-18.3028	114.02
1	-13.8219	GO:0071216	M1	1	0	GO Biological Processes	19	cellular response to biotic stimulus	19_GO:0050896 response to stimulus	-13.8219	22.849	16.5682	30238	253	68	13	19.1176	4.76859	207|834|929|3553|3569|3717|4314|4317|4318|4790|5142|5243|7124	AKT1|CASP1|CD14|IL1B|IL6|JAK2|MMP3|MMP8|MMP9|NFKB1|PDE4B|ABCB1|TNF	-11.2374	0	2	0	0	-30.2115	45.2911
1	-13.8107	GO:0004175	M1	1	0	GO Molecular Functions	21	endopeptidase activity		-13.8107	16.3886	14.8388	30238	407	68	15	22.0588	5.02829	834|836|1215|1508|1636|1803|1991|2191|4313|4314|4316|4317|4318|4321|5328	CASP1|CASP3|CMA1|CTSB|ACE|DPP4|ELANE|FAP|MMP2|MMP3|MMP7|MMP8|MMP9|MMP12|PLAU	-11.2307	0	26	1	1	-13.8107	103.758
1	-13.7573	GO:0002694	M1	1	0	GO Biological Processes	19	regulation of leukocyte activation	19_GO:0002376 immune system process	-13.7573	12.5365	13.5852	30238	603	68	17	25	5.25105	207|836|1803|3479|3553|3558|3569|3717|3718|3958|3965|4282|4317|6352|6714|7048|7124	AKT1|CASP3|DPP4|IGF1|IL1B|IL2|IL6|JAK2|JAK3|LGALS3|LGALS9|MIF|MMP8|CCL5|SRC|TGFBR2|TNF	-11.1859	0	14	0	0	-18.3028	114.02
1	-13.699	GO:0048729	M1	1	0	GO Biological Processes	19	tissue morphogenesis	19_GO:0032502 developmental process	-13.699	12.4334	13.5206	30238	608	68	17	25	5.25105	836|1956|2099|2247|2280|3091|3479|4193|4313|4321|6714|7042|7046|7048|7053|7421|7422	CASP3|EGFR|ESR1|FGF2|FKBP1A|HIF1A|IGF1|MDM2|MMP2|MMP12|SRC|TGFB2|TGFBR1|TGFBR2|TGM3|VDR|VEGFA	-11.137	0	11	0	0	-19	58.0013
1	-13.6956	hsa05418	M1	1	0	KEGG Pathway	24	Fluid shear stress and atherosclerosis		-13.6956	34.4468	18.9662	30238	142	68	11	16.1765	4.4655	207|3320|3326|3383|3553|4313|4318|4790|6714|7124|7422	AKT1|HSP90AA1|HSP90AB1|ICAM1|IL1B|MMP2|MMP9|NFKB1|SRC|TNF|VEGFA	-11.137	0	15	0	0	-17.7555	148.225
1	-13.6722	GO:0050678	M1	1	0	GO Biological Processes	19	regulation of epithelial cell proliferation	19_GO:0050789 regulation of biological process	-13.6722	16.034	14.6585	30238	416	68	15	22.0588	5.02829	207|1956|2247|3091|3479|4321|5468|6352|6774|7042|7046|7124|7421|7422|407024	AKT1|EGFR|FGF2|HIF1A|IGF1|MMP12|PPARG|CCL5|STAT3|TGFB2|TGFBR1|TNF|VDR|VEGFA|MIR29B1	-11.1177	0	19	0	0	-16.5242	333.507
1	-13.656	GO:0008236	M1	1	0	GO Molecular Functions	21	serine-type peptidase activity		-13.656	27.0869	17.4395	30238	197	68	12	17.6471	4.62297	1215|1636|1803|1991|2191|4313|4314|4316|4317|4318|4321|5328	CMA1|ACE|DPP4|ELANE|FAP|MMP2|MMP3|MMP7|MMP8|MMP9|MMP12|PLAU	-11.1057	0	26	0	0	-13.8107	103.758
1	-13.6127	GO:0045785	M1	1	0	GO Biological Processes	19	positive regulation of cell adhesion	19_GO:0048518 positive regulation of biological process	-13.6127	13.8691	13.9566	30238	513	68	16	23.5294	5.14397	207|1803|1991|3479|3553|3558|3569|3717|3965|6352|6403|6714|7042|7048|7124|7422	AKT1|DPP4|ELANE|IGF1|IL1B|IL2|IL6|JAK2|LGALS9|CCL5|SELP|SRC|TGFB2|TGFBR2|TNF|VEGFA	-11.0719	0	14	0	0	-18.3028	114.02
1	-13.6101	GO:0045428	M1	1	0	GO Biological Processes	19	regulation of nitric oxide biosynthetic process	19_GO:0050789 regulation of biological process	-13.6101	61.5706	23.2084	30238	65	68	9	13.2353	4.10945	207|2099|3320|3326|3479|3553|3717|5743|7124	AKT1|ESR1|HSP90AA1|HSP90AB1|IGF1|IL1B|JAK2|PTGS2|TNF	-11.0719	0	23	0	0	-15.2948	177.871
1	-13.6101	GO:2000630	M1	1	0	GO Biological Processes	19	positive regulation of miRNA metabolic process	19_GO:0048518 positive regulation of biological process	-13.6101	61.5706	23.2084	30238	65	68	9	13.2353	4.10945	1956|2247|3091|3569|4790|5468|6774|7042|7124	EGFR|FGF2|HIF1A|IL6|NFKB1|PPARG|STAT3|TGFB2|TNF	-11.0719	0	6	0	0	-20.8962	296.451
1	-13.5611	GO:0030595	M1	1	0	GO Biological Processes	19	leukocyte chemotaxis	19_GO:0040011 locomotion	-13.5611	33.503	18.6901	30238	146	68	11	16.1765	4.4655	3553|3569|3815|3958|4313|5142|5294|6280|6352|7042|7422	IL1B|IL6|KIT|LGALS3|MMP2|PDE4B|PIK3CG|S100A9|CCL5|TGFB2|VEGFA	-11.0307	0	20	0	0	-16.2021	49.4085
1	-13.5513	hsa05202	M1	1	0	KEGG Pathway	24	Transcriptional misregulation in cancer		-13.5513	26.5478	17.2528	30238	201	68	12	17.6471	4.62297	929|1991|3479|3569|4193|4286|4314|4318|4790|5328|5468|7048	CD14|ELANE|IGF1|IL6|MDM2|MITF|MMP3|MMP9|NFKB1|PLAU|PPARG|TGFBR2	-11.0248	0	18	0	0	-16.8567	65.2192
1	-13.4997	GO:0017171	M1	1	0	GO Molecular Functions	21	serine hydrolase activity		-13.4997	26.2863	17.1615	30238	203	68	12	17.6471	4.62297	1215|1636|1803|1991|2191|4313|4314|4316|4317|4318|4321|5328	CMA1|ACE|DPP4|ELANE|FAP|MMP2|MMP3|MMP7|MMP8|MMP9|MMP12|PLAU	-10.9815	0	26	0	0	-13.8107	103.758
1	-13.4977	GO:0022409	M1	1	0	GO Biological Processes	19	positive regulation of cell-cell adhesion	19_GO:0048518 positive regulation of biological process	-13.4977	18.1501	15.1653	30238	343	68	14	20.5882	4.9034	207|1803|1991|3479|3553|3558|3569|3717|3965|6352|6403|6714|7048|7124	AKT1|DPP4|ELANE|IGF1|IL1B|IL2|IL6|JAK2|LGALS9|CCL5|SELP|SRC|TGFBR2|TNF	-10.9815	0	14	0	0	-18.3028	114.02
1	-13.4965	GO:1903829	M1	1	0	GO Biological Processes	19	positive regulation of protein localization	19_GO:0051179 localization	-13.4965	13.6299	13.819	30238	522	68	16	23.5294	5.14397	207|1956|3091|3320|3326|3479|3553|3717|3958|4193|5468|5950|6714|7042|7124|7422	AKT1|EGFR|HIF1A|HSP90AA1|HSP90AB1|IGF1|IL1B|JAK2|LGALS3|MDM2|PPARG|RBP4|SRC|TGFB2|TNF|VEGFA	-10.9815	0	23	0	0	-15.2948	177.871
1	-13.4804	GO:0070482	M1	1	0	GO Biological Processes	19	response to oxygen levels	19_GO:0050896 response to stimulus	-13.4804	18.0973	15.1409	30238	344	68	14	20.5882	4.9034	207|836|1803|3091|4193|4313|5243|5328|5468|5743|6774|7042|7124|7422	AKT1|CASP3|DPP4|HIF1A|MDM2|MMP2|ABCB1|PLAU|PPARG|PTGS2|STAT3|TGFB2|TNF|VEGFA	-10.9692	0	25	0	0	-13.9678	19.6387
1	-13.4142	GO:0050778	M1	1	0	GO Biological Processes	19	positive regulation of immune response	19_GO:0002376 immune system process	-13.4142	10.7151	12.7644	30238	747	68	18	26.4706	5.35005	207|834|909|929|1991|3320|3553|3558|3569|3717|3965|4321|4790|5142|6352|6714|7042|7124	AKT1|CASP1|CD1A|CD14|ELANE|HSP90AA1|IL1B|IL2|IL6|JAK2|LGALS9|MMP12|NFKB1|PDE4B|CCL5|SRC|TGFB2|TNF	-10.9067	0	2	0	0	-30.2115	45.2911
1	-13.3936	hsa04625	M1	1	0	KEGG Pathway	24	C-type lectin receptor signaling pathway		-13.3936	42.3501	20.1505	30238	105	68	10	14.7059	4.29488	207|834|3553|3558|3569|4193|4790|5743|6714|7124	AKT1|CASP1|IL1B|IL2|IL6|MDM2|NFKB1|PTGS2|SRC|TNF	-10.8898	0	6	0	0	-20.8962	296.451
1	-13.3513	hsa05215	M1	1	0	KEGG Pathway	24	Prostate cancer		-13.3513	41.9506	20.051	30238	106	68	10	14.7059	4.29488	207|1956|3320|3326|3479|4193|4314|4318|4790|5328	AKT1|EGFR|HSP90AA1|HSP90AB1|IGF1|MDM2|MMP3|MMP9|NFKB1|PLAU	-10.8548	0	3	0	0	-27.52	41.9506
1	-13.3238	GO:0045429	M1	1	0	GO Biological Processes	19	positive regulation of nitric oxide biosynthetic process	19_GO:0048518 positive regulation of biological process	-13.3238	84.7003	25.7699	30238	42	68	8	11.7647	3.90712	207|2099|3320|3326|3553|3717|5743|7124	AKT1|ESR1|HSP90AA1|HSP90AB1|IL1B|JAK2|PTGS2|TNF	-10.8309	0	23	0	0	-15.2948	177.871
1	-13.2832	GO:0031399	M1	1	0	GO Biological Processes	19	regulation of protein modification process	19_GO:0050789 regulation of biological process	-13.2832	11.7202	13.0654	30238	645	68	17	25	5.25105	207|1956|1991|2247|3091|3320|3326|3479|3569|3717|3815|4318|5294|6714|7046|7124|7422	AKT1|EGFR|ELANE|FGF2|HIF1A|HSP90AA1|HSP90AB1|IGF1|IL6|JAK2|KIT|MMP9|PIK3CG|SRC|TGFBR1|TNF|VEGFA	-10.7974	0	8	0	0	-19.9607	111.169
1	-12.9886	hsa05166	M1	1	0	KEGG Pathway	24	Human T-cell leukemia virus 1 infection		-12.9886	23.822	16.2761	30238	224	68	12	17.6471	4.62297	207|3383|3558|3569|3683|3718|4316|4790|7042|7046|7048|7124	AKT1|ICAM1|IL2|IL6|ITGAL|JAK3|MMP7|NFKB1|TGFB2|TGFBR1|TGFBR2|TNF	-10.5105	0	4	0	0	-24.2885	83.3768
1	-12.9824	GO:0022617	M1	1	0	GO Biological Processes	19	extracellular matrix disassembly	19_GO:0009987 cellular process	-12.9824	77.335	24.5976	30238	46	68	8	11.7647	3.90712	1215|1991|4313|4314|4316|4317|4318|4321	CMA1|ELANE|MMP2|MMP3|MMP7|MMP8|MMP9|MMP12	-10.5105	0	26	0	0	-13.8107	103.758
1	-12.8749	GO:0002696	M1	1	0	GO Biological Processes	19	positive regulation of leukocyte activation	19_GO:0002376 immune system process	-12.8749	16.3398	14.3053	30238	381	68	14	20.5882	4.9034	207|1803|3479|3553|3558|3569|3717|3965|4282|4317|6352|6714|7048|7124	AKT1|DPP4|IGF1|IL1B|IL2|IL6|JAK2|LGALS9|MIF|MMP8|CCL5|SRC|TGFBR2|TNF	-10.413	0	14	0	0	-18.3028	114.02
1	-12.8747	GO:0048771	M1	1	0	GO Biological Processes	19	tissue remodeling	19_GO:0032501 multicellular organismal process	-12.8747	37.6844	18.9553	30238	118	68	10	14.7059	4.29488	1636|3091|3479|4193|4286|4313|4790|6714|7042|7421	ACE|HIF1A|IGF1|MDM2|MITF|MMP2|NFKB1|SRC|TGFB2|VDR	-10.413	0	30	1	1	-12.8747	55.5846
1	-12.8312	GO:0043408	M1	1	0	GO Biological Processes	19	regulation of MAPK cascade	19_GO:0050896 response to stimulus	-12.8312	10.9876	12.581	30238	688	68	17	25	5.25105	1956|1991|2247|3383|3479|3553|3569|3717|3815|3965|4282|5294|5468|6714|7042|7124|7422	EGFR|ELANE|FGF2|ICAM1|IGF1|IL1B|IL6|JAK2|KIT|LGALS9|MIF|PIK3CG|PPARG|SRC|TGFB2|TNF|VEGFA	-10.3728	0	8	0	0	-19.9607	111.169
1	-12.7996	GO:0001666	M1	1	0	GO Biological Processes	19	response to hypoxia	19_GO:0050896 response to stimulus	-12.7996	19.0158	14.988	30238	304	68	13	19.1176	4.76859	836|1803|3091|4193|4313|5243|5328|5468|5743|6774|7042|7124|7422	CASP3|DPP4|HIF1A|MDM2|MMP2|ABCB1|PLAU|PPARG|PTGS2|STAT3|TGFB2|TNF|VEGFA	-10.3445	0	25	0	0	-13.9678	19.6387
1	-12.7849	GO:0002685	M1	1	0	GO Biological Processes	19	regulation of leukocyte migration	19_GO:0040011 locomotion	-12.7849	22.9018	15.933	30238	233	68	12	17.6471	4.62297	207|1803|1991|3383|3569|3958|3965|4282|6352|6403|7124|7422	AKT1|DPP4|ELANE|ICAM1|IL6|LGALS3|LGALS9|MIF|CCL5|SELP|TNF|VEGFA	-10.3331	0	31	1	1	-12.7849	83.3768
1	-12.761	hsa01521	M1	1	0	KEGG Pathway	24	EGFR tyrosine kinase inhibitor resistance		-12.761	50.0261	20.8453	30238	80	68	9	13.2353	4.10945	207|1956|2247|3479|3569|3717|6714|6774|7422	AKT1|EGFR|FGF2|IGF1|IL6|JAK2|SRC|STAT3|VEGFA	-10.3124	0	8	0	0	-19.9607	111.169
1	-12.7274	GO:0019220	M1	1	0	GO Biological Processes	19	regulation of phosphate metabolic process	19_GO:0050789 regulation of biological process	-12.7274	12.1413	12.9299	30238	586	68	16	23.5294	5.14397	207|1956|1991|2247|3091|3479|3569|3717|3815|4282|4318|5294|6714|6774|7124|7422	AKT1|EGFR|ELANE|FGF2|HIF1A|IGF1|IL6|JAK2|KIT|MIF|MMP9|PIK3CG|SRC|STAT3|TNF|VEGFA	-10.2821	0	8	0	0	-19.9607	111.169
1	-12.7161	GO:0051174	M1	1	0	GO Biological Processes	19	regulation of phosphorus metabolic process	19_GO:0050789 regulation of biological process	-12.7161	12.1207	12.9171	30238	587	68	16	23.5294	5.14397	207|1956|1991|2247|3091|3479|3569|3717|3815|4282|4318|5294|6714|6774|7124|7422	AKT1|EGFR|ELANE|FGF2|HIF1A|IGF1|IL6|JAK2|KIT|MIF|MMP9|PIK3CG|SRC|STAT3|TNF|VEGFA	-10.274	0	8	0	0	-19.9607	111.169
1	-12.5809	GO:0004252	M1	1	0	GO Molecular Functions	21	serine-type endopeptidase activity		-12.5809	27.3265	16.7714	30238	179	68	11	16.1765	4.4655	1215|1803|1991|2191|4313|4314|4316|4317|4318|4321|5328	CMA1|DPP4|ELANE|FAP|MMP2|MMP3|MMP7|MMP8|MMP9|MMP12|PLAU	-10.142	0	26	0	0	-13.8107	103.758
1	-12.5535	GO:0031012	M1	1	0	GO Cellular Components	20	extracellular matrix		-12.5535	13.4208	13.2552	30238	497	68	15	22.0588	5.02829	1215|1508|1991|3383|3958|3965|4313|4314|4316|4317|4318|4321|6280|7042|7422	CMA1|CTSB|ELANE|ICAM1|LGALS3|LGALS9|MMP2|MMP3|MMP7|MMP8|MMP9|MMP12|S100A9|TGFB2|VEGFA	-10.1243	0	26	0	0	-13.8107	103.758
1	-12.5507	hsa05206	M1	1	0	KEGG Pathway	24	MicroRNAs in cancer		-12.5507	18.1786	14.6203	30238	318	68	13	19.1176	4.76859	836|1786|1956|4193|4318|4790|5243|5328|5743|6774|7042|7422|407024	CASP3|DNMT1|EGFR|MDM2|MMP9|NFKB1|ABCB1|PLAU|PTGS2|STAT3|TGFB2|VEGFA|MIR29B1	-10.1243	0	25	0	0	-13.9678	19.6387
1	-12.541	GO:0030312	M1	1	0	GO Cellular Components	20	external encapsulating structure		-12.541	13.3939	13.24	30238	498	68	15	22.0588	5.02829	1215|1508|1991|3383|3958|3965|4313|4314|4316|4317|4318|4321|6280|7042|7422	CMA1|CTSB|ELANE|ICAM1|LGALS3|LGALS9|MMP2|MMP3|MMP7|MMP8|MMP9|MMP12|S100A9|TGFB2|VEGFA	-10.1176	0	26	0	0	-13.8107	103.758
1	-12.5293	GO:0050863	M1	1	0	GO Biological Processes	19	regulation of T cell activation	19_GO:0002376 immune system process	-12.5293	15.4096	13.8428	30238	404	68	14	20.5882	4.9034	207|836|1803|3479|3553|3558|3569|3717|3718|3958|3965|6352|6714|7048	AKT1|CASP3|DPP4|IGF1|IL1B|IL2|IL6|JAK2|JAK3|LGALS3|LGALS9|CCL5|SRC|TGFBR2	-10.1105	0	14	0	0	-18.3028	114.02
1	-12.5278	GO:0007565	M1	1	0	GO Biological Processes	19	female pregnancy	19_GO:0022414 reproductive process	-12.5278	27.0245	16.6719	30238	181	68	11	16.1765	4.4655	207|1508|2099|3553|3965|4313|4318|5243|5743|7046|7421	AKT1|CTSB|ESR1|IL1B|LGALS9|MMP2|MMP9|ABCB1|PTGS2|TGFBR1|VDR	-10.1105	0	32	1	1	-12.5278	69.4807
1	-12.5046	GO:0030097	M1	1	0	GO Biological Processes	19	hemopoiesis	19_GO:0032502 developmental process	-12.5046	10.4847	12.2375	30238	721	68	17	25	5.25105	836|1636|3091|3558|3569|3717|3718|3815|4286|4318|5468|6714|6774|7042|7048|7124|7422	CASP3|ACE|HIF1A|IL2|IL6|JAK2|JAK3|KIT|MITF|MMP9|PPARG|SRC|STAT3|TGFB2|TGFBR2|TNF|VEGFA	-10.0903	0	33	1	1	-12.5046	21.1751
1	-12.5015	hsa05152	M1	1	0	KEGG Pathway	24	Tuberculosis		-12.5015	26.8761	16.6228	30238	182	68	11	16.1765	4.4655	207|836|929|3553|3569|3717|4790|6714|7042|7124|7421	AKT1|CASP3|CD14|IL1B|IL6|JAK2|NFKB1|SRC|TGFB2|TNF|VDR	-10.0902	0	6	0	0	-20.8962	296.451
1	-12.4567	GO:1904707	M1	1	0	GO Biological Processes	19	positive regulation of vascular associated smooth muscle cell proliferation	19_GO:0048518 positive regulation of biological process	-12.4567	67.121	22.8727	30238	53	68	8	11.7647	3.90712	1786|2247|3479|3717|4193|4313|4318|7124	DNMT1|FGF2|IGF1|JAK2|MDM2|MMP2|MMP9|TNF	-10.0513	0	16	0	0	-17.3774	67.121
1	-12.3299	GO:0098586	M1	1	0	GO Biological Processes	19	cellular response to virus	19_GO:0044419 biological process involved in interspecies interaction between organisms	-12.3299	44.9673	19.7208	30238	89	68	9	13.2353	4.10945	3091|3320|3569|3717|3965|4321|4790|6352|407024	HIF1A|HSP90AA1|IL6|JAK2|LGALS9|MMP12|NFKB1|CCL5|MIR29B1	-9.93036	0	34	1	1	-12.3299	44.9673
1	-12.3214	GO:0050673	M1	1	0	GO Biological Processes	19	epithelial cell proliferation	19_GO:0009987 cellular process	-12.3214	25.8806	16.2897	30238	189	68	11	16.1765	4.4655	1956|2099|2191|2247|3479|3569|3815|6352|7046|7124|7422	EGFR|ESR1|FAP|FGF2|IGF1|IL6|KIT|CCL5|TGFBR1|TNF|VEGFA	-9.92471	0	8	0	0	-19.9607	111.169
1	-12.2967	GO:0031983	M1	1	0	GO Cellular Components	20	vesicle lumen		-12.2967	17.3597	14.2516	30238	333	68	13	19.1176	4.76859	213|1956|1991|3312|3320|3326|3479|4282|4317|4790|6280|7042|7422	ALB|EGFR|ELANE|HSPA8|HSP90AA1|HSP90AB1|IGF1|MIF|MMP8|NFKB1|S100A9|TGFB2|VEGFA	-9.90284	0	35	1	1	-12.2967	26.5478
1	-12.2871	GO:0002697	M1	1	0	GO Biological Processes	19	regulation of immune effector process	19_GO:0002376 immune system process	-12.2871	14.7873	13.5246	30238	421	68	14	20.5882	4.9034	909|3383|3553|3558|3569|3718|3815|3958|3965|4282|5950|6280|7042|7124	CD1A|ICAM1|IL1B|IL2|IL6|JAK3|KIT|LGALS3|LGALS9|MIF|RBP4|S100A9|TGFB2|TNF	-9.89607	0	6	0	0	-20.8962	296.451
1	-12.2809	GO:1901699	M1	1	0	GO Biological Processes	19	cellular response to nitrogen compound	19_GO:0050896 response to stimulus	-12.2809	11.3474	12.4301	30238	627	68	16	23.5294	5.14397	207|836|1636|3383|3479|3717|3718|4193|4314|4790|5243|5294|5468|6714|6774|7124	AKT1|CASP3|ACE|ICAM1|IGF1|JAK2|JAK3|MDM2|MMP3|NFKB1|ABCB1|PIK3CG|PPARG|SRC|STAT3|TNF	-9.89274	0	36	1	1	-12.2809	15.8813
1	-12.2541	GO:1902895	M1	1	0	GO Biological Processes	19	positive regulation of miRNA transcription	19_GO:0048518 positive regulation of biological process	-12.2541	63.5252	22.2337	30238	56	68	8	11.7647	3.90712	1956|2247|3091|3569|5468|6774|7042|7124	EGFR|FGF2|HIF1A|IL6|PPARG|STAT3|TGFB2|TNF	-9.87157	0	6	0	0	-20.8962	296.451
1	-12.2541	hsa05134	M1	1	0	KEGG Pathway	24	Legionellosis		-12.2541	63.5252	22.2337	30238	56	68	8	11.7647	3.90712	834|836|929|3312|3553|3569|4790|7124	CASP1|CASP3|CD14|HSPA8|IL1B|IL6|NFKB1|TNF	-9.87157	0	6	0	0	-20.8962	296.451
1	-12.2473	GO:0009416	M1	1	0	GO Biological Processes	19	response to light stimulus	19_GO:0050896 response to stimulus	-12.2473	17.2047	14.1807	30238	336	68	13	19.1176	4.76859	207|836|1956|1991|3091|3815|4193|4313|4314|4318|5950|7299|27087	AKT1|CASP3|EGFR|ELANE|HIF1A|KIT|MDM2|MMP2|MMP3|MMP9|RBP4|TYR|B3GAT1	-9.86755	0	37	1	1	-12.2473	25.0131
1	-12.2041	GO:0019221	M1	1	0	GO Biological Processes	19	cytokine-mediated signaling pathway	19_GO:0050896 response to stimulus	-12.2041	14.5796	13.4168	30238	427	68	14	20.5882	4.9034	207|834|836|3553|3558|3569|3717|3718|3815|4790|6352|6714|6774|7124	AKT1|CASP1|CASP3|IL1B|IL2|IL6|JAK2|JAK3|KIT|NFKB1|CCL5|SRC|STAT3|TNF	-9.82704	0	4	0	0	-24.2885	83.3768
1	-12.1726	GO:2001242	M1	1	0	GO Biological Processes	19	regulation of intrinsic apoptotic signaling pathway	19_GO:0050896 response to stimulus	-12.1726	25.0843	16.0183	30238	195	68	11	16.1765	4.4655	207|2247|3091|4193|4282|4313|4318|5743|6280|6714|407024	AKT1|FGF2|HIF1A|MDM2|MIF|MMP2|MMP9|PTGS2|S100A9|SRC|MIR29B1	-9.79831	0	5	0	0	-20.9851	88.9353
1	-12.1494	GO:0042325	M1	1	0	GO Biological Processes	19	regulation of phosphorylation	19_GO:0050789 regulation of biological process	-12.1494	14.4442	13.346	30238	431	68	14	20.5882	4.9034	207|1956|1991|2247|3479|3569|3717|3815|4282|4318|5294|6714|7124|7422	AKT1|EGFR|ELANE|FGF2|IGF1|IL6|JAK2|KIT|MIF|MMP9|PIK3CG|SRC|TNF|VEGFA	-9.77786	0	8	0	0	-19.9607	111.169
1	-12.1294	GO:0051249	M1	1	0	GO Biological Processes	19	regulation of lymphocyte activation	19_GO:0002376 immune system process	-12.1294	12.5379	12.7466	30238	532	68	15	22.0588	5.02829	207|836|1803|3479|3553|3558|3569|3717|3718|3958|3965|4282|6352|6714|7048	AKT1|CASP3|DPP4|IGF1|IL1B|IL2|IL6|JAK2|JAK3|LGALS3|LGALS9|MIF|CCL5|SRC|TGFBR2	-9.76052	0	14	0	0	-18.3028	114.02
1	-12.0677	GO:1904705	M1	1	0	GO Biological Processes	19	regulation of vascular associated smooth muscle cell proliferation	19_GO:0050789 regulation of biological process	-12.0677	42.1272	19.0605	30238	95	68	9	13.2353	4.10945	1786|2247|3479|3717|4193|4313|4318|5468|7124	DNMT1|FGF2|IGF1|JAK2|MDM2|MMP2|MMP9|PPARG|TNF	-9.70575	0	16	0	0	-17.3774	67.121
1	-12.0677	hsa05323	M1	1	0	KEGG Pathway	24	Rheumatoid arthritis		-12.0677	42.1272	19.0605	30238	95	68	9	13.2353	4.10945	3383|3553|3569|3683|4314|6352|7042|7124|7422	ICAM1|IL1B|IL6|ITGAL|MMP3|CCL5|TGFB2|TNF|VEGFA	-9.70575	0	7	0	0	-20.1831	130.787
1	-12.0642	GO:0045321	M1	1	0	GO Biological Processes	19	leukocyte activation	19_GO:0002376 immune system process	-12.0642	10.9797	12.1918	30238	648	68	16	23.5294	5.14397	1803|2280|3383|3558|3569|3683|3717|3718|3815|3958|5294|6352|6714|6774|7048|7124	DPP4|FKBP1A|ICAM1|IL2|IL6|ITGAL|JAK2|JAK3|KIT|LGALS3|PIK3CG|CCL5|SRC|STAT3|TGFBR2|TNF	-9.70575	0	22	0	0	-15.5063	20.0305
1	-12.0285	GO:0044703	M1	1	0	GO Biological Processes	19	multi-organism reproductive process	19_GO:0022414 reproductive process	-12.0285	24.3355	15.7588	30238	201	68	11	16.1765	4.4655	207|1508|2099|3553|3965|4313|4318|5243|5743|7046|7421	AKT1|CTSB|ESR1|IL1B|LGALS9|MMP2|MMP9|ABCB1|PTGS2|TGFBR1|VDR	-9.67559	0	32	0	0	-12.5278	69.4807
1	-11.9101	GO:0032102	M1	1	0	GO Biological Processes	19	negative regulation of response to external stimulus	19_GO:0048519 negative regulation of biological process	-11.9101	13.8652	13.0391	30238	449	68	14	20.5882	4.9034	1803|1991|2247|3479|3558|3965|4282|4321|4790|5328|5468|6714|6774|7124	DPP4|ELANE|FGF2|IGF1|IL2|LGALS9|MIF|MMP12|NFKB1|PLAU|PPARG|SRC|STAT3|TNF	-9.55971	0	36	0	0	-12.2809	15.8813
1	-11.9003	GO:0048018	M1	1	0	GO Molecular Functions	21	receptor ligand activity		-11.9003	12.0836	12.477	30238	552	68	15	22.0588	5.02829	1803|2247|3312|3479|3553|3558|3569|3958|3965|4282|5328|6352|7042|7124|7422	DPP4|FGF2|HSPA8|IGF1|IL1B|IL2|IL6|LGALS3|LGALS9|MIF|PLAU|CCL5|TGFB2|TNF|VEGFA	-9.55249	0	14	0	0	-18.3028	114.02
1	-11.8583	GO:0007169	M1	1	0	GO Biological Processes	19	cell surface receptor protein tyrosine kinase signaling pathway	19_GO:0050896 response to stimulus	-11.8583	13.7428	12.9733	30238	453	68	14	20.5882	4.9034	207|836|1956|2247|3479|3717|3718|3815|4313|4318|5328|6714|6774|7422	AKT1|CASP3|EGFR|FGF2|IGF1|JAK2|JAK3|KIT|MMP2|MMP9|PLAU|SRC|STAT3|VEGFA	-9.5156	0	8	0	0	-19.9607	111.169
1	-11.8539	GO:0008285	M1	1	0	GO Biological Processes	19	negative regulation of cell population proliferation	19_GO:0048519 negative regulation of biological process	-11.8539	9.54482	11.5688	30238	792	68	17	25	5.25105	836|2191|2247|3479|3553|3558|3569|3717|3965|5468|5950|6774|7042|7046|7124|7421|407024	CASP3|FAP|FGF2|IGF1|IL1B|IL2|IL6|JAK2|LGALS9|PPARG|RBP4|STAT3|TGFB2|TGFBR1|TNF|VDR|MIR29B1	-9.51371	0	39	1	1	-11.8539	53.3612
1	-11.8239	GO:0070228	M1	1	0	GO Biological Processes	19	regulation of lymphocyte apoptotic process	19_GO:0050789 regulation of biological process	-11.8239	56.4669	20.9226	30238	63	68	8	11.7647	3.90712	3091|3558|3718|3958|3965|4282|6352|7042	HIF1A|IL2|JAK3|LGALS3|LGALS9|MIF|CCL5|TGFB2	-9.48777	0	40	1	1	-11.8239	111.169
1	-11.8229	GO:0048545	M1	1	0	GO Biological Processes	19	response to steroid hormone	19_GO:0050896 response to stimulus	-11.8229	18.9897	14.3835	30238	281	68	12	17.6471	4.62297	836|2099|3312|3479|3569|3717|4193|5243|6714|7042|7124|7421	CASP3|ESR1|HSPA8|IGF1|IL6|JAK2|MDM2|ABCB1|SRC|TGFB2|TNF|VDR	-9.48777	0	11	0	0	-19	58.0013
1	-11.807	GO:0009314	M1	1	0	GO Biological Processes	19	response to radiation	19_GO:0050896 response to stimulus	-11.807	13.6225	12.9083	30238	457	68	14	20.5882	4.9034	207|836|1956|1991|3091|3815|4193|4313|4314|4318|5950|7124|7299|27087	AKT1|CASP3|EGFR|ELANE|HIF1A|KIT|MDM2|MMP2|MMP3|MMP9|RBP4|TNF|TYR|B3GAT1	-9.47434	0	37	0	0	-12.2473	25.0131
1	-11.7983	GO:0044706	M1	1	0	GO Biological Processes	19	multi-multicellular organism process	19_GO:0032501 multicellular organismal process	-11.7983	23.1822	15.3506	30238	211	68	11	16.1765	4.4655	207|1508|2099|3553|3965|4313|4318|5243|5743|7046|7421	AKT1|CTSB|ESR1|IL1B|LGALS9|MMP2|MMP9|ABCB1|PTGS2|TGFBR1|VDR	-9.46814	0	32	0	0	-12.5278	69.4807
1	-11.7942	GO:0051223	M1	1	0	GO Biological Processes	19	regulation of protein transport	19_GO:0051179 localization	-11.7942	13.5927	12.8922	30238	458	68	14	20.5882	4.9034	3091|3312|3320|3479|3553|3569|3717|4193|5468|5950|6352|7042|7124|407024	HIF1A|HSPA8|HSP90AA1|IGF1|IL1B|IL6|JAK2|MDM2|PPARG|RBP4|CCL5|TGFB2|TNF|MIR29B1	-9.46653	0	41	1	1	-11.7942	17.4073
1	-11.7891	GO:0032870	M1	1	0	GO Biological Processes	19	cellular response to hormone stimulus	19_GO:0050896 response to stimulus	-11.7891	11.8686	12.3474	30238	562	68	15	22.0588	5.02829	207|1508|1636|2099|3312|3479|3717|3718|4193|4790|5243|5468|6714|6774|7421	AKT1|CTSB|ACE|ESR1|HSPA8|IGF1|JAK2|JAK3|MDM2|NFKB1|ABCB1|PPARG|SRC|STAT3|VDR	-9.46381	0	36	0	0	-12.2809	15.8813
1	-11.7687	GO:0070663	M1	1	0	GO Biological Processes	19	regulation of leukocyte proliferation	19_GO:0050789 regulation of biological process	-11.7687	18.7891	14.2996	30238	284	68	12	17.6471	4.62297	836|3479|3553|3558|3569|3717|3815|3958|3965|4282|6352|7048	CASP3|IGF1|IL1B|IL2|IL6|JAK2|KIT|LGALS3|LGALS9|MIF|CCL5|TGFBR2	-9.44627	0	14	0	0	-18.3028	114.02
1	-11.7452	GO:0010817	M1	1	0	GO Biological Processes	19	regulation of hormone levels	19_GO:0065007 biological regulation	-11.7452	11.7847	12.2964	30238	566	68	15	22.0588	5.02829	1215|1508|1559|1636|1803|2099|3091|3553|3569|3717|5243|5468|5950|6352|7124	CMA1|CTSB|CYP2C9|ACE|DPP4|ESR1|HIF1A|IL1B|IL6|JAK2|ABCB1|PPARG|RBP4|CCL5|TNF	-9.42718	0	42	1	1	-11.7452	14.5455
1	-11.7343	GO:0043065	M1	1	0	GO Biological Processes	19	positive regulation of apoptotic process	19_GO:0048518 positive regulation of biological process	-11.7343	11.7639	12.2838	30238	567	68	15	22.0588	5.02829	836|2191|3569|3717|3965|4313|4318|5468|6280|6352|7042|7046|7124|7421|407024	CASP3|FAP|IL6|JAK2|LGALS9|MMP2|MMP9|PPARG|S100A9|CCL5|TGFB2|TGFBR1|TNF|VDR|MIR29B1	-9.41865	0	39	0	0	-11.8539	53.3612
1	-11.6454	GO:0031401	M1	1	0	GO Biological Processes	19	positive regulation of protein modification process	19_GO:0048518 positive regulation of biological process	-11.6454	15.4155	13.3356	30238	375	68	13	19.1176	4.76859	207|1956|1991|2247|3479|3569|3717|3815|4318|5294|6714|7124|7422	AKT1|EGFR|ELANE|FGF2|IGF1|IL6|JAK2|KIT|MMP9|PIK3CG|SRC|TNF|VEGFA	-9.3443	0	8	0	0	-19.9607	111.169
1	-11.6454	GO:1901342	M1	1	0	GO Biological Processes	19	regulation of vasculature development	19_GO:0032502 developmental process	-11.6454	15.4155	13.3356	30238	375	68	13	19.1176	4.76859	1215|2247|3091|3553|3569|5294|5468|6774|7042|7046|7048|7124|7422	CMA1|FGF2|HIF1A|IL1B|IL6|PIK3CG|PPARG|STAT3|TGFB2|TGFBR1|TGFBR2|TNF|VEGFA	-9.3443	0	43	1	1	-11.6454	78.4723
1	-11.6439	GO:0060326	M1	1	0	GO Biological Processes	19	cell chemotaxis	19_GO:0040011 locomotion	-11.6439	22.4378	15.0813	30238	218	68	11	16.1765	4.4655	3553|3569|3815|3958|4313|5142|5294|6280|6352|7042|7422	IL1B|IL6|KIT|LGALS3|MMP2|PDE4B|PIK3CG|S100A9|CCL5|TGFB2|VEGFA	-9.3443	0	20	0	0	-16.2021	49.4085
1	-11.563	GO:0001816	M1	1	0	GO Biological Processes	19	cytokine production	19_GO:0032501 multicellular organismal process	-11.563	140.424	28.861	30238	19	68	6	8.82353	3.4396	834|1215|3091|3553|3569|7124	CASP1|CMA1|HIF1A|IL1B|IL6|TNF	-9.26607	0	6	0	0	-20.8962	296.451
1	-11.558	GO:0050679	M1	1	0	GO Biological Processes	19	positive regulation of epithelial cell proliferation	19_GO:0048518 positive regulation of biological process	-11.558	22.0335	14.933	30238	222	68	11	16.1765	4.4655	207|1956|2247|3091|3479|4321|6352|6774|7046|7124|7422	AKT1|EGFR|FGF2|HIF1A|IGF1|MMP12|CCL5|STAT3|TGFBR1|TNF|VEGFA	-9.26339	0	19	0	0	-16.5242	333.507
1	-11.547	GO:0032963	M1	1	0	GO Biological Processes	19	collagen metabolic process	19_GO:0009987 cellular process	-11.547	52.3149	20.1116	30238	68	68	8	11.7647	3.90712	1508|3091|4313|4314|4316|4317|4318|4321	CTSB|HIF1A|MMP2|MMP3|MMP7|MMP8|MMP9|MMP12	-9.25463	0	26	0	0	-13.8107	103.758
1	-11.5306	GO:0043068	M1	1	0	GO Biological Processes	19	positive regulation of programmed cell death	19_GO:0048518 positive regulation of biological process	-11.5306	11.3825	12.0493	30238	586	68	15	22.0588	5.02829	836|2191|3569|3717|3965|4313|4318|5468|6280|6352|7042|7046|7124|7421|407024	CASP3|FAP|IL6|JAK2|LGALS9|MMP2|MMP9|PPARG|S100A9|CCL5|TGFB2|TGFBR1|TNF|VDR|MIR29B1	-9.24053	0	39	0	0	-11.8539	53.3612
1	-11.5126	GO:0035239	M1	1	0	GO Biological Processes	19	tube morphogenesis	19_GO:0032502 developmental process	-11.5126	10.0919	11.5967	30238	705	68	16	23.5294	5.14397	207|836|1956|2099|2191|2247|3091|3479|4313|5294|6714|7042|7046|7048|7421|7422	AKT1|CASP3|EGFR|ESR1|FAP|FGF2|HIF1A|IGF1|MMP2|PIK3CG|SRC|TGFB2|TGFBR1|TGFBR2|VDR|VEGFA	-9.22475	0	11	0	0	-19	58.0013
1	-11.4736	GO:0001932	M1	1	0	GO Biological Processes	19	regulation of protein phosphorylation	19_GO:0050789 regulation of biological process	-11.4736	14.9375	13.1007	30238	387	68	13	19.1176	4.76859	207|1956|1991|2247|3479|3569|3717|3815|4318|5294|6714|7124|7422	AKT1|EGFR|ELANE|FGF2|IGF1|IL6|JAK2|KIT|MMP9|PIK3CG|SRC|TNF|VEGFA	-9.188	0	8	0	0	-19.9607	111.169
1	-11.425	GO:0002009	M1	1	0	GO Biological Processes	19	morphogenesis of an epithelium	19_GO:0032502 developmental process	-11.425	12.7571	12.4309	30238	488	68	14	20.5882	4.9034	836|1956|2099|2247|3091|3479|4313|4321|6714|7042|7048|7053|7421|7422	CASP3|EGFR|ESR1|FGF2|HIF1A|IGF1|MMP2|MMP12|SRC|TGFB2|TGFBR2|TGM3|VDR|VEGFA	-9.14383	0	11	0	0	-19	58.0013
1	-11.4108	hsa05145	M1	1	0	KEGG Pathway	24	Toxoplasmosis		-11.4108	35.7329	17.483	30238	112	68	9	13.2353	4.10945	207|836|3312|3717|4790|5294|6774|7042|7124	AKT1|CASP3|HSPA8|JAK2|NFKB1|PIK3CG|STAT3|TGFB2|TNF	-9.13178	0	4	0	0	-24.2885	83.3768
1	-11.3489	GO:0030574	M1	1	0	GO Biological Processes	19	collagen catabolic process	19_GO:0009987 cellular process	-11.3489	75.9204	22.7901	30238	41	68	7	10.2941	3.68511	1508|4313|4314|4316|4317|4318|4321	CTSB|MMP2|MMP3|MMP7|MMP8|MMP9|MMP12	-9.07206	0	26	0	0	-13.8107	103.758
1	-11.3059	GO:2001243	M1	1	0	GO Biological Processes	19	negative regulation of intrinsic apoptotic signaling pathway	19_GO:0048519 negative regulation of biological process	-11.3059	34.8008	17.241	30238	115	68	9	13.2353	4.10945	207|2247|3091|4193|4282|4318|5743|6714|407024	AKT1|FGF2|HIF1A|MDM2|MIF|MMP9|PTGS2|SRC|MIR29B1	-9.03129	0	5	0	0	-20.9851	88.9353
1	-11.2302	hsa05171	M1	1	0	KEGG Pathway	24	Coronavirus disease - COVID-19		-11.2302	20.5523	14.3768	30238	238	68	11	16.1765	4.4655	834|1636|1956|3553|3558|3569|4314|4790|6403|6774|7124	CASP1|ACE|EGFR|IL1B|IL2|IL6|MMP3|NFKB1|SELP|STAT3|TNF	-8.95985	0	4	0	0	-24.2885	83.3768
1	-11.2238	GO:0098552	M1	1	0	GO Cellular Components	20	side of membrane		-11.2238	9.65376	11.2916	30238	737	68	16	23.5294	5.14397	909|929|1508|1636|2280|3312|3383|3717|3718|3815|5243|5328|6403|7048|7053|7124	CD1A|CD14|CTSB|ACE|FKBP1A|HSPA8|ICAM1|JAK2|JAK3|KIT|ABCB1|PLAU|SELP|TGFBR2|TGM3|TNF	-8.95725	0	45	1	1	-11.2238	13.3403
1	-11.2233	GO:0002831	M1	1	0	GO Biological Processes	19	regulation of response to biotic stimulus	19_GO:0050896 response to stimulus	-11.2233	10.8282	11.7002	30238	616	68	15	22.0588	5.02829	207|834|929|2099|3312|3320|3553|3965|4282|4321|5468|6280|6352|6714|7124	AKT1|CASP1|CD14|ESR1|HSPA8|HSP90AA1|IL1B|LGALS9|MIF|MMP12|PPARG|S100A9|CCL5|SRC|TNF	-8.95725	0	46	1	1	-11.2233	11.2292
1	-11.1997	GO:0070665	M1	1	0	GO Biological Processes	19	positive regulation of leukocyte proliferation	19_GO:0048518 positive regulation of biological process	-11.1997	25.7038	15.4701	30238	173	68	10	14.7059	4.29488	3479|3553|3558|3569|3717|3815|3965|4282|6352|7048	IGF1|IL1B|IL2|IL6|JAK2|KIT|LGALS9|MIF|CCL5|TGFBR2	-8.93793	0	14	0	0	-18.3028	114.02
1	-11.1997	hsa05164	M1	1	0	KEGG Pathway	24	Influenza A		-11.1997	25.7038	15.4701	30238	173	68	10	14.7059	4.29488	207|834|836|3383|3553|3569|3717|4790|6352|7124	AKT1|CASP1|CASP3|ICAM1|IL1B|IL6|JAK2|NFKB1|CCL5|TNF	-8.93793	0	6	0	0	-20.8962	296.451
1	-11.1737	GO:0008233	M1	1	0	GO Molecular Functions	21	peptidase activity		-11.1737	10.741	11.6443	30238	621	68	15	22.0588	5.02829	834|836|1215|1508|1636|1803|1991|2191|4313|4314|4316|4317|4318|4321|5328	CASP1|CASP3|CMA1|CTSB|ACE|DPP4|ELANE|FAP|MMP2|MMP3|MMP7|MMP8|MMP9|MMP12|PLAU	-8.91395	0	26	0	0	-13.8107	103.758
1	-11.1465	GO:0071621	M1	1	0	GO Biological Processes	19	granulocyte chemotaxis	19_GO:0040011 locomotion	-11.1465	46.808	18.9826	30238	76	68	8	11.7647	3.90712	3553|3958|5142|5294|6280|6352|7042|7422	IL1B|LGALS3|PDE4B|PIK3CG|S100A9|CCL5|TGFB2|VEGFA	-8.89093	0	20	0	0	-16.2021	49.4085
1	-11.1465	GO:1903053	M1	1	0	GO Biological Processes	19	regulation of extracellular matrix organization	19_GO:0050789 regulation of biological process	-11.1465	46.808	18.9826	30238	76	68	8	11.7647	3.90712	1803|2191|3569|5468|6774|7042|7046|407024	DPP4|FAP|IL6|PPARG|STAT3|TGFB2|TGFBR1|MIR29B1	-8.89093	0	47	1	1	-11.1465	121.275
1	-11.0996	hsa05212	M1	1	0	KEGG Pathway	24	Pancreatic cancer		-11.0996	46.2002	18.8538	30238	77	68	8	11.7647	3.90712	207|1956|4790|6774|7042|7046|7048|7422	AKT1|EGFR|NFKB1|STAT3|TGFB2|TGFBR1|TGFBR2|VEGFA	-8.84819	0	19	0	0	-16.5242	333.507
1	-11.0525	GO:0034774	M1	1	0	GO Cellular Components	20	secretory granule lumen		-11.0525	16.3184	13.2223	30238	327	68	12	17.6471	4.62297	213|1991|3312|3320|3326|3479|4282|4317|4790|6280|7042|7422	ALB|ELANE|HSPA8|HSP90AA1|HSP90AB1|IGF1|MIF|MMP8|NFKB1|S100A9|TGFB2|VEGFA	-8.80313	0	35	0	0	-12.2967	26.5478
1	-10.9806	hsa05132	M1	1	0	KEGG Pathway	24	Salmonella infection		-10.9806	19.4878	13.9634	30238	251	68	11	16.1765	4.4655	207|834|836|929|3320|3326|3553|3569|4790|5294|7124	AKT1|CASP1|CASP3|CD14|HSP90AA1|HSP90AB1|IL1B|IL6|NFKB1|PIK3CG|TNF	-8.73527	0	6	0	0	-20.8962	296.451
1	-10.9758	GO:0060205	M1	1	0	GO Cellular Components	20	cytoplasmic vesicle lumen		-10.9758	16.0726	13.1104	30238	332	68	12	17.6471	4.62297	213|1991|3312|3320|3326|3479|4282|4317|4790|6280|7042|7422	ALB|ELANE|HSPA8|HSP90AA1|HSP90AB1|IGF1|MIF|MMP8|NFKB1|S100A9|TGFB2|VEGFA	-8.73254	0	35	0	0	-12.2967	26.5478
1	-10.9249	GO:0050670	M1	1	0	GO Biological Processes	19	regulation of lymphocyte proliferation	19_GO:0002376 immune system process	-10.9249	19.2576	13.8724	30238	254	68	11	16.1765	4.4655	836|3479|3553|3558|3569|3717|3958|3965|4282|6352|7048	CASP3|IGF1|IL1B|IL2|IL6|JAK2|LGALS3|LGALS9|MIF|CCL5|TGFBR2	-8.68369	0	14	0	0	-18.3028	114.02
1	-10.8705	GO:0071214	M1	1	0	GO Biological Processes	19	cellular response to abiotic stimulus	19_GO:0050896 response to stimulus	-10.8705	15.7408	12.9577	30238	339	68	12	17.6471	4.62297	834|836|2247|3553|4193|4313|4314|4318|4790|5243|5743|7124	CASP1|CASP3|FGF2|IL1B|MDM2|MMP2|MMP3|MMP9|NFKB1|ABCB1|PTGS2|TNF	-8.6372	0	48	0	0	-10.9078	222.338
1	-10.8705	GO:0104004	M1	1	0	GO Biological Processes	19	cellular response to environmental stimulus	19_GO:0050896 response to stimulus	-10.8705	15.7408	12.9577	30238	339	68	12	17.6471	4.62297	834|836|2247|3553|4193|4313|4314|4318|4790|5243|5743|7124	CASP1|CASP3|FGF2|IL1B|MDM2|MMP2|MMP3|MMP9|NFKB1|ABCB1|PTGS2|TNF	-8.6372	0	48	0	0	-10.9078	222.338
1	-10.8518	GO:0032944	M1	1	0	GO Biological Processes	19	regulation of mononuclear cell proliferation	19_GO:0050789 regulation of biological process	-10.8518	18.9591	13.7535	30238	258	68	11	16.1765	4.4655	836|3479|3553|3558|3569|3717|3958|3965|4282|6352|7048	CASP3|IGF1|IL1B|IL2|IL6|JAK2|LGALS3|LGALS9|MIF|CCL5|TGFBR2	-8.62247	0	14	0	0	-18.3028	114.02
1	-10.8408	GO:0042060	M1	1	0	GO Biological Processes	19	wound healing	19_GO:0050896 response to stimulus	-10.8408	15.6484	12.9149	30238	341	68	12	17.6471	4.62297	834|2247|3091|3479|3569|4321|5294|5328|6714|7042|7046|7422	CASP1|FGF2|HIF1A|IGF1|IL6|MMP12|PIK3CG|PLAU|SRC|TGFB2|TGFBR1|VEGFA	-8.61342	0	8	0	0	-19.9607	111.169
1	-10.8217	hsa04926	M1	1	0	KEGG Pathway	24	Relaxin signaling pathway		-10.8217	30.7853	16.1573	30238	130	68	9	13.2353	4.10945	207|1956|4313|4318|4790|6714|7046|7048|7422	AKT1|EGFR|MMP2|MMP9|NFKB1|SRC|TGFBR1|TGFBR2|VEGFA	-8.59631	0	19	0	0	-16.5242	333.507
1	-10.7886	GO:0097696	M1	1	0	GO Biological Processes	19	cell surface receptor signaling pathway via STAT	19_GO:0050896 response to stimulus	-10.7886	42.3501	18.0169	30238	84	68	8	11.7647	3.90712	3479|3558|3569|3717|3718|6352|6774|7124	IGF1|IL2|IL6|JAK2|JAK3|CCL5|STAT3|TNF	-8.56511	0	6	0	0	-20.8962	296.451
1	-10.7674	GO:0051251	M1	1	0	GO Biological Processes	19	positive regulation of lymphocyte activation	19_GO:0002376 immune system process	-10.7674	15.4223	12.8095	30238	346	68	12	17.6471	4.62297	207|1803|3479|3553|3558|3569|3717|3965|4282|6352|6714|7048	AKT1|DPP4|IGF1|IL1B|IL2|IL6|JAK2|LGALS9|MIF|CCL5|SRC|TGFBR2	-8.54777	0	14	0	0	-18.3028	114.02
1	-10.7652	GO:0002521	M1	1	0	GO Biological Processes	19	leukocyte differentiation	19_GO:0032502 developmental process	-10.7652	13.1084	12.1606	30238	441	68	13	19.1176	4.76859	3558|3569|3717|3718|3815|4286|4318|5468|6714|6774|7048|7124|7422	IL2|IL6|JAK2|JAK3|KIT|MITF|MMP9|PPARG|SRC|STAT3|TGFBR2|TNF|VEGFA	-8.54751	0	33	0	0	-12.5046	21.1751
1	-10.75	GO:0042129	M1	1	0	GO Biological Processes	19	regulation of T cell proliferation	19_GO:0002376 immune system process	-10.75	23.1602	14.6241	30238	192	68	10	14.7059	4.29488	836|3479|3553|3558|3569|3717|3958|3965|6352|7048	CASP3|IGF1|IL1B|IL2|IL6|JAK2|LGALS3|LGALS9|CCL5|TGFBR2	-8.5361	0	14	0	0	-18.3028	114.02
1	-10.732	hsa04068	M1	1	0	KEGG Pathway	24	FoxO signaling pathway		-10.732	30.0909	15.9625	30238	133	68	9	13.2353	4.10945	207|1956|3479|3569|4193|6774|7042|7046|7048	AKT1|EGFR|IGF1|IL6|MDM2|STAT3|TGFB2|TGFBR1|TGFBR2	-8.51995	0	19	0	0	-16.5242	333.507
1	-10.7081	hsa05144	M1	1	0	KEGG Pathway	24	Malaria		-10.7081	62.2547	20.5799	30238	50	68	7	10.2941	3.68511	3383|3553|3569|3683|6403|7042|7124	ICAM1|IL1B|IL6|ITGAL|SELP|TGFB2|TNF	-8.49794	0	7	0	0	-20.1831	130.787
1	-10.7027	GO:0070201	M1	1	0	GO Biological Processes	19	regulation of establishment of protein localization	19_GO:0051179 localization	-10.7027	11.2576	11.5579	30238	553	68	14	20.5882	4.9034	3091|3312|3320|3479|3553|3569|3717|4193|5468|5950|6352|7042|7124|407024	HIF1A|HSPA8|HSP90AA1|IGF1|IL1B|IL6|JAK2|MDM2|PPARG|RBP4|CCL5|TGFB2|TNF|MIR29B1	-8.49443	0	41	0	0	-11.7942	17.4073
1	-10.6916	GO:0050870	M1	1	0	GO Biological Processes	19	positive regulation of T cell activation	19_GO:0002376 immune system process	-10.6916	18.32	13.4955	30238	267	68	11	16.1765	4.4655	207|1803|3479|3553|3558|3569|3717|3965|6352|6714|7048	AKT1|DPP4|IGF1|IL1B|IL2|IL6|JAK2|LGALS9|CCL5|SRC|TGFBR2	-8.48511	0	14	0	0	-18.3028	114.02
1	-10.6457	GO:0048871	M1	1	0	GO Biological Processes	19	multicellular organismal-level homeostasis	19_GO:0042592 homeostatic process	-10.6457	9.85251	11.0595	30238	677	68	15	22.0588	5.02829	207|836|3091|3553|3569|3717|3718|3815|5142|5243|5950|6714|6774|7042|7422	AKT1|CASP3|HIF1A|IL1B|IL6|JAK2|JAK3|KIT|PDE4B|ABCB1|RBP4|SRC|STAT3|TGFB2|VEGFA	-8.44253	0	50	1	1	-10.6457	38.6675
1	-10.6397	GO:0010715	M1	1	0	GO Biological Processes	19	regulation of extracellular matrix disassembly	19_GO:0050789 regulation of biological process	-10.6397	102.618	24.6095	30238	26	68	6	8.82353	3.4396	1803|2191|3569|6774|7042|407024	DPP4|FAP|IL6|STAT3|TGFB2|MIR29B1	-8.44056	0	47	0	0	-11.1465	121.275
1	-10.605	GO:0030198	M1	1	0	GO Biological Processes	19	extracellular matrix organization	19_GO:0009987 cellular process	-10.605	17.9832	13.3575	30238	272	68	11	16.1765	4.4655	1215|1991|4313|4314|4316|4317|4318|4321|7042|7046|7124	CMA1|ELANE|MMP2|MMP3|MMP7|MMP8|MMP9|MMP12|TGFB2|TGFBR1|TNF	-8.40955	0	26	0	0	-13.8107	103.758
1	-10.5879	GO:0043062	M1	1	0	GO Biological Processes	19	extracellular structure organization	19_GO:0009987 cellular process	-10.5879	17.9174	13.3304	30238	273	68	11	16.1765	4.4655	1215|1991|4313|4314|4316|4317|4318|4321|7042|7046|7124	CMA1|ELANE|MMP2|MMP3|MMP7|MMP8|MMP9|MMP12|TGFB2|TGFBR1|TNF	-8.39529	0	26	0	0	-13.8107	103.758
1	-10.5588	hsa04915	M1	1	0	KEGG Pathway	24	Estrogen signaling pathway		-10.5588	28.792	15.5915	30238	139	68	9	13.2353	4.10945	207|1956|2099|3312|3320|3326|4313|4318|6714	AKT1|EGFR|ESR1|HSPA8|HSP90AA1|HSP90AB1|MMP2|MMP9|SRC	-8.3741	0	10	0	0	-19.571	148.225
1	-10.5588	hsa05162	M1	1	0	KEGG Pathway	24	Measles		-10.5588	28.792	15.5915	30238	139	68	9	13.2353	4.10945	207|836|3312|3553|3558|3569|3718|4790|6774	AKT1|CASP3|HSPA8|IL1B|IL2|IL6|JAK3|NFKB1|STAT3	-8.3741	0	4	0	0	-24.2885	83.3768
1	-10.5539	GO:0045229	M1	1	0	GO Biological Processes	19	external encapsulating structure organization	19_GO:0009987 cellular process	-10.5539	17.7871	13.2765	30238	275	68	11	16.1765	4.4655	1215|1991|4313|4314|4316|4317|4318|4321|7042|7046|7124	CMA1|ELANE|MMP2|MMP3|MMP7|MMP8|MMP9|MMP12|TGFB2|TGFBR1|TNF	-8.37201	0	26	0	0	-13.8107	103.758
1	-10.5532	GO:0070374	M1	1	0	GO Biological Processes	19	positive regulation of ERK1 and ERK2 cascade	19_GO:0048518 positive regulation of biological process	-10.5532	22.1232	14.2648	30238	201	68	10	14.7059	4.29488	1956|2247|3383|3479|3553|3965|4282|6714|7124|7422	EGFR|FGF2|ICAM1|IGF1|IL1B|LGALS9|MIF|SRC|TNF|VEGFA	-8.37201	0	8	0	0	-19.9607	111.169
1	-10.4986	GO:0045765	M1	1	0	GO Biological Processes	19	regulation of angiogenesis	19_GO:0032502 developmental process	-10.4986	14.6195	12.4281	30238	365	68	12	17.6471	4.62297	1215|2247|3091|3553|3569|5294|5468|6774|7042|7048|7124|7422	CMA1|FGF2|HIF1A|IL1B|IL6|PIK3CG|PPARG|STAT3|TGFB2|TGFBR2|TNF|VEGFA	-8.3209	0	43	0	0	-11.6454	78.4723
1	-10.4897	hsa05169	M1	1	0	KEGG Pathway	24	Epstein-Barr virus infection		-10.4897	21.7979	14.1502	30238	204	68	10	14.7059	4.29488	207|836|3383|3569|3683|3718|4193|4790|6774|7124	AKT1|CASP3|ICAM1|IL6|ITGAL|JAK3|MDM2|NFKB1|STAT3|TNF	-8.3137	0	15	0	0	-17.7555	148.225
1	-10.4653	GO:0097530	M1	1	0	GO Biological Processes	19	granulocyte migration	19_GO:0002376 immune system process	-10.4653	38.6675	17.1784	30238	92	68	8	11.7647	3.90712	3553|3958|5142|5294|6280|6352|7042|7422	IL1B|LGALS3|PDE4B|PIK3CG|S100A9|CCL5|TGFB2|VEGFA	-8.29104	0	20	0	0	-16.2021	49.4085
1	-10.4534	GO:0050708	M1	1	0	GO Biological Processes	19	regulation of protein secretion	19_GO:0051179 localization	-10.4534	17.4073	13.1183	30238	281	68	11	16.1765	4.4655	3091|3479|3553|3569|3717|5468|5950|6352|7042|7124|407024	HIF1A|IGF1|IL1B|IL6|JAK2|PPARG|RBP4|CCL5|TGFB2|TNF|MIR29B1	-8.28086	0	41	0	0	-11.7942	17.4073
1	-10.4477	hsa04380	M1	1	0	KEGG Pathway	24	Osteoclast differentiation		-10.4477	27.9866	15.357	30238	143	68	9	13.2353	4.10945	207|3553|4286|4790|5468|7042|7046|7048|7124	AKT1|IL1B|MITF|NFKB1|PPARG|TGFB2|TGFBR1|TGFBR2|TNF	-8.27689	0	19	0	0	-16.5242	333.507
1	-10.3705	GO:0002683	M1	1	0	GO Biological Processes	19	negative regulation of immune system process	19_GO:0002376 immune system process	-10.3705	10.6237	11.1686	30238	586	68	14	20.5882	4.9034	207|836|1803|3312|3558|3718|3958|3965|4282|4321|5468|6714|7042|7124	AKT1|CASP3|DPP4|HSPA8|IL2|JAK3|LGALS3|LGALS9|MIF|MMP12|PPARG|SRC|TGFB2|TNF	-8.20473	0	55	1	1	-10.3705	10.6237
1	-10.2908	GO:0007159	M1	1	0	GO Biological Processes	19	leukocyte cell-cell adhesion	19_GO:0009987 cellular process	-10.2908	54.6094	19.233	30238	57	68	7	10.2941	3.68511	3383|3553|3683|6280|6352|6403|7124	ICAM1|IL1B|ITGAL|S100A9|CCL5|SELP|TNF	-8.1267	0	7	0	0	-20.1831	130.787
1	-10.2834	GO:0044057	M1	1	0	GO Biological Processes	19	regulation of system process	19_GO:0032501 multicellular organismal process	-10.2834	10.463	11.0678	30238	595	68	14	20.5882	4.9034	1636|2280|3320|3479|3815|4193|4313|5142|5243|5294|5468|6714|7042|7124	ACE|FKBP1A|HSP90AA1|IGF1|KIT|MDM2|MMP2|PDE4B|ABCB1|PIK3CG|PPARG|SRC|TGFB2|TNF	-8.121	0	56	1	1	-10.2834	20.4449
1	-10.2781	GO:2000106	M1	1	0	GO Biological Processes	19	regulation of leukocyte apoptotic process	19_GO:0050789 regulation of biological process	-10.2781	36.6743	16.707	30238	97	68	8	11.7647	3.90712	3091|3558|3718|3958|3965|4282|6352|7042	HIF1A|IL2|JAK3|LGALS3|LGALS9|MIF|CCL5|TGFB2	-8.11739	0	40	0	0	-11.8239	111.169
1	-10.206	hsa01522	M1	1	0	KEGG Pathway	24	Endocrine resistance		-10.206	35.9335	16.5284	30238	99	68	8	11.7647	3.90712	207|1956|2099|3479|4193|4313|4318|6714	AKT1|EGFR|ESR1|IGF1|MDM2|MMP2|MMP9|SRC	-8.04867	0	10	0	0	-19.571	148.225
1	-10.1837	GO:0050671	M1	1	0	GO Biological Processes	19	positive regulation of lymphocyte proliferation	19_GO:0002376 immune system process	-10.1837	26.1574	14.8106	30238	153	68	9	13.2353	4.10945	3479|3553|3558|3569|3717|3965|4282|6352|7048	IGF1|IL1B|IL2|IL6|JAK2|LGALS9|MIF|CCL5|TGFBR2	-8.02968	0	14	0	0	-18.3028	114.02
1	-10.1331	GO:0032946	M1	1	0	GO Biological Processes	19	positive regulation of mononuclear cell proliferation	19_GO:0048518 positive regulation of biological process	-10.1331	25.8199	14.7076	30238	155	68	9	13.2353	4.10945	3479|3553|3558|3569|3717|3965|4282|6352|7048	IGF1|IL1B|IL2|IL6|JAK2|LGALS9|MIF|CCL5|TGFBR2	-7.98072	0	14	0	0	-18.3028	114.02
1	-10.1281	GO:0002366	M1	1	0	GO Biological Processes	19	leukocyte activation involved in immune response	19_GO:0002376 immune system process	-10.1281	20.0305	13.5109	30238	222	68	10	14.7059	4.29488	3383|3558|3569|3683|3717|3815|5294|6714|6774|7124	ICAM1|IL2|IL6|ITGAL|JAK2|KIT|PIK3CG|SRC|STAT3|TNF	-7.97899	0	22	0	0	-15.5063	20.0305
1	-10.0763	GO:1904645	M1	1	0	GO Biological Processes	19	response to amyloid-beta	19_GO:0050896 response to stimulus	-10.0763	51.0284	18.5686	30238	61	68	7	10.2941	3.68511	3383|3479|4313|4314|4318|4321|7124	ICAM1|IGF1|MMP2|MMP3|MMP9|MMP12|TNF	-7.92877	0	10	0	0	-19.571	148.225
1	-10.0665	GO:2001237	M1	1	0	GO Biological Processes	19	negative regulation of extrinsic apoptotic signaling pathway	19_GO:0048519 negative regulation of biological process	-10.0665	34.538	16.1866	30238	103	68	8	11.7647	3.90712	207|3383|3479|3553|3958|6714|7046|7124	AKT1|ICAM1|IGF1|IL1B|LGALS3|SRC|TGFBR1|TNF	-7.92217	0	27	0	0	-13.7644	77.8184
1	-10.0665	hsa05146	M1	1	0	KEGG Pathway	24	Amoebiasis		-10.0665	34.538	16.1866	30238	103	68	8	11.7647	3.90712	836|909|929|3553|3569|4790|7042|7124	CASP3|CD1A|CD14|IL1B|IL6|NFKB1|TGFB2|TNF	-7.92217	0	6	0	0	-20.8962	296.451
1	-10.052	GO:0002263	M1	1	0	GO Biological Processes	19	cell activation involved in immune response	19_GO:0002376 immune system process	-10.052	19.676	13.3791	30238	226	68	10	14.7059	4.29488	3383|3558|3569|3683|3717|3815|5294|6714|6774|7124	ICAM1|IL2|IL6|ITGAL|JAK2|KIT|PIK3CG|SRC|STAT3|TNF	-7.90933	0	22	0	0	-15.5063	20.0305
1	-10.0429	GO:0048608	M1	1	0	GO Biological Processes	19	reproductive structure development	19_GO:0022414 reproductive process	-10.0429	15.933	12.4851	30238	307	68	11	16.1765	4.4655	836|1636|2099|3479|3815|4313|5950|6714|7042|7046|7422	CASP3|ACE|ESR1|IGF1|KIT|MMP2|RBP4|SRC|TGFB2|TGFBR1|VEGFA	-7.90182	0	57	1	1	-10.0429	63.5252
1	-10.034	GO:0001890	M1	1	0	GO Biological Processes	19	placenta development	19_GO:0032502 developmental process	-10.034	25.1704	14.5073	30238	159	68	9	13.2353	4.10945	207|1508|1956|3091|3326|5243|5468|5743|7421	AKT1|CTSB|EGFR|HIF1A|HSP90AB1|ABCB1|PPARG|PTGS2|VDR	-7.89447	0	32	0	0	-12.5278	69.4807
1	-10.0096	GO:0009411	M1	1	0	GO Biological Processes	19	response to UV	19_GO:0050896 response to stimulus	-10.0096	25.0131	14.4584	30238	160	68	9	13.2353	4.10945	207|836|1956|1991|4193|4313|4314|4318|7299	AKT1|CASP3|EGFR|ELANE|MDM2|MMP2|MMP3|MMP9|TYR	-7.87168	0	37	0	0	-12.2473	25.0131
1	-10.0061	GO:0071363	M1	1	0	GO Biological Processes	19	cellular response to growth factor stimulus	19_GO:0050896 response to stimulus	-10.0061	11.3795	11.2008	30238	508	68	13	19.1176	4.76859	207|836|1956|2247|4193|5468|6352|6714|6774|7042|7046|7048|7422	AKT1|CASP3|EGFR|FGF2|MDM2|PPARG|CCL5|SRC|STAT3|TGFB2|TGFBR1|TGFBR2|VEGFA	-7.86977	0	19	0	0	-16.5242	333.507
1	-10.0034	GO:0043434	M1	1	0	GO Biological Processes	19	response to peptide hormone	19_GO:0050896 response to stimulus	-10.0034	13.241	11.7447	30238	403	68	12	17.6471	4.62297	207|1636|3479|3717|3718|4193|4790|5243|5468|5950|6714|6774	AKT1|ACE|IGF1|JAK2|JAK3|MDM2|NFKB1|ABCB1|PPARG|RBP4|SRC|STAT3	-7.86863	0	36	0	0	-12.2809	15.8813
1	-9.97873	GO:0001818	M1	1	0	GO Biological Processes	19	negative regulation of cytokine production	19_GO:0048519 negative regulation of biological process	-9.97873	13.1756	11.7113	30238	405	68	12	17.6471	4.62297	836|1991|3479|3569|3717|3718|3965|4790|6774|7042|7124|407024	CASP3|ELANE|IGF1|IL6|JAK2|JAK3|LGALS9|NFKB1|STAT3|TGFB2|TNF|MIR29B1	-7.84614	0	4	0	0	-24.2885	83.3768
1	-9.97466	GO:0061180	M1	1	0	GO Biological Processes	19	mammary gland epithelium development	19_GO:0032502 developmental process	-9.97466	49.4085	18.2602	30238	63	68	7	10.2941	3.68511	207|2099|2247|3091|3717|6714|7421	AKT1|ESR1|FGF2|HIF1A|JAK2|SRC|VDR	-7.84614	0	11	0	0	-19	58.0013
1	-9.96899	GO:0045596	M1	1	0	GO Biological Processes	19	negative regulation of cell differentiation	19_GO:0032502 developmental process	-9.96899	8.81129	10.3332	30238	757	68	15	22.0588	5.02829	1786|1956|3479|3553|3558|3569|3718|4318|5468|6774|7042|7046|7124|7422|407024	DNMT1|EGFR|IGF1|IL1B|IL2|IL6|JAK3|MMP9|PPARG|STAT3|TGFB2|TGFBR1|TNF|VEGFA|MIR29B1	-7.84282	0	4	0	0	-24.2885	83.3768
1	-9.96824	GO:0061458	M1	1	0	GO Biological Processes	19	reproductive system development	19_GO:0032502 developmental process	-9.96824	15.6777	12.3722	30238	312	68	11	16.1765	4.4655	836|1636|2099|3479|3815|4313|5950|6714|7042|7046|7422	CASP3|ACE|ESR1|IGF1|KIT|MMP2|RBP4|SRC|TGFB2|TGFBR1|VEGFA	-7.84282	0	57	0	0	-10.0429	63.5252
1	-9.89988	GO:0042102	M1	1	0	GO Biological Processes	19	positive regulation of T cell proliferation	19_GO:0002376 immune system process	-9.89988	32.939	15.7859	30238	108	68	8	11.7647	3.90712	3479|3553|3558|3569|3717|3965|6352|7048	IGF1|IL1B|IL2|IL6|JAK2|LGALS9|CCL5|TGFBR2	-7.77753	0	14	0	0	-18.3028	114.02
1	-9.89189	GO:0045088	M1	1	0	GO Biological Processes	19	regulation of innate immune response	19_GO:0044419 biological process involved in interspecies interaction between organisms	-9.89189	11.1383	11.0604	30238	519	68	13	19.1176	4.76859	207|834|929|2099|3312|3320|3965|4321|5468|6280|6352|6714|7124	AKT1|CASP1|CD14|ESR1|HSPA8|HSP90AA1|LGALS9|MMP12|PPARG|S100A9|CCL5|SRC|TNF	-7.77106	0	46	0	0	-11.2233	11.2292
1	-9.8764	GO:0032757	M1	1	0	GO Biological Processes	19	positive regulation of interleukin-8 production	19_GO:0048518 positive regulation of biological process	-9.8764	47.8882	17.9658	30238	65	68	7	10.2941	3.68511	929|1991|3553|3569|3965|6774|7124	CD14|ELANE|IL1B|IL6|LGALS9|STAT3|TNF	-7.7571	0	6	0	0	-20.8962	296.451
1	-9.84335	GO:2001236	M1	1	0	GO Biological Processes	19	regulation of extrinsic apoptotic signaling pathway	19_GO:0050896 response to stimulus	-9.84335	23.9646	14.128	30238	167	68	9	13.2353	4.10945	207|3383|3479|3553|3958|6714|7042|7046|7124	AKT1|ICAM1|IGF1|IL1B|LGALS3|SRC|TGFB2|TGFBR1|TNF	-7.72707	0	27	0	0	-13.7644	77.8184
1	-9.83552	hsa04066	M1	1	0	KEGG Pathway	24	HIF-1 signaling pathway		-9.83552	32.3401	15.6332	30238	110	68	8	11.7647	3.90712	207|1956|3091|3479|3569|4790|6774|7422	AKT1|EGFR|HIF1A|IGF1|IL6|NFKB1|STAT3|VEGFA	-7.72361	0	49	0	0	-10.7528	106.722
1	-9.83539	GO:0070141	M1	1	0	GO Biological Processes	19	response to UV-A	19_GO:0050896 response to stimulus	-9.83539	148.225	27.0767	30238	15	68	5	7.35294	3.16513	207|1956|4313|4314|4318	AKT1|EGFR|MMP2|MMP3|MMP9	-7.72361	0	10	0	0	-19.571	148.225
1	-9.82848	hsa05321	M1	1	0	KEGG Pathway	24	Inflammatory bowel disease		-9.82848	47.1627	17.8237	30238	66	68	7	10.2941	3.68511	3553|3558|3569|4790|6774|7042|7124	IL1B|IL2|IL6|NFKB1|STAT3|TGFB2|TNF	-7.71967	0	6	0	0	-20.8962	296.451
1	-9.8202	GO:0062013	M1	1	0	GO Biological Processes	19	positive regulation of small molecule metabolic process	19_GO:0048518 positive regulation of biological process	-9.8202	23.822	14.0824	30238	168	68	9	13.2353	4.10945	207|3091|3479|3553|5468|5743|6714|6774|7124	AKT1|HIF1A|IGF1|IL1B|PPARG|PTGS2|SRC|STAT3|TNF	-7.71287	0	30	0	0	-12.8747	55.5846
1	-9.76577	GO:0007162	M1	1	0	GO Biological Processes	19	negative regulation of cell adhesion	19_GO:0048519 negative regulation of biological process	-9.76577	15.0044	12.0694	30238	326	68	11	16.1765	4.4655	207|836|3558|3717|3718|3958|3965|4313|4321|6714|7422	AKT1|CASP3|IL2|JAK2|JAK3|LGALS3|LGALS9|MMP2|MMP12|SRC|VEGFA	-7.66138	0	40	0	0	-11.8239	111.169
1	-9.72746	GO:0009410	M1	1	0	GO Biological Processes	19	response to xenobiotic stimulus	19_GO:0050896 response to stimulus	-9.72746	12.5261	11.3744	30238	426	68	12	17.6471	4.62297	836|1559|3320|3553|4193|4313|4316|5142|5243|5950|7048|7124	CASP3|CYP2C9|HSP90AA1|IL1B|MDM2|MMP2|MMP7|PDE4B|ABCB1|RBP4|TGFBR2|TNF	-7.62454	0	17	0	0	-16.9484	70.2121
1	-9.69414	GO:0030855	M1	1	0	GO Biological Processes	19	epithelial cell differentiation	19_GO:0032502 developmental process	-9.69414	9.43253	10.3988	30238	660	68	14	20.5882	4.9034	207|836|1508|2099|2247|3091|3383|3479|3958|5468|6714|7042|7053|7422	AKT1|CASP3|CTSB|ESR1|FGF2|HIF1A|ICAM1|IGF1|LGALS3|PPARG|SRC|TGFB2|TGM3|VEGFA	-7.59269	0	11	0	0	-19	58.0013
1	-9.68097	GO:0070848	M1	1	0	GO Biological Processes	19	response to growth factor	19_GO:0050896 response to stimulus	-9.68097	10.7052	10.8037	30238	540	68	13	19.1176	4.76859	207|836|1956|2247|4193|5468|6352|6714|6774|7042|7046|7048|7422	AKT1|CASP3|EGFR|FGF2|MDM2|PPARG|CCL5|SRC|STAT3|TGFB2|TGFBR1|TGFBR2|VEGFA	-7.58097	0	19	0	0	-16.5242	333.507
1	-9.57402	GO:0098609	M1	1	0	GO Biological Processes	19	cell-cell adhesion	19_GO:0009987 cellular process	-9.57402	10.4915	10.6749	30238	551	68	13	19.1176	4.76859	1956|3383|3553|3683|3815|5294|6280|6352|6403|7042|7048|7124|7422	EGFR|ICAM1|IL1B|ITGAL|KIT|PIK3CG|S100A9|CCL5|SELP|TGFB2|TGFBR2|TNF|VEGFA	-7.48018	0	7	0	0	-20.1831	130.787
1	-9.57298	hsa05131	M1	1	0	KEGG Pathway	24	Shigellosis		-9.57298	17.5761	12.5698	30238	253	68	10	14.7059	4.29488	207|834|929|1956|3553|4193|4790|6352|6714|7124	AKT1|CASP1|CD14|EGFR|IL1B|MDM2|NFKB1|CCL5|SRC|TNF	-7.48018	0	6	0	0	-20.8962	296.451
1	-9.51065	hsa05168	M1	1	0	KEGG Pathway	24	Herpes simplex virus 1 infection		-9.51065	21.9895	13.4837	30238	182	68	9	13.2353	4.10945	207|836|3553|3569|3717|4790|6352|6714|7124	AKT1|CASP3|IL1B|IL6|JAK2|NFKB1|CCL5|SRC|TNF	-7.42353	0	6	0	0	-20.8962	296.451
1	-9.45647	GO:0010573	M1	1	0	GO Biological Processes	19	vascular endothelial growth factor production	19_GO:0032501 multicellular organismal process	-9.45647	296.451	34.3608	30238	6	68	4	5.88235	2.85336	3091|3553|3569|7124	HIF1A|IL1B|IL6|TNF	-7.37495	0	6	0	0	-20.8962	296.451
1	-9.43942	GO:0042110	M1	1	0	GO Biological Processes	19	T cell activation	19_GO:0002376 immune system process	-9.43942	13.9755	11.5917	30238	350	68	11	16.1765	4.4655	1803|2280|3383|3558|3569|3683|3717|3815|3958|5294|6774	DPP4|FKBP1A|ICAM1|IL2|IL6|ITGAL|JAK2|KIT|LGALS3|PIK3CG|STAT3	-7.35929	0	22	0	0	-15.5063	20.0305
1	-9.40922	GO:0051222	M1	1	0	GO Biological Processes	19	positive regulation of protein transport	19_GO:0051179 localization	-9.40922	16.9079	12.3012	30238	263	68	10	14.7059	4.29488	3091|3320|3479|3553|3717|4193|5468|5950|7042|7124	HIF1A|HSP90AA1|IGF1|IL1B|JAK2|MDM2|PPARG|RBP4|TGFB2|TNF	-7.33324	0	41	0	0	-11.7942	17.4073
1	-9.36521	hsa04621	M1	1	0	KEGG Pathway	24	NOD-like receptor signaling pathway		-9.36521	21.1751	13.2089	30238	189	68	9	13.2353	4.10945	834|1508|3320|3326|3553|3569|4790|6352|7124	CASP1|CTSB|HSP90AA1|HSP90AB1|IL1B|IL6|NFKB1|CCL5|TNF	-7.29469	0	63	1	1	-9.36521	254.101
1	-9.36042	hsa05219	M1	1	0	KEGG Pathway	24	Bladder cancer		-9.36042	65.0746	19.4909	30238	41	68	6	8.82353	3.4396	1956|4193|4313|4318|6714|7422	EGFR|MDM2|MMP2|MMP9|SRC|VEGFA	-7.29125	0	10	0	0	-19.571	148.225
1	-9.34726	GO:0032729	M1	1	0	GO Biological Processes	19	positive regulation of type II interferon production	19_GO:0048518 positive regulation of biological process	-9.34726	40.4251	16.4449	30238	77	68	7	10.2941	3.68511	929|3553|3558|3717|3965|5142|7124	CD14|IL1B|IL2|JAK2|LGALS9|PDE4B|TNF	-7.27944	0	64	1	1	-9.34726	98.817
1	-9.30719	hsa05133	M1	1	0	KEGG Pathway	24	Pertussis		-9.30719	39.9069	16.3341	30238	78	68	7	10.2941	3.68511	834|836|929|3553|3569|4790|7124	CASP1|CASP3|CD14|IL1B|IL6|NFKB1|TNF	-7.24072	0	6	0	0	-20.8962	296.451
1	-9.29778	GO:0062012	M1	1	0	GO Biological Processes	19	regulation of small molecule metabolic process	19_GO:0050789 regulation of biological process	-9.29778	13.5497	11.3882	30238	361	68	11	16.1765	4.4655	207|3091|3479|3553|3815|4790|5468|5743|6714|6774|7124	AKT1|HIF1A|IGF1|IL1B|KIT|NFKB1|PPARG|PTGS2|SRC|STAT3|TNF	-7.23265	0	30	0	0	-12.8747	55.5846
1	-9.23962	GO:1903530	M1	1	0	GO Biological Processes	19	regulation of secretion by cell	19_GO:0051179 localization	-9.23962	9.84803	10.2774	30238	587	68	13	19.1176	4.76859	3091|3479|3553|3569|3717|3965|4282|5468|5950|6352|7042|7124|407024	HIF1A|IGF1|IL1B|IL6|JAK2|LGALS9|MIF|PPARG|RBP4|CCL5|TGFB2|TNF|MIR29B1	-7.17983	0	41	0	0	-11.7942	17.4073
1	-9.22973	GO:0070232	M1	1	0	GO Biological Processes	19	regulation of T cell apoptotic process	19_GO:0050789 regulation of biological process	-9.22973	62.0479	19.0184	30238	43	68	6	8.82353	3.4396	3091|3718|3958|3965|6352|7042	HIF1A|JAK3|LGALS3|LGALS9|CCL5|TGFB2	-7.17282	0	40	0	0	-11.8239	111.169
1	-9.206	GO:1903522	M1	1	0	GO Biological Processes	19	regulation of blood circulation	19_GO:0032501 multicellular organismal process	-9.206	16.1115	11.9732	30238	276	68	10	14.7059	4.29488	1636|2280|3320|4193|4313|5142|5294|6714|7042|7124	ACE|FKBP1A|HSP90AA1|MDM2|MMP2|PDE4B|PIK3CG|SRC|TGFB2|TNF	-7.15147	0	56	0	0	-10.2834	20.4449
1	-9.16055	GO:0097305	M1	1	0	GO Biological Processes	19	response to alcohol	19_GO:0050896 response to stimulus	-9.16055	15.9382	11.9007	30238	279	68	10	14.7059	4.29488	207|2247|3558|4193|5243|5950|6774|7046|7048|7124	AKT1|FGF2|IL2|MDM2|ABCB1|RBP4|STAT3|TGFBR1|TGFBR2|TNF	-7.10993	0	66	1	1	-9.16055	29.0006
1	-9.14552	GO:0071375	M1	1	0	GO Biological Processes	19	cellular response to peptide hormone stimulus	19_GO:0050896 response to stimulus	-9.14552	15.8813	11.8768	30238	280	68	10	14.7059	4.29488	207|1636|3479|3717|3718|4193|4790|5468|6714|6774	AKT1|ACE|IGF1|JAK2|JAK3|MDM2|NFKB1|PPARG|SRC|STAT3	-7.10005	0	36	0	0	-12.2809	15.8813
1	-9.10967	GO:0002700	M1	1	0	GO Biological Processes	19	regulation of production of molecular mediator of immune response	19_GO:0002376 immune system process	-9.10967	19.8123	12.736	30238	202	68	9	13.2353	4.10945	3553|3558|3569|3718|3815|4282|5950|7042|7124	IL1B|IL2|IL6|JAK3|KIT|MIF|RBP4|TGFB2|TNF	-7.06547	0	6	0	0	-20.8962	296.451
1	-9.05318	hsa05415	M1	1	0	KEGG Pathway	24	Diabetic cardiomyopathy		-9.05318	19.5224	12.6331	30238	205	68	9	13.2353	4.10945	207|1215|1636|4313|4318|4790|7042|7046|7048	AKT1|CMA1|ACE|MMP2|MMP9|NFKB1|TGFB2|TGFBR1|TGFBR2	-7.01532	0	19	0	0	-16.5242	333.507
1	-9.05086	GO:0051129	M1	1	0	GO Biological Processes	19	negative regulation of cellular component organization	19_GO:0048519 negative regulation of biological process	-9.05086	8.4128	9.69255	30238	740	68	14	20.5882	4.9034	207|1636|1803|2191|3312|3479|3553|3958|4193|5468|6714|7124|7422|407024	AKT1|ACE|DPP4|FAP|HSPA8|IGF1|IL1B|LGALS3|MDM2|PPARG|SRC|TNF|VEGFA|MIR29B1	-7.01427	0	55	0	0	-10.3705	10.6237
1	-9.04573	hsa05135	M1	1	0	KEGG Pathway	24	Yersinia infection		-9.04573	25.7783	13.8505	30238	138	68	8	11.7647	3.90712	207|834|3553|3558|3569|4790|6714|7124	AKT1|CASP1|IL1B|IL2|IL6|NFKB1|SRC|TNF	-7.01266	0	6	0	0	-20.8962	296.451
1	-9.04551	GO:0061383	M1	1	0	GO Biological Processes	19	trabecula morphogenesis	19_GO:0032502 developmental process	-9.04551	58.0013	18.3677	30238	46	68	6	8.82353	3.4396	2280|4313|5950|7042|7046|7422	FKBP1A|MMP2|RBP4|TGFB2|TGFBR1|VEGFA	-7.01266	0	19	0	0	-16.5242	333.507
1	-9.04112	GO:0043542	M1	1	0	GO Biological Processes	19	endothelial cell migration	19_GO:0009987 cellular process	-9.04112	36.6204	15.6127	30238	85	68	7	10.2941	3.68511	207|1803|2191|2247|6280|7046|7422	AKT1|DPP4|FAP|FGF2|S100A9|TGFBR1|VEGFA	-7.00951	0	19	0	0	-16.5242	333.507
1	-9.03708	GO:0002252	M1	1	0	GO Biological Processes	19	immune effector process	19_GO:0002376 immune system process	-9.03708	10.89	10.4786	30238	490	68	12	17.6471	4.62297	1636|1991|3383|3558|3569|3683|3717|3815|5294|6714|6774|7124	ACE|ELANE|ICAM1|IL2|IL6|ITGAL|JAK2|KIT|PIK3CG|SRC|STAT3|TNF	-7.00672	0	22	0	0	-15.5063	20.0305
1	-8.98385	GO:0045121	M1	1	0	GO Cellular Components	20	membrane raft		-8.98385	15.281	11.6215	30238	291	68	10	14.7059	4.29488	909|929|1803|1956|3383|3717|6714|7046|7048|7124	CD1A|CD14|DPP4|EGFR|ICAM1|JAK2|SRC|TGFBR1|TGFBR2|TNF	-6.95595	0	70	1	1	-8.98385	102.618
1	-8.95516	GO:0098857	M1	1	0	GO Cellular Components	20	membrane microdomain		-8.95516	15.1767	11.5766	30238	293	68	10	14.7059	4.29488	909|929|1803|1956|3383|3717|6714|7046|7048|7124	CD1A|CD14|DPP4|EGFR|ICAM1|JAK2|SRC|TGFBR1|TGFBR2|TNF	-6.92971	0	70	0	0	-8.98385	102.618
1	-8.94382	GO:0040008	M1	1	0	GO Biological Processes	19	regulation of growth	19_GO:0040007 growth	-8.94382	9.30885	9.93235	30238	621	68	13	19.1176	4.76859	207|1956|2247|3091|3479|3558|5950|6280|6774|7042|7046|7422|407024	AKT1|EGFR|FGF2|HIF1A|IGF1|IL2|RBP4|S100A9|STAT3|TGFB2|TGFBR1|VEGFA|MIR29B1	-6.9196	0	19	0	0	-16.5242	333.507
1	-8.89921	GO:0009897	M1	1	0	GO Cellular Components	20	external side of plasma membrane		-8.89921	12.4148	10.8274	30238	394	68	11	16.1765	4.4655	909|929|1508|1636|3383|3815|5243|5328|6403|7048|7124	CD1A|CD14|CTSB|ACE|ICAM1|KIT|ABCB1|PLAU|SELP|TGFBR2|TNF	-6.87834	0	45	0	0	-11.2238	13.3403
1	-8.89866	GO:0001101	M1	1	0	GO Biological Processes	19	response to acid chemical	19_GO:0050896 response to stimulus	-8.89866	24.7042	13.5364	30238	144	68	8	11.7647	3.90712	836|1786|1956|4313|4314|5243|7124|7422	CASP3|DNMT1|EGFR|MMP2|MMP3|ABCB1|TNF|VEGFA	-6.87834	0	71	1	1	-8.89866	49.4085
1	-8.89771	GO:0150078	M1	1	0	GO Biological Processes	19	positive regulation of neuroinflammatory response	19_GO:0048518 positive regulation of biological process	-8.89771	101.063	22.2896	30238	22	68	5	7.35294	3.16513	3553|3569|4317|6352|7124	IL1B|IL6|MMP8|CCL5|TNF	-6.87834	0	6	0	0	-20.8962	296.451
1	-8.88433	GO:0062197	M1	1	0	GO Biological Processes	19	cellular response to chemical stress	19_GO:0050896 response to stimulus	-8.88433	14.922	11.4662	30238	298	68	10	14.7059	4.29488	834|836|3091|3569|4193|4313|4314|5243|5743|6714	CASP1|CASP3|HIF1A|IL6|MDM2|MMP2|MMP3|ABCB1|PTGS2|SRC	-6.86617	0	37	0	0	-12.2473	25.0131
1	-8.84128	GO:0044093	M1	1	0	GO Biological Processes	19	positive regulation of molecular function	19_GO:0065007 biological regulation	-8.84128	10.463	10.2321	30238	510	68	12	17.6471	4.62297	207|1991|2099|2247|3479|3717|3815|3965|4318|5294|6714|7124	AKT1|ELANE|ESR1|FGF2|IGF1|JAK2|KIT|LGALS9|MMP9|PIK3CG|SRC|TNF	-6.82431	0	8	0	0	-19.9607	111.169
1	-8.81477	GO:0070372	M1	1	0	GO Biological Processes	19	regulation of ERK1 and ERK2 cascade	19_GO:0050896 response to stimulus	-8.81477	14.6758	11.3585	30238	303	68	10	14.7059	4.29488	1956|2247|3383|3479|3553|3965|4282|6714|7124|7422	EGFR|FGF2|ICAM1|IGF1|IL1B|LGALS9|MIF|SRC|TNF|VEGFA	-6.8002	0	8	0	0	-19.9607	111.169
1	-8.79732	GO:0043491	M1	1	0	GO Biological Processes	19	phosphatidylinositol 3-kinase/protein kinase B signal transduction	19_GO:0050896 response to stimulus	-8.79732	33.8341	14.9741	30238	92	68	7	10.2941	3.68511	207|1956|2247|3479|5294|6774|7124	AKT1|EGFR|FGF2|IGF1|PIK3CG|STAT3|TNF	-6.78394	0	27	0	0	-13.7644	77.8184
1	-8.78416	GO:0001501	M1	1	0	GO Biological Processes	19	skeletal system development	19_GO:0032502 developmental process	-8.78416	10.3413	10.1608	30238	516	68	12	17.6471	4.62297	2247|3091|3479|4313|4318|5950|6714|7042|7046|7048|7421|7422	FGF2|HIF1A|IGF1|MMP2|MMP9|RBP4|SRC|TGFB2|TGFBR1|TGFBR2|VDR|VEGFA	-6.77197	0	19	0	0	-16.5242	333.507
1	-8.77802	GO:0051046	M1	1	0	GO Biological Processes	19	regulation of secretion	19_GO:0051179 localization	-8.77802	9.0184	9.74157	30238	641	68	13	19.1176	4.76859	3091|3479|3553|3569|3717|3965|4282|5468|5950|6352|7042|7124|407024	HIF1A|IGF1|IL1B|IL6|JAK2|LGALS9|MIF|PPARG|RBP4|CCL5|TGFB2|TNF|MIR29B1	-6.76701	0	41	0	0	-11.7942	17.4073
1	-8.7488	GO:0008016	M1	1	0	GO Biological Processes	19	regulation of heart contraction	19_GO:0032501 multicellular organismal process	-8.7488	18.0274	12.0889	30238	222	68	9	13.2353	4.10945	1636|2280|3320|4193|5142|5294|6714|7042|7124	ACE|FKBP1A|HSP90AA1|MDM2|PDE4B|PIK3CG|SRC|TGFB2|TNF	-6.74015	0	56	0	0	-10.2834	20.4449
1	-8.74649	GO:0046649	M1	1	0	GO Biological Processes	19	lymphocyte activation	19_GO:0002376 immune system process	-8.74649	10.2618	10.114	30238	520	68	12	17.6471	4.62297	1803|2280|3383|3558|3569|3683|3717|3718|3815|3958|5294|6774	DPP4|FKBP1A|ICAM1|IL2|IL6|ITGAL|JAK2|JAK3|KIT|LGALS3|PIK3CG|STAT3	-6.74013	0	22	0	0	-15.5063	20.0305
1	-8.74643	GO:0019207	M1	1	0	GO Molecular Functions	21	kinase regulator activity		-8.74643	14.4375	11.2533	30238	308	68	10	14.7059	4.29488	207|836|1956|3326|3479|3558|6352|6714|7048|7422	AKT1|CASP3|EGFR|HSP90AB1|IGF1|IL2|CCL5|SRC|TGFBR2|VEGFA	-6.74013	0	49	0	0	-10.7528	106.722
1	-8.71235	GO:0002687	M1	1	0	GO Biological Processes	19	positive regulation of leukocyte migration	19_GO:0040011 locomotion	-8.71235	23.404	13.1462	30238	152	68	8	11.7647	3.90712	3383|3569|3958|3965|6352|6403|7124|7422	ICAM1|IL6|LGALS3|LGALS9|CCL5|SELP|TNF|VEGFA	-6.70722	0	31	0	0	-12.7849	83.3768
1	-8.64725	GO:0042593	M1	1	0	GO Biological Processes	19	glucose homeostasis	19_GO:0042592 homeostatic process	-8.64725	17.553	11.911	30238	228	68	9	13.2353	4.10945	207|1215|3091|3383|3479|3569|5468|5950|6774	AKT1|CMA1|HIF1A|ICAM1|IGF1|IL6|PPARG|RBP4|STAT3	-6.64677	0	30	0	0	-12.8747	55.5846
1	-8.64217	GO:0009615	M1	1	0	GO Biological Processes	19	response to virus	19_GO:0044419 biological process involved in interspecies interaction between organisms	-8.64217	11.7301	10.4748	30238	417	68	11	16.1765	4.4655	834|3091|3320|3569|3717|3965|4321|4790|6352|7124|407024	CASP1|HIF1A|HSP90AA1|IL6|JAK2|LGALS9|MMP12|NFKB1|CCL5|TNF|MIR29B1	-6.64284	0	34	0	0	-12.3299	44.9673
1	-8.6306	GO:0033500	M1	1	0	GO Biological Processes	19	carbohydrate homeostasis	19_GO:0042592 homeostatic process	-8.6306	17.4764	11.882	30238	229	68	9	13.2353	4.10945	207|1215|3091|3383|3479|3569|5468|5950|6774	AKT1|CMA1|HIF1A|ICAM1|IGF1|IL6|PPARG|RBP4|STAT3	-6.63242	0	30	0	0	-12.8747	55.5846
1	-8.61113	GO:0030593	M1	1	0	GO Biological Processes	19	neutrophil chemotaxis	19_GO:0040011 locomotion	-8.61113	49.4085	16.9031	30238	54	68	6	8.82353	3.4396	3553|3958|5142|5294|6280|7042	IL1B|LGALS3|PDE4B|PIK3CG|S100A9|TGFB2	-6.61524	0	20	0	0	-16.2021	49.4085
1	-8.58715	GO:0060562	M1	1	0	GO Biological Processes	19	epithelial tube morphogenesis	19_GO:0032502 developmental process	-8.58715	13.8961	11.0104	30238	320	68	10	14.7059	4.29488	836|2099|2247|3091|3479|6714|7042|7048|7421|7422	CASP3|ESR1|FGF2|HIF1A|IGF1|SRC|TGFB2|TGFBR2|VDR|VEGFA	-6.5924	0	11	0	0	-19	58.0013
1	-8.56698	GO:0040013	M1	1	0	GO Biological Processes	19	negative regulation of locomotion	19_GO:0040011 locomotion	-8.56698	11.5364	10.3729	30238	424	68	11	16.1765	4.4655	207|1803|1991|2247|4282|4286|5468|6774|7046|7124|407024	AKT1|DPP4|ELANE|FGF2|MIF|MITF|PPARG|STAT3|TGFBR1|TNF|MIR29B1	-6.57337	0	72	1	1	-8.56698	11.5364
1	-8.56123	GO:0048872	M1	1	0	GO Biological Processes	19	homeostasis of number of cells	19_GO:0042592 homeostatic process	-8.56123	13.8098	10.9712	30238	322	68	10	14.7059	4.29488	207|836|3091|3569|3717|3718|3815|5142|7042|7422	AKT1|CASP3|HIF1A|IL6|JAK2|JAK3|KIT|PDE4B|TGFB2|VEGFA	-6.56989	0	50	0	0	-10.6457	38.6675
1	-8.55766	hsa04217	M1	1	0	KEGG Pathway	24	Necroptosis		-8.55766	22.3737	12.8287	30238	159	68	8	11.7647	3.90712	834|3320|3326|3553|3717|3718|6774|7124	CASP1|HSP90AA1|HSP90AB1|IL1B|JAK2|JAK3|STAT3|TNF	-6.56744	0	64	0	0	-9.34726	98.817
1	-8.54851	GO:0008406	M1	1	0	GO Biological Processes	19	gonad development	19_GO:0022414 reproductive process	-8.54851	17.1029	11.7398	30238	234	68	9	13.2353	4.10945	836|1636|2099|3815|4313|5950|7042|7046|7422	CASP3|ACE|ESR1|KIT|MMP2|RBP4|TGFB2|TGFBR1|VEGFA	-6.55943	0	57	0	0	-10.0429	63.5252
1	-8.48449	GO:0030099	M1	1	0	GO Biological Processes	19	myeloid cell differentiation	19_GO:0032502 developmental process	-8.48449	13.5572	10.8557	30238	328	68	10	14.7059	4.29488	836|3717|3815|4286|4318|5468|6714|7048|7124|7422	CASP3|JAK2|KIT|MITF|MMP9|PPARG|SRC|TGFBR2|TNF|VEGFA	-6.49957	0	33	0	0	-12.5046	21.1751
1	-8.48417	GO:0005125	M1	1	0	GO Molecular Functions	21	cytokine activity		-8.48417	16.8155	11.6291	30238	238	68	9	13.2353	4.10945	2247|3553|3558|3569|4282|6352|7042|7124|7422	FGF2|IL1B|IL2|IL6|MIF|CCL5|TGFB2|TNF|VEGFA	-6.49957	0	14	0	0	-18.3028	114.02
1	-8.48113	GO:0071229	M1	1	0	GO Biological Processes	19	cellular response to acid chemical	19_GO:0050896 response to stimulus	-8.48113	30.517	14.1764	30238	102	68	7	10.2941	3.68511	1786|1956|4313|4314|5243|7124|7422	DNMT1|EGFR|MMP2|MMP3|ABCB1|TNF|VEGFA	-6.49764	0	71	0	0	-8.89866	49.4085
1	-8.46827	GO:0045137	M1	1	0	GO Biological Processes	19	development of primary sexual characteristics	19_GO:0022414 reproductive process	-8.46827	16.7451	11.6019	30238	239	68	9	13.2353	4.10945	836|1636|2099|3815|4313|5950|7042|7046|7422	CASP3|ACE|ESR1|KIT|MMP2|RBP4|TGFB2|TGFBR1|VEGFA	-6.48588	0	57	0	0	-10.0429	63.5252
1	-8.42184	GO:0032642	M1	1	0	GO Biological Processes	19	regulation of chemokine production	19_GO:0032501 multicellular organismal process	-8.42184	29.9301	14.0306	30238	104	68	7	10.2941	3.68511	1991|3091|3553|3569|3965|4282|7124	ELANE|HIF1A|IL1B|IL6|LGALS9|MIF|TNF	-6.443	0	6	0	0	-20.8962	296.451
1	-8.41497	GO:1902894	M1	1	0	GO Biological Processes	19	negative regulation of miRNA transcription	19_GO:0048519 negative regulation of biological process	-8.41497	82.3475	20.0761	30238	27	68	5	7.35294	3.16513	2099|3091|5468|7124|7422	ESR1|HIF1A|PPARG|TNF|VEGFA	-6.43809	0	75	1	1	-8.41497	82.3475
1	-8.40924	GO:1904951	M1	1	0	GO Biological Processes	19	positive regulation of establishment of protein localization	19_GO:0051179 localization	-8.40924	13.3137	10.7432	30238	334	68	10	14.7059	4.29488	3091|3320|3479|3553|3717|4193|5468|5950|7042|7124	HIF1A|HSP90AA1|IGF1|IL1B|JAK2|MDM2|PPARG|RBP4|TGFB2|TNF	-6.43345	0	41	0	0	-11.7942	17.4073
1	-8.39264	GO:0001776	M1	1	0	GO Biological Processes	19	leukocyte homeostasis	19_GO:0042592 homeostatic process	-8.39264	29.6451	13.9592	30238	105	68	7	10.2941	3.68511	207|836|3091|3569|3718|5142|7042	AKT1|CASP3|HIF1A|IL6|JAK3|PDE4B|TGFB2	-6.42012	0	50	0	0	-10.6457	38.6675
1	-8.39264	GO:0032677	M1	1	0	GO Biological Processes	19	regulation of interleukin-8 production	19_GO:0032501 multicellular organismal process	-8.39264	29.6451	13.9592	30238	105	68	7	10.2941	3.68511	929|1991|3553|3569|3965|6774|7124	CD14|ELANE|IL1B|IL6|LGALS9|STAT3|TNF	-6.42012	0	6	0	0	-20.8962	296.451
1	-8.39264	hsa04064	M1	1	0	KEGG Pathway	24	NF-kappa B signaling pathway		-8.39264	29.6451	13.9592	30238	105	68	7	10.2941	3.68511	929|3383|3553|4790|5328|5743|7124	CD14|ICAM1|IL1B|NFKB1|PLAU|PTGS2|TNF	-6.42012	0	6	0	0	-20.8962	296.451
1	-8.36904	GO:0002573	M1	1	0	GO Biological Processes	19	myeloid leukocyte differentiation	19_GO:0032502 developmental process	-8.36904	21.1751	12.4491	30238	168	68	8	11.7647	3.90712	3815|4286|4318|5468|6714|7048|7124|7422	KIT|MITF|MMP9|PPARG|SRC|TGFBR2|TNF|VEGFA	-6.39975	0	33	0	0	-12.5046	21.1751
1	-8.36904	GO:0030307	M1	1	0	GO Biological Processes	19	positive regulation of cell growth	19_GO:0040007 growth	-8.36904	21.1751	12.4491	30238	168	68	8	11.7647	3.90712	207|1956|3479|3558|6280|7042|7046|7422	AKT1|EGFR|IGF1|IL2|S100A9|TGFB2|TGFBR1|VEGFA	-6.39975	0	19	0	0	-16.5242	333.507
1	-8.3433	GO:0001944	M1	1	0	GO Biological Processes	19	vasculature development	19_GO:0032502 developmental process	-8.3433	9.44446	9.61947	30238	565	68	12	17.6471	4.62297	207|2191|2247|3091|3479|4193|4313|5294|7042|7046|7048|7422	AKT1|FAP|FGF2|HIF1A|IGF1|MDM2|MMP2|PIK3CG|TGFB2|TGFBR1|TGFBR2|VEGFA	-6.37508	0	19	0	0	-16.5242	333.507
1	-8.33029	GO:0002675	M1	1	0	GO Biological Processes	19	positive regulation of acute inflammatory response	19_GO:0048518 positive regulation of biological process	-8.33029	79.4065	19.7057	30238	28	68	5	7.35294	3.16513	3553|3569|5294|5743|7124	IL1B|IL6|PIK3CG|PTGS2|TNF	-6.36315	0	6	0	0	-20.8962	296.451
1	-8.32827	GO:0060135	M1	1	0	GO Biological Processes	19	maternal process involved in female pregnancy	19_GO:0022414 reproductive process	-8.32827	44.4676	16.0005	30238	60	68	6	8.82353	3.4396	207|1508|2099|3965|5743|7421	AKT1|CTSB|ESR1|LGALS9|PTGS2|VDR	-6.36219	0	32	0	0	-12.5278	69.4807
1	-8.31328	GO:0030235	M1	1	0	GO Molecular Functions	21	nitric-oxide synthase regulator activity		-8.31328	177.871	26.5575	30238	10	68	4	5.88235	2.85336	207|2099|3320|3326	AKT1|ESR1|HSP90AA1|HSP90AB1	-6.34827	0	23	0	0	-15.2948	177.871
1	-8.28908	GO:0010720	M1	1	0	GO Biological Processes	19	positive regulation of cell development	19_GO:0032502 developmental process	-8.28908	10.8458	10.0014	30238	451	68	11	16.1765	4.4655	2247|3091|3553|3558|3569|3815|3965|5243|7048|7124|7422	FGF2|HIF1A|IL1B|IL2|IL6|KIT|LGALS9|ABCB1|TGFBR2|TNF|VEGFA	-6.32619	0	43	0	0	-11.6454	78.4723
1	-8.27873	hsa04620	M1	1	0	KEGG Pathway	24	Toll-like receptor signaling pathway		-8.27873	28.5572	13.6833	30238	109	68	7	10.2941	3.68511	207|929|3553|3569|4790|6352|7124	AKT1|CD14|IL1B|IL6|NFKB1|CCL5|TNF	-6.31796	0	6	0	0	-20.8962	296.451
1	-8.2669	GO:0046903	M1	1	0	GO Biological Processes	19	secretion	19_GO:0051179 localization	-8.2669	9.29637	9.5272	30238	574	68	12	17.6471	4.62297	834|1636|3091|3569|3815|4316|5243|5294|5743|6352|7421|7422	CASP1|ACE|HIF1A|IL6|KIT|MMP7|ABCB1|PIK3CG|PTGS2|CCL5|VDR|VEGFA	-6.30717	0	77	1	1	-8.2669	28.0427
1	-8.25094	GO:0004222	M1	1	0	GO Molecular Functions	21	metalloendopeptidase activity		-8.25094	28.2976	13.6167	30238	110	68	7	10.2941	3.68511	1636|4313|4314|4316|4317|4318|4321	ACE|MMP2|MMP3|MMP7|MMP8|MMP9|MMP12	-6.29436	0	26	0	0	-13.8107	103.758
1	-8.24886	GO:2000629	M1	1	0	GO Biological Processes	19	negative regulation of miRNA metabolic process	19_GO:0048519 negative regulation of biological process	-8.24886	76.6684	19.3545	30238	29	68	5	7.35294	3.16513	2099|3091|5468|7124|7422	ESR1|HIF1A|PPARG|TNF|VEGFA	-6.29436	0	75	0	0	-8.41497	82.3475
1	-8.22342	GO:0070555	M1	1	0	GO Biological Processes	19	response to interleukin-1	19_GO:0050896 response to stimulus	-8.22342	28.0427	13.5509	30238	111	68	7	10.2941	3.68511	834|3091|3553|3965|4313|6352|6714	CASP1|HIF1A|IL1B|LGALS9|MMP2|CCL5|SRC	-6.271	0	77	0	0	-8.2669	28.0427
1	-8.21669	GO:0051604	M1	1	0	GO Biological Processes	19	protein maturation	19_GO:0009987 cellular process	-8.21669	9.2002	9.46681	30238	580	68	12	17.6471	4.62297	207|834|836|1215|1636|1803|2280|3308|3312|3320|3326|5328	AKT1|CASP1|CASP3|CMA1|ACE|DPP4|FKBP1A|HSPA4|HSPA8|HSP90AA1|HSP90AB1|PLAU	-6.2653	0	80	1	1	-8.21669	38.6675
1	-8.16916	GO:0032760	M1	1	0	GO Biological Processes	19	positive regulation of tumor necrosis factor production	19_GO:0048518 positive regulation of biological process	-8.16916	27.5463	13.422	30238	113	68	7	10.2941	3.68511	929|3569|3717|3965|4282|4317|6774	CD14|IL6|JAK2|LGALS9|MIF|MMP8|STAT3	-6.22085	0	82	1	1	-8.16916	41.6884
1	-8.11472	GO:0001936	M1	1	0	GO Biological Processes	19	regulation of endothelial cell proliferation	19_GO:0050789 regulation of biological process	-8.11472	19.6542	11.9503	30238	181	68	8	11.7647	3.90712	207|2247|3091|5468|6774|7046|7124|7422	AKT1|FGF2|HIF1A|PPARG|STAT3|TGFBR1|TNF|VEGFA	-6.16947	0	19	0	0	-16.5242	333.507
1	-8.10652	GO:0045927	M1	1	0	GO Biological Processes	19	positive regulation of growth	19_GO:0040007 growth	-8.10652	15.2171	10.9937	30238	263	68	9	13.2353	4.10945	207|1956|2247|3479|3558|6280|7042|7046|7422	AKT1|EGFR|FGF2|IGF1|IL2|S100A9|TGFB2|TGFBR1|VEGFA	-6.16229	0	19	0	0	-16.5242	333.507
1	-8.09222	GO:0002703	M1	1	0	GO Biological Processes	19	regulation of leukocyte mediated immunity	19_GO:0002376 immune system process	-8.09222	15.1594	10.9701	30238	264	68	9	13.2353	4.10945	909|3383|3553|3558|3569|3718|3815|3965|7124	CD1A|ICAM1|IL1B|IL2|IL6|JAK3|KIT|LGALS9|TNF	-6.149	0	6	0	0	-20.8962	296.451
1	-8.08963	GO:0032651	M1	1	0	GO Biological Processes	19	regulation of interleukin-1 beta production	19_GO:0032501 multicellular organismal process	-8.08963	26.8339	13.2347	30238	116	68	7	10.2941	3.68511	834|3479|3569|3717|3965|6774|7124	CASP1|IGF1|IL6|JAK2|LGALS9|STAT3|TNF	-6.14743	0	64	0	0	-9.34726	98.817
1	-8.07401	GO:0032731	M1	1	0	GO Biological Processes	19	positive regulation of interleukin-1 beta production	19_GO:0048518 positive regulation of biological process	-8.07401	40.4251	15.2223	30238	66	68	6	8.82353	3.4396	834|3569|3717|3965|6774|7124	CASP1|IL6|JAK2|LGALS9|STAT3|TNF	-6.13382	0	64	0	0	-9.34726	98.817
1	-8.06361	GO:1903557	M1	1	0	GO Biological Processes	19	positive regulation of tumor necrosis factor superfamily cytokine production	19_GO:0048518 positive regulation of biological process	-8.06361	26.6046	13.1738	30238	117	68	7	10.2941	3.68511	929|3569|3717|3965|4282|4317|6774	CD14|IL6|JAK2|LGALS9|MIF|MMP8|STAT3	-6.12442	0	82	0	0	-8.16916	41.6884
1	-8.04967	GO:0030522	M1	1	0	GO Biological Processes	19	intracellular receptor signaling pathway	19_GO:0050896 response to stimulus	-8.04967	14.9891	10.9001	30238	267	68	9	13.2353	4.10945	207|2099|3479|3717|5468|6714|6774|7124|7421	AKT1|ESR1|IGF1|JAK2|PPARG|SRC|STAT3|TNF|VDR	-6.11149	0	11	0	0	-19	58.0013
1	-8.03403	GO:1990266	M1	1	0	GO Biological Processes	19	neutrophil migration	19_GO:0002376 immune system process	-8.03403	39.8218	15.1027	30238	67	68	6	8.82353	3.4396	3553|3958|5142|5294|6280|7042	IL1B|LGALS3|PDE4B|PIK3CG|S100A9|TGFB2	-6.09784	0	20	0	0	-16.2021	49.4085
1	-8.02177	GO:0010575	M1	1	0	GO Biological Processes	19	positive regulation of vascular endothelial growth factor production	19_GO:0048518 positive regulation of biological process	-8.02177	69.4807	18.4006	30238	32	68	5	7.35294	3.16513	3091|3553|3569|5743|6774	HIF1A|IL1B|IL6|PTGS2|STAT3	-6.08757	0	84	1	1	-8.02177	69.4807
1	-8.01225	GO:0071674	M1	1	0	GO Biological Processes	19	mononuclear cell migration	19_GO:0002376 immune system process	-8.01225	26.1574	13.0544	30238	119	68	7	10.2941	3.68511	3383|3569|3683|3958|4313|5294|6352	ICAM1|IL6|ITGAL|LGALS3|MMP2|PIK3CG|CCL5	-6.07904	0	58	0	0	-9.84988	78.4723
1	-7.9421	GO:1903131	M1	1	0	GO Biological Processes	19	mononuclear cell differentiation	19_GO:0032502 developmental process	-7.9421	11.8897	10.0604	30238	374	68	10	14.7059	4.29488	3558|3569|3717|3718|3815|4318|5468|6774|7048|7422	IL2|IL6|JAK2|JAK3|KIT|MMP9|PPARG|STAT3|TGFBR2|VEGFA	-6.01673	0	33	0	0	-12.5046	21.1751
1	-7.93691	GO:0032649	M1	1	0	GO Biological Processes	19	regulation of type II interferon production	19_GO:0032501 multicellular organismal process	-7.93691	25.5142	12.8806	30238	122	68	7	10.2941	3.68511	929|3553|3558|3717|3965|5142|7124	CD14|IL1B|IL2|JAK2|LGALS9|PDE4B|TNF	-6.01252	0	64	0	0	-9.34726	98.817
1	-7.92503	GO:0002699	M1	1	0	GO Biological Processes	19	positive regulation of immune effector process	19_GO:0002376 immune system process	-7.92503	14.5003	10.6967	30238	276	68	9	13.2353	4.10945	909|3553|3558|3569|3815|3965|4282|5950|7124	CD1A|IL1B|IL2|IL6|KIT|LGALS9|MIF|RBP4|TNF	-6.00161	0	6	0	0	-20.8962	296.451
1	-7.89661	hsa04062	M1	1	0	KEGG Pathway	24	Chemokine signaling pathway		-7.89661	18.4322	11.534	30238	193	68	8	11.7647	3.90712	207|3717|3718|4790|5294|6352|6714|6774	AKT1|JAK2|JAK3|NFKB1|PIK3CG|CCL5|SRC|STAT3	-5.97511	0	28	0	0	-13.7021	130.787
1	-7.88284	GO:0071354	M1	1	0	GO Biological Processes	19	cellular response to interleukin-6	19_GO:0050896 response to stimulus	-7.88284	65.3936	17.8355	30238	34	68	5	7.35294	3.16513	3569|3717|4790|6714|6774	IL6|JAK2|NFKB1|SRC|STAT3	-5.96422	0	28	0	0	-13.7021	130.787
1	-7.88019	hsa04917	M1	1	0	KEGG Pathway	24	Prolactin signaling pathway		-7.88019	37.5783	14.6495	30238	71	68	6	8.82353	3.4396	207|2099|3717|4790|6714|6774	AKT1|ESR1|JAK2|NFKB1|SRC|STAT3	-5.96349	0	28	0	0	-13.7021	130.787
1	-7.86166	GO:1904018	M1	1	0	GO Biological Processes	19	positive regulation of vasculature development	19_GO:0032502 developmental process	-7.86166	18.2431	11.4683	30238	195	68	8	11.7647	3.90712	1215|2247|3091|3553|6774|7046|7048|7422	CMA1|FGF2|HIF1A|IL1B|STAT3|TGFBR1|TGFBR2|VEGFA	-5.94685	0	43	0	0	-11.6454	78.4723
1	-7.84433	GO:0032680	M1	1	0	GO Biological Processes	19	regulation of tumor necrosis factor production	19_GO:0032501 multicellular organismal process	-7.84433	18.1501	11.4358	30238	196	68	8	11.7647	3.90712	929|3479|3569|3717|3965|4282|4317|6774	CD14|IGF1|IL6|JAK2|LGALS9|MIF|MMP8|STAT3	-5.93142	0	82	0	0	-8.16916	41.6884
1	-7.83458	GO:0007423	M1	1	0	GO Biological Processes	19	sensory organ development	19_GO:0032502 developmental process	-7.83458	8.497	9.01331	30238	628	68	12	17.6471	4.62297	1956|2247|3091|3479|3815|4286|5950|6774|7042|7046|7048|7422	EGFR|FGF2|HIF1A|IGF1|KIT|MITF|RBP4|STAT3|TGFB2|TGFBR1|TGFBR2|VEGFA	-5.92261	0	19	0	0	-16.5242	333.507
1	-7.80995	GO:0001959	M1	1	0	GO Biological Processes	19	regulation of cytokine-mediated signaling pathway	19_GO:0050896 response to stimulus	-7.80995	17.9667	11.3715	30238	198	68	8	11.7647	3.90712	834|3091|3569|4317|4321|5468|6352|407024	CASP1|HIF1A|IL6|MMP8|MMP12|PPARG|CCL5|MIR29B1	-5.9008	0	34	0	0	-12.3299	44.9673
1	-7.80668	GO:0032722	M1	1	0	GO Biological Processes	19	positive regulation of chemokine production	19_GO:0048518 positive regulation of biological process	-7.80668	36.5488	14.4368	30238	73	68	6	8.82353	3.4396	3091|3553|3569|3965|4282|7124	HIF1A|IL1B|IL6|LGALS9|MIF|TNF	-5.90033	0	6	0	0	-20.8962	296.451
1	-7.80668	hsa05218	M1	1	0	KEGG Pathway	24	Melanoma		-7.80668	36.5488	14.4368	30238	73	68	6	8.82353	3.4396	207|1956|2247|3479|4193|4286	AKT1|EGFR|FGF2|IGF1|MDM2|MITF	-5.90033	0	49	0	0	-10.7528	106.722
1	-7.80183	GO:0006979	M1	1	0	GO Biological Processes	19	response to oxidative stress	19_GO:0050896 response to stimulus	-7.80183	11.4903	9.86057	30238	387	68	10	14.7059	4.29488	207|836|3091|3569|3717|4193|4313|4314|5743|6714	AKT1|CASP3|HIF1A|IL6|JAK2|MDM2|MMP2|MMP3|PTGS2|SRC	-5.89641	0	37	0	0	-12.2473	25.0131
1	-7.79193	GO:0010717	M1	1	0	GO Biological Processes	19	regulation of epithelial to mesenchymal transition	19_GO:0032502 developmental process	-7.79193	24.3182	12.5511	30238	128	68	7	10.2941	3.68511	3553|3569|7042|7046|7048|7422|407024	IL1B|IL6|TGFB2|TGFBR1|TGFBR2|VEGFA|MIR29B1	-5.89112	0	19	0	0	-16.5242	333.507
1	-7.79193	GO:0045860	M1	1	0	GO Biological Processes	19	positive regulation of protein kinase activity	19_GO:0048518 positive regulation of biological process	-7.79193	24.3182	12.5511	30238	128	68	7	10.2941	3.68511	1991|2247|3479|3717|5294|6714|7124	ELANE|FGF2|IGF1|JAK2|PIK3CG|SRC|TNF	-5.89112	0	8	0	0	-19.9607	111.169
1	-7.7597	GO:0030336	M1	1	0	GO Biological Processes	19	negative regulation of cell migration	19_GO:0040011 locomotion	-7.7597	11.3728	9.801	30238	391	68	10	14.7059	4.29488	207|1803|2247|4282|4286|5468|6774|7046|7124|407024	AKT1|DPP4|FGF2|MIF|MITF|PPARG|STAT3|TGFBR1|TNF|MIR29B1	-5.86554	0	72	0	0	-8.56698	11.5364
1	-7.75907	GO:1903555	M1	1	0	GO Biological Processes	19	regulation of tumor necrosis factor superfamily cytokine production	19_GO:0032501 multicellular organismal process	-7.75907	17.6986	11.2768	30238	201	68	8	11.7647	3.90712	929|3479|3569|3717|3965|4282|4317|6774	CD14|IGF1|IL6|JAK2|LGALS9|MIF|MMP8|STAT3	-5.86554	0	82	0	0	-8.16916	41.6884
1	-7.75249	GO:0007548	M1	1	0	GO Biological Processes	19	sex differentiation	19_GO:0022414 reproductive process	-7.75249	13.8481	10.4191	30238	289	68	9	13.2353	4.10945	836|1636|2099|3815|4313|5950|7042|7046|7422	CASP3|ACE|ESR1|KIT|MMP2|RBP4|TGFB2|TGFBR1|VEGFA	-5.85986	0	57	0	0	-10.0429	63.5252
1	-7.7452	GO:0002718	M1	1	0	GO Biological Processes	19	regulation of cytokine production involved in immune response	19_GO:0002376 immune system process	-7.7452	23.9441	12.4462	30238	130	68	7	10.2941	3.68511	3553|3569|3718|3815|4282|7042|7124	IL1B|IL6|JAK3|KIT|MIF|TGFB2|TNF	-5.85437	0	6	0	0	-20.8962	296.451
1	-7.7452	GO:0043200	M1	1	0	GO Biological Processes	19	response to amino acid	19_GO:0050896 response to stimulus	-7.7452	23.9441	12.4462	30238	130	68	7	10.2941	3.68511	836|1786|1956|4313|4314|5243|7124	CASP3|DNMT1|EGFR|MMP2|MMP3|ABCB1|TNF	-5.85437	0	71	0	0	-8.89866	49.4085
1	-7.66586	GO:0032732	M1	1	0	GO Biological Processes	19	positive regulation of interleukin-1 production	19_GO:0048518 positive regulation of biological process	-7.66586	34.6501	14.0361	30238	77	68	6	8.82353	3.4396	834|3569|3717|3965|6774|7124	CASP1|IL6|JAK2|LGALS9|STAT3|TNF	-5.78038	0	64	0	0	-9.34726	98.817
1	-7.66586	hsa05220	M1	1	0	KEGG Pathway	24	Chronic myeloid leukemia		-7.66586	34.6501	14.0361	30238	77	68	6	8.82353	3.4396	207|4193|4790|7042|7046|7048	AKT1|MDM2|NFKB1|TGFB2|TGFBR1|TGFBR2	-5.78038	0	19	0	0	-16.5242	333.507
1	-7.65397	GO:0003206	M1	1	0	GO Biological Processes	19	cardiac chamber morphogenesis	19_GO:0032502 developmental process	-7.65397	23.2294	12.2434	30238	134	68	7	10.2941	3.68511	2280|3091|4193|5950|7042|7046|7048	FKBP1A|HIF1A|MDM2|RBP4|TGFB2|TGFBR1|TGFBR2	-5.76938	0	19	0	0	-16.5242	333.507
1	-7.6409	GO:0009896	M1	1	0	GO Biological Processes	19	positive regulation of catabolic process	19_GO:0048518 positive regulation of biological process	-7.6409	8.1592	8.78742	30238	654	68	12	17.6471	4.62297	207|3091|3320|3479|3553|3569|3717|4193|6714|6774|7124|407024	AKT1|HIF1A|HSP90AA1|IGF1|IL1B|IL6|JAK2|MDM2|SRC|STAT3|TNF|MIR29B1	-5.75807	0	30	0	0	-12.8747	55.5846
1	-7.63186	GO:0006970	M1	1	0	GO Biological Processes	19	response to osmotic stress	19_GO:0050896 response to stimulus	-7.63186	34.2059	13.9406	30238	78	68	6	8.82353	3.4396	834|836|3320|5243|5743|7124	CASP1|CASP3|HSP90AA1|ABCB1|PTGS2|TNF	-5.7512	0	52	0	0	-10.6231	95.2878
1	-7.62965	GO:0030296	M1	1	0	GO Molecular Functions	21	protein tyrosine kinase activator activity		-7.62965	58.5101	16.841	30238	38	68	5	7.35294	3.16513	1956|3479|6352|6714|7422	EGFR|IGF1|CCL5|SRC|VEGFA	-5.7512	0	49	0	0	-10.7528	106.722
1	-7.62965	GO:0060416	M1	1	0	GO Biological Processes	19	response to growth hormone	19_GO:0050896 response to stimulus	-7.62965	58.5101	16.841	30238	38	68	5	7.35294	3.16513	207|3479|3717|3718|6774	AKT1|IGF1|JAK2|JAK3|STAT3	-5.7512	0	28	0	0	-13.7021	130.787
1	-7.62965	GO:0070229	M1	1	0	GO Biological Processes	19	negative regulation of lymphocyte apoptotic process	19_GO:0048519 negative regulation of biological process	-7.62965	58.5101	16.841	30238	38	68	5	7.35294	3.16513	3091|3558|3718|4282|6352	HIF1A|IL2|JAK3|MIF|CCL5	-5.7512	0	40	0	0	-11.8239	111.169
1	-7.62965	GO:0070741	M1	1	0	GO Biological Processes	19	response to interleukin-6	19_GO:0050896 response to stimulus	-7.62965	58.5101	16.841	30238	38	68	5	7.35294	3.16513	3569|3717|4790|6714|6774	IL6|JAK2|NFKB1|SRC|STAT3	-5.7512	0	28	0	0	-13.7021	130.787
1	-7.61113	GO:0002822	M1	1	0	GO Biological Processes	19	regulation of adaptive immune response based on somatic recombination of immune receptors built from immunoglobulin superfamily domains	19_GO:0002376 immune system process	-7.61113	16.9401	11.0046	30238	210	68	8	11.7647	3.90712	909|3553|3558|3569|3717|3718|3965|7124	CD1A|IL1B|IL2|IL6|JAK2|JAK3|LGALS9|TNF	-5.73443	0	6	0	0	-20.8962	296.451
1	-7.61113	GO:0060759	M1	1	0	GO Biological Processes	19	regulation of response to cytokine stimulus	19_GO:0050896 response to stimulus	-7.61113	16.9401	11.0046	30238	210	68	8	11.7647	3.90712	834|3091|3569|4317|4321|5468|6352|407024	CASP1|HIF1A|IL6|MMP8|MMP12|PPARG|CCL5|MIR29B1	-5.73443	0	34	0	0	-12.3299	44.9673
1	-7.60944	GO:0032652	M1	1	0	GO Biological Processes	19	regulation of interleukin-1 production	19_GO:0032501 multicellular organismal process	-7.60944	22.8878	12.1453	30238	136	68	7	10.2941	3.68511	834|3479|3569|3717|3965|6774|7124	CASP1|IGF1|IL6|JAK2|LGALS9|STAT3|TNF	-5.7336	0	64	0	0	-9.34726	98.817
1	-7.60577	GO:2000146	M1	1	0	GO Biological Processes	19	negative regulation of cell motility	19_GO:0040011 locomotion	-7.60577	10.9526	9.58507	30238	406	68	10	14.7059	4.29488	207|1803|2247|4282|4286|5468|6774|7046|7124|407024	AKT1|DPP4|FGF2|MIF|MITF|PPARG|STAT3|TGFBR1|TNF|MIR29B1	-5.7308	0	72	0	0	-8.56698	11.5364
1	-7.59832	hsa05140	M1	1	0	KEGG Pathway	24	Leishmaniasis		-7.59832	33.7729	13.847	30238	79	68	6	8.82353	3.4396	3553|3717|4790|5743|7042|7124	IL1B|JAK2|NFKB1|PTGS2|TGFB2|TNF	-5.72421	0	6	0	0	-20.8962	296.451
1	-7.58743	GO:0033674	M1	1	0	GO Biological Processes	19	positive regulation of kinase activity	19_GO:0048518 positive regulation of biological process	-7.58743	22.7207	12.0971	30238	137	68	7	10.2941	3.68511	1991|2247|3479|3717|5294|6714|7124	ELANE|FGF2|IGF1|JAK2|PIK3CG|SRC|TNF	-5.71418	0	8	0	0	-19.9607	111.169
1	-7.57918	hsa04015	M1	1	0	KEGG Pathway	24	Rap1 signaling pathway		-7.57918	16.7802	10.9463	30238	212	68	8	11.7647	3.90712	207|1956|2247|3479|3683|3815|6714|7422	AKT1|EGFR|FGF2|IGF1|ITGAL|KIT|SRC|VEGFA	-5.7068	0	49	0	0	-10.7528	106.722
1	-7.54754	GO:0050920	M1	1	0	GO Biological Processes	19	regulation of chemotaxis	19_GO:0040011 locomotion	-7.54754	16.6234	10.8889	30238	214	68	8	11.7647	3.90712	1803|1991|2247|3569|3965|4282|6352|7422	DPP4|ELANE|FGF2|IL6|LGALS9|MIF|CCL5|VEGFA	-5.67688	0	31	0	0	-12.7849	83.3768
1	-7.54391	GO:0002020	M1	1	0	GO Molecular Functions	21	protease binding		-7.54391	22.3938	12.002	30238	139	68	7	10.2941	3.68511	836|1803|1991|2191|3815|4282|7124	CASP3|DPP4|ELANE|FAP|KIT|MIF|TNF	-5.67496	0	92	1	1	-7.54391	25.1704
1	-7.53256	hsa04612	M1	1	0	KEGG Pathway	24	Antigen processing and presentation		-7.53256	32.939	13.6649	30238	81	68	6	8.82353	3.4396	1508|3308|3312|3320|3326|7124	CTSB|HSPA4|HSPA8|HSP90AA1|HSP90AB1|TNF	-5.66531	0	44	0	0	-11.6435	95.2878
1	-7.48728	GO:0001568	M1	1	0	GO Biological Processes	19	blood vessel development	19_GO:0032502 developmental process	-7.48728	9.05822	8.97034	30238	540	68	11	16.1765	4.4655	207|2191|2247|3091|4193|4313|5294|7042|7046|7048|7422	AKT1|FAP|FGF2|HIF1A|MDM2|MMP2|PIK3CG|TGFB2|TGFBR1|TGFBR2|VEGFA	-5.62509	0	19	0	0	-16.5242	333.507
1	-7.4685	hsa04623	M1	1	0	KEGG Pathway	24	Cytosolic DNA-sensing pathway		-7.4685	32.1453	13.4893	30238	83	68	6	8.82353	3.4396	834|836|3553|3569|4790|6352	CASP1|CASP3|IL1B|IL6|NFKB1|CCL5	-5.60716	0	63	0	0	-9.36521	254.101
1	-7.45884	GO:0019955	M1	1	0	GO Molecular Functions	21	cytokine binding		-7.45884	21.7674	11.8179	30238	143	68	7	10.2941	3.68511	834|1991|2247|3815|4317|7046|7048	CASP1|ELANE|FGF2|KIT|MMP8|TGFBR1|TGFBR2	-5.59834	0	94	1	1	-7.45884	23.404
1	-7.45483	GO:0031348	M1	1	0	GO Biological Processes	19	negative regulation of defense response	19_GO:0048519 negative regulation of biological process	-7.45483	12.7862	9.95098	30238	313	68	9	13.2353	4.10945	1991|3479|3558|3965|4321|4790|5468|6714|6774	ELANE|IGF1|IL2|LGALS9|MMP12|NFKB1|PPARG|SRC|STAT3	-5.59566	0	36	0	0	-12.2809	15.8813
1	-7.45449	GO:0022408	M1	1	0	GO Biological Processes	19	negative regulation of cell-cell adhesion	19_GO:0048519 negative regulation of biological process	-7.45449	16.1701	10.7212	30238	220	68	8	11.7647	3.90712	207|836|3558|3717|3718|3958|3965|7422	AKT1|CASP3|IL2|JAK2|JAK3|LGALS3|LGALS9|VEGFA	-5.59566	0	40	0	0	-11.8239	111.169
1	-7.44663	GO:0043235	M1	1	0	GO Cellular Components	20	receptor complex		-7.44663	8.97512	8.91959	30238	545	68	11	16.1765	4.4655	929|1956|3326|3569|3683|3717|3815|5468|7046|7048|7421	CD14|EGFR|HSP90AB1|IL6|ITGAL|JAK2|KIT|PPARG|TGFBR1|TGFBR2|VDR	-5.58862	0	95	1	1	-7.44663	8.97512
1	-7.43797	GO:0048754	M1	1	0	GO Biological Processes	19	branching morphogenesis of an epithelial tube	19_GO:0032502 developmental process	-7.43797	21.6162	11.773	30238	144	68	7	10.2941	3.68511	2099|2247|3479|6714|7048|7421|7422	ESR1|FGF2|IGF1|SRC|TGFBR2|VDR|VEGFA	-5.58245	0	11	0	0	-19	58.0013
1	-7.43797	hsa04936	M1	1	0	KEGG Pathway	24	Alcoholic liver disease		-7.43797	21.6162	11.773	30238	144	68	7	10.2941	3.68511	207|836|929|3553|3569|4790|7124	AKT1|CASP3|CD14|IL1B|IL6|NFKB1|TNF	-5.58245	0	6	0	0	-20.8962	296.451
1	-7.40762	GO:0022411	M1	1	0	GO Biological Processes	19	cellular component disassembly	19_GO:0009987 cellular process	-7.40762	12.6249	9.87794	30238	317	68	9	13.2353	4.10945	1215|1991|3312|4313|4314|4316|4317|4318|4321	CMA1|ELANE|HSPA8|MMP2|MMP3|MMP7|MMP8|MMP9|MMP12	-5.55293	0	26	0	0	-13.8107	103.758
1	-7.39667	GO:0002702	M1	1	0	GO Biological Processes	19	positive regulation of production of molecular mediator of immune response	19_GO:0002376 immune system process	-7.39667	21.3201	11.6846	30238	146	68	7	10.2941	3.68511	3553|3558|3569|3815|4282|5950|7124	IL1B|IL2|IL6|KIT|MIF|RBP4|TNF	-5.54452	0	6	0	0	-20.8962	296.451
1	-7.39592	GO:0043085	M1	1	0	GO Biological Processes	19	positive regulation of catalytic activity	19_GO:0065007 biological regulation	-7.39592	12.5852	9.85988	30238	318	68	9	13.2353	4.10945	207|1991|2099|2247|3479|3717|5294|6714|7124	AKT1|ELANE|ESR1|FGF2|IGF1|JAK2|PIK3CG|SRC|TNF	-5.54452	0	8	0	0	-19.9607	111.169
1	-7.39395	GO:0002819	M1	1	0	GO Biological Processes	19	regulation of adaptive immune response	19_GO:0002376 immune system process	-7.39395	15.8813	10.613	30238	224	68	8	11.7647	3.90712	909|3553|3558|3569|3717|3718|3965|7124	CD1A|IL1B|IL2|IL6|JAK2|JAK3|LGALS9|TNF	-5.54337	0	6	0	0	-20.8962	296.451
1	-7.37984	GO:0070102	M1	1	0	GO Biological Processes	19	interleukin-6-mediated signaling pathway	19_GO:0050896 response to stimulus	-7.37984	111.169	20.9264	30238	16	68	4	5.88235	2.85336	3569|3717|6714|6774	IL6|JAK2|SRC|STAT3	-5.5309	0	28	0	0	-13.7021	130.787
1	-7.36213	GO:1905005	M1	1	0	GO Biological Processes	19	regulation of epithelial to mesenchymal transition involved in endocardial cushion formation	19_GO:0032502 developmental process	-7.36213	333.507	31.5733	30238	4	68	3	4.41176	2.49031	7042|7046|7048	TGFB2|TGFBR1|TGFBR2	-5.51643	0	19	0	0	-16.5242	333.507
1	-7.36213	GO:1905007	M1	1	0	GO Biological Processes	19	positive regulation of epithelial to mesenchymal transition involved in endocardial cushion formation	19_GO:0032502 developmental process	-7.36213	333.507	31.5733	30238	4	68	3	4.41176	2.49031	7042|7046|7048	TGFB2|TGFBR1|TGFBR2	-5.51643	0	19	0	0	-16.5242	333.507
1	-7.35598	GO:0045598	M1	1	0	GO Biological Processes	19	regulation of fat cell differentiation	19_GO:0032502 developmental process	-7.35598	21.032	11.5979	30238	148	68	7	10.2941	3.68511	207|3569|5468|5743|7124|7422|407024	AKT1|IL6|PPARG|PTGS2|TNF|VEGFA|MIR29B1	-5.51109	0	96	1	1	-7.35598	31.7626
1	-7.35063	GO:0042056	M1	1	0	GO Molecular Functions	21	chemoattractant activity		-7.35063	51.7066	15.7967	30238	43	68	5	7.35294	3.16513	2247|3958|4282|6352|7422	FGF2|LGALS3|MIF|CCL5|VEGFA	-5.50815	0	31	0	0	-12.7849	83.3768
1	-7.35063	GO:0045123	M1	1	0	GO Biological Processes	19	cellular extravasation	19_GO:0002376 immune system process	-7.35063	51.7066	15.7967	30238	43	68	5	7.35294	3.16513	3383|3683|5294|6403|7124	ICAM1|ITGAL|PIK3CG|SELP|TNF	-5.50815	0	7	0	0	-20.1831	130.787
1	-7.34514	hsa05210	M1	1	0	KEGG Pathway	24	Colorectal cancer		-7.34514	30.6673	13.156	30238	87	68	6	8.82353	3.4396	207|836|1956|7042|7046|7048	AKT1|CASP3|EGFR|TGFB2|TGFBR1|TGFBR2	-5.50426	0	19	0	0	-16.5242	333.507
1	-7.31586	hsa05226	M1	1	0	KEGG Pathway	24	Gastric cancer		-7.31586	20.7516	11.513	30238	150	68	7	10.2941	3.68511	207|1956|2247|5243|7042|7046|7048	AKT1|EGFR|FGF2|ABCB1|TGFB2|TGFBR1|TGFBR2	-5.47596	0	19	0	0	-16.5242	333.507
1	-7.2763	GO:0005178	M1	1	0	GO Molecular Functions	21	integrin binding		-7.2763	20.4785	11.4296	30238	152	68	7	10.2941	3.68511	2191|2247|3383|3479|3553|6403|6714	FAP|FGF2|ICAM1|IGF1|IL1B|SELP|SRC	-5.4402	0	99	1	1	-7.2763	20.4785
1	-7.25673	GO:0055123	M1	1	0	GO Biological Processes	19	digestive system development	19_GO:0032502 developmental process	-7.25673	20.3447	11.3885	30238	153	68	7	10.2941	3.68511	1956|3091|3479|3815|6714|7042|7124	EGFR|HIF1A|IGF1|KIT|SRC|TGFB2|TNF	-5.42432	0	93	0	0	-7.50405	118.58
1	-7.25648	hsa05235	M1	1	0	KEGG Pathway	24	PD-L1 expression and PD-1 checkpoint pathway in cancer		-7.25648	29.6451	12.9205	30238	90	68	6	8.82353	3.4396	207|1956|3091|3717|4790|6774	AKT1|EGFR|HIF1A|JAK2|NFKB1|STAT3	-5.42432	0	28	0	0	-13.7021	130.787
1	-7.2373	GO:2001235	M1	1	0	GO Biological Processes	19	positive regulation of apoptotic signaling pathway	19_GO:0048518 positive regulation of biological process	-7.2373	20.2126	11.3479	30238	154	68	7	10.2941	3.68511	3717|4313|5468|6280|7042|7046|7124	JAK2|MMP2|PPARG|S100A9|TGFB2|TGFBR1|TNF	-5.40748	0	39	0	0	-11.8539	53.3612
1	-7.2329	GO:0048514	M1	1	0	GO Biological Processes	19	blood vessel morphogenesis	19_GO:0032502 developmental process	-7.2329	9.99273	9.07299	30238	445	68	10	14.7059	4.29488	207|2191|2247|3091|4313|5294|7042|7046|7048|7422	AKT1|FAP|FGF2|HIF1A|MMP2|PIK3CG|TGFB2|TGFBR1|TGFBR2|VEGFA	-5.40386	0	19	0	0	-16.5242	333.507
1	-7.19882	GO:0071383	M1	1	0	GO Biological Processes	19	cellular response to steroid hormone stimulus	19_GO:0050896 response to stimulus	-7.19882	19.9534	11.2676	30238	156	68	7	10.2941	3.68511	2099|3312|3479|3717|5243|6714|7421	ESR1|HSPA8|IGF1|JAK2|ABCB1|SRC|VDR	-5.37134	0	11	0	0	-19	58.0013
1	-7.18769	GO:0034762	M1	1	0	GO Biological Processes	19	regulation of transmembrane transport	19_GO:0051179 localization	-7.18769	9.8817	9.01193	30238	450	68	10	14.7059	4.29488	207|2280|3479|3553|4318|5142|5294|7124|7421|407024	AKT1|FKBP1A|IGF1|IL1B|MMP9|PDE4B|PIK3CG|TNF|VDR|MIR29B1	-5.36098	0	56	0	0	-10.2834	20.4449
1	-7.17978	hsa04218	M1	1	0	KEGG Pathway	24	Cellular senescence		-7.17978	19.8263	11.2281	30238	157	68	7	10.2941	3.68511	207|3569|4193|4790|7042|7046|7048	AKT1|IL6|MDM2|NFKB1|TGFB2|TGFBR1|TGFBR2	-5.35462	0	19	0	0	-16.5242	333.507
1	-7.17978	hsa04932	M1	1	0	KEGG Pathway	24	Non-alcoholic fatty liver disease		-7.17978	19.8263	11.2281	30238	157	68	7	10.2941	3.68511	207|836|3553|3569|4790|5468|7124	AKT1|CASP3|IL1B|IL6|NFKB1|PPARG|TNF	-5.35462	0	6	0	0	-20.8962	296.451
1	-7.17679	GO:0010594	M1	1	0	GO Biological Processes	19	regulation of endothelial cell migration	19_GO:0040011 locomotion	-7.17679	14.8846	10.2309	30238	239	68	8	11.7647	3.90712	207|2247|3091|5294|5468|5743|7124|7422	AKT1|FGF2|HIF1A|PIK3CG|PPARG|PTGS2|TNF|VEGFA	-5.3524	0	75	0	0	-8.41497	82.3475
1	-7.1709	GO:0071230	M1	1	0	GO Biological Processes	19	cellular response to amino acid stimulus	19_GO:0050896 response to stimulus	-7.1709	28.6888	12.6962	30238	93	68	6	8.82353	3.4396	1786|1956|4313|4314|5243|7124	DNMT1|EGFR|MMP2|MMP3|ABCB1|TNF	-5.34727	0	71	0	0	-8.89866	49.4085
1	-7.15128	GO:0060443	M1	1	0	GO Biological Processes	19	mammary gland morphogenesis	19_GO:0032502 developmental process	-7.15128	47.306	15.0829	30238	47	68	5	7.35294	3.16513	2099|4790|6714|7048|7421	ESR1|NFKB1|SRC|TGFBR2|VDR	-5.33072	0	11	0	0	-19	58.0013
1	-7.14208	GO:0043535	M1	1	0	GO Biological Processes	19	regulation of blood vessel endothelial cell migration	19_GO:0040011 locomotion	-7.14208	19.577	11.1501	30238	159	68	7	10.2941	3.68511	207|2247|3091|5468|5743|7124|7422	AKT1|FGF2|HIF1A|PPARG|PTGS2|TNF|VEGFA	-5.32229	0	75	0	0	-8.41497	82.3475
1	-7.12641	GO:0042742	M1	1	0	GO Biological Processes	19	defense response to bacterium	19_GO:0044419 biological process involved in interspecies interaction between organisms	-7.12641	11.702	9.44948	30238	342	68	9	13.2353	4.10945	834|1991|3553|3569|4316|4790|6280|6403|7124	CASP1|ELANE|IL1B|IL6|MMP7|NFKB1|S100A9|SELP|TNF	-5.30813	0	101	1	1	-7.12641	74.1127
1	-7.12342	GO:0019209	M1	1	0	GO Molecular Functions	21	kinase activator activity		-7.12342	19.4546	11.1116	30238	160	68	7	10.2941	3.68511	1956|3479|3558|6352|6714|7048|7422	EGFR|IGF1|IL2|CCL5|SRC|TGFBR2|VEGFA	-5.30666	0	49	0	0	-10.7528	106.722
1	-7.1206	GO:0042803	M1	1	0	GO Molecular Functions	21	protein homodimerization activity		-7.1206	7.30975	8.19294	30238	730	68	12	17.6471	4.62297	207|1803|2191|3320|3326|3815|5743|6352|6774|7042|7299|7422	AKT1|DPP4|FAP|HSP90AA1|HSP90AB1|KIT|PTGS2|CCL5|STAT3|TGFB2|TYR|VEGFA	-5.30535	0	103	1	1	-7.1206	20.6826
1	-7.11322	GO:0007507	M1	1	0	GO Biological Processes	19	heart development	19_GO:0032502 developmental process	-7.11322	8.31878	8.50846	30238	588	68	11	16.1765	4.4655	836|2247|2280|3091|4193|4313|5950|7042|7046|7048|7422	CASP3|FGF2|FKBP1A|HIF1A|MDM2|MMP2|RBP4|TGFB2|TGFBR1|TGFBR2|VEGFA	-5.29872	0	19	0	0	-16.5242	333.507
1	-7.10489	GO:0045667	M1	1	0	GO Biological Processes	19	regulation of osteoblast differentiation	19_GO:0032502 developmental process	-7.10489	19.3338	11.0735	30238	161	68	7	10.2941	3.68511	2247|3479|3569|5468|7124|7422|407024	FGF2|IGF1|IL6|PPARG|TNF|VEGFA|MIR29B1	-5.29277	0	104	1	1	-7.10489	78.4723
1	-7.10489	GO:0051347	M1	1	0	GO Biological Processes	19	positive regulation of transferase activity	19_GO:0065007 biological regulation	-7.10489	19.3338	11.0735	30238	161	68	7	10.2941	3.68511	1991|2247|3479|3717|5294|6714|7124	ELANE|FGF2|IGF1|JAK2|PIK3CG|SRC|TNF	-5.29277	0	8	0	0	-19.9607	111.169
1	-7.08818	GO:1904892	M1	1	0	GO Biological Processes	19	regulation of receptor signaling pathway via STAT	19_GO:0050896 response to stimulus	-7.08818	27.7923	12.4823	30238	96	68	6	8.82353	3.4396	3569|3717|3718|3815|5468|6352	IL6|JAK2|JAK3|KIT|PPARG|CCL5	-5.27743	0	38	0	0	-11.8821	66.7015
1	-7.05827	GO:0002673	M1	1	0	GO Biological Processes	19	regulation of acute inflammatory response	19_GO:0050896 response to stimulus	-7.05827	45.3752	14.7588	30238	49	68	5	7.35294	3.16513	3553|3569|5294|5743|7124	IL1B|IL6|PIK3CG|PTGS2|TNF	-5.25124	0	6	0	0	-20.8962	296.451
1	-7.05827	GO:0033628	M1	1	0	GO Biological Processes	19	regulation of cell adhesion mediated by integrin	19_GO:0050789 regulation of biological process	-7.05827	45.3752	14.7588	30238	49	68	5	7.35294	3.16513	1803|5294|5328|6352|7042	DPP4|PIK3CG|PLAU|CCL5|TGFB2	-5.25124	0	20	0	0	-16.2021	49.4085
1	-7.05827	GO:1902175	M1	1	0	GO Biological Processes	19	regulation of oxidative stress-induced intrinsic apoptotic signaling pathway	19_GO:0050896 response to stimulus	-7.05827	45.3752	14.7588	30238	49	68	5	7.35294	3.16513	207|2247|3091|4313|407024	AKT1|FGF2|HIF1A|MMP2|MIR29B1	-5.25124	0	5	0	0	-20.9851	88.9353
1	-7.05374	GO:0090594	M1	1	0	GO Biological Processes	19	inflammatory response to wounding	19_GO:0050896 response to stimulus	-7.05374	93.6161	19.1716	30238	19	68	4	5.88235	2.85336	3091|3569|6774|7124	HIF1A|IL6|STAT3|TNF	-5.24744	0	6	0	0	-20.8962	296.451
1	-7.03454	GO:1900015	M1	1	0	GO Biological Processes	19	regulation of cytokine production involved in inflammatory response	19_GO:0032501 multicellular organismal process	-7.03454	27.2251	12.3451	30238	98	68	6	8.82353	3.4396	3091|3569|3717|4790|6774|7124	HIF1A|IL6|JAK2|NFKB1|STAT3|TNF	-5.22898	0	6	0	0	-20.8962	296.451
1	-7.03194	GO:0002274	M1	1	0	GO Biological Processes	19	myeloid leukocyte activation	19_GO:0002376 immune system process	-7.03194	18.8651	10.9243	30238	165	68	7	10.2941	3.68511	3717|3815|5294|6352|6714|7048|7124	JAK2|KIT|PIK3CG|CCL5|SRC|TGFBR2|TNF	-5.22785	0	8	0	0	-19.9607	111.169
1	-7.0201	GO:0001525	M1	1	0	GO Biological Processes	19	angiogenesis	19_GO:0032502 developmental process	-7.0201	11.3696	9.2904	30238	352	68	9	13.2353	4.10945	207|2191|2247|3091|4313|5294|7046|7048|7422	AKT1|FAP|FGF2|HIF1A|MMP2|PIK3CG|TGFBR1|TGFBR2|VEGFA	-5.21675	0	19	0	0	-16.5242	333.507
1	-7.01327	GO:0010634	M1	1	0	GO Biological Processes	19	positive regulation of epithelial cell migration	19_GO:0040011 locomotion	-7.01327	44.4676	14.6039	30238	50	68	5	7.35294	3.16513	3091|4318|6714|7042|7048	HIF1A|MMP9|SRC|TGFB2|TGFBR2	-5.21138	0	19	0	0	-16.5242	333.507
1	-7.01223	GO:0048568	M1	1	0	GO Biological Processes	19	embryonic organ development	19_GO:0032502 developmental process	-7.01223	9.4612	8.77692	30238	470	68	10	14.7059	4.29488	207|1956|3091|3815|5950|7042|7046|7048|7124|7422	AKT1|EGFR|HIF1A|KIT|RBP4|TGFB2|TGFBR1|TGFBR2|TNF|VEGFA	-5.21108	0	19	0	0	-16.5242	333.507
1	-6.98204	hsa04640	M1	1	0	KEGG Pathway	24	Hematopoietic cell lineage		-6.98204	26.6806	12.2119	30238	100	68	6	8.82353	3.4396	909|929|3553|3569|3815|7124	CD1A|CD14|IL1B|IL6|KIT|TNF	-5.1838	0	6	0	0	-20.8962	296.451
1	-6.97845	hsa04630	M1	1	0	KEGG Pathway	24	JAK-STAT signaling pathway		-6.97845	18.5282	10.8159	30238	168	68	7	10.2941	3.68511	207|1956|3558|3569|3717|3718|6774	AKT1|EGFR|IL2|IL6|JAK2|JAK3|STAT3	-5.18093	0	28	0	0	-13.7021	130.787
1	-6.95788	GO:0019216	M1	1	0	GO Biological Processes	19	regulation of lipid metabolic process	19_GO:0050789 regulation of biological process	-6.95788	11.179	9.198	30238	358	68	9	13.2353	4.10945	207|3553|3815|4790|5294|5468|5743|7124|407024	AKT1|IL1B|KIT|NFKB1|PIK3CG|PPARG|PTGS2|TNF|MIR29B1	-5.16365	0	96	0	0	-7.35598	31.7626
1	-6.87445	GO:0061138	M1	1	0	GO Biological Processes	19	morphogenesis of a branching epithelium	19_GO:0032502 developmental process	-6.87445	17.8893	10.6071	30238	174	68	7	10.2941	3.68511	2099|2247|3479|6714|7048|7421|7422	ESR1|FGF2|IGF1|SRC|TGFBR2|VDR|VEGFA	-5.08411	0	11	0	0	-19	58.0013
1	-6.86664	GO:0043010	M1	1	0	GO Biological Processes	19	camera-type eye development	19_GO:0032502 developmental process	-6.86664	10.9049	9.06344	30238	367	68	9	13.2353	4.10945	1956|3091|4286|5950|6774|7042|7046|7048|7422	EGFR|HIF1A|MITF|RBP4|STAT3|TGFB2|TGFBR1|TGFBR2|VEGFA	-5.07832	0	19	0	0	-16.5242	333.507
1	-6.84543	GO:0043523	M1	1	0	GO Biological Processes	19	regulation of neuron apoptotic process	19_GO:0050789 regulation of biological process	-6.84543	13.475	9.66513	30238	264	68	8	11.7647	3.90712	207|836|2247|3091|3717|4313|7042|7124	AKT1|CASP3|FGF2|HIF1A|JAK2|MMP2|TGFB2|TNF	-5.05934	0	5	0	0	-20.9851	88.9353
1	-6.84234	GO:0007566	M1	1	0	GO Biological Processes	19	embryo implantation	19_GO:0022414 reproductive process	-6.84234	41.1737	14.0277	30238	54	68	5	7.35294	3.16513	3553|4313|4318|5743|7046	IL1B|MMP2|MMP9|PTGS2|TGFBR1	-5.05835	0	109	1	1	-6.84234	41.1737
1	-6.84234	GO:0050918	M1	1	0	GO Biological Processes	19	positive chemotaxis	19_GO:0040011 locomotion	-6.84234	41.1737	14.0277	30238	54	68	5	7.35294	3.16513	2247|3958|4282|6352|7422	FGF2|LGALS3|MIF|CCL5|VEGFA	-5.05835	0	31	0	0	-12.7849	83.3768
1	-6.84064	GO:0003205	M1	1	0	GO Biological Processes	19	cardiac chamber development	19_GO:0032502 developmental process	-6.84064	17.686	10.5399	30238	176	68	7	10.2941	3.68511	2280|3091|4193|5950|7042|7046|7048	FKBP1A|HIF1A|MDM2|RBP4|TGFB2|TGFBR1|TGFBR2	-5.05805	0	19	0	0	-16.5242	333.507
1	-6.83677	GO:0050878	M1	1	0	GO Biological Processes	19	regulation of body fluid levels	19_GO:0065007 biological regulation	-6.83677	10.8165	9.01963	30238	370	68	9	13.2353	4.10945	2191|3091|3569|5243|5294|5328|6714|7421|7422	FAP|HIF1A|IL6|ABCB1|PIK3CG|PLAU|SRC|VDR|VEGFA	-5.05489	0	111	1	1	-6.83677	34.2059
1	-6.82388	GO:0030856	M1	1	0	GO Biological Processes	19	regulation of epithelial cell differentiation	19_GO:0032502 developmental process	-6.82388	17.5861	10.5067	30238	177	68	7	10.2941	3.68511	2247|3553|4318|7124|7421|7422|407024	FGF2|IL1B|MMP9|TNF|VDR|VEGFA|MIR29B1	-5.04269	0	27	0	0	-13.7644	77.8184
1	-6.79066	GO:0034612	M1	1	0	GO Biological Processes	19	response to tumor necrosis factor	19_GO:0050896 response to stimulus	-6.79066	17.3896	10.441	30238	179	68	7	10.2941	3.68511	207|836|3717|4790|5243|6352|7124	AKT1|CASP3|JAK2|NFKB1|ABCB1|CCL5|TNF	-5.01157	0	64	0	0	-9.34726	98.817
1	-6.79066	GO:0050796	M1	1	0	GO Biological Processes	19	regulation of insulin secretion	19_GO:0051179 localization	-6.79066	17.3896	10.441	30238	179	68	7	10.2941	3.68511	3091|3553|3569|3717|5950|6352|7124	HIF1A|IL1B|IL6|JAK2|RBP4|CCL5|TNF	-5.01157	0	41	0	0	-11.7942	17.4073
1	-6.78321	GO:0048511	M1	1	0	GO Biological Processes	19	rhythmic process	19_GO:0048511 rhythmic process	-6.78321	13.2246	9.56115	30238	269	68	8	11.7647	3.90712	836|2099|3479|4313|5243|5468|7042|7124	CASP3|ESR1|IGF1|MMP2|ABCB1|PPARG|TGFB2|TNF	-5.0055	0	57	0	0	-10.0429	63.5252
1	-6.78012	GO:1903376	M1	1	0	GO Biological Processes	19	regulation of oxidative stress-induced neuron intrinsic apoptotic signaling pathway	19_GO:0050896 response to stimulus	-6.78012	80.8503	17.7871	30238	22	68	4	5.88235	2.85336	207|2247|3091|4313	AKT1|FGF2|HIF1A|MMP2	-5.00447	0	5	0	0	-20.9851	88.9353
1	-6.77421	GO:0000302	M1	1	0	GO Biological Processes	19	response to reactive oxygen species	19_GO:0050896 response to stimulus	-6.77421	17.293	10.4086	30238	180	68	7	10.2941	3.68511	836|3091|3569|4193|4313|4314|6714	CASP3|HIF1A|IL6|MDM2|MMP2|MMP3|SRC	-4.99925	0	37	0	0	-12.2473	25.0131
1	-6.77168	GO:0050839	M1	1	0	GO Molecular Functions	21	cell adhesion molecule binding		-6.77168	7.69095	8.09639	30238	636	68	11	16.1765	4.4655	1956|2191|2247|3312|3326|3383|3479|3553|3683|6403|6714	EGFR|FAP|FGF2|HSPA8|HSP90AB1|ICAM1|IGF1|IL1B|ITGAL|SELP|SRC	-4.99741	0	99	0	0	-7.2763	20.4785
1	-6.77092	GO:0003007	M1	1	0	GO Biological Processes	19	heart morphogenesis	19_GO:0032502 developmental process	-6.77092	13.1756	9.54068	30238	270	68	8	11.7647	3.90712	2280|3091|4193|5950|7042|7046|7048|7422	FKBP1A|HIF1A|MDM2|RBP4|TGFB2|TGFBR1|TGFBR2|VEGFA	-4.99733	0	19	0	0	-16.5242	333.507
1	-6.76183	GO:0071902	M1	1	0	GO Biological Processes	19	positive regulation of protein serine/threonine kinase activity	19_GO:0048518 positive regulation of biological process	-6.76183	39.7033	13.7627	30238	56	68	5	7.35294	3.16513	1991|2247|5294|6714|7124	ELANE|FGF2|PIK3CG|SRC|TNF	-4.98962	0	8	0	0	-19.9607	111.169
1	-6.74647	GO:0046883	M1	1	0	GO Biological Processes	19	regulation of hormone secretion	19_GO:0051179 localization	-6.74647	13.0787	9.50008	30238	272	68	8	11.7647	3.90712	3091|3553|3569|3717|5468|5950|6352|7124	HIF1A|IL1B|IL6|JAK2|PPARG|RBP4|CCL5|TNF	-4.9763	0	41	0	0	-11.7942	17.4073
1	-6.73518	GO:0001938	M1	1	0	GO Biological Processes	19	positive regulation of endothelial cell proliferation	19_GO:0048518 positive regulation of biological process	-6.73518	24.2551	11.6002	30238	110	68	6	8.82353	3.4396	207|2247|3091|6774|7046|7422	AKT1|FGF2|HIF1A|STAT3|TGFBR1|VEGFA	-4.96637	0	19	0	0	-16.5242	333.507
1	-6.73518	GO:0141193	M1	1	0	GO Biological Processes	19	nuclear receptor-mediated signaling pathway	19_GO:0050896 response to stimulus	-6.73518	24.2551	11.6002	30238	110	68	6	8.82353	3.4396	2099|3479|3717|5468|6714|7421	ESR1|IGF1|JAK2|PPARG|SRC|VDR	-4.96637	0	11	0	0	-19	58.0013
1	-6.72541	GO:1905952	M1	1	0	GO Biological Processes	19	regulation of lipid localization	19_GO:0051179 localization	-6.72541	17.0095	10.3129	30238	183	68	7	10.2941	3.68511	207|3553|3569|4282|4790|5468|7124	AKT1|IL1B|IL6|MIF|NFKB1|PPARG|TNF	-4.95727	0	96	0	0	-7.35598	31.7626
1	-6.72222	GO:0019887	M1	1	0	GO Molecular Functions	21	protein kinase regulator activity		-6.72222	12.9833	9.4599	30238	274	68	8	11.7647	3.90712	207|836|1956|3326|3479|6352|6714|7422	AKT1|CASP3|EGFR|HSP90AB1|IGF1|CCL5|SRC|VEGFA	-4.95476	0	49	0	0	-10.7528	106.722
1	-6.70933	GO:0001763	M1	1	0	GO Biological Processes	19	morphogenesis of a branching structure	19_GO:0032502 developmental process	-6.70933	16.917	10.2815	30238	184	68	7	10.2941	3.68511	2099|2247|3479|6714|7048|7421|7422	ESR1|FGF2|IGF1|SRC|TGFBR2|VDR|VEGFA	-4.94254	0	11	0	0	-19	58.0013
1	-6.69788	GO:0035162	M1	1	0	GO Biological Processes	19	embryonic hemopoiesis	19_GO:0032502 developmental process	-6.69788	77.335	17.3865	30238	23	68	4	5.88235	2.85336	3091|3815|7048|7422	HIF1A|KIT|TGFBR2|VEGFA	-4.93311	0	78	0	0	-8.24916	118.58
1	-6.68432	GO:2000107	M1	1	0	GO Biological Processes	19	negative regulation of leukocyte apoptotic process	19_GO:0048519 negative regulation of biological process	-6.68432	38.3342	13.5113	30238	58	68	5	7.35294	3.16513	3091|3558|3718|4282|6352	HIF1A|IL2|JAK3|MIF|CCL5	-4.92089	0	40	0	0	-11.8239	111.169
1	-6.67745	GO:0008237	M1	1	0	GO Molecular Functions	21	metallopeptidase activity		-6.67745	16.7351	10.2194	30238	186	68	7	10.2941	3.68511	1636|4313|4314|4316|4317|4318|4321	ACE|MMP2|MMP3|MMP7|MMP8|MMP9|MMP12	-4.91536	0	26	0	0	-13.8107	103.758
1	-6.67745	GO:0101002	M1	1	0	GO Cellular Components	20	ficolin-1-rich granule		-6.67745	16.7351	10.2194	30238	186	68	7	10.2941	3.68511	1508|3312|3320|3326|3958|4282|4318	CTSB|HSPA8|HSP90AA1|HSP90AB1|LGALS3|MIF|MMP9	-4.91536	0	44	0	0	-11.6435	95.2878
1	-6.66573	GO:0032355	M1	1	0	GO Biological Processes	19	response to estradiol	19_GO:0050896 response to stimulus	-6.66573	23.6111	11.4323	30238	113	68	6	8.82353	3.4396	836|1956|2099|4313|5243|6774	CASP3|EGFR|ESR1|MMP2|ABCB1|STAT3	-4.90431	0	71	0	0	-8.89866	49.4085
1	-6.66456	GO:0031622	M1	1	0	GO Biological Processes	19	positive regulation of fever generation	19_GO:0042592 homeostatic process	-6.66456	222.338	25.7416	30238	6	68	3	4.41176	2.49031	3553|5743|7124	IL1B|PTGS2|TNF	-4.90411	0	6	0	0	-20.8962	296.451
1	-6.66421	GO:0019904	M1	1	0	GO Molecular Functions	21	protein domain specific binding		-6.66421	7.50221	7.96852	30238	652	68	11	16.1765	4.4655	834|3091|3312|3320|3326|3553|3717|3815|4193|5468|6714	CASP1|HIF1A|HSPA8|HSP90AA1|HSP90AB1|IL1B|JAK2|KIT|MDM2|PPARG|SRC	-4.90411	0	23	0	0	-15.2948	177.871
1	-6.64594	GO:0009743	M1	1	0	GO Biological Processes	19	response to carbohydrate	19_GO:0050896 response to stimulus	-6.64594	16.5571	10.1583	30238	188	68	7	10.2941	3.68511	836|1215|3091|3383|3479|3553|7124	CASP3|CMA1|HIF1A|ICAM1|IGF1|IL1B|TNF	-4.88849	0	30	0	0	-12.8747	55.5846
1	-6.63479	GO:0002833	M1	1	0	GO Biological Processes	19	positive regulation of response to biotic stimulus	19_GO:0048518 positive regulation of biological process	-6.63479	10.2355	8.72641	30238	391	68	9	13.2353	4.10945	207|834|929|3320|4282|4321|6352|6714|7124	AKT1|CASP1|CD14|HSP90AA1|MIF|MMP12|CCL5|SRC|TNF	-4.87801	0	46	0	0	-11.2233	11.2292
1	-6.61943	GO:0060343	M1	1	0	GO Biological Processes	19	trabecula formation	19_GO:0032502 developmental process	-6.61943	74.1127	17.011	30238	24	68	4	5.88235	2.85336	2280|4313|5950|7422	FKBP1A|MMP2|RBP4|VEGFA	-4.86593	0	114	1	1	-6.61943	74.1127
1	-6.61943	GO:0060396	M1	1	0	GO Biological Processes	19	growth hormone receptor signaling pathway	19_GO:0050896 response to stimulus	-6.61943	74.1127	17.011	30238	24	68	4	5.88235	2.85336	3479|3717|3718|6774	IGF1|JAK2|JAK3|STAT3	-4.86593	0	28	0	0	-13.7021	130.787
1	-6.61943	GO:1904996	M1	1	0	GO Biological Processes	19	positive regulation of leukocyte adhesion to vascular endothelial cell	19_GO:0048518 positive regulation of biological process	-6.61943	74.1127	17.011	30238	24	68	4	5.88235	2.85336	1991|3569|6403|7124	ELANE|IL6|SELP|TNF	-4.86593	0	101	0	0	-7.12641	74.1127
1	-6.61541	GO:0051054	M1	1	0	GO Biological Processes	19	positive regulation of DNA metabolic process	19_GO:0048518 positive regulation of biological process	-6.61541	12.5704	9.28414	30238	283	68	8	11.7647	3.90712	207|1956|2247|3320|3558|3569|7124|7422	AKT1|EGFR|FGF2|HSP90AA1|IL2|IL6|TNF|VEGFA	-4.86256	0	68	0	0	-9.10544	59.2902
1	-6.60958	GO:1902991	M1	1	0	GO Biological Processes	19	regulation of amyloid precursor protein catabolic process	19_GO:0050789 regulation of biological process	-6.60958	37.0564	13.2724	30238	60	68	5	7.35294	3.16513	836|2280|3479|7124|407024	CASP3|FKBP1A|IGF1|TNF|MIR29B1	-4.85738	0	52	0	0	-10.6231	95.2878
1	-6.59933	GO:0045766	M1	1	0	GO Biological Processes	19	positive regulation of angiogenesis	19_GO:0032502 developmental process	-6.59933	16.297	10.0684	30238	191	68	7	10.2941	3.68511	1215|2247|3091|3553|6774|7048|7422	CMA1|FGF2|HIF1A|IL1B|STAT3|TGFBR2|VEGFA	-4.84779	0	43	0	0	-11.6454	78.4723
1	-6.59821	GO:0046660	M1	1	0	GO Biological Processes	19	female sex differentiation	19_GO:0022414 reproductive process	-6.59821	23.0005	11.2708	30238	116	68	6	8.82353	3.4396	836|2099|3815|4313|5950|7422	CASP3|ESR1|KIT|MMP2|RBP4|VEGFA	-4.84731	0	78	0	0	-8.24916	118.58
1	-6.58062	GO:0042063	M1	1	0	GO Biological Processes	19	gliogenesis	19_GO:0032502 developmental process	-6.58062	12.4385	9.22732	30238	286	68	8	11.7647	3.90712	207|2247|3479|3553|6280|6774|7042|7124	AKT1|FGF2|IGF1|IL1B|S100A9|STAT3|TGFB2|TNF	-4.83103	0	27	0	0	-13.7644	77.8184
1	-6.57611	GO:0097191	M1	1	0	GO Biological Processes	19	extrinsic apoptotic signaling pathway	19_GO:0050896 response to stimulus	-6.57611	22.8039	11.2184	30238	117	68	6	8.82353	3.4396	3479|3553|3558|3717|7042|7124	IGF1|IL1B|IL2|JAK2|TGFB2|TNF	-4.82716	0	93	0	0	-7.50405	118.58
1	-6.55765	GO:0010721	M1	1	0	GO Biological Processes	19	negative regulation of cell development	19_GO:0032502 developmental process	-6.55765	12.3521	9.18991	30238	288	68	8	11.7647	3.90712	3479|3553|3558|3569|3718|7124|7422|407024	IGF1|IL1B|IL2|IL6|JAK3|TNF|VEGFA|MIR29B1	-4.80999	0	104	0	0	-7.10489	78.4723
1	-6.54445	GO:0071378	M1	1	0	GO Biological Processes	19	cellular response to growth hormone stimulus	19_GO:0050896 response to stimulus	-6.54445	71.1482	16.6581	30238	25	68	4	5.88235	2.85336	3479|3717|3718|6774	IGF1|JAK2|JAK3|STAT3	-4.79808	0	28	0	0	-13.7021	130.787
1	-6.53743	GO:0010574	M1	1	0	GO Biological Processes	19	regulation of vascular endothelial growth factor production	19_GO:0032501 multicellular organismal process	-6.53743	35.861	13.0449	30238	62	68	5	7.35294	3.16513	3091|3553|3569|5743|6774	HIF1A|IL1B|IL6|PTGS2|STAT3	-4.79362	0	84	0	0	-8.02177	69.4807
1	-6.52337	hsa04613	M1	1	0	KEGG Pathway	24	Neutrophil extracellular trap formation		-6.52337	15.8813	9.92295	30238	196	68	7	10.2941	3.68511	207|834|1991|3683|4790|6403|6714	AKT1|CASP1|ELANE|ITGAL|NFKB1|SELP|SRC	-4.78084	0	116	1	1	-6.52337	15.8813
1	-6.50227	GO:0010718	M1	1	0	GO Biological Processes	19	positive regulation of epithelial to mesenchymal transition	19_GO:0032502 developmental process	-6.50227	35.2918	12.9352	30238	63	68	5	7.35294	3.16513	3553|3569|7042|7046|7048	IL1B|IL6|TGFB2|TGFBR1|TGFBR2	-4.76292	0	19	0	0	-16.5242	333.507
1	-6.47938	GO:0031667	M1	1	0	GO Biological Processes	19	response to nutrient levels	19_GO:0050896 response to stimulus	-6.47938	8.28075	8.08191	30238	537	68	10	14.7059	4.29488	207|213|3312|4193|5243|5468|6714|7124|7299|7421	AKT1|ALB|HSPA8|MDM2|ABCB1|PPARG|SRC|TNF|TYR|VDR	-4.74383	0	118	1	1	-6.47938	50.8202
1	-6.47263	GO:0005160	M1	1	0	GO Molecular Functions	21	transforming growth factor beta receptor binding		-6.47263	68.4118	16.3256	30238	26	68	4	5.88235	2.85336	2280|7042|7046|7048	FKBP1A|TGFB2|TGFBR1|TGFBR2	-4.74206	0	19	0	0	-16.5242	333.507
1	-6.46407	GO:0044403	M1	1	0	GO Biological Processes	19	biological process involved in symbiotic interaction	19_GO:0044419 biological process involved in interspecies interaction between organisms	-6.46407	15.5637	9.8104	30238	200	68	7	10.2941	3.68511	1508|1803|1956|1991|3326|3383|6714	CTSB|DPP4|EGFR|ELANE|HSP90AB1|ICAM1|SRC	-4.74087	0	70	0	0	-8.98385	102.618
1	-6.4453	hsa04060	M1	1	0	KEGG Pathway	24	Cytokine-cytokine receptor interaction		-6.4453	11.9376	9.00827	30238	298	68	8	11.7647	3.90712	3553|3558|3569|6352|7042|7046|7048|7124	IL1B|IL2|IL6|CCL5|TGFB2|TGFBR1|TGFBR2|TNF	-4.72332	0	4	0	0	-24.2885	83.3768
1	-6.42679	GO:0046634	M1	1	0	GO Biological Processes	19	regulation of alpha-beta T cell activation	19_GO:0002376 immune system process	-6.42679	21.5166	10.8685	30238	124	68	6	8.82353	3.4396	3558|3717|3718|3958|3965|7048	IL2|JAK2|JAK3|LGALS3|LGALS9|TGFBR2	-4.70664	0	40	0	0	-11.8239	111.169
1	-6.42042	hsa05130	M1	1	0	KEGG Pathway	24	Pathogenic Escherichia coli infection		-6.42042	15.3337	9.72809	30238	203	68	7	10.2941	3.68511	834|836|3553|3569|4790|6714|7124	CASP1|CASP3|IL1B|IL6|NFKB1|SRC|TNF	-4.70208	0	6	0	0	-20.8962	296.451
1	-6.40619	GO:1904813	M1	1	0	GO Cellular Components	20	ficolin-1-rich granule lumen		-6.40619	21.3445	10.8208	30238	125	68	6	8.82353	3.4396	1508|3312|3320|3326|4282|4318	CTSB|HSPA8|HSP90AA1|HSP90AB1|MIF|MMP9	-4.68845	0	44	0	0	-11.6435	95.2878
1	-6.40373	GO:0050995	M1	1	0	GO Biological Processes	19	negative regulation of lipid catabolic process	19_GO:0048519 negative regulation of biological process	-6.40373	65.878	16.0115	30238	27	68	4	5.88235	2.85336	207|3553|5294|7124	AKT1|IL1B|PIK3CG|TNF	-4.6872	0	27	0	0	-13.7644	77.8184
1	-6.40373	GO:1903054	M1	1	0	GO Biological Processes	19	negative regulation of extracellular matrix organization	19_GO:0048519 negative regulation of biological process	-6.40373	65.878	16.0115	30238	27	68	4	5.88235	2.85336	1803|2191|5468|407024	DPP4|FAP|PPARG|MIR29B1	-4.6872	0	47	0	0	-11.1465	121.275
1	-6.39188	GO:0001654	M1	1	0	GO Biological Processes	19	eye development	19_GO:0032502 developmental process	-6.39188	9.57437	8.38056	30238	418	68	9	13.2353	4.10945	1956|3091|4286|5950|6774|7042|7046|7048|7422	EGFR|HIF1A|MITF|RBP4|STAT3|TGFB2|TGFBR1|TGFBR2|VEGFA	-4.67697	0	19	0	0	-16.5242	333.507
1	-6.38577	GO:0002688	M1	1	0	GO Biological Processes	19	regulation of leukocyte chemotaxis	19_GO:0040011 locomotion	-6.38577	21.1751	10.7737	30238	126	68	6	8.82353	3.4396	1803|3569|3965|4282|6352|7422	DPP4|IL6|LGALS9|MIF|CCL5|VEGFA	-4.67222	0	31	0	0	-12.7849	83.3768
1	-6.37983	GO:0031625	M1	1	0	GO Molecular Functions	21	ubiquitin protein ligase binding		-6.37983	11.702	8.9034	30238	304	68	8	11.7647	3.90712	1956|3091|3312|3320|3326|4193|5243|7046	EGFR|HIF1A|HSPA8|HSP90AA1|HSP90AB1|MDM2|ABCB1|TGFBR1	-4.66689	0	44	0	0	-11.6435	95.2878
1	-6.35737	GO:0150063	M1	1	0	GO Biological Processes	19	visual system development	19_GO:0032502 developmental process	-6.35737	9.48362	8.33199	30238	422	68	9	13.2353	4.10945	1956|3091|4286|5950|6774|7042|7046|7048|7422	EGFR|HIF1A|MITF|RBP4|STAT3|TGFB2|TGFBR1|TGFBR2|VEGFA	-4.64561	0	19	0	0	-16.5242	333.507
1	-6.33752	GO:0060065	M1	1	0	GO Biological Processes	19	uterus development	19_GO:0022414 reproductive process	-6.33752	63.5252	15.7143	30238	28	68	4	5.88235	2.85336	2099|5950|6714|7042	ESR1|RBP4|SRC|TGFB2	-4.62695	0	57	0	0	-10.0429	63.5252
1	-6.33488	hsa05221	M1	1	0	KEGG Pathway	24	Acute myeloid leukemia		-6.33488	32.6968	12.4228	30238	68	68	5	7.35294	3.16513	207|929|3815|4790|6774	AKT1|CD14|KIT|NFKB1|STAT3	-4.62491	0	107	0	0	-6.95756	88.9353
1	-6.3212	GO:0050728	M1	1	0	GO Biological Processes	19	negative regulation of inflammatory response	19_GO:0048519 negative regulation of biological process	-6.3212	14.8225	9.54269	30238	210	68	7	10.2941	3.68511	1991|3479|3558|4790|5468|6714|6774	ELANE|IGF1|IL2|NFKB1|PPARG|SRC|STAT3	-4.6124	0	36	0	0	-12.2809	15.8813
1	-6.31575	GO:1903532	M1	1	0	GO Biological Processes	19	positive regulation of secretion by cell	19_GO:0051179 localization	-6.31575	11.4755	8.80144	30238	310	68	8	11.7647	3.90712	3091|3479|3553|3717|4282|5468|5950|7042	HIF1A|IGF1|IL1B|JAK2|MIF|PPARG|RBP4|TGFB2	-4.60754	0	41	0	0	-11.7942	17.4073
1	-6.30731	GO:0090276	M1	1	0	GO Biological Processes	19	regulation of peptide hormone secretion	19_GO:0051179 localization	-6.30731	14.7523	9.51693	30238	211	68	7	10.2941	3.68511	3091|3553|3569|3717|5950|6352|7124	HIF1A|IL1B|IL6|JAK2|RBP4|CCL5|TNF	-4.5997	0	41	0	0	-11.7942	17.4073
1	-6.29782	GO:0048880	M1	1	0	GO Biological Processes	19	sensory system development	19_GO:0032502 developmental process	-6.29782	9.32888	8.24855	30238	429	68	9	13.2353	4.10945	1956|3091|4286|5950|6774|7042|7046|7048|7422	EGFR|HIF1A|MITF|RBP4|STAT3|TGFB2|TGFBR1|TGFBR2|VEGFA	-4.59314	0	19	0	0	-16.5242	333.507
1	-6.27821	GO:0050790	M1	1	0	GO Biological Processes	19	regulation of catalytic activity	19_GO:0065007 biological regulation	-6.27821	7.87038	7.82637	30238	565	68	10	14.7059	4.29488	207|1991|2099|2247|3479|3553|3717|5294|6714|7124	AKT1|ELANE|ESR1|FGF2|IGF1|IL1B|JAK2|PIK3CG|SRC|TNF	-4.57411	0	8	0	0	-19.9607	111.169
1	-6.2738	GO:1903055	M1	1	0	GO Biological Processes	19	positive regulation of extracellular matrix organization	19_GO:0048518 positive regulation of biological process	-6.2738	61.3347	15.4324	30238	29	68	4	5.88235	2.85336	3569|6774|7042|7046	IL6|STAT3|TGFB2|TGFBR1	-4.57086	0	65	0	0	-9.25271	121.275
1	-6.27154	hsa04920	M1	1	0	KEGG Pathway	24	Adipocytokine signaling pathway		-6.27154	31.7626	12.2331	30238	70	68	5	7.35294	3.16513	207|3717|4790|6774|7124	AKT1|JAK2|NFKB1|STAT3|TNF	-4.56918	0	15	0	0	-17.7555	148.225
1	-6.26671	GO:0002824	M1	1	0	GO Biological Processes	19	positive regulation of adaptive immune response based on somatic recombination of immune receptors built from immunoglobulin superfamily domains	19_GO:0002376 immune system process	-6.26671	20.2126	10.5022	30238	132	68	6	8.82353	3.4396	909|3553|3558|3569|3717|7124	CD1A|IL1B|IL2|IL6|JAK2|TNF	-4.56494	0	6	0	0	-20.8962	296.451
1	-6.26608	GO:0042445	M1	1	0	GO Biological Processes	19	hormone metabolic process	19_GO:0065007 biological regulation	-6.26608	14.5455	9.44069	30238	214	68	7	10.2941	3.68511	1215|1508|1559|1636|1803|2099|5950	CMA1|CTSB|CYP2C9|ACE|DPP4|ESR1|RBP4	-4.56489	0	42	0	0	-11.7452	14.5455
1	-6.25247	GO:0002791	M1	1	0	GO Biological Processes	19	regulation of peptide secretion	19_GO:0051179 localization	-6.25247	14.4778	9.41561	30238	215	68	7	10.2941	3.68511	3091|3553|3569|3717|5950|6352|7124	HIF1A|IL1B|IL6|JAK2|RBP4|CCL5|TNF	-4.55186	0	41	0	0	-11.7942	17.4073
1	-6.24742	GO:0003231	M1	1	0	GO Biological Processes	19	cardiac ventricle development	19_GO:0032502 developmental process	-6.24742	20.0606	10.4587	30238	133	68	6	8.82353	3.4396	2280|3091|4193|7042|7046|7048	FKBP1A|HIF1A|MDM2|TGFB2|TGFBR1|TGFBR2	-4.54797	0	19	0	0	-16.5242	333.507
1	-6.24058	GO:0007259	M1	1	0	GO Biological Processes	19	cell surface receptor signaling pathway via JAK-STAT	19_GO:0050896 response to stimulus	-6.24058	31.3152	12.1412	30238	71	68	5	7.35294	3.16513	3569|3717|3718|6774|7124	IL6|JAK2|JAK3|STAT3|TNF	-4.54227	0	28	0	0	-13.7021	130.787
1	-6.24058	hsa05120	M1	1	0	KEGG Pathway	24	Epithelial cell signaling in Helicobacter pylori infection		-6.24058	31.3152	12.1412	30238	71	68	5	7.35294	3.16513	836|1956|4790|6352|6714	CASP3|EGFR|NFKB1|CCL5|SRC	-4.54227	0	105	0	0	-7.10426	70.2121
1	-6.23655	GO:0004672	M1	1	0	GO Molecular Functions	21	protein kinase activity		-6.23655	7.78768	7.7739	30238	571	68	10	14.7059	4.29488	207|1956|3717|3718|3815|5294|6352|6714|7046|7048	AKT1|EGFR|JAK2|JAK3|KIT|PIK3CG|CCL5|SRC|TGFBR1|TGFBR2	-4.5394	0	28	0	0	-13.7021	130.787
1	-6.22829	GO:0034763	M1	1	0	GO Biological Processes	19	negative regulation of transmembrane transport	19_GO:0051179 localization	-6.22829	19.9109	10.4157	30238	134	68	6	8.82353	3.4396	207|3553|4318|7124|7421|407024	AKT1|IL1B|MMP9|TNF|VDR|MIR29B1	-4.53171	0	27	0	0	-13.7644	77.8184
1	-6.22546	GO:0090087	M1	1	0	GO Biological Processes	19	regulation of peptide transport	19_GO:0051179 localization	-6.22546	14.3444	9.36597	30238	217	68	7	10.2941	3.68511	3091|3553|3569|3717|5950|6352|7124	HIF1A|IL1B|IL6|JAK2|RBP4|CCL5|TNF	-4.52945	0	41	0	0	-11.7942	17.4073
1	-6.2188	GO:0031620	M1	1	0	GO Biological Processes	19	regulation of fever generation	19_GO:0042592 homeostatic process	-6.2188	166.754	22.26	30238	8	68	3	4.41176	2.49031	3553|5743|7124	IL1B|PTGS2|TNF	-4.52509	0	6	0	0	-20.8962	296.451
1	-6.21238	hsa01523	M1	1	0	KEGG Pathway	24	Antifolate resistance		-6.21238	59.2902	15.1646	30238	30	68	4	5.88235	2.85336	3553|3569|4790|7124	IL1B|IL6|NFKB1|TNF	-4.51923	0	6	0	0	-20.8962	296.451
1	-6.21007	GO:0003208	M1	1	0	GO Biological Processes	19	cardiac ventricle morphogenesis	19_GO:0032502 developmental process	-6.21007	30.8803	12.0512	30238	72	68	5	7.35294	3.16513	2280|3091|7042|7046|7048	FKBP1A|HIF1A|TGFB2|TGFBR1|TGFBR2	-4.51863	0	19	0	0	-16.5242	333.507
1	-6.21007	GO:0010632	M1	1	0	GO Biological Processes	19	regulation of epithelial cell migration	19_GO:0040011 locomotion	-6.21007	30.8803	12.0512	30238	72	68	5	7.35294	3.16513	3091|4318|6714|7042|7048	HIF1A|MMP9|SRC|TGFB2|TGFBR2	-4.51863	0	19	0	0	-16.5242	333.507
1	-6.19048	GO:0010595	M1	1	0	GO Biological Processes	19	positive regulation of endothelial cell migration	19_GO:0040011 locomotion	-6.19048	19.6181	10.331	30238	136	68	6	8.82353	3.4396	207|2247|3091|5294|5743|7422	AKT1|FGF2|HIF1A|PIK3CG|PTGS2|VEGFA	-4.50073	0	75	0	0	-8.41497	82.3475
1	-6.18001	GO:0002444	M1	1	0	GO Biological Processes	19	myeloid leukocyte mediated immunity	19_GO:0002376 immune system process	-6.18001	30.4573	11.963	30238	73	68	5	7.35294	3.16513	1636|1991|3569|3815|5294	ACE|ELANE|IL6|KIT|PIK3CG	-4.49139	0	126	1	1	-6.18001	47.6439
1	-6.17132	GO:0044389	M1	1	0	GO Molecular Functions	21	ubiquitin-like protein ligase binding		-6.17132	10.9797	8.57408	30238	324	68	8	11.7647	3.90712	1956|3091|3312|3320|3326|4193|5243|7046	EGFR|HIF1A|HSPA8|HSP90AA1|HSP90AB1|MDM2|ABCB1|TGFBR1	-4.48383	0	44	0	0	-11.6435	95.2878
1	-6.15325	GO:0002821	M1	1	0	GO Biological Processes	19	positive regulation of adaptive immune response	19_GO:0002376 immune system process	-6.15325	19.3338	10.2481	30238	138	68	6	8.82353	3.4396	909|3553|3558|3569|3717|7124	CD1A|IL1B|IL2|IL6|JAK2|TNF	-4.46843	0	6	0	0	-20.8962	296.451
1	-6.13485	GO:0048565	M1	1	0	GO Biological Processes	19	digestive tract development	19_GO:0032502 developmental process	-6.13485	19.1947	10.2073	30238	139	68	6	8.82353	3.4396	1956|3091|3815|6714|7042|7124	EGFR|HIF1A|KIT|SRC|TGFB2|TNF	-4.45127	0	93	0	0	-7.50405	118.58
1	-6.13342	GO:0043269	M1	1	0	GO Biological Processes	19	regulation of monoatomic ion transport	19_GO:0051179 localization	-6.13342	8.91334	8.02031	30238	449	68	9	13.2353	4.10945	207|2280|3958|4318|5142|5243|5294|6352|407024	AKT1|FKBP1A|LGALS3|MMP9|PDE4B|ABCB1|PIK3CG|CCL5|MIR29B1	-4.45051	0	56	0	0	-10.2834	20.4449
1	-6.13297	GO:0010001	M1	1	0	GO Biological Processes	19	glial cell differentiation	19_GO:0032502 developmental process	-6.13297	13.8961	9.19725	30238	224	68	7	10.2941	3.68511	207|2247|3479|3553|6280|6774|7124	AKT1|FGF2|IGF1|IL1B|S100A9|STAT3|TNF	-4.45051	0	27	0	0	-13.7644	77.8184
1	-6.11659	GO:0002698	M1	1	0	GO Biological Processes	19	negative regulation of immune effector process	19_GO:0002376 immune system process	-6.11659	19.0576	10.1669	30238	140	68	6	8.82353	3.4396	3558|3718|3958|3965|7042|7124	IL2|JAK3|LGALS3|LGALS9|TGFB2|TNF	-4.43523	0	40	0	0	-11.8239	111.169
1	-6.11659	GO:0070851	M1	1	0	GO Molecular Functions	21	growth factor receptor binding		-6.11659	19.0576	10.1669	30238	140	68	6	8.82353	3.4396	2247|3553|3558|3569|3717|7422	FGF2|IL1B|IL2|IL6|JAK2|VEGFA	-4.43523	0	6	0	0	-20.8962	296.451
1	-6.10712	GO:0050777	M1	1	0	GO Biological Processes	19	negative regulation of immune response	19_GO:0002376 immune system process	-6.10712	13.7732	9.15043	30238	226	68	7	10.2941	3.68511	3558|3718|3958|3965|4321|5468|6714	IL2|JAK3|LGALS3|LGALS9|MMP12|PPARG|SRC	-4.42631	0	40	0	0	-11.8239	111.169
1	-6.10163	GO:0051047	M1	1	0	GO Biological Processes	19	positive regulation of secretion	19_GO:0051179 localization	-6.10163	10.7475	8.46556	30238	331	68	8	11.7647	3.90712	3091|3479|3553|3717|4282|5468|5950|7042	HIF1A|IGF1|IL1B|JAK2|MIF|PPARG|RBP4|TGFB2	-4.42193	0	41	0	0	-11.7942	17.4073
1	-6.10163	GO:0090092	M1	1	0	GO Biological Processes	19	regulation of transmembrane receptor protein serine/threonine kinase signaling pathway	19_GO:0050896 response to stimulus	-6.10163	10.7475	8.46556	30238	331	68	8	11.7647	3.90712	2280|3326|3717|5468|7042|7046|7048|407024	FKBP1A|HSP90AB1|JAK2|PPARG|TGFB2|TGFBR1|TGFBR2|MIR29B1	-4.42193	0	19	0	0	-16.5242	333.507
1	-6.09847	GO:0043467	M1	1	0	GO Biological Processes	19	regulation of generation of precursor metabolites and energy	19_GO:0050789 regulation of biological process	-6.09847	18.9224	10.127	30238	141	68	6	8.82353	3.4396	207|3091|3479|6714|6774|7124	AKT1|HIF1A|IGF1|SRC|STAT3|TNF	-4.41932	0	30	0	0	-12.8747	55.5846
1	-6.09237	GO:0002260	M1	1	0	GO Biological Processes	19	lymphocyte homeostasis	19_GO:0042592 homeostatic process	-6.09237	29.255	11.7087	30238	76	68	5	7.35294	3.16513	207|836|3091|3718|7042	AKT1|CASP3|HIF1A|JAK3|TGFB2	-4.41595	0	50	0	0	-10.6457	38.6675
1	-6.0918	GO:0043122	M1	1	0	GO Biological Processes	19	regulation of canonical NF-kappaB signal transduction	19_GO:0050896 response to stimulus	-6.0918	10.7151	8.45032	30238	332	68	8	11.7647	3.90712	834|2099|2280|3553|3965|6774|7124|7422	CASP1|ESR1|FKBP1A|IL1B|LGALS9|STAT3|TNF|VEGFA	-4.41595	0	43	0	0	-11.6454	78.4723
1	-6.0918	GO:0048638	M1	1	0	GO Biological Processes	19	regulation of developmental growth	19_GO:0040007 growth	-6.0918	10.7151	8.45032	30238	332	68	8	11.7647	3.90712	207|2247|3479|5950|6774|7046|7422|407024	AKT1|FGF2|IGF1|RBP4|STAT3|TGFBR1|VEGFA|MIR29B1	-4.41595	0	104	0	0	-7.10489	78.4723
1	-6.08201	hsa05165	M1	1	0	KEGG Pathway	24	Human papillomavirus infection		-6.08201	10.6829	8.43515	30238	333	68	8	11.7647	3.90712	207|836|1956|4193|4790|5743|7124|7422	AKT1|CASP3|EGFR|MDM2|NFKB1|PTGS2|TNF|VEGFA	-4.40675	0	13	0	0	-18.3414	133.403
1	-6.08151	GO:0009612	M1	1	0	GO Biological Processes	19	response to mechanical stimulus	19_GO:0050896 response to stimulus	-6.08151	13.6523	9.1042	30238	228	68	7	10.2941	3.68511	834|2247|3553|3815|4313|4790|7124	CASP1|FGF2|IL1B|KIT|MMP2|NFKB1|TNF	-4.40675	0	48	0	0	-10.9078	222.338
1	-6.04491	hsa04550	M1	1	0	KEGG Pathway	24	Signaling pathways regulating pluripotency of stem cells		-6.04491	18.5282	10.0095	30238	144	68	6	8.82353	3.4396	207|2247|3479|3717|3718|6774	AKT1|FGF2|IGF1|JAK2|JAK3|STAT3	-4.373	0	28	0	0	-13.7021	130.787
1	-6.04341	GO:0062043	M1	1	0	GO Biological Processes	19	positive regulation of cardiac epithelial to mesenchymal transition	19_GO:0032502 developmental process	-6.04341	148.225	20.9715	30238	9	68	3	4.41176	2.49031	7042|7046|7048	TGFB2|TGFBR1|TGFBR2	-4.373	0	19	0	0	-16.5242	333.507
1	-6.03595	GO:0071496	M1	1	0	GO Biological Processes	19	cellular response to external stimulus	19_GO:0050896 response to stimulus	-6.03595	28.5049	11.5472	30238	78	68	5	7.35294	3.16513	834|2247|3553|4790|5243	CASP1|FGF2|IL1B|NFKB1|ABCB1	-4.36661	0	63	0	0	-9.36521	254.101
1	-6.031	GO:0043123	M1	1	0	GO Biological Processes	19	positive regulation of canonical NF-kappaB signal transduction	19_GO:0048518 positive regulation of biological process	-6.031	13.417	9.01346	30238	232	68	7	10.2941	3.68511	834|2280|3553|3965|6774|7124|7422	CASP1|FKBP1A|IL1B|LGALS9|STAT3|TNF|VEGFA	-4.3622	0	43	0	0	-11.6454	78.4723
1	-6.02732	GO:0045834	M1	1	0	GO Biological Processes	19	positive regulation of lipid metabolic process	19_GO:0048518 positive regulation of biological process	-6.02732	18.4004	9.97119	30238	145	68	6	8.82353	3.4396	207|3553|5468|5743|7124|407024	AKT1|IL1B|PPARG|PTGS2|TNF|MIR29B1	-4.35959	0	96	0	0	-7.35598	31.7626
1	-6.01852	GO:0000165	M1	1	0	GO Biological Processes	19	MAPK cascade	19_GO:0050896 response to stimulus	-6.01852	13.3594	8.99112	30238	233	68	7	10.2941	3.68511	1956|2247|3553|3965|4790|6352|7124	EGFR|FGF2|IL1B|LGALS9|NFKB1|CCL5|TNF	-4.35133	0	6	0	0	-20.8962	296.451
1	-6.00831	GO:0045669	M1	1	0	GO Biological Processes	19	positive regulation of osteoblast differentiation	19_GO:0032502 developmental process	-6.00831	28.1441	11.4688	30238	79	68	5	7.35294	3.16513	2247|3479|3569|7422|407024	FGF2|IGF1|IL6|VEGFA|MIR29B1	-4.34272	0	104	0	0	-7.10489	78.4723
1	-6.00831	GO:0050730	M1	1	0	GO Biological Processes	19	regulation of peptidyl-tyrosine phosphorylation	19_GO:0050789 regulation of biological process	-6.00831	28.1441	11.4688	30238	79	68	5	7.35294	3.16513	1956|3569|3717|3815|7422	EGFR|IL6|JAK2|KIT|VEGFA	-4.34272	0	38	0	0	-11.8821	66.7015
1	-6.0061	GO:0045859	M1	1	0	GO Biological Processes	19	regulation of protein kinase activity	19_GO:0050789 regulation of biological process	-6.0061	13.3023	8.96892	30238	234	68	7	10.2941	3.68511	1991|2247|3479|3717|5294|6714|7124	ELANE|FGF2|IGF1|JAK2|PIK3CG|SRC|TNF	-4.34105	0	8	0	0	-19.9607	111.169
1	-5.99992	GO:0051960	M1	1	0	GO Biological Processes	19	regulation of nervous system development	19_GO:0032502 developmental process	-5.99992	8.58817	7.83722	30238	466	68	9	13.2353	4.10945	207|2247|3091|3479|3553|3569|3815|7124|7422	AKT1|FGF2|HIF1A|IGF1|IL1B|IL6|KIT|TNF|VEGFA	-4.33594	0	43	0	0	-11.6454	78.4723
1	-5.99373	GO:0050769	M1	1	0	GO Biological Processes	19	positive regulation of neurogenesis	19_GO:0032502 developmental process	-5.99373	13.2457	8.94686	30238	235	68	7	10.2941	3.68511	2247|3091|3553|3569|3815|7124|7422	FGF2|HIF1A|IL1B|IL6|KIT|TNF|VEGFA	-4.33081	0	43	0	0	-11.6454	78.4723
1	-5.98686	GO:0043406	M1	1	0	GO Biological Processes	19	positive regulation of MAP kinase activity	19_GO:0048518 positive regulation of biological process	-5.98686	52.3149	14.213	30238	34	68	4	5.88235	2.85336	1991|2247|5294|7124	ELANE|FGF2|PIK3CG|TNF	-4.32606	0	8	0	0	-19.9607	111.169
1	-5.98686	GO:0061384	M1	1	0	GO Biological Processes	19	heart trabecula morphogenesis	19_GO:0032502 developmental process	-5.98686	52.3149	14.213	30238	34	68	4	5.88235	2.85336	2280|5950|7042|7046	FKBP1A|RBP4|TGFB2|TGFBR1	-4.32606	0	19	0	0	-16.5242	333.507
1	-5.98686	GO:0071498	M1	1	0	GO Biological Processes	19	cellular response to fluid shear stress	19_GO:0050896 response to stimulus	-5.98686	52.3149	14.213	30238	34	68	4	5.88235	2.85336	207|4313|5743|6714	AKT1|MMP2|PTGS2|SRC	-4.32606	0	91	0	0	-7.77073	61.3347
1	-5.98103	GO:0030518	M1	1	0	GO Biological Processes	19	nuclear receptor-mediated steroid hormone signaling pathway	19_GO:0050896 response to stimulus	-5.98103	27.7923	11.3917	30238	80	68	5	7.35294	3.16513	2099|3479|3717|6714|7421	ESR1|IGF1|JAK2|SRC|VDR	-4.32234	0	11	0	0	-19	58.0013
1	-5.98103	GO:0043401	M1	1	0	GO Biological Processes	19	steroid hormone receptor signaling pathway	19_GO:0050896 response to stimulus	-5.98103	27.7923	11.3917	30238	80	68	5	7.35294	3.16513	2099|3479|3717|6714|7421	ESR1|IGF1|JAK2|SRC|VDR	-4.32234	0	11	0	0	-19	58.0013
1	-5.98103	GO:0043536	M1	1	0	GO Biological Processes	19	positive regulation of blood vessel endothelial cell migration	19_GO:0040011 locomotion	-5.98103	27.7923	11.3917	30238	80	68	5	7.35294	3.16513	207|2247|3091|5743|7422	AKT1|FGF2|HIF1A|PTGS2|VEGFA	-4.32234	0	75	0	0	-8.41497	82.3475
1	-5.97531	hsa05224	M1	1	0	KEGG Pathway	24	Breast cancer		-5.97531	18.0274	9.85836	30238	148	68	6	8.82353	3.4396	207|1956|2099|2247|3479|3815	AKT1|EGFR|ESR1|FGF2|IGF1|KIT	-4.31714	0	49	0	0	-10.7528	106.722
1	-5.95805	GO:0048598	M1	1	0	GO Biological Processes	19	embryonic morphogenesis	19_GO:0032502 developmental process	-5.95805	7.2541	7.42681	30238	613	68	10	14.7059	4.29488	836|2247|3091|4313|4317|4318|5950|7042|7046|7048	CASP3|FGF2|HIF1A|MMP2|MMP8|MMP9|RBP4|TGFB2|TGFBR1|TGFBR2	-4.30041	0	19	0	0	-16.5242	333.507
1	-5.95697	hsa04014	M1	1	0	KEGG Pathway	24	Ras signaling pathway		-5.95697	13.0787	8.88147	30238	238	68	7	10.2941	3.68511	207|1956|2247|3479|3815|4790|7422	AKT1|EGFR|FGF2|IGF1|KIT|NFKB1|VEGFA	-4.29986	0	49	0	0	-10.7528	106.722
1	-5.94126	GO:0008584	M1	1	0	GO Biological Processes	19	male gonad development	19_GO:0022414 reproductive process	-5.94126	17.7871	9.78498	30238	150	68	6	8.82353	3.4396	1636|2099|3815|5950|7042|7046	ACE|ESR1|KIT|RBP4|TGFB2|TGFBR1	-4.28571	0	57	0	0	-10.0429	63.5252
1	-5.94126	GO:0036294	M1	1	0	GO Biological Processes	19	cellular response to decreased oxygen levels	19_GO:0050896 response to stimulus	-5.94126	17.7871	9.78498	30238	150	68	6	8.82353	3.4396	207|3091|4193|5468|5743|7422	AKT1|HIF1A|MDM2|PPARG|PTGS2|VEGFA	-4.28571	0	75	0	0	-8.41497	82.3475
1	-5.94126	GO:0071675	M1	1	0	GO Biological Processes	19	regulation of mononuclear cell migration	19_GO:0040011 locomotion	-5.94126	17.7871	9.78498	30238	150	68	6	8.82353	3.4396	207|3958|3965|4282|6352|7124	AKT1|LGALS3|LGALS9|MIF|CCL5|TNF	-4.28571	0	31	0	0	-12.7849	83.3768
1	-5.93489	GO:0010743	M1	1	0	GO Biological Processes	19	regulation of macrophage derived foam cell differentiation	19_GO:0032502 developmental process	-5.93489	50.8202	14.0007	30238	35	68	4	5.88235	2.85336	3553|4790|5468|7124	IL1B|NFKB1|PPARG|TNF	-4.2809	0	6	0	0	-20.8962	296.451
1	-5.93489	GO:0071634	M1	1	0	GO Biological Processes	19	regulation of transforming growth factor beta production	19_GO:0032501 multicellular organismal process	-5.93489	50.8202	14.0007	30238	35	68	4	5.88235	2.85336	3091|3965|5743|7042	HIF1A|LGALS9|PTGS2|TGFB2	-4.2809	0	129	1	1	-5.93489	50.8202
1	-5.92441	GO:0046546	M1	1	0	GO Biological Processes	19	development of primary male sexual characteristics	19_GO:0022414 reproductive process	-5.92441	17.6693	9.74881	30238	151	68	6	8.82353	3.4396	1636|2099|3815|5950|7042|7046	ACE|ESR1|KIT|RBP4|TGFB2|TGFBR1	-4.27147	0	57	0	0	-10.0429	63.5252
1	-5.90768	GO:0009755	M1	1	0	GO Biological Processes	19	hormone-mediated signaling pathway	19_GO:0050896 response to stimulus	-5.90768	17.553	9.71299	30238	152	68	6	8.82353	3.4396	2099|3479|3717|5468|6714|7421	ESR1|IGF1|JAK2|PPARG|SRC|VDR	-4.25526	0	11	0	0	-19	58.0013
1	-5.90131	GO:0071347	M1	1	0	GO Biological Processes	19	cellular response to interleukin-1	19_GO:0050896 response to stimulus	-5.90131	26.7877	11.1689	30238	83	68	5	7.35294	3.16513	834|3091|3553|4313|6352	CASP1|HIF1A|IL1B|MMP2|CCL5	-4.2494	0	77	0	0	-8.2669	28.0427
1	-5.88447	GO:0001893	M1	1	0	GO Biological Processes	19	maternal placenta development	19_GO:0022414 reproductive process	-5.88447	49.4085	13.7972	30238	36	68	4	5.88235	2.85336	207|1508|5743|7421	AKT1|CTSB|PTGS2|VDR	-4.23566	0	32	0	0	-12.5278	69.4807
1	-5.88447	GO:0071392	M1	1	0	GO Biological Processes	19	cellular response to estradiol stimulus	19_GO:0050896 response to stimulus	-5.88447	49.4085	13.7972	30238	36	68	4	5.88235	2.85336	1956|2099|4313|5243	EGFR|ESR1|MMP2|ABCB1	-4.23566	0	71	0	0	-8.89866	49.4085
1	-5.88447	GO:0097192	M1	1	0	GO Biological Processes	19	extrinsic apoptotic signaling pathway in absence of ligand	19_GO:0050896 response to stimulus	-5.88447	49.4085	13.7972	30238	36	68	4	5.88235	2.85336	3479|3553|3558|7042	IGF1|IL1B|IL2|TGFB2	-4.23566	0	93	0	0	-7.50405	118.58
1	-5.88447	GO:1902176	M1	1	0	GO Biological Processes	19	negative regulation of oxidative stress-induced intrinsic apoptotic signaling pathway	19_GO:0048519 negative regulation of biological process	-5.88447	49.4085	13.7972	30238	36	68	4	5.88235	2.85336	207|2247|3091|407024	AKT1|FGF2|HIF1A|MIR29B1	-4.23566	0	5	0	0	-20.9851	88.9353
1	-5.87541	GO:0014823	M1	1	0	GO Biological Processes	19	response to activity	19_GO:0050896 response to stimulus	-5.87541	26.4688	11.0972	30238	84	68	5	7.35294	3.16513	3091|3569|4313|5950|7124	HIF1A|IL6|MMP2|RBP4|TNF	-4.22814	0	6	0	0	-20.8962	296.451
1	-5.87541	GO:0045913	M1	1	0	GO Biological Processes	19	positive regulation of carbohydrate metabolic process	19_GO:0048518 positive regulation of biological process	-5.87541	26.4688	11.0972	30238	84	68	5	7.35294	3.16513	207|3091|3479|4790|6714	AKT1|HIF1A|IGF1|NFKB1|SRC	-4.22814	0	30	0	0	-12.8747	55.5846
1	-5.87541	GO:0060390	M1	1	0	GO Biological Processes	19	regulation of SMAD protein signal transduction	19_GO:0050896 response to stimulus	-5.87541	26.4688	11.0972	30238	84	68	5	7.35294	3.16513	3717|5468|7042|7046|7048	JAK2|PPARG|TGFB2|TGFBR1|TGFBR2	-4.22814	0	19	0	0	-16.5242	333.507
1	-5.85617	GO:0045089	M1	1	0	GO Biological Processes	19	positive regulation of innate immune response	19_GO:0044419 biological process involved in interspecies interaction between organisms	-5.85617	9.96474	8.08929	30238	357	68	8	11.7647	3.90712	207|834|929|3320|4321|6352|6714|7124	AKT1|CASP1|CD14|HSP90AA1|MMP12|CCL5|SRC|TNF	-4.21094	0	46	0	0	-11.2233	11.2292
1	-5.84984	GO:0034103	M1	1	0	GO Biological Processes	19	regulation of tissue remodeling	19_GO:0032501 multicellular organismal process	-5.84984	26.1574	11.0267	30238	85	68	5	7.35294	3.16513	3558|3569|5468|6714|407024	IL2|IL6|PPARG|SRC|MIR29B1	-4.20512	0	34	0	0	-12.3299	44.9673
1	-5.84193	GO:0009746	M1	1	0	GO Biological Processes	19	response to hexose	19_GO:0050896 response to stimulus	-5.84193	17.1029	9.57305	30238	156	68	6	8.82353	3.4396	836|1215|3091|3383|3479|7124	CASP3|CMA1|HIF1A|ICAM1|IGF1|TNF	-4.19822	0	30	0	0	-12.8747	55.5846
1	-5.84193	GO:0071356	M1	1	0	GO Biological Processes	19	cellular response to tumor necrosis factor	19_GO:0050896 response to stimulus	-5.84193	17.1029	9.57305	30238	156	68	6	8.82353	3.4396	207|3717|4790|5243|6352|7124	AKT1|JAK2|NFKB1|ABCB1|CCL5|TNF	-4.19822	0	64	0	0	-9.34726	98.817
1	-5.83552	hsa05143	M1	1	0	KEGG Pathway	24	African trypanosomiasis		-5.83552	48.0731	13.6019	30238	37	68	4	5.88235	2.85336	3383|3553|3569|7124	ICAM1|IL1B|IL6|TNF	-4.19333	0	6	0	0	-20.8962	296.451
1	-5.82577	hsa04148	M1	1	0	KEGG Pathway	24	Efferocytosis		-5.82577	16.994	9.53887	30238	157	68	6	8.82353	3.4396	834|836|3091|3717|5468|5743	CASP1|CASP3|HIF1A|JAK2|PPARG|PTGS2	-4.18409	0	52	0	0	-10.6231	95.2878
1	-5.80972	GO:0050714	M1	1	0	GO Biological Processes	19	positive regulation of protein secretion	19_GO:0051179 localization	-5.80972	16.8864	9.50501	30238	158	68	6	8.82353	3.4396	3091|3479|3717|5468|5950|7042	HIF1A|IGF1|JAK2|PPARG|RBP4|TGFB2	-4.16905	0	41	0	0	-11.7942	17.4073
1	-5.79377	GO:0002262	M1	1	0	GO Biological Processes	19	myeloid cell homeostasis	19_GO:0042592 homeostatic process	-5.79377	16.7802	9.47146	30238	159	68	6	8.82353	3.4396	836|3569|3717|3815|5142|7422	CASP3|IL6|JAK2|KIT|PDE4B|VEGFA	-4.15512	0	38	0	0	-11.8821	66.7015
1	-5.79377	GO:0002705	M1	1	0	GO Biological Processes	19	positive regulation of leukocyte mediated immunity	19_GO:0002376 immune system process	-5.79377	16.7802	9.47146	30238	159	68	6	8.82353	3.4396	909|3553|3558|3569|3815|7124	CD1A|IL1B|IL2|IL6|KIT|TNF	-4.15512	0	6	0	0	-20.8962	296.451
1	-5.79377	hsa05160	M1	1	0	KEGG Pathway	24	Hepatitis C		-5.79377	16.7802	9.47146	30238	159	68	6	8.82353	3.4396	207|836|1956|4790|6774|7124	AKT1|CASP3|EGFR|NFKB1|STAT3|TNF	-4.15512	0	15	0	0	-17.7555	148.225
1	-5.79179	GO:0009636	M1	1	0	GO Biological Processes	19	response to toxic substance	19_GO:0050896 response to stimulus	-5.79179	12.3521	8.59121	30238	252	68	7	10.2941	3.68511	213|4193|5243|5743|6280|6352|7124	ALB|MDM2|ABCB1|PTGS2|S100A9|CCL5|TNF	-4.15363	0	130	1	1	-5.79179	28.3836
1	-5.78795	GO:0038034	M1	1	0	GO Biological Processes	19	signal transduction in absence of ligand	19_GO:0050896 response to stimulus	-5.78795	46.808	13.4142	30238	38	68	4	5.88235	2.85336	3479|3553|3558|7042	IGF1|IL1B|IL2|TGFB2	-4.15329	0	93	0	0	-7.50405	118.58
1	-5.78795	GO:0046677	M1	1	0	GO Biological Processes	19	response to antibiotic	19_GO:0050896 response to stimulus	-5.78795	46.808	13.4142	30238	38	68	4	5.88235	2.85336	3320|3717|4193|5243	HSP90AA1|JAK2|MDM2|ABCB1	-4.15329	0	29	0	0	-13.5772	47.6439
1	-5.78795	GO:1900017	M1	1	0	GO Biological Processes	19	positive regulation of cytokine production involved in inflammatory response	19_GO:0048518 positive regulation of biological process	-5.78795	46.808	13.4142	30238	38	68	4	5.88235	2.85336	3091|3569|6774|7124	HIF1A|IL6|STAT3|TNF	-4.15329	0	6	0	0	-20.8962	296.451
1	-5.78795	GO:1901889	M1	1	0	GO Biological Processes	19	negative regulation of cell junction assembly	19_GO:0048519 negative regulation of biological process	-5.78795	46.808	13.4142	30238	38	68	4	5.88235	2.85336	1636|3553|6714|7124	ACE|IL1B|SRC|TNF	-4.15329	0	131	1	1	-5.78795	46.808
1	-5.77794	GO:0051701	M1	1	0	GO Biological Processes	19	biological process involved in interaction with host	19_GO:0044419 biological process involved in interspecies interaction between organisms	-5.77794	16.6754	9.4382	30238	160	68	6	8.82353	3.4396	1508|1803|1956|3326|3383|6714	CTSB|DPP4|EGFR|HSP90AB1|ICAM1|SRC	-4.14427	0	70	0	0	-8.98385	102.618
1	-5.76271	GO:0051052	M1	1	0	GO Biological Processes	19	regulation of DNA metabolic process	19_GO:0050789 regulation of biological process	-5.76271	8.03632	7.51668	30238	498	68	9	13.2353	4.10945	207|1956|2247|3320|3558|3569|6714|7124|7422	AKT1|EGFR|FGF2|HSP90AA1|IL2|IL6|SRC|TNF|VEGFA	-4.13003	0	68	0	0	-9.10544	59.2902
1	-5.75161	GO:0010716	M1	1	0	GO Biological Processes	19	negative regulation of extracellular matrix disassembly	19_GO:0048519 negative regulation of biological process	-5.75161	121.275	18.9414	30238	11	68	3	4.41176	2.49031	1803|2191|407024	DPP4|FAP|MIR29B1	-4.12385	0	47	0	0	-11.1465	121.275
1	-5.75161	GO:0031652	M1	1	0	GO Biological Processes	19	positive regulation of heat generation	19_GO:0042592 homeostatic process	-5.75161	121.275	18.9414	30238	11	68	3	4.41176	2.49031	3553|5743|7124	IL1B|PTGS2|TNF	-4.12385	0	6	0	0	-20.8962	296.451
1	-5.75161	GO:0071492	M1	1	0	GO Biological Processes	19	cellular response to UV-A	19_GO:0050896 response to stimulus	-5.75161	121.275	18.9414	30238	11	68	3	4.41176	2.49031	4313|4314|4318	MMP2|MMP3|MMP9	-4.12385	0	10	0	0	-19.571	148.225
1	-5.75161	GO:0090091	M1	1	0	GO Biological Processes	19	positive regulation of extracellular matrix disassembly	19_GO:0048518 positive regulation of biological process	-5.75161	121.275	18.9414	30238	11	68	3	4.41176	2.49031	3569|6774|7042	IL6|STAT3|TGFB2	-4.12385	0	65	0	0	-9.25271	121.275
1	-5.75161	GO:1904090	M1	1	0	GO Cellular Components	20	peptidase inhibitor complex		-5.75161	121.275	18.9414	30238	11	68	3	4.41176	2.49031	834|1508|5328	CASP1|CTSB|PLAU	-4.12385	0	132	0	0	-5.77794	121.275
1	-5.75062	GO:0014910	M1	1	0	GO Biological Processes	19	regulation of smooth muscle cell migration	19_GO:0040011 locomotion	-5.75062	24.9818	10.7566	30238	89	68	5	7.35294	3.16513	1636|3479|4193|5328|6352	ACE|IGF1|MDM2|PLAU|CCL5	-4.12385	0	133	1	1	-5.75062	28.3836
1	-5.75062	GO:0071346	M1	1	0	GO Biological Processes	19	cellular response to type II interferon	19_GO:0044419 biological process involved in interspecies interaction between organisms	-5.75062	24.9818	10.7566	30238	89	68	5	7.35294	3.16513	834|3717|3965|6352|7124	CASP1|JAK2|LGALS9|CCL5|TNF	-4.12385	0	64	0	0	-9.34726	98.817
1	-5.74658	GO:0008083	M1	1	0	GO Molecular Functions	21	growth factor activity		-5.74658	16.4695	9.3726	30238	162	68	6	8.82353	3.4396	2247|3479|3558|3569|7042|7422	FGF2|IGF1|IL2|IL6|TGFB2|VEGFA	-4.12061	0	104	0	0	-7.10489	78.4723
1	-5.7464	GO:0043549	M1	1	0	GO Biological Processes	19	regulation of kinase activity	19_GO:0050789 regulation of biological process	-5.7464	12.1591	8.51248	30238	256	68	7	10.2941	3.68511	1991|2247|3479|3717|5294|6714|7124	ELANE|FGF2|IGF1|JAK2|PIK3CG|SRC|TNF	-4.12061	0	8	0	0	-19.9607	111.169
1	-5.74169	GO:0034391	M1	1	0	GO Biological Processes	19	regulation of smooth muscle cell apoptotic process	19_GO:0050789 regulation of biological process	-5.74169	45.6078	13.2338	30238	39	68	4	5.88235	2.85336	1786|2099|3479|5468	DNMT1|ESR1|IGF1|PPARG	-4.11784	0	128	0	0	-6.02732	74.1127
1	-5.74169	GO:1903580	M1	1	0	GO Biological Processes	19	positive regulation of ATP metabolic process	19_GO:0048518 positive regulation of biological process	-5.74169	45.6078	13.2338	30238	39	68	4	5.88235	2.85336	3091|3479|6714|6774	HIF1A|IGF1|SRC|STAT3	-4.11784	0	30	0	0	-12.8747	55.5846
1	-5.74169	GO:1904994	M1	1	0	GO Biological Processes	19	regulation of leukocyte adhesion to vascular endothelial cell	19_GO:0050789 regulation of biological process	-5.74169	45.6078	13.2338	30238	39	68	4	5.88235	2.85336	1991|3569|6403|7124	ELANE|IL6|SELP|TNF	-4.11784	0	101	0	0	-7.12641	74.1127
1	-5.73105	GO:0034284	M1	1	0	GO Biological Processes	19	response to monosaccharide	19_GO:0050896 response to stimulus	-5.73105	16.3685	9.34023	30238	163	68	6	8.82353	3.4396	836|1215|3091|3383|3479|7124	CASP3|CMA1|HIF1A|ICAM1|IGF1|TNF	-4.10866	0	30	0	0	-12.8747	55.5846
1	-5.70276	GO:0031091	M1	1	0	GO Cellular Components	20	platelet alpha granule		-5.70276	24.4328	10.6282	30238	91	68	5	7.35294	3.16513	213|3479|6403|7042|7422	ALB|IGF1|SELP|TGFB2|VEGFA	-4.08133	0	35	0	0	-12.2967	26.5478
1	-5.70031	GO:1903038	M1	1	0	GO Biological Processes	19	negative regulation of leukocyte cell-cell adhesion	19_GO:0048519 negative regulation of biological process	-5.70031	16.1701	9.27634	30238	165	68	6	8.82353	3.4396	207|836|3558|3718|3958|3965	AKT1|CASP3|IL2|JAK3|LGALS3|LGALS9	-4.07936	0	40	0	0	-11.8239	111.169
1	-5.68508	GO:0071453	M1	1	0	GO Biological Processes	19	cellular response to oxygen levels	19_GO:0050896 response to stimulus	-5.68508	16.0726	9.24482	30238	166	68	6	8.82353	3.4396	207|3091|4193|5468|5743|7422	AKT1|HIF1A|MDM2|PPARG|PTGS2|VEGFA	-4.0651	0	75	0	0	-8.41497	82.3475
1	-5.67924	GO:0010660	M1	1	0	GO Biological Processes	19	regulation of muscle cell apoptotic process	19_GO:0050789 regulation of biological process	-5.67924	24.1672	10.5655	30238	92	68	5	7.35294	3.16513	1786|2099|3479|3717|5468	DNMT1|ESR1|IGF1|JAK2|PPARG	-4.05974	0	128	0	0	-6.02732	74.1127
1	-5.656	GO:0001837	M1	1	0	GO Biological Processes	19	epithelial to mesenchymal transition	19_GO:0032502 developmental process	-5.656	23.9073	10.5038	30238	93	68	5	7.35294	3.16513	3091|3479|7042|7046|7048	HIF1A|IGF1|TGFB2|TGFBR1|TGFBR2	-4.03793	0	19	0	0	-16.5242	333.507
1	-5.65282	GO:0007595	M1	1	0	GO Biological Processes	19	lactation	19_GO:0051179 localization	-5.65282	43.3831	12.8925	30238	41	68	4	5.88235	2.85336	3091|5243|7421|7422	HIF1A|ABCB1|VDR|VEGFA	-4.03571	0	75	0	0	-8.41497	82.3475
1	-5.65282	GO:0140662	M1	1	0	GO Molecular Functions	21	ATP-dependent protein folding chaperone		-5.65282	43.3831	12.8925	30238	41	68	4	5.88235	2.85336	3308|3312|3320|3326	HSPA4|HSPA8|HSP90AA1|HSP90AB1	-4.03571	0	44	0	0	-11.6435	95.2878
1	-5.6417	GO:0008047	M1	1	0	GO Molecular Functions	21	enzyme activator activity		-5.6417	6.68686	7.03999	30238	665	68	10	14.7059	4.29488	834|836|1956|3326|3479|3558|6352|6714|7048|7422	CASP1|CASP3|EGFR|HSP90AB1|IGF1|IL2|CCL5|SRC|TGFBR2|VEGFA	-4.02507	0	49	0	0	-10.7528	106.722
1	-5.63622	GO:0090257	M1	1	0	GO Biological Processes	19	regulation of muscle system process	19_GO:0032501 multicellular organismal process	-5.63622	11.702	8.32309	30238	266	68	7	10.2941	3.68511	2280|3320|3479|3815|5142|5294|5468	FKBP1A|HSP90AA1|IGF1|KIT|PDE4B|PIK3CG|PPARG	-4.02102	0	56	0	0	-10.2834	20.4449
1	-5.62737	GO:0038110	M1	1	0	GO Biological Processes	19	interleukin-2-mediated signaling pathway	19_GO:0050896 response to stimulus	-5.62737	111.169	18.1216	30238	12	68	3	4.41176	2.49031	3558|3718|6774	IL2|JAK3|STAT3	-4.01359	0	40	0	0	-11.8239	111.169
1	-5.62737	GO:0062042	M1	1	0	GO Biological Processes	19	regulation of cardiac epithelial to mesenchymal transition	19_GO:0032502 developmental process	-5.62737	111.169	18.1216	30238	12	68	3	4.41176	2.49031	7042|7046|7048	TGFB2|TGFBR1|TGFBR2	-4.01359	0	19	0	0	-16.5242	333.507
1	-5.62737	GO:0071352	M1	1	0	GO Biological Processes	19	cellular response to interleukin-2	19_GO:0050896 response to stimulus	-5.62737	111.169	18.1216	30238	12	68	3	4.41176	2.49031	3558|3718|6774	IL2|JAK3|STAT3	-4.01359	0	40	0	0	-11.8239	111.169
1	-5.61284	GO:0090287	M1	1	0	GO Biological Processes	19	regulation of cellular response to growth factor stimulus	19_GO:0050896 response to stimulus	-5.61284	9.24003	7.72505	30238	385	68	8	11.7647	3.90712	2247|2280|3091|3326|3553|5468|7422|407024	FGF2|FKBP1A|HIF1A|HSP90AB1|IL1B|PPARG|VEGFA|MIR29B1	-3.99962	0	43	0	0	-11.6454	78.4723
1	-5.61028	GO:0072091	M1	1	0	GO Biological Processes	19	regulation of stem cell proliferation	19_GO:0050789 regulation of biological process	-5.61028	23.404	10.3832	30238	95	68	5	7.35294	3.16513	1636|2247|7046|7048|407024	ACE|FGF2|TGFBR1|TGFBR2|MIR29B1	-3.99962	0	94	0	0	-7.45884	23.404
1	-5.61009	GO:0001974	M1	1	0	GO Biological Processes	19	blood vessel remodeling	19_GO:0032501 multicellular organismal process	-5.61009	42.3501	12.731	30238	42	68	4	5.88235	2.85336	1636|3479|4193|7042	ACE|IGF1|MDM2|TGFB2	-3.99962	0	93	0	0	-7.50405	118.58
1	-5.61009	GO:0045981	M1	1	0	GO Biological Processes	19	positive regulation of nucleotide metabolic process	19_GO:0048518 positive regulation of biological process	-5.61009	42.3501	12.731	30238	42	68	4	5.88235	2.85336	3091|3479|6714|6774	HIF1A|IGF1|SRC|STAT3	-3.99962	0	30	0	0	-12.8747	55.5846
1	-5.61009	GO:0060391	M1	1	0	GO Biological Processes	19	positive regulation of SMAD protein signal transduction	19_GO:0048518 positive regulation of biological process	-5.61009	42.3501	12.731	30238	42	68	4	5.88235	2.85336	3717|7042|7046|7048	JAK2|TGFB2|TGFBR1|TGFBR2	-3.99962	0	19	0	0	-16.5242	333.507
1	-5.61009	GO:1900544	M1	1	0	GO Biological Processes	19	positive regulation of purine nucleotide metabolic process	19_GO:0048518 positive regulation of biological process	-5.61009	42.3501	12.731	30238	42	68	4	5.88235	2.85336	3091|3479|6714|6774	HIF1A|IGF1|SRC|STAT3	-3.99962	0	30	0	0	-12.8747	55.5846
1	-5.60404	GO:0045165	M1	1	0	GO Biological Processes	19	cell fate commitment	19_GO:0032502 developmental process	-5.60404	11.5715	8.26824	30238	269	68	7	10.2941	3.68511	836|3569|4286|5468|6774|7042|7046	CASP3|IL6|MITF|PPARG|STAT3|TGFB2|TGFBR1	-3.99404	0	65	0	0	-9.25271	121.275
1	-5.56842	GO:0046640	M1	1	0	GO Biological Processes	19	regulation of alpha-beta T cell proliferation	19_GO:0002376 immune system process	-5.56842	41.3653	12.5751	30238	43	68	4	5.88235	2.85336	3558|3717|3965|7048	IL2|JAK2|LGALS9|TGFBR2	-3.95983	0	40	0	0	-11.8239	111.169
1	-5.56669	GO:0046661	M1	1	0	GO Biological Processes	19	male sex differentiation	19_GO:0022414 reproductive process	-5.56669	15.3337	9.00212	30238	174	68	6	8.82353	3.4396	1636|2099|3815|5950|7042|7046	ACE|ESR1|KIT|RBP4|TGFB2|TGFBR1	-3.95904	0	57	0	0	-10.0429	63.5252
1	-5.56558	GO:0002286	M1	1	0	GO Biological Processes	19	T cell activation involved in immune response	19_GO:0002376 immune system process	-5.56558	22.9215	10.2663	30238	97	68	5	7.35294	3.16513	3383|3569|3683|3717|6774	ICAM1|IL6|ITGAL|JAK2|STAT3	-3.95885	0	28	0	0	-13.7021	130.787
1	-5.56558	GO:0008585	M1	1	0	GO Biological Processes	19	female gonad development	19_GO:0022414 reproductive process	-5.56558	22.9215	10.2663	30238	97	68	5	7.35294	3.16513	836|2099|3815|4313|7422	CASP3|ESR1|KIT|MMP2|VEGFA	-3.95885	0	78	0	0	-8.24916	118.58
1	-5.55566	GO:0016773	M1	1	0	GO Molecular Functions	21	phosphotransferase activity, alcohol group as acceptor		-5.55566	6.53936	6.93606	30238	680	68	10	14.7059	4.29488	207|1956|3717|3718|3815|5294|6352|6714|7046|7048	AKT1|EGFR|JAK2|JAK3|KIT|PIK3CG|CCL5|SRC|TGFBR1|TGFBR2	-3.9494	0	28	0	0	-13.7021	130.787
1	-5.538	GO:0050680	M1	1	0	GO Biological Processes	19	negative regulation of epithelial cell proliferation	19_GO:0048519 negative regulation of biological process	-5.538	15.1594	8.94395	30238	176	68	6	8.82353	3.4396	5468|7042|7046|7124|7421|407024	PPARG|TGFB2|TGFBR1|TNF|VDR|MIR29B1	-3.93221	0	39	0	0	-11.8539	53.3612
1	-5.52183	hsa05410	M1	1	0	KEGG Pathway	24	Hypertrophic cardiomyopathy		-5.52183	22.4584	10.1528	30238	99	68	5	7.35294	3.16513	1636|3479|3569|7042|7124	ACE|IGF1|IL6|TGFB2|TNF	-3.91744	0	93	0	0	-7.50405	118.58
1	-5.51539	GO:0044089	M1	1	0	GO Biological Processes	19	positive regulation of cellular component biogenesis	19_GO:0048518 positive regulation of biological process	-5.51539	7.49455	7.18866	30238	534	68	9	13.2353	4.10945	207|3320|3815|3958|4314|6714|7046|7124|7422	AKT1|HSP90AA1|KIT|LGALS3|MMP3|SRC|TGFBR1|TNF|VEGFA	-3.91204	0	68	0	0	-9.10544	59.2902
1	-5.51413	GO:0014842	M1	1	0	GO Biological Processes	19	regulation of skeletal muscle satellite cell proliferation	19_GO:0050789 regulation of biological process	-5.51413	102.618	17.3978	30238	13	68	3	4.41176	2.49031	2247|3717|6774	FGF2|JAK2|STAT3	-3.91204	0	28	0	0	-13.7021	130.787
1	-5.51413	GO:0019062	M1	1	0	GO Biological Processes	19	virion attachment to host cell	19_GO:0016032 viral process	-5.51413	102.618	17.3978	30238	13	68	3	4.41176	2.49031	1803|3326|3383	DPP4|HSP90AB1|ICAM1	-3.91204	0	70	0	0	-8.98385	102.618
1	-5.50031	GO:1900182	M1	1	0	GO Biological Processes	19	positive regulation of protein localization to nucleus	19_GO:0051179 localization	-5.50031	22.2338	10.0973	30238	100	68	5	7.35294	3.16513	207|3320|3717|6714|7042	AKT1|HSP90AA1|JAK2|SRC|TGFB2	-3.89869	0	91	0	0	-7.77073	61.3347
1	-5.49952	GO:0006959	M1	1	0	GO Biological Processes	19	humoral immune response	19_GO:0002376 immune system process	-5.49952	11.1568	8.09151	30238	279	68	7	10.2941	3.68511	1991|3569|3958|4316|6280|6352|7124	ELANE|IL6|LGALS3|MMP7|S100A9|CCL5|TNF	-3.89836	0	58	0	0	-9.84988	78.4723
1	-5.49564	GO:0003013	M1	1	0	GO Biological Processes	19	circulatory system process	19_GO:0032501 multicellular organismal process	-5.49564	7.45268	7.16272	30238	537	68	9	13.2353	4.10945	1215|1636|4313|5243|5468|5743|6714|7124|7422	CMA1|ACE|MMP2|ABCB1|PPARG|PTGS2|SRC|TNF|VEGFA	-3.89494	0	131	0	0	-5.78795	46.808
1	-5.48807	GO:0034405	M1	1	0	GO Biological Processes	19	response to fluid shear stress	19_GO:0050896 response to stimulus	-5.48807	39.5268	12.2787	30238	45	68	4	5.88235	2.85336	207|4313|5743|6714	AKT1|MMP2|PTGS2|SRC	-3.88966	0	91	0	0	-7.77073	61.3347
1	-5.48807	GO:2000573	M1	1	0	GO Biological Processes	19	positive regulation of DNA biosynthetic process	19_GO:0048518 positive regulation of biological process	-5.48807	39.5268	12.2787	30238	45	68	4	5.88235	2.85336	2247|3320|7124|7422	FGF2|HSP90AA1|TNF|VEGFA	-3.88966	0	104	0	0	-7.10489	78.4723
1	-5.48807	hsa05332	M1	1	0	KEGG Pathway	24	Graft-versus-host disease		-5.48807	39.5268	12.2787	30238	45	68	4	5.88235	2.85336	3553|3558|3569|7124	IL1B|IL2|IL6|TNF	-3.88966	0	6	0	0	-20.8962	296.451
1	-5.47901	GO:0046545	M1	1	0	GO Biological Processes	19	development of primary female sexual characteristics	19_GO:0022414 reproductive process	-5.47901	22.0137	10.0427	30238	101	68	5	7.35294	3.16513	836|2099|3815|4313|7422	CASP3|ESR1|KIT|MMP2|VEGFA	-3.88106	0	78	0	0	-8.24916	118.58
1	-5.44929	GO:0035272	M1	1	0	GO Biological Processes	19	exocrine system development	19_GO:0032502 developmental process	-5.44929	38.6675	12.1377	30238	46	68	4	5.88235	2.85336	1956|3479|7042|7124	EGFR|IGF1|TGFB2|TNF	-3.85453	0	93	0	0	-7.50405	118.58
1	-5.44929	GO:0043029	M1	1	0	GO Biological Processes	19	T cell homeostasis	19_GO:0042592 homeostatic process	-5.44929	38.6675	12.1377	30238	46	68	4	5.88235	2.85336	207|836|3718|7042	AKT1|CASP3|JAK3|TGFB2	-3.85453	0	50	0	0	-10.6457	38.6675
1	-5.44929	GO:0046006	M1	1	0	GO Biological Processes	19	regulation of activated T cell proliferation	19_GO:0002376 immune system process	-5.44929	38.6675	12.1377	30238	46	68	4	5.88235	2.85336	836|3479|3558|3965	CASP3|IGF1|IL2|LGALS9	-3.85453	0	138	1	1	-5.44929	38.6675
1	-5.44929	GO:0140448	M1	1	0	GO Biological Processes	19	signaling receptor ligand precursor processing	19_GO:0009987 cellular process	-5.44929	38.6675	12.1377	30238	46	68	4	5.88235	2.85336	834|1215|1636|1803	CASP1|CMA1|ACE|DPP4	-3.85453	0	80	0	0	-8.21669	38.6675
1	-5.43708	GO:0032755	M1	1	0	GO Biological Processes	19	positive regulation of interleukin-6 production	19_GO:0048518 positive regulation of biological process	-5.43708	21.5862	9.93565	30238	103	68	5	7.35294	3.16513	3553|3569|3965|6774|7124	IL1B|IL6|LGALS9|STAT3|TNF	-3.84413	0	6	0	0	-20.8962	296.451
1	-5.43708	GO:0042542	M1	1	0	GO Biological Processes	19	response to hydrogen peroxide	19_GO:0050896 response to stimulus	-5.43708	21.5862	9.93565	30238	103	68	5	7.35294	3.16513	836|3569|4193|4313|6714	CASP3|IL6|MDM2|MMP2|SRC	-3.84413	0	37	0	0	-12.2473	25.0131
1	-5.43708	GO:0046620	M1	1	0	GO Biological Processes	19	regulation of organ growth	19_GO:0040007 growth	-5.43708	21.5862	9.93565	30238	103	68	5	7.35294	3.16513	207|2247|3479|5950|7046	AKT1|FGF2|IGF1|RBP4|TGFBR1	-3.84413	0	104	0	0	-7.10489	78.4723
1	-5.4114	GO:0022602	M1	1	0	GO Biological Processes	19	ovulation cycle process	19_GO:0048511 rhythmic process	-5.4114	37.8448	12.0011	30238	47	68	4	5.88235	2.85336	836|2099|4313|7042	CASP3|ESR1|MMP2|TGFB2	-3.82253	0	57	0	0	-10.0429	63.5252
1	-5.41009	GO:0031650	M1	1	0	GO Biological Processes	19	regulation of heat generation	19_GO:0042592 homeostatic process	-5.41009	95.2878	16.7525	30238	14	68	3	4.41176	2.49031	3553|5743|7124	IL1B|PTGS2|TNF	-3.82253	0	6	0	0	-20.8962	296.451
1	-5.41009	GO:0035655	M1	1	0	GO Biological Processes	19	interleukin-18-mediated signaling pathway	19_GO:0050896 response to stimulus	-5.41009	95.2878	16.7525	30238	14	68	3	4.41176	2.49031	207|834|836	AKT1|CASP1|CASP3	-3.82253	0	52	0	0	-10.6231	95.2878
1	-5.41009	GO:0044650	M1	1	0	GO Biological Processes	19	adhesion of symbiont to host cell	19_GO:0044419 biological process involved in interspecies interaction between organisms	-5.41009	95.2878	16.7525	30238	14	68	3	4.41176	2.49031	1803|3326|3383	DPP4|HSP90AB1|ICAM1	-3.82253	0	70	0	0	-8.98385	102.618
1	-5.41009	GO:0070669	M1	1	0	GO Biological Processes	19	response to interleukin-2	19_GO:0050896 response to stimulus	-5.41009	95.2878	16.7525	30238	14	68	3	4.41176	2.49031	3558|3718|6774	IL2|JAK3|STAT3	-3.82253	0	40	0	0	-11.8239	111.169
1	-5.41009	GO:0071351	M1	1	0	GO Biological Processes	19	cellular response to interleukin-18	19_GO:0050896 response to stimulus	-5.41009	95.2878	16.7525	30238	14	68	3	4.41176	2.49031	207|834|836	AKT1|CASP1|CASP3	-3.82253	0	52	0	0	-10.6231	95.2878
1	-5.396	GO:0008593	M1	1	0	GO Biological Processes	19	regulation of Notch signaling pathway	19_GO:0050896 response to stimulus	-5.396	21.1751	9.83161	30238	105	68	5	7.35294	3.16513	207|3815|6714|6774|7042	AKT1|KIT|SRC|STAT3|TGFB2	-3.80933	0	28	0	0	-13.7021	130.787
1	-5.3862	GO:0006109	M1	1	0	GO Biological Processes	19	regulation of carbohydrate metabolic process	19_GO:0050789 regulation of biological process	-5.3862	14.2677	8.64018	30238	187	68	6	8.82353	3.4396	207|3091|3479|4790|6714|6774	AKT1|HIF1A|IGF1|NFKB1|SRC|STAT3	-3.79998	0	30	0	0	-12.8747	55.5846
1	-5.38057	GO:0001558	M1	1	0	GO Biological Processes	19	regulation of cell growth	19_GO:0040007 growth	-5.38057	8.59278	7.38506	30238	414	68	8	11.7647	3.90712	207|1956|3479|3558|6280|7042|7046|7422	AKT1|EGFR|IGF1|IL2|S100A9|TGFB2|TGFBR1|VEGFA	-3.7948	0	19	0	0	-16.5242	333.507
1	-5.37934	GO:0051962	M1	1	0	GO Biological Processes	19	positive regulation of nervous system development	19_GO:0032502 developmental process	-5.37934	10.6967	7.89095	30238	291	68	7	10.2941	3.68511	2247|3091|3553|3569|3815|7124|7422	FGF2|HIF1A|IL1B|IL6|KIT|TNF|VEGFA	-3.794	0	43	0	0	-11.6454	78.4723
1	-5.37577	GO:0046889	M1	1	0	GO Biological Processes	19	positive regulation of lipid biosynthetic process	19_GO:0048518 positive regulation of biological process	-5.37577	20.9753	9.78067	30238	106	68	5	7.35294	3.16513	207|3553|5743|7124|407024	AKT1|IL1B|PTGS2|TNF|MIR29B1	-3.79088	0	96	0	0	-7.35598	31.7626
1	-5.37434	GO:2001239	M1	1	0	GO Biological Processes	19	regulation of extrinsic apoptotic signaling pathway in absence of ligand	19_GO:0050896 response to stimulus	-5.37434	37.0564	11.8688	30238	48	68	4	5.88235	2.85336	207|3553|7042|7124	AKT1|IL1B|TGFB2|TNF	-3.79034	0	27	0	0	-13.7644	77.8184
1	-5.37377	GO:0009792	M1	1	0	GO Biological Processes	19	embryo development ending in birth or egg hatching	19_GO:0032502 developmental process	-5.37377	6.2367	6.71805	30238	713	68	10	14.7059	4.29488	207|836|1956|2247|3091|5950|7042|7046|7048|7422	AKT1|CASP3|EGFR|FGF2|HIF1A|RBP4|TGFB2|TGFBR1|TGFBR2|VEGFA	-3.79021	0	19	0	0	-16.5242	333.507
1	-5.34191	GO:0060627	M1	1	0	GO Biological Processes	19	regulation of vesicle-mediated transport	19_GO:0051179 localization	-5.34191	7.13385	6.9621	30238	561	68	9	13.2353	4.10945	207|836|929|3958|3965|4193|6714|6774|7422	AKT1|CASP3|CD14|LGALS3|LGALS9|MDM2|SRC|STAT3|VEGFA	-3.75995	0	117	0	0	-6.50842	15.8007
1	-5.3381	GO:0010883	M1	1	0	GO Biological Processes	19	regulation of lipid storage	19_GO:0050789 regulation of biological process	-5.3381	36.3001	11.7405	30238	49	68	4	5.88235	2.85336	3569|4790|5468|7124	IL6|NFKB1|PPARG|TNF	-3.75762	0	6	0	0	-20.8962	296.451
1	-5.3381	GO:0035094	M1	1	0	GO Biological Processes	19	response to nicotine	19_GO:0050896 response to stimulus	-5.3381	36.3001	11.7405	30238	49	68	4	5.88235	2.85336	836|4313|4790|7124	CASP3|MMP2|NFKB1|TNF	-3.75762	0	15	0	0	-17.7555	148.225
1	-5.3359	GO:0001960	M1	1	0	GO Biological Processes	19	negative regulation of cytokine-mediated signaling pathway	19_GO:0048519 negative regulation of biological process	-5.3359	20.5869	9.68085	30238	108	68	5	7.35294	3.16513	3569|4321|5468|6352|407024	IL6|MMP12|PPARG|CCL5|MIR29B1	-3.75587	0	34	0	0	-12.3299	44.9673
1	-5.31626	hsa04931	M1	1	0	KEGG Pathway	24	Insulin resistance		-5.31626	20.398	9.63195	30238	109	68	5	7.35294	3.16513	207|3569|4790|6774|7124	AKT1|IL6|NFKB1|STAT3|TNF	-3.73778	0	15	0	0	-17.7555	148.225
1	-5.31388	GO:0031404	M1	1	0	GO Molecular Functions	21	chloride ion binding		-5.31388	88.9353	16.1725	30238	15	68	3	4.41176	2.49031	277|279|1636	AMY1B|AMY2A|ACE	-3.73778	0	140	1	1	-5.31388	88.9353
1	-5.31388	GO:0044406	M1	1	0	GO Biological Processes	19	adhesion of symbiont to host	19_GO:0044419 biological process involved in interspecies interaction between organisms	-5.31388	88.9353	16.1725	30238	15	68	3	4.41176	2.49031	1803|3326|3383	DPP4|HSP90AB1|ICAM1	-3.73778	0	70	0	0	-8.98385	102.618
1	-5.31388	GO:0060397	M1	1	0	GO Biological Processes	19	growth hormone receptor signaling pathway via JAK-STAT	19_GO:0050896 response to stimulus	-5.31388	88.9353	16.1725	30238	15	68	3	4.41176	2.49031	3717|3718|6774	JAK2|JAK3|STAT3	-3.73778	0	28	0	0	-13.7021	130.787
1	-5.31388	GO:1903377	M1	1	0	GO Biological Processes	19	negative regulation of oxidative stress-induced neuron intrinsic apoptotic signaling pathway	19_GO:0048519 negative regulation of biological process	-5.31388	88.9353	16.1725	30238	15	68	3	4.41176	2.49031	207|2247|3091	AKT1|FGF2|HIF1A	-3.73778	0	5	0	0	-20.9851	88.9353
1	-5.31214	GO:0005925	M1	1	0	GO Cellular Components	20	focal adhesion		-5.31214	8.40996	7.28626	30238	423	68	8	11.7647	3.90712	1803|1956|2191|3312|3383|3717|5328|6714	DPP4|EGFR|FAP|HSPA8|ICAM1|JAK2|PLAU|SRC	-3.73647	0	70	0	0	-8.98385	102.618
1	-5.30738	GO:0019058	M1	1	0	GO Biological Processes	19	viral life cycle	19_GO:0016032 viral process	-5.30738	13.8241	8.4851	30238	193	68	6	8.82353	3.4396	1508|1803|1956|3326|3383|6714	CTSB|DPP4|EGFR|HSP90AB1|ICAM1|SRC	-3.73257	0	70	0	0	-8.98385	102.618
1	-5.30262	GO:0045747	M1	1	0	GO Biological Processes	19	positive regulation of Notch signaling pathway	19_GO:0048518 positive regulation of biological process	-5.30262	35.5741	11.616	30238	50	68	4	5.88235	2.85336	3815|6714|6774|7042	KIT|SRC|STAT3|TGFB2	-3.73041	0	28	0	0	-13.7021	130.787
1	-5.30262	GO:0046456	M1	1	0	GO Biological Processes	19	icosanoid biosynthetic process	19_GO:0009987 cellular process	-5.30262	35.5741	11.616	30238	50	68	4	5.88235	2.85336	834|1559|4282|5743	CASP1|CYP2C9|MIF|PTGS2	-3.73041	0	141	1	1	-5.30262	35.5741
1	-5.30262	GO:0046636	M1	1	0	GO Biological Processes	19	negative regulation of alpha-beta T cell activation	19_GO:0002376 immune system process	-5.30262	35.5741	11.616	30238	50	68	4	5.88235	2.85336	3558|3718|3958|3965	IL2|JAK3|LGALS3|LGALS9	-3.73041	0	40	0	0	-11.8239	111.169
1	-5.30262	GO:1904894	M1	1	0	GO Biological Processes	19	positive regulation of receptor signaling pathway via STAT	19_GO:0048518 positive regulation of biological process	-5.30262	35.5741	11.616	30238	50	68	4	5.88235	2.85336	3569|3717|3815|6352	IL6|JAK2|KIT|CCL5	-3.73041	0	38	0	0	-11.8821	66.7015
1	-5.29681	GO:0007179	M1	1	0	GO Biological Processes	19	transforming growth factor beta receptor signaling pathway	19_GO:0050896 response to stimulus	-5.29681	20.2126	9.58369	30238	110	68	5	7.35294	3.16513	6714|6774|7042|7046|7048	SRC|STAT3|TGFB2|TGFBR1|TGFBR2	-3.72546	0	19	0	0	-16.5242	333.507
1	-5.28904	GO:0016301	M1	1	0	GO Molecular Functions	21	kinase activity		-5.28904	6.09981	6.61724	30238	729	68	10	14.7059	4.29488	207|1956|3717|3718|3815|5294|6352|6714|7046|7048	AKT1|EGFR|JAK2|JAK3|KIT|PIK3CG|CCL5|SRC|TGFBR1|TGFBR2	-3.71854	0	28	0	0	-13.7021	130.787
1	-5.28324	GO:0018193	M1	1	0	GO Biological Processes	19	peptidyl-amino acid modification	19_GO:0009987 cellular process	-5.28324	10.3413	7.73256	30238	301	68	7	10.2941	3.68511	207|3717|3718|4193|6280|6714|7046	AKT1|JAK2|JAK3|MDM2|S100A9|SRC|TGFBR1	-3.71318	0	28	0	0	-13.7021	130.787
1	-5.28169	GO:0048863	M1	1	0	GO Biological Processes	19	stem cell differentiation	19_GO:0032502 developmental process	-5.28169	13.6824	8.43493	30238	195	68	6	8.82353	3.4396	1636|2099|2247|3091|3815|7042	ACE|ESR1|FGF2|HIF1A|KIT|TGFB2	-3.71248	0	57	0	0	-10.0429	63.5252
1	-5.28169	GO:0141091	M1	1	0	GO Biological Processes	19	transforming growth factor beta receptor superfamily signaling pathway	19_GO:0050896 response to stimulus	-5.28169	13.6824	8.43493	30238	195	68	6	8.82353	3.4396	5468|6714|6774|7042|7046|7048	PPARG|SRC|STAT3|TGFB2|TGFBR1|TGFBR2	-3.71248	0	19	0	0	-16.5242	333.507
1	-5.27755	GO:0090100	M1	1	0	GO Biological Processes	19	positive regulation of transmembrane receptor protein serine/threonine kinase signaling pathway	19_GO:0048518 positive regulation of biological process	-5.27755	20.0305	9.53607	30238	111	68	5	7.35294	3.16513	3326|3717|7042|7046|7048	HSP90AB1|JAK2|TGFB2|TGFBR1|TGFBR2	-3.70877	0	19	0	0	-16.5242	333.507
1	-5.26788	GO:0071470	M1	1	0	GO Biological Processes	19	cellular response to osmotic stress	19_GO:0050896 response to stimulus	-5.26788	34.8766	11.4951	30238	51	68	4	5.88235	2.85336	834|836|5243|5743	CASP1|CASP3|ABCB1|PTGS2	-3.70038	0	52	0	0	-10.6231	95.2878
1	-5.25847	GO:0042470	M1	1	0	GO Cellular Components	20	melanosome		-5.25847	19.8516	9.48906	30238	112	68	5	7.35294	3.16513	1508|3312|3320|3326|7299	CTSB|HSPA8|HSP90AA1|HSP90AB1|TYR	-3.69182	0	44	0	0	-11.6435	95.2878
1	-5.25847	GO:0048770	M1	1	0	GO Cellular Components	20	pigment granule		-5.25847	19.8516	9.48906	30238	112	68	5	7.35294	3.16513	1508|3312|3320|3326|7299	CTSB|HSPA8|HSP90AA1|HSP90AB1|TYR	-3.69182	0	44	0	0	-11.6435	95.2878
1	-5.25628	GO:0030324	M1	1	0	GO Biological Processes	19	lung development	19_GO:0032502 developmental process	-5.25628	13.5434	8.3855	30238	197	68	6	8.82353	3.4396	2247|3479|4321|5950|7048|7422	FGF2|IGF1|MMP12|RBP4|TGFBR2|VEGFA	-3.69133	0	104	0	0	-7.10489	78.4723
1	-5.25509	GO:0051338	M1	1	0	GO Biological Processes	19	regulation of transferase activity	19_GO:0065007 biological regulation	-5.25509	10.2393	7.68649	30238	304	68	7	10.2941	3.68511	1991|2247|3479|3717|5294|6714|7124	ELANE|FGF2|IGF1|JAK2|PIK3CG|SRC|TNF	-3.69056	0	8	0	0	-19.9607	111.169
1	-5.23957	GO:0060761	M1	1	0	GO Biological Processes	19	negative regulation of response to cytokine stimulus	19_GO:0048519 negative regulation of biological process	-5.23957	19.676	9.44266	30238	113	68	5	7.35294	3.16513	3569|4321|5468|6352|407024	IL6|MMP12|PPARG|CCL5|MIR29B1	-3.67631	0	34	0	0	-12.3299	44.9673
1	-5.23798	GO:0030055	M1	1	0	GO Cellular Components	20	cell-substrate junction		-5.23798	8.21573	7.17986	30238	433	68	8	11.7647	3.90712	1803|1956|2191|3312|3383|3717|5328|6714	DPP4|EGFR|FAP|HSPA8|ICAM1|JAK2|PLAU|SRC	-3.67514	0	70	0	0	-8.98385	102.618
1	-5.23716	GO:0098797	M1	1	0	GO Cellular Components	20	plasma membrane protein complex		-5.23716	6.01727	6.55575	30238	739	68	10	14.7059	4.29488	836|1956|2280|3479|3569|3683|3717|5142|7046|7048	CASP3|EGFR|FKBP1A|IGF1|IL6|ITGAL|JAK2|PDE4B|TGFBR1|TGFBR2	-3.67482	0	95	0	0	-7.44663	8.97512
1	-5.23385	GO:0071887	M1	1	0	GO Biological Processes	19	leukocyte apoptotic process	19_GO:0009987 cellular process	-5.23385	34.2059	11.3776	30238	52	68	4	5.88235	2.85336	207|836|3569|7042	AKT1|CASP3|IL6|TGFB2	-3.67482	0	50	0	0	-10.6457	38.6675
1	-5.23385	GO:1902003	M1	1	0	GO Biological Processes	19	regulation of amyloid-beta formation	19_GO:0050789 regulation of biological process	-5.23385	34.2059	11.3776	30238	52	68	4	5.88235	2.85336	836|3479|7124|407024	CASP3|IGF1|TNF|MIR29B1	-3.67482	0	52	0	0	-10.6231	95.2878
1	-5.22441	GO:0070234	M1	1	0	GO Biological Processes	19	positive regulation of T cell apoptotic process	19_GO:0048518 positive regulation of biological process	-5.22441	83.3768	15.6473	30238	16	68	3	4.41176	2.49031	3965|6352|7042	LGALS9|CCL5|TGFB2	-3.67482	0	31	0	0	-12.7849	83.3768
1	-5.22441	GO:0070673	M1	1	0	GO Biological Processes	19	response to interleukin-18	19_GO:0050896 response to stimulus	-5.22441	83.3768	15.6473	30238	16	68	3	4.41176	2.49031	207|834|836	AKT1|CASP1|CASP3	-3.67482	0	52	0	0	-10.6231	95.2878
1	-5.22441	GO:0097396	M1	1	0	GO Biological Processes	19	response to interleukin-17	19_GO:0050896 response to stimulus	-5.22441	83.3768	15.6473	30238	16	68	3	4.41176	2.49031	3553|4790|6774	IL1B|NFKB1|STAT3	-3.67482	0	107	0	0	-6.95756	88.9353
1	-5.22441	GO:0097398	M1	1	0	GO Biological Processes	19	cellular response to interleukin-17	19_GO:0050896 response to stimulus	-5.22441	83.3768	15.6473	30238	16	68	3	4.41176	2.49031	3553|4790|6774	IL1B|NFKB1|STAT3	-3.67482	0	107	0	0	-6.95756	88.9353
1	-5.20628	GO:0016485	M1	1	0	GO Biological Processes	19	protein processing	19_GO:0009987 cellular process	-5.20628	13.2739	8.28876	30238	201	68	6	8.82353	3.4396	834|836|1215|1636|1803|5328	CASP1|CASP3|CMA1|ACE|DPP4|PLAU	-3.66322	0	80	0	0	-8.21669	38.6675
1	-5.20628	GO:0030323	M1	1	0	GO Biological Processes	19	respiratory tube development	19_GO:0032502 developmental process	-5.20628	13.2739	8.28876	30238	201	68	6	8.82353	3.4396	2247|3479|4321|5950|7048|7422	FGF2|IGF1|MMP12|RBP4|TGFBR2|VEGFA	-3.66322	0	104	0	0	-7.10489	78.4723
1	-5.20161	GO:0043254	M1	1	0	GO Biological Processes	19	regulation of protein-containing complex assembly	19_GO:0050789 regulation of biological process	-5.20161	8.12194	7.12793	30238	438	68	8	11.7647	3.90712	3312|3320|3958|4314|6403|6714|7124|7422	HSPA8|HSP90AA1|LGALS3|MMP3|SELP|SRC|TNF|VEGFA	-3.65896	0	68	0	0	-9.10544	59.2902
1	-5.20051	GO:0050731	M1	1	0	GO Biological Processes	19	positive regulation of peptidyl-tyrosine phosphorylation	19_GO:0048518 positive regulation of biological process	-5.20051	33.5605	11.2634	30238	53	68	4	5.88235	2.85336	3569|3717|3815|7422	IL6|JAK2|KIT|VEGFA	-3.65826	0	38	0	0	-11.8821	66.7015
1	-5.18391	GO:0034341	M1	1	0	GO Biological Processes	19	response to type II interferon	19_GO:0044419 biological process involved in interspecies interaction between organisms	-5.18391	19.1671	9.30698	30238	116	68	5	7.35294	3.16513	834|3717|3965|6352|7124	CASP1|JAK2|LGALS9|CCL5|TNF	-3.64206	0	64	0	0	-9.34726	98.817
1	-5.18168	GO:0062207	M1	1	0	GO Biological Processes	19	regulation of pattern recognition receptor signaling pathway	19_GO:0044419 biological process involved in interspecies interaction between organisms	-5.18168	13.1431	8.24141	30238	203	68	6	8.82353	3.4396	207|929|2099|3312|6280|6714	AKT1|CD14|ESR1|HSPA8|S100A9|SRC	-3.64023	0	145	1	1	-5.18168	58.0013
1	-5.16948	GO:0002706	M1	1	0	GO Biological Processes	19	regulation of lymphocyte mediated immunity	19_GO:0002376 immune system process	-5.16948	13.0787	8.21799	30238	204	68	6	8.82353	3.4396	909|3553|3558|3569|3965|7124	CD1A|IL1B|IL2|IL6|LGALS9|TNF	-3.62843	0	6	0	0	-20.8962	296.451
1	-5.16782	GO:2000179	M1	1	0	GO Biological Processes	19	positive regulation of neural precursor cell proliferation	19_GO:0048518 positive regulation of biological process	-5.16782	32.939	11.1523	30238	54	68	4	5.88235	2.85336	2247|3091|3479|7422	FGF2|HIF1A|IGF1|VEGFA	-3.62837	0	104	0	0	-7.10489	78.4723
1	-5.1657	GO:1903706	M1	1	0	GO Biological Processes	19	regulation of hemopoiesis	19_GO:0002376 immune system process	-5.1657	8.03027	7.07683	30238	443	68	8	11.7647	3.90712	3091|3558|3718|3965|4286|6774|7048|7124	HIF1A|IL2|JAK3|LGALS9|MITF|STAT3|TGFBR2|TNF	-3.62705	0	40	0	0	-11.8239	111.169
1	-5.16569	GO:0090263	M1	1	0	GO Biological Processes	19	positive regulation of canonical Wnt signaling pathway	19_GO:0048518 positive regulation of biological process	-5.16569	19.0033	9.26287	30238	117	68	5	7.35294	3.16513	1956|2247|4790|6714|407024	EGFR|FGF2|NFKB1|SRC|MIR29B1	-3.62705	0	24	0	0	-14.685	49.4085
1	-5.15734	GO:0046890	M1	1	0	GO Biological Processes	19	regulation of lipid biosynthetic process	19_GO:0050789 regulation of biological process	-5.15734	13.0149	8.19473	30238	205	68	6	8.82353	3.4396	207|3553|4790|5743|7124|407024	AKT1|IL1B|NFKB1|PTGS2|TNF|MIR29B1	-3.61949	0	96	0	0	-7.35598	31.7626
1	-5.15734	hsa05203	M1	1	0	KEGG Pathway	24	Viral carcinogenesis		-5.15734	13.0149	8.19473	30238	205	68	6	8.82353	3.4396	836|3718|4193|4790|6714|6774	CASP3|JAK3|MDM2|NFKB1|SRC|STAT3	-3.61949	0	107	0	0	-6.95756	88.9353
1	-5.14437	GO:0008015	M1	1	0	GO Biological Processes	19	blood circulation	19_GO:0032501 multicellular organismal process	-5.14437	7.97626	7.04655	30238	446	68	8	11.7647	3.90712	1215|1636|4313|5468|5743|6714|7124|7422	CMA1|ACE|MMP2|PPARG|PTGS2|SRC|TNF|VEGFA	-3.60771	0	131	0	0	-5.78795	46.808
1	-5.14079	GO:0014857	M1	1	0	GO Biological Processes	19	regulation of skeletal muscle cell proliferation	19_GO:0050789 regulation of biological process	-5.14079	78.4723	15.1689	30238	17	68	3	4.41176	2.49031	2247|3717|6774	FGF2|JAK2|STAT3	-3.60769	0	28	0	0	-13.7021	130.787
1	-5.14079	GO:0048246	M1	1	0	GO Biological Processes	19	macrophage chemotaxis	19_GO:0040011 locomotion	-5.14079	78.4723	15.1689	30238	17	68	3	4.41176	2.49031	3958|4313|6352	LGALS3|MMP2|CCL5	-3.60769	0	58	0	0	-9.84988	78.4723
1	-5.14079	GO:0060977	M1	1	0	GO Biological Processes	19	coronary vasculature morphogenesis	19_GO:0032502 developmental process	-5.14079	78.4723	15.1689	30238	17	68	3	4.41176	2.49031	2247|7046|7422	FGF2|TGFBR1|VEGFA	-3.60769	0	104	0	0	-7.10489	78.4723
1	-5.14079	GO:0070492	M1	1	0	GO Molecular Functions	21	oligosaccharide binding		-5.14079	78.4723	15.1689	30238	17	68	3	4.41176	2.49031	3958|3965|6403	LGALS3|LGALS9|SELP	-3.60769	0	100	0	0	-7.19938	78.4723
1	-5.14079	GO:1901550	M1	1	0	GO Biological Processes	19	regulation of endothelial cell development	19_GO:0032502 developmental process	-5.14079	78.4723	15.1689	30238	17	68	3	4.41176	2.49031	3553|7124|7422	IL1B|TNF|VEGFA	-3.60769	0	43	0	0	-11.6454	78.4723
1	-5.14079	GO:1903140	M1	1	0	GO Biological Processes	19	regulation of establishment of endothelial barrier	19_GO:0032502 developmental process	-5.14079	78.4723	15.1689	30238	17	68	3	4.41176	2.49031	3553|7124|7422	IL1B|TNF|VEGFA	-3.60769	0	43	0	0	-11.6454	78.4723
1	-5.13576	GO:0060688	M1	1	0	GO Biological Processes	19	regulation of morphogenesis of a branching structure	19_GO:0032502 developmental process	-5.13576	32.3401	11.0443	30238	55	68	4	5.88235	2.85336	2099|2247|7124|7422	ESR1|FGF2|TNF|VEGFA	-3.60306	0	104	0	0	-7.10489	78.4723
1	-5.12975	GO:0071900	M1	1	0	GO Biological Processes	19	regulation of protein serine/threonine kinase activity	19_GO:0050789 regulation of biological process	-5.12975	18.6839	9.17629	30238	119	68	5	7.35294	3.16513	1991|2247|5294|6714|7124	ELANE|FGF2|PIK3CG|SRC|TNF	-3.59744	0	8	0	0	-19.9607	111.169
1	-5.11618	GO:0006366	M1	1	0	GO Biological Processes	19	transcription by RNA polymerase II	19_GO:0009987 cellular process	-5.11618	7.90536	7.00661	30238	450	68	8	11.7647	3.90712	2099|2247|3558|3717|4790|5468|6774|7421	ESR1|FGF2|IL2|JAK2|NFKB1|PPARG|STAT3|VDR	-3.58426	0	123	0	0	-6.43369	121.275
1	-5.11314	GO:0006351	M1	1	0	GO Biological Processes	19	DNA-templated transcription	19_GO:0009987 cellular process	-5.11314	6.68128	6.66752	30238	599	68	9	13.2353	4.10945	1786|2099|2247|3558|3717|4790|5468|6774|7421	DNMT1|ESR1|FGF2|IL2|JAK2|NFKB1|PPARG|STAT3|VDR	-3.58161	0	123	0	0	-6.43369	121.275
1	-5.11202	GO:0044409	M1	1	0	GO Biological Processes	19	symbiont entry into host	19_GO:0044419 biological process involved in interspecies interaction between organisms	-5.11202	18.5282	9.13378	30238	120	68	5	7.35294	3.16513	1508|1803|1956|3383|6714	CTSB|DPP4|EGFR|ICAM1|SRC	-3.58128	0	70	0	0	-8.98385	102.618
1	-5.11202	GO:0046718	M1	1	0	GO Biological Processes	19	symbiont entry into host cell	19_GO:0016032 viral process	-5.11202	18.5282	9.13378	30238	120	68	5	7.35294	3.16513	1508|1803|1956|3383|6714	CTSB|DPP4|EGFR|ICAM1|SRC	-3.58128	0	70	0	0	-8.98385	102.618
1	-5.10431	GO:0006110	M1	1	0	GO Biological Processes	19	regulation of glycolytic process	19_GO:0050789 regulation of biological process	-5.10431	31.7626	10.939	30238	56	68	4	5.88235	2.85336	3091|3479|6714|6774	HIF1A|IGF1|SRC|STAT3	-3.57513	0	30	0	0	-12.8747	55.5846
1	-5.10431	GO:0030811	M1	1	0	GO Biological Processes	19	regulation of nucleotide catabolic process	19_GO:0050789 regulation of biological process	-5.10431	31.7626	10.939	30238	56	68	4	5.88235	2.85336	3091|3479|6714|6774	HIF1A|IGF1|SRC|STAT3	-3.57513	0	30	0	0	-12.8747	55.5846
1	-5.10431	GO:0033121	M1	1	0	GO Biological Processes	19	regulation of purine nucleotide catabolic process	19_GO:0050789 regulation of biological process	-5.10431	31.7626	10.939	30238	56	68	4	5.88235	2.85336	3091|3479|6714|6774	HIF1A|IGF1|SRC|STAT3	-3.57513	0	30	0	0	-12.8747	55.5846
1	-5.09759	GO:0031334	M1	1	0	GO Biological Processes	19	positive regulation of protein-containing complex assembly	19_GO:0048518 positive regulation of biological process	-5.09759	12.705	8.08082	30238	210	68	6	8.82353	3.4396	3320|3958|4314|6714|7124|7422	HSP90AA1|LGALS3|MMP3|SRC|TNF|VEGFA	-3.5688	0	68	0	0	-9.10544	59.2902
1	-5.07703	GO:0045833	M1	1	0	GO Biological Processes	19	negative regulation of lipid metabolic process	19_GO:0048519 negative regulation of biological process	-5.07703	18.2244	9.05029	30238	122	68	5	7.35294	3.16513	207|3553|4790|5294|7124	AKT1|IL1B|NFKB1|PIK3CG|TNF	-3.54979	0	27	0	0	-13.7644	77.8184
1	-5.07703	hsa04919	M1	1	0	KEGG Pathway	24	Thyroid hormone signaling pathway		-5.07703	18.2244	9.05029	30238	122	68	5	7.35294	3.16513	207|2099|3091|4193|6714	AKT1|ESR1|HIF1A|MDM2|SRC	-3.54979	0	30	0	0	-12.8747	55.5846
1	-5.07412	GO:0002695	M1	1	0	GO Biological Processes	19	negative regulation of leukocyte activation	19_GO:0002376 immune system process	-5.07412	12.5852	8.03634	30238	212	68	6	8.82353	3.4396	836|3558|3718|3958|3965|6714	CASP3|IL2|JAK3|LGALS3|LGALS9|SRC	-3.54738	0	40	0	0	-11.8239	111.169
1	-5.07344	GO:0001541	M1	1	0	GO Biological Processes	19	ovarian follicle development	19_GO:0022414 reproductive process	-5.07344	31.2054	10.8365	30238	57	68	4	5.88235	2.85336	2099|3815|4313|7422	ESR1|KIT|MMP2|VEGFA	-3.54738	0	78	0	0	-8.24916	118.58
1	-5.07344	GO:0048146	M1	1	0	GO Biological Processes	19	positive regulation of fibroblast proliferation	19_GO:0048518 positive regulation of biological process	-5.07344	31.2054	10.8365	30238	57	68	4	5.88235	2.85336	1956|2099|3479|4282	EGFR|ESR1|IGF1|MIF	-3.54738	0	69	0	0	-9.00893	105.875
1	-5.06247	GO:0007178	M1	1	0	GO Biological Processes	19	cell surface receptor protein serine/threonine kinase signaling pathway	19_GO:0050896 response to stimulus	-5.06247	12.5261	8.01432	30238	213	68	6	8.82353	3.4396	5468|6714|6774|7042|7046|7048	PPARG|SRC|STAT3|TGFB2|TGFBR1|TGFBR2	-3.53933	0	19	0	0	-16.5242	333.507
1	-5.06247	GO:0060491	M1	1	0	GO Biological Processes	19	regulation of cell projection assembly	19_GO:0050789 regulation of biological process	-5.06247	12.5261	8.01432	30238	213	68	6	8.82353	3.4396	207|3320|3383|3815|6714|7046	AKT1|HSP90AA1|ICAM1|KIT|SRC|TGFBR1	-3.53933	0	91	0	0	-7.77073	61.3347
1	-5.0623	GO:0060644	M1	1	0	GO Biological Processes	19	mammary gland epithelial cell differentiation	19_GO:0032502 developmental process	-5.0623	74.1127	14.7305	30238	18	68	3	4.41176	2.49031	207|2247|3091	AKT1|FGF2|HIF1A	-3.53933	0	5	0	0	-20.9851	88.9353
1	-5.0623	GO:1905459	M1	1	0	GO Biological Processes	19	regulation of vascular associated smooth muscle cell apoptotic process	19_GO:0050789 regulation of biological process	-5.0623	74.1127	14.7305	30238	18	68	3	4.41176	2.49031	1786|3479|5468	DNMT1|IGF1|PPARG	-3.53933	0	128	0	0	-6.02732	74.1127
1	-5.05206	GO:0019900	M1	1	0	GO Molecular Functions	21	kinase binding		-5.05206	5.73037	6.33769	30238	776	68	10	14.7059	4.29488	207|834|1636|1956|2099|3091|3320|3326|3717|6774	AKT1|CASP1|ACE|EGFR|ESR1|HIF1A|HSP90AA1|HSP90AB1|JAK2|STAT3	-3.52947	0	23	0	0	-15.2948	177.871
1	-5.04315	GO:0010656	M1	1	0	GO Biological Processes	19	negative regulation of muscle cell apoptotic process	19_GO:0048519 negative regulation of biological process	-5.04315	30.6673	10.7367	30238	58	68	4	5.88235	2.85336	1786|2099|3479|3717	DNMT1|ESR1|IGF1|JAK2	-3.5217	0	128	0	0	-6.02732	74.1127
1	-5.01339	GO:0002639	M1	1	0	GO Biological Processes	19	positive regulation of immunoglobulin production	19_GO:0002376 immune system process	-5.01339	30.1476	10.6393	30238	59	68	4	5.88235	2.85336	3558|3569|5950|7124	IL2|IL6|RBP4|TNF	-3.4931	0	6	0	0	-20.8962	296.451
1	-5.01339	GO:0004879	M1	1	0	GO Molecular Functions	21	nuclear receptor activity		-5.01339	30.1476	10.6393	30238	59	68	4	5.88235	2.85336	2099|5468|6774|7421	ESR1|PPARG|STAT3|VDR	-3.4931	0	123	0	0	-6.43369	121.275
1	-4.9927	GO:0051051	M1	1	0	GO Biological Processes	19	negative regulation of transport	19_GO:0051179 localization	-4.9927	7.60131	6.83281	30238	468	68	8	11.7647	3.90712	207|3553|3958|3965|4318|7124|7421|407024	AKT1|IL1B|LGALS3|LGALS9|MMP9|TNF|VDR|MIR29B1	-3.47355	0	27	0	0	-13.7644	77.8184
1	-4.99213	GO:0061844	M1	1	0	GO Biological Processes	19	antimicrobial humoral immune response mediated by antimicrobial peptide	19_GO:0044419 biological process involved in interspecies interaction between organisms	-4.99213	17.5069	8.84998	30238	127	68	5	7.35294	3.16513	1991|3958|4316|6280|6352	ELANE|LGALS3|MMP7|S100A9|CCL5	-3.47337	0	58	0	0	-9.84988	78.4723
1	-4.98837	GO:0009651	M1	1	0	GO Biological Processes	19	response to salt stress	19_GO:0050896 response to stimulus	-4.98837	70.2121	14.327	30238	19	68	3	4.41176	2.49031	3320|5243|7124	HSP90AA1|ABCB1|TNF	-3.47112	0	17	0	0	-16.9484	70.2121
1	-4.98837	GO:0016004	M1	1	0	GO Molecular Functions	21	phospholipase activator activity		-4.98837	70.2121	14.327	30238	19	68	3	4.41176	2.49031	836|6352|6714	CASP3|CCL5|SRC	-3.47112	0	105	0	0	-7.10426	70.2121
1	-4.98837	GO:0034392	M1	1	0	GO Biological Processes	19	negative regulation of smooth muscle cell apoptotic process	19_GO:0048519 negative regulation of biological process	-4.98837	70.2121	14.327	30238	19	68	3	4.41176	2.49031	1786|2099|3479	DNMT1|ESR1|IGF1	-3.47112	0	128	0	0	-6.02732	74.1127
1	-4.98416	GO:0042311	M1	1	0	GO Biological Processes	19	vasodilation	19_GO:0032501 multicellular organismal process	-4.98416	29.6451	10.5443	30238	60	68	4	5.88235	2.85336	1636|6714|7124|7422	ACE|SRC|TNF|VEGFA	-3.46843	0	131	0	0	-5.78795	46.808
1	-4.98416	GO:0098531	M1	1	0	GO Molecular Functions	21	ligand-modulated transcription factor activity		-4.98416	29.6451	10.5443	30238	60	68	4	5.88235	2.85336	2099|5468|6774|7421	ESR1|PPARG|STAT3|VDR	-3.46843	0	123	0	0	-6.43369	121.275
1	-4.98416	hsa04370	M1	1	0	KEGG Pathway	24	VEGF signaling pathway		-4.98416	29.6451	10.5443	30238	60	68	4	5.88235	2.85336	207|5743|6714|7422	AKT1|PTGS2|SRC|VEGFA	-3.46843	0	91	0	0	-7.77073	61.3347
1	-4.97558	GO:0045471	M1	1	0	GO Biological Processes	19	response to ethanol	19_GO:0050896 response to stimulus	-4.97558	17.3702	8.81128	30238	128	68	5	7.35294	3.16513	2247|3558|5950|6774|7124	FGF2|IL2|RBP4|STAT3|TNF	-3.46061	0	66	0	0	-9.16055	29.0006
1	-4.97558	GO:0097237	M1	1	0	GO Biological Processes	19	cellular response to toxic substance	19_GO:0050896 response to stimulus	-4.97558	17.3702	8.81128	30238	128	68	5	7.35294	3.16513	213|5243|5743|6280|7124	ALB|ABCB1|PTGS2|S100A9|TNF	-3.46061	0	130	0	0	-5.79179	28.3836
1	-4.97264	GO:0002253	M1	1	0	GO Biological Processes	19	activation of immune response	19_GO:0002376 immune system process	-4.97264	7.55289	6.80475	30238	471	68	8	11.7647	3.90712	207|834|929|3320|4790|5142|6714|7124	AKT1|CASP1|CD14|HSP90AA1|NFKB1|PDE4B|SRC|TNF	-3.45842	0	46	0	0	-11.2233	11.2292
1	-4.97264	GO:0002764	M1	1	0	GO Biological Processes	19	immune response-regulating signaling pathway	19_GO:0002376 immune system process	-4.97264	7.55289	6.80475	30238	471	68	8	11.7647	3.90712	207|834|929|3815|4790|5142|6714|7124	AKT1|CASP1|CD14|KIT|NFKB1|PDE4B|SRC|TNF	-3.45842	0	46	0	0	-11.2233	11.2292
1	-4.97043	GO:0000323	M1	1	0	GO Cellular Components	20	lytic vacuole		-4.97043	5.60752	6.24215	30238	793	68	10	14.7059	4.29488	1508|1636|1803|1991|3312|3320|3553|4286|6714|7299	CTSB|ACE|DPP4|ELANE|HSPA8|HSP90AA1|IL1B|MITF|SRC|TYR	-3.45697	0	148	1	1	-4.97043	11.2292
1	-4.97043	GO:0005764	M1	1	0	GO Cellular Components	20	lysosome		-4.97043	5.60752	6.24215	30238	793	68	10	14.7059	4.29488	1508|1636|1803|1991|3312|3320|3553|4286|6714|7299	CTSB|ACE|DPP4|ELANE|HSPA8|HSP90AA1|IL1B|MITF|SRC|TYR	-3.45697	0	148	0	0	-4.97043	11.2292
1	-4.96414	GO:0097190	M1	1	0	GO Biological Processes	19	apoptotic signaling pathway	19_GO:0050896 response to stimulus	-4.96414	9.2366	7.21866	30238	337	68	7	10.2941	3.68511	836|3479|3553|3558|3717|7042|7124	CASP3|IGF1|IL1B|IL2|JAK2|TGFB2|TNF	-3.45142	0	93	0	0	-7.50405	118.58
1	-4.92721	GO:0043405	M1	1	0	GO Biological Processes	19	regulation of MAP kinase activity	19_GO:0050789 regulation of biological process	-4.92721	28.6888	10.3611	30238	62	68	4	5.88235	2.85336	1991|2247|5294|7124	ELANE|FGF2|PIK3CG|TNF	-3.4163	0	8	0	0	-19.9607	111.169
1	-4.92714	GO:0060541	M1	1	0	GO Biological Processes	19	respiratory system development	19_GO:0032502 developmental process	-4.92714	11.858	7.76111	30238	225	68	6	8.82353	3.4396	2247|3479|4321|5950|7048|7422	FGF2|IGF1|MMP12|RBP4|TGFBR2|VEGFA	-3.4163	0	104	0	0	-7.10489	78.4723
1	-4.91849	GO:0034112	M1	1	0	GO Biological Processes	19	positive regulation of homotypic cell-cell adhesion	19_GO:0048518 positive regulation of biological process	-4.91849	66.7015	13.9538	30238	20	68	3	4.41176	2.49031	3569|3717|6352	IL6|JAK2|CCL5	-3.40989	0	38	0	0	-11.8821	66.7015
1	-4.91849	GO:0060749	M1	1	0	GO Biological Processes	19	mammary gland alveolus development	19_GO:0032502 developmental process	-4.91849	66.7015	13.9538	30238	20	68	3	4.41176	2.49031	2099|3091|7422	ESR1|HIF1A|VEGFA	-3.40989	0	75	0	0	-8.41497	82.3475
1	-4.91849	GO:0061377	M1	1	0	GO Biological Processes	19	mammary gland lobule development	19_GO:0032502 developmental process	-4.91849	66.7015	13.9538	30238	20	68	3	4.41176	2.49031	2099|3091|7422	ESR1|HIF1A|VEGFA	-3.40989	0	75	0	0	-8.41497	82.3475
1	-4.91849	GO:0070230	M1	1	0	GO Biological Processes	19	positive regulation of lymphocyte apoptotic process	19_GO:0048518 positive regulation of biological process	-4.91849	66.7015	13.9538	30238	20	68	3	4.41176	2.49031	3965|6352|7042	LGALS9|CCL5|TGFB2	-3.40989	0	31	0	0	-12.7849	83.3768
1	-4.91072	GO:0034614	M1	1	0	GO Biological Processes	19	cellular response to reactive oxygen species	19_GO:0050896 response to stimulus	-4.91072	16.8438	8.66076	30238	132	68	5	7.35294	3.16513	3569|4193|4313|4314|6714	IL6|MDM2|MMP2|MMP3|SRC	-3.40249	0	37	0	0	-12.2473	25.0131
1	-4.90535	hsa05208	M1	1	0	KEGG Pathway	24	Chemical carcinogenesis - reactive oxygen species		-4.90535	11.7536	7.72078	30238	227	68	6	8.82353	3.4396	207|1956|3091|4790|6714|7422	AKT1|EGFR|HIF1A|NFKB1|SRC|VEGFA	-3.39786	0	49	0	0	-10.7528	106.722
1	-4.89946	GO:0006518	M1	1	0	GO Biological Processes	19	peptide metabolic process	19_GO:0009987 cellular process	-4.89946	28.2334	10.2727	30238	63	68	4	5.88235	2.85336	1215|1636|1991|4316	CMA1|ACE|ELANE|MMP7	-3.39345	0	80	0	0	-8.21669	38.6675
1	-4.89946	GO:0007173	M1	1	0	GO Biological Processes	19	epidermal growth factor receptor signaling pathway	19_GO:0050896 response to stimulus	-4.89946	28.2334	10.2727	30238	63	68	4	5.88235	2.85336	207|1956|5328|6714	AKT1|EGFR|PLAU|SRC	-3.39345	0	49	0	0	-10.7528	106.722
1	-4.89946	GO:0046824	M1	1	0	GO Biological Processes	19	positive regulation of nucleocytoplasmic transport	19_GO:0051179 localization	-4.89946	28.2334	10.2727	30238	63	68	4	5.88235	2.85336	3320|3553|3717|4193	HSP90AA1|IL1B|JAK2|MDM2	-3.39345	0	29	0	0	-13.5772	47.6439
1	-4.89483	GO:0006986	M1	1	0	GO Biological Processes	19	response to unfolded protein	19_GO:0050896 response to stimulus	-4.89483	16.7172	8.62416	30238	133	68	5	7.35294	3.16513	207|3308|3312|3320|3326	AKT1|HSPA4|HSPA8|HSP90AA1|HSP90AB1	-3.38957	0	44	0	0	-11.6435	95.2878
1	-4.89483	GO:0051384	M1	1	0	GO Biological Processes	19	response to glucocorticoid	19_GO:0050896 response to stimulus	-4.89483	16.7172	8.62416	30238	133	68	5	7.35294	3.16513	836|3569|3717|5243|7124	CASP3|IL6|JAK2|ABCB1|TNF	-3.38957	0	64	0	0	-9.34726	98.817
1	-4.86238	GO:1901654	M1	1	0	GO Biological Processes	19	response to ketone	19_GO:0050896 response to stimulus	-4.86238	11.55	7.64161	30238	231	68	6	8.82353	3.4396	207|2247|3717|5243|6714|7042	AKT1|FGF2|JAK2|ABCB1|SRC|TGFB2	-3.35969	0	91	0	0	-7.77073	61.3347
1	-4.85803	GO:0045787	M1	1	0	GO Biological Processes	19	positive regulation of cell cycle	19_GO:0048518 positive regulation of biological process	-4.85803	8.89353	7.05169	30238	350	68	7	10.2941	3.68511	207|1956|3479|3553|4193|7042|7124	AKT1|EGFR|IGF1|IL1B|MDM2|TGFB2|TNF	-3.35571	0	27	0	0	-13.7644	77.8184
1	-4.85224	GO:0010744	M1	1	0	GO Biological Processes	19	positive regulation of macrophage derived foam cell differentiation	19_GO:0032502 developmental process	-4.85224	63.5252	13.6074	30238	21	68	3	4.41176	2.49031	3553|4790|7124	IL1B|NFKB1|TNF	-3.35139	0	6	0	0	-20.8962	296.451
1	-4.84531	GO:0001961	M1	1	0	GO Biological Processes	19	positive regulation of cytokine-mediated signaling pathway	19_GO:0048518 positive regulation of biological process	-4.84531	27.3647	10.102	30238	65	68	4	5.88235	2.85336	834|3091|4317|4321	CASP1|HIF1A|MMP8|MMP12	-3.34592	0	149	0	0	-4.90679	27.3647
1	-4.84531	GO:0042698	M1	1	0	GO Biological Processes	19	ovulation cycle	19_GO:0048511 rhythmic process	-4.84531	27.3647	10.102	30238	65	68	4	5.88235	2.85336	836|2099|4313|7042	CASP3|ESR1|MMP2|TGFB2	-3.34592	0	57	0	0	-10.0429	63.5252
1	-4.84531	GO:0043627	M1	1	0	GO Biological Processes	19	response to estrogen	19_GO:0050896 response to stimulus	-4.84531	27.3647	10.102	30238	65	68	4	5.88235	2.85336	2099|3320|4193|4313	ESR1|HSP90AA1|MDM2|MMP2	-3.34592	0	128	0	0	-6.02732	74.1127
1	-4.84531	GO:0050994	M1	1	0	GO Biological Processes	19	regulation of lipid catabolic process	19_GO:0050789 regulation of biological process	-4.84531	27.3647	10.102	30238	65	68	4	5.88235	2.85336	207|3553|5294|7124	AKT1|IL1B|PIK3CG|TNF	-3.34592	0	27	0	0	-13.7644	77.8184
1	-4.83252	GO:0002708	M1	1	0	GO Biological Processes	19	positive regulation of lymphocyte mediated immunity	19_GO:0002376 immune system process	-4.83252	16.2291	8.48163	30238	137	68	5	7.35294	3.16513	909|3553|3558|3569|7124	CD1A|IL1B|IL2|IL6|TNF	-3.33458	0	6	0	0	-20.8962	296.451
1	-4.83252	hsa04210	M1	1	0	KEGG Pathway	24	Apoptosis		-4.83252	16.2291	8.48163	30238	137	68	5	7.35294	3.16513	207|836|1508|4790|7124	AKT1|CASP3|CTSB|NFKB1|TNF	-3.33458	0	15	0	0	-17.7555	148.225
1	-4.8202	GO:0050866	M1	1	0	GO Biological Processes	19	negative regulation of cell activation	19_GO:0048519 negative regulation of biological process	-4.8202	11.3534	7.56437	30238	235	68	6	8.82353	3.4396	836|3558|3718|3958|3965|6714	CASP3|IL2|JAK3|LGALS3|LGALS9|SRC	-3.32276	0	40	0	0	-11.8239	111.169
1	-4.81508	GO:0120035	M1	1	0	GO Biological Processes	19	regulation of plasma membrane bounded cell projection organization	19_GO:0050789 regulation of biological process	-4.81508	6.12877	6.29029	30238	653	68	9	13.2353	4.10945	207|3320|3383|3815|4193|6280|6714|7046|7422	AKT1|HSP90AA1|ICAM1|KIT|MDM2|S100A9|SRC|TGFBR1|VEGFA	-3.31931	0	91	0	0	-7.77073	61.3347
1	-4.80978	GO:0034599	M1	1	0	GO Biological Processes	19	cellular response to oxidative stress	19_GO:0050896 response to stimulus	-4.80978	11.3053	7.54535	30238	236	68	6	8.82353	3.4396	3091|3569|4193|4313|4314|6714	HIF1A|IL6|MDM2|MMP2|MMP3|SRC	-3.31474	0	37	0	0	-12.2473	25.0131
1	-4.80209	GO:0016922	M1	1	0	GO Molecular Functions	21	nuclear receptor binding		-4.80209	15.9956	8.4126	30238	139	68	5	7.35294	3.16513	2099|3091|5468|6774|7421	ESR1|HIF1A|PPARG|STAT3|VDR	-3.30776	0	123	0	0	-6.43369	121.275
1	-4.79289	GO:0031093	M1	1	0	GO Cellular Components	20	platelet alpha granule lumen		-4.79289	26.5478	9.93878	30238	67	68	4	5.88235	2.85336	213|3479|7042|7422	ALB|IGF1|TGFB2|VEGFA	-3.29965	0	35	0	0	-12.2967	26.5478
1	-4.79289	GO:0032653	M1	1	0	GO Biological Processes	19	regulation of interleukin-10 production	19_GO:0032501 multicellular organismal process	-4.79289	26.5478	9.93878	30238	67	68	4	5.88235	2.85336	3569|3718|3965|6774	IL6|JAK3|LGALS9|STAT3	-3.29965	0	82	0	0	-8.16916	41.6884
1	-4.79289	GO:1903317	M1	1	0	GO Biological Processes	19	regulation of protein maturation	19_GO:0050789 regulation of biological process	-4.79289	26.5478	9.93878	30238	67	68	4	5.88235	2.85336	207|4193|5328|6714	AKT1|MDM2|PLAU|SRC	-3.29965	0	108	0	0	-6.85551	53.3612
1	-4.78927	GO:0033138	M1	1	0	GO Biological Processes	19	positive regulation of peptidyl-serine phosphorylation	19_GO:0048518 positive regulation of biological process	-4.78927	60.6377	13.2846	30238	22	68	3	4.41176	2.49031	207|1956|3569	AKT1|EGFR|IL6	-3.29818	0	49	0	0	-10.7528	106.722
1	-4.78927	GO:2000561	M1	1	0	GO Biological Processes	19	regulation of CD4-positive, alpha-beta T cell proliferation	19_GO:0002376 immune system process	-4.78927	60.6377	13.2846	30238	22	68	3	4.41176	2.49031	3558|3965|7048	IL2|LGALS9|TGFBR2	-3.29818	0	40	0	0	-11.8239	111.169
1	-4.77852	GO:0007610	M1	1	0	GO Biological Processes	19	behavior	19_GO:0032501 multicellular organismal process	-4.77852	6.06377	6.2445	30238	660	68	9	13.2353	4.10945	207|836|1803|1956|2247|3091|3815|6774|27087	AKT1|CASP3|DPP4|EGFR|FGF2|HIF1A|KIT|STAT3|B3GAT1	-3.28778	0	150	1	1	-4.77852	24.7042
1	-4.77212	GO:0001667	M1	1	0	GO Biological Processes	19	ameboidal-type cell migration	19_GO:0009987 cellular process	-4.77212	15.7687	8.34498	30238	141	68	5	7.35294	3.16513	207|3091|3815|4313|7046	AKT1|HIF1A|KIT|MMP2|TGFBR1	-3.28174	0	19	0	0	-16.5242	333.507
1	-4.7673	GO:0043470	M1	1	0	GO Biological Processes	19	regulation of carbohydrate catabolic process	19_GO:0050789 regulation of biological process	-4.7673	26.1574	9.85983	30238	68	68	4	5.88235	2.85336	3091|3479|6714|6774	HIF1A|IGF1|SRC|STAT3	-3.2787	0	30	0	0	-12.8747	55.5846
1	-4.7673	GO:0055021	M1	1	0	GO Biological Processes	19	regulation of cardiac muscle tissue growth	19_GO:0040007 growth	-4.7673	26.1574	9.85983	30238	68	68	4	5.88235	2.85336	2247|3479|5950|7046	FGF2|IGF1|RBP4|TGFBR1	-3.2787	0	104	0	0	-7.10489	78.4723
1	-4.7673	GO:1903078	M1	1	0	GO Biological Processes	19	positive regulation of protein localization to plasma membrane	19_GO:0051179 localization	-4.7673	26.1574	9.85983	30238	68	68	4	5.88235	2.85336	207|1956|3958|7124	AKT1|EGFR|LGALS3|TNF	-3.2787	0	27	0	0	-13.7644	77.8184
1	-4.75838	GO:0002218	M1	1	0	GO Biological Processes	19	activation of innate immune response	19_GO:0044419 biological process involved in interspecies interaction between organisms	-4.75838	11.0708	7.45193	30238	241	68	6	8.82353	3.4396	207|834|929|3320|6714|7124	AKT1|CASP1|CD14|HSP90AA1|SRC|TNF	-3.27049	0	46	0	0	-11.2233	11.2292
1	-4.7573	GO:0004713	M1	1	0	GO Molecular Functions	21	protein tyrosine kinase activity		-4.7573	15.6576	8.31169	30238	142	68	5	7.35294	3.16513	1956|3717|3718|3815|6714	EGFR|JAK2|JAK3|KIT|SRC	-3.27012	0	28	0	0	-13.7021	130.787
1	-4.7573	GO:0071456	M1	1	0	GO Biological Processes	19	cellular response to hypoxia	19_GO:0050896 response to stimulus	-4.7573	15.6576	8.31169	30238	142	68	5	7.35294	3.16513	3091|4193|5468|5743|7422	HIF1A|MDM2|PPARG|PTGS2|VEGFA	-3.27012	0	75	0	0	-8.41497	82.3475
1	-4.74242	GO:0051248	M1	1	0	GO Biological Processes	19	negative regulation of protein metabolic process	19_GO:0048519 negative regulation of biological process	-4.74242	6.00013	6.19937	30238	667	68	9	13.2353	4.10945	207|1956|3326|3479|3718|4193|4282|5328|407024	AKT1|EGFR|HSP90AB1|IGF1|JAK3|MDM2|MIF|PLAU|MIR29B1	-3.25598	0	3	0	0	-27.52	41.9506
1	-4.7421	GO:0043525	M1	1	0	GO Biological Processes	19	positive regulation of neuron apoptotic process	19_GO:0048518 positive regulation of biological process	-4.7421	25.7783	9.78256	30238	69	68	4	5.88235	2.85336	836|4313|7042|7124	CASP3|MMP2|TGFB2|TNF	-3.25598	0	57	0	0	-10.0429	63.5252
1	-4.7421	GO:1905330	M1	1	0	GO Biological Processes	19	regulation of morphogenesis of an epithelium	19_GO:0032502 developmental process	-4.7421	25.7783	9.78256	30238	69	68	4	5.88235	2.85336	2099|2247|7124|7422	ESR1|FGF2|TNF|VEGFA	-3.25598	0	104	0	0	-7.10489	78.4723
1	-4.72928	GO:0010888	M1	1	0	GO Biological Processes	19	negative regulation of lipid storage	19_GO:0051179 localization	-4.72928	58.0013	12.9829	30238	23	68	3	4.41176	2.49031	3569|5468|7124	IL6|PPARG|TNF	-3.24562	0	6	0	0	-20.8962	296.451
1	-4.72928	GO:0060229	M1	1	0	GO Molecular Functions	21	lipase activator activity		-4.72928	58.0013	12.9829	30238	23	68	3	4.41176	2.49031	836|6352|6714	CASP3|CCL5|SRC	-3.24562	0	105	0	0	-7.10426	70.2121
1	-4.72928	GO:0060444	M1	1	0	GO Biological Processes	19	branching involved in mammary gland duct morphogenesis	19_GO:0032502 developmental process	-4.72928	58.0013	12.9829	30238	23	68	3	4.41176	2.49031	2099|6714|7421	ESR1|SRC|VDR	-3.24562	0	11	0	0	-19	58.0013
1	-4.72928	GO:1905517	M1	1	0	GO Biological Processes	19	macrophage migration	19_GO:0002376 immune system process	-4.72928	58.0013	12.9829	30238	23	68	3	4.41176	2.49031	3958|4313|6352	LGALS3|MMP2|CCL5	-3.24562	0	58	0	0	-9.84988	78.4723
1	-4.72928	GO:2000010	M1	1	0	GO Biological Processes	19	positive regulation of protein localization to cell surface	19_GO:0051179 localization	-4.72928	58.0013	12.9829	30238	23	68	3	4.41176	2.49031	207|3326|7124	AKT1|HSP90AB1|TNF	-3.24562	0	27	0	0	-13.7644	77.8184
1	-4.72566	GO:0031346	M1	1	0	GO Biological Processes	19	positive regulation of cell projection organization	19_GO:0048518 positive regulation of biological process	-4.72566	8.48157	6.846	30238	367	68	7	10.2941	3.68511	207|3320|3815|6280|6714|7046|7422	AKT1|HSP90AA1|KIT|S100A9|SRC|TGFBR1|VEGFA	-3.24236	0	91	0	0	-7.77073	61.3347
1	-4.71728	GO:0048708	M1	1	0	GO Biological Processes	19	astrocyte differentiation	19_GO:0032502 developmental process	-4.71728	25.4101	9.70691	30238	70	68	4	5.88235	2.85336	3553|6280|6774|7124	IL1B|S100A9|STAT3|TNF	-3.23538	0	61	0	0	-9.39321	92.6409
1	-4.71728	GO:1905953	M1	1	0	GO Biological Processes	19	negative regulation of lipid localization	19_GO:0051179 localization	-4.71728	25.4101	9.70691	30238	70	68	4	5.88235	2.85336	207|3569|5468|7124	AKT1|IL6|PPARG|TNF	-3.23538	0	6	0	0	-20.8962	296.451
1	-4.71728	hsa05211	M1	1	0	KEGG Pathway	24	Renal cell carcinoma		-4.71728	25.4101	9.70691	30238	70	68	4	5.88235	2.85336	207|3091|7042|7422	AKT1|HIF1A|TGFB2|VEGFA	-3.23538	0	75	0	0	-8.41497	82.3475
1	-4.71689	GO:0031344	M1	1	0	GO Biological Processes	19	regulation of cell projection organization	19_GO:0050789 regulation of biological process	-4.71689	5.95549	6.16753	30238	672	68	9	13.2353	4.10945	207|3320|3383|3815|4193|6280|6714|7046|7422	AKT1|HSP90AA1|ICAM1|KIT|MDM2|S100A9|SRC|TGFBR1|VEGFA	-3.23534	0	91	0	0	-7.77073	61.3347
1	-4.71352	GO:0050921	M1	1	0	GO Biological Processes	19	positive regulation of chemotaxis	19_GO:0040011 locomotion	-4.71352	15.3337	8.21381	30238	145	68	5	7.35294	3.16513	2247|3569|3965|6352|7422	FGF2|IL6|LGALS9|CCL5|VEGFA	-3.23266	0	31	0	0	-12.7849	83.3768
1	-4.69998	GO:0010638	M1	1	0	GO Biological Processes	19	positive regulation of organelle organization	19_GO:0048518 positive regulation of biological process	-4.69998	6.92103	6.42779	30238	514	68	8	11.7647	3.90712	207|3320|3479|3553|4318|6714|7046|7124	AKT1|HSP90AA1|IGF1|IL1B|MMP9|SRC|TGFBR1|TNF	-3.21983	0	27	0	0	-13.7644	77.8184
1	-4.69914	GO:0050868	M1	1	0	GO Biological Processes	19	negative regulation of T cell activation	19_GO:0002376 immune system process	-4.69914	15.2286	8.18183	30238	146	68	5	7.35294	3.16513	836|3558|3718|3958|3965	CASP3|IL2|JAK3|LGALS3|LGALS9	-3.21933	0	40	0	0	-11.8239	111.169
1	-4.69283	GO:0048844	M1	1	0	GO Biological Processes	19	artery morphogenesis	19_GO:0032502 developmental process	-4.69283	25.0522	9.63283	30238	71	68	4	5.88235	2.85336	7042|7046|7048|7422	TGFB2|TGFBR1|TGFBR2|VEGFA	-3.21372	0	19	0	0	-16.5242	333.507
1	-4.69283	hsa05230	M1	1	0	KEGG Pathway	24	Central carbon metabolism in cancer		-4.69283	25.0522	9.63283	30238	71	68	4	5.88235	2.85336	207|1956|3091|3815	AKT1|EGFR|HIF1A|KIT	-3.21372	0	49	0	0	-10.7528	106.722
1	-4.67198	GO:0030813	M1	1	0	GO Biological Processes	19	positive regulation of nucleotide catabolic process	19_GO:0048518 positive regulation of biological process	-4.67198	55.5846	12.7001	30238	24	68	3	4.41176	2.49031	3091|3479|6714	HIF1A|IGF1|SRC	-3.19634	0	30	0	0	-12.8747	55.5846
1	-4.67198	GO:0033123	M1	1	0	GO Biological Processes	19	positive regulation of purine nucleotide catabolic process	19_GO:0048518 positive regulation of biological process	-4.67198	55.5846	12.7001	30238	24	68	3	4.41176	2.49031	3091|3479|6714	HIF1A|IGF1|SRC	-3.19634	0	30	0	0	-12.8747	55.5846
1	-4.67198	GO:0045821	M1	1	0	GO Biological Processes	19	positive regulation of glycolytic process	19_GO:0048518 positive regulation of biological process	-4.67198	55.5846	12.7001	30238	24	68	3	4.41176	2.49031	3091|3479|6714	HIF1A|IGF1|SRC	-3.19634	0	30	0	0	-12.8747	55.5846
1	-4.67198	GO:0046641	M1	1	0	GO Biological Processes	19	positive regulation of alpha-beta T cell proliferation	19_GO:0002376 immune system process	-4.67198	55.5846	12.7001	30238	24	68	3	4.41176	2.49031	3717|3965|7048	JAK2|LGALS9|TGFBR2	-3.19634	0	40	0	0	-11.8239	111.169
1	-4.67198	GO:0051131	M1	1	0	GO Biological Processes	19	chaperone-mediated protein complex assembly	19_GO:0009987 cellular process	-4.67198	55.5846	12.7001	30238	24	68	3	4.41176	2.49031	3308|3320|3326	HSPA4|HSP90AA1|HSP90AB1	-3.19634	0	44	0	0	-11.6435	95.2878
1	-4.67198	GO:0060252	M1	1	0	GO Biological Processes	19	positive regulation of glial cell proliferation	19_GO:0032502 developmental process	-4.67198	55.5846	12.7001	30238	24	68	3	4.41176	2.49031	3553|3569|7124	IL1B|IL6|TNF	-3.19634	0	6	0	0	-20.8962	296.451
1	-4.66874	GO:0002275	M1	1	0	GO Biological Processes	19	myeloid cell activation involved in immune response	19_GO:0002376 immune system process	-4.66874	24.7042	9.56026	30238	72	68	4	5.88235	2.85336	3815|5294|6714|7124	KIT|PIK3CG|SRC|TNF	-3.19513	0	8	0	0	-19.9607	111.169
1	-4.66874	GO:0032890	M1	1	0	GO Biological Processes	19	regulation of organic acid transport	19_GO:0051179 localization	-4.66874	24.7042	9.56026	30238	72	68	4	5.88235	2.85336	207|3553|4282|7124	AKT1|IL1B|MIF|TNF	-3.19513	0	27	0	0	-13.7644	77.8184
1	-4.66874	GO:0045600	M1	1	0	GO Biological Processes	19	positive regulation of fat cell differentiation	19_GO:0032502 developmental process	-4.66874	24.7042	9.56026	30238	72	68	4	5.88235	2.85336	207|5468|5743|407024	AKT1|PPARG|PTGS2|MIR29B1	-3.19513	0	96	0	0	-7.35598	31.7626
1	-4.66874	GO:0060760	M1	1	0	GO Biological Processes	19	positive regulation of response to cytokine stimulus	19_GO:0048518 positive regulation of biological process	-4.66874	24.7042	9.56026	30238	72	68	4	5.88235	2.85336	834|3091|4317|4321	CASP1|HIF1A|MMP8|MMP12	-3.19513	0	149	0	0	-4.90679	27.3647
1	-4.65805	GO:0140352	M1	1	0	GO Biological Processes	19	export from cell	19_GO:0051179 localization	-4.65805	6.82805	6.37053	30238	521	68	8	11.7647	3.90712	834|3091|3569|3815|5243|5294|5743|6352	CASP1|HIF1A|IL6|KIT|ABCB1|PIK3CG|PTGS2|CCL5	-3.18481	0	77	0	0	-8.2669	28.0427
1	-4.65094	GO:0010959	M1	1	0	GO Biological Processes	19	regulation of metal ion transport	19_GO:0051179 localization	-4.65094	8.25659	6.73112	30238	377	68	7	10.2941	3.68511	207|2280|3958|5142|5294|6352|407024	AKT1|FKBP1A|LGALS3|PDE4B|PIK3CG|CCL5|MIR29B1	-3.17839	0	56	0	0	-10.2834	20.4449
1	-4.64927	hsa04144	M1	1	0	KEGG Pathway	24	Endocytosis		-4.64927	10.5875	7.25578	30238	252	68	6	8.82353	3.4396	1956|3312|4193|6714|7046|7048	EGFR|HSPA8|MDM2|SRC|TGFBR1|TGFBR2	-3.17706	0	19	0	0	-16.5242	333.507
1	-4.645	GO:0002526	M1	1	0	GO Biological Processes	19	acute inflammatory response	19_GO:0050896 response to stimulus	-4.645	24.3658	9.48915	30238	73	68	4	5.88235	2.85336	1991|3553|3569|6774	ELANE|IL1B|IL6|STAT3	-3.17347	0	84	0	0	-8.02177	69.4807
1	-4.645	hsa05223	M1	1	0	KEGG Pathway	24	Non-small cell lung cancer		-4.645	24.3658	9.48915	30238	73	68	4	5.88235	2.85336	207|1956|3718|6774	AKT1|EGFR|JAK3|STAT3	-3.17347	0	28	0	0	-13.7021	130.787
1	-4.64359	GO:0050767	M1	1	0	GO Biological Processes	19	regulation of neurogenesis	19_GO:0032502 developmental process	-4.64359	8.23475	6.71987	30238	378	68	7	10.2941	3.68511	2247|3091|3553|3569|3815|7124|7422	FGF2|HIF1A|IL1B|IL6|KIT|TNF|VEGFA	-3.17316	0	43	0	0	-11.6454	78.4723
1	-4.64264	GO:0009749	M1	1	0	GO Biological Processes	19	response to glucose	19_GO:0050896 response to stimulus	-4.64264	14.8225	8.057	30238	150	68	5	7.35294	3.16513	836|1215|3091|3383|3479	CASP3|CMA1|HIF1A|ICAM1|IGF1	-3.17316	0	30	0	0	-12.8747	55.5846
1	-4.64264	GO:0019903	M1	1	0	GO Molecular Functions	21	protein phosphatase binding		-4.64264	14.8225	8.057	30238	150	68	5	7.35294	3.16513	1956|3320|3718|3958|6774	EGFR|HSP90AA1|JAK3|LGALS3|STAT3	-3.17316	0	139	0	0	-5.41009	95.2878
1	-4.64264	GO:0030295	M1	1	0	GO Molecular Functions	21	protein kinase activator activity		-4.64264	14.8225	8.057	30238	150	68	5	7.35294	3.16513	1956|3479|6352|6714|7422	EGFR|IGF1|CCL5|SRC|VEGFA	-3.17316	0	49	0	0	-10.7528	106.722
1	-4.62848	GO:0005667	M1	1	0	GO Cellular Components	20	transcription regulator complex		-4.62848	6.76314	6.33027	30238	526	68	8	11.7647	3.90712	1991|2099|3091|4193|4790|5468|6774|7421	ELANE|ESR1|HIF1A|MDM2|NFKB1|PPARG|STAT3|VDR	-3.15934	0	123	0	0	-6.43369	121.275
1	-4.6216	GO:0060420	M1	1	0	GO Biological Processes	19	regulation of heart growth	19_GO:0040007 growth	-4.6216	24.0366	9.41944	30238	74	68	4	5.88235	2.85336	2247|3479|5950|7046	FGF2|IGF1|RBP4|TGFBR1	-3.1528	0	104	0	0	-7.10489	78.4723
1	-4.61717	GO:0002042	M1	1	0	GO Biological Processes	19	cell migration involved in sprouting angiogenesis	19_GO:0032502 developmental process	-4.61717	53.3612	12.4342	30238	25	68	3	4.41176	2.49031	207|2247|7422	AKT1|FGF2|VEGFA	-3.15141	0	104	0	0	-7.10489	78.4723
1	-4.61717	GO:0002548	M1	1	0	GO Biological Processes	19	monocyte chemotaxis	19_GO:0040011 locomotion	-4.61717	53.3612	12.4342	30238	25	68	3	4.41176	2.49031	3569|3958|6352	IL6|LGALS3|CCL5	-3.15141	0	58	0	0	-9.84988	78.4723
1	-4.61717	GO:0046697	M1	1	0	GO Biological Processes	19	decidualization	19_GO:0022414 reproductive process	-4.61717	53.3612	12.4342	30238	25	68	3	4.41176	2.49031	1508|5743|7421	CTSB|PTGS2|VDR	-3.15141	0	32	0	0	-12.5278	69.4807
1	-4.61717	GO:0060740	M1	1	0	GO Biological Processes	19	prostate gland epithelium morphogenesis	19_GO:0022414 reproductive process	-4.61717	53.3612	12.4342	30238	25	68	3	4.41176	2.49031	2099|3479|4313	ESR1|IGF1|MMP2	-3.15141	0	128	0	0	-6.02732	74.1127
1	-4.61717	GO:0070233	M1	1	0	GO Biological Processes	19	negative regulation of T cell apoptotic process	19_GO:0048519 negative regulation of biological process	-4.61717	53.3612	12.4342	30238	25	68	3	4.41176	2.49031	3091|3718|6352	HIF1A|JAK3|CCL5	-3.15141	0	40	0	0	-11.8239	111.169
1	-4.61717	GO:1901201	M1	1	0	GO Biological Processes	19	regulation of extracellular matrix assembly	19_GO:0050789 regulation of biological process	-4.61717	53.3612	12.4342	30238	25	68	3	4.41176	2.49031	5468|7046|407024	PPARG|TGFBR1|MIR29B1	-3.15141	0	39	0	0	-11.8539	53.3612
1	-4.61717	GO:1903318	M1	1	0	GO Biological Processes	19	negative regulation of protein maturation	19_GO:0048519 negative regulation of biological process	-4.61717	53.3612	12.4342	30238	25	68	3	4.41176	2.49031	207|4193|5328	AKT1|MDM2|PLAU	-3.15141	0	108	0	0	-6.85551	53.3612
1	-4.6109	GO:0050804	M1	1	0	GO Biological Processes	19	modulation of chemical synaptic transmission	19_GO:0050789 regulation of biological process	-4.6109	6.72479	6.30637	30238	529	68	8	11.7647	3.90712	1636|3479|3553|3717|3815|4193|6774|7124	ACE|IGF1|IL1B|JAK2|KIT|MDM2|STAT3|TNF	-3.14548	0	64	0	0	-9.34726	98.817
1	-4.60716	GO:0042176	M1	1	0	GO Biological Processes	19	regulation of protein catabolic process	19_GO:0050789 regulation of biological process	-4.60716	8.12725	6.66421	30238	383	68	7	10.2941	3.68511	207|1956|3320|3326|3553|4193|7124	AKT1|EGFR|HSP90AA1|HSP90AB1|IL1B|MDM2|TNF	-3.1424	0	27	0	0	-13.7644	77.8184
1	-4.60715	GO:0043009	M1	1	0	GO Biological Processes	19	chordate embryonic development	19_GO:0032502 developmental process	-4.60715	5.7667	6.03113	30238	694	68	9	13.2353	4.10945	207|836|1956|3091|5950|7042|7046|7048|7422	AKT1|CASP3|EGFR|HIF1A|RBP4|TGFB2|TGFBR1|TGFBR2|VEGFA	-3.1424	0	19	0	0	-16.5242	333.507
1	-4.60506	GO:0099177	M1	1	0	GO Biological Processes	19	regulation of trans-synaptic signaling	19_GO:0050789 regulation of biological process	-4.60506	6.7121	6.29844	30238	530	68	8	11.7647	3.90712	1636|3479|3553|3717|3815|4193|6774|7124	ACE|IGF1|IL1B|JAK2|KIT|MDM2|STAT3|TNF	-3.14065	0	64	0	0	-9.34726	98.817
1	-4.60132	GO:0031099	M1	1	0	GO Biological Processes	19	regeneration	19_GO:0032502 developmental process	-4.60132	14.5319	7.96647	30238	153	68	5	7.35294	3.16513	3479|3569|3717|4313|7124	IGF1|IL6|JAK2|MMP2|TNF	-3.13758	0	16	0	0	-17.3774	67.121
1	-4.60132	GO:0035966	M1	1	0	GO Biological Processes	19	response to topologically incorrect protein	19_GO:0050896 response to stimulus	-4.60132	14.5319	7.96647	30238	153	68	5	7.35294	3.16513	207|3308|3312|3320|3326	AKT1|HSPA4|HSPA8|HSP90AA1|HSP90AB1	-3.13758	0	44	0	0	-11.6435	95.2878
1	-4.59274	GO:0016310	M1	1	0	GO Biological Processes	19	phosphorylation	19_GO:0009987 cellular process	-4.59274	8.08503	6.64223	30238	385	68	7	10.2941	3.68511	207|3717|3718|3815|6714|6774|7046	AKT1|JAK2|JAK3|KIT|SRC|STAT3|TGFBR1	-3.12933	0	28	0	0	-13.7021	130.787
1	-4.59192	GO:0060485	M1	1	0	GO Biological Processes	19	mesenchyme development	19_GO:0032502 developmental process	-4.59192	10.3413	7.15382	30238	258	68	6	8.82353	3.4396	3091|3479|4193|7042|7046|7048	HIF1A|IGF1|MDM2|TGFB2|TGFBR1|TGFBR2	-3.12885	0	19	0	0	-16.5242	333.507
1	-4.58774	GO:0002285	M1	1	0	GO Biological Processes	19	lymphocyte activation involved in immune response	19_GO:0002376 immune system process	-4.58774	14.4375	7.93686	30238	154	68	5	7.35294	3.16513	3383|3569|3683|3717|6774	ICAM1|IL6|ITGAL|JAK2|STAT3	-3.12534	0	28	0	0	-13.7021	130.787
1	-4.58774	GO:0031960	M1	1	0	GO Biological Processes	19	response to corticosteroid	19_GO:0050896 response to stimulus	-4.58774	14.4375	7.93686	30238	154	68	5	7.35294	3.16513	836|3569|3717|5243|7124	CASP3|IL6|JAK2|ABCB1|TNF	-3.12534	0	64	0	0	-9.34726	98.817
1	-4.57578	GO:0046425	M1	1	0	GO Biological Processes	19	regulation of receptor signaling pathway via JAK-STAT	19_GO:0050896 response to stimulus	-4.57578	23.404	9.28408	30238	76	68	4	5.88235	2.85336	3569|3717|3718|3815	IL6|JAK2|JAK3|KIT	-3.11505	0	38	0	0	-11.8821	66.7015
1	-4.57578	GO:0071260	M1	1	0	GO Biological Processes	19	cellular response to mechanical stimulus	19_GO:0050896 response to stimulus	-4.57578	23.404	9.28408	30238	76	68	4	5.88235	2.85336	834|2247|3553|4790	CASP1|FGF2|IL1B|NFKB1	-3.11505	0	63	0	0	-9.36521	254.101
1	-4.57578	hsa05214	M1	1	0	KEGG Pathway	24	Glioma		-4.57578	23.404	9.28408	30238	76	68	4	5.88235	2.85336	207|1956|3479|4193	AKT1|EGFR|IGF1|MDM2	-3.11505	0	49	0	0	-10.7528	106.722
1	-4.57425	GO:0032368	M1	1	0	GO Biological Processes	19	regulation of lipid transport	19_GO:0051179 localization	-4.57425	14.3444	7.90752	30238	155	68	5	7.35294	3.16513	207|3553|4282|4790|5468	AKT1|IL1B|MIF|NFKB1|PPARG	-3.11385	0	96	0	0	-7.35598	31.7626
1	-4.56414	GO:0009895	M1	1	0	GO Biological Processes	19	negative regulation of catabolic process	19_GO:0048519 negative regulation of biological process	-4.56414	8.00189	6.59875	30238	389	68	7	10.2941	3.68511	207|1956|3326|3553|5294|6774|7124	AKT1|EGFR|HSP90AB1|IL1B|PIK3CG|STAT3|TNF	-3.10706	0	27	0	0	-13.7644	77.8184
1	-4.56085	GO:0030177	M1	1	0	GO Biological Processes	19	positive regulation of Wnt signaling pathway	19_GO:0048518 positive regulation of biological process	-4.56085	14.2525	7.87846	30238	156	68	5	7.35294	3.16513	1956|2247|4790|6714|407024	EGFR|FGF2|NFKB1|SRC|MIR29B1	-3.10444	0	24	0	0	-14.685	49.4085
1	-4.55335	GO:0003281	M1	1	0	GO Biological Processes	19	ventricular septum development	19_GO:0032502 developmental process	-4.55335	23.1001	9.21833	30238	77	68	4	5.88235	2.85336	4193|7042|7046|7048	MDM2|TGFB2|TGFBR1|TGFBR2	-3.09858	0	19	0	0	-16.5242	333.507
1	-4.55335	GO:0038127	M1	1	0	GO Biological Processes	19	ERBB signaling pathway	19_GO:0050896 response to stimulus	-4.55335	23.1001	9.21833	30238	77	68	4	5.88235	2.85336	207|1956|5328|6714	AKT1|EGFR|PLAU|SRC	-3.09858	0	49	0	0	-10.7528	106.722
1	-4.55335	GO:0060411	M1	1	0	GO Biological Processes	19	cardiac septum morphogenesis	19_GO:0032502 developmental process	-4.55335	23.1001	9.21833	30238	77	68	4	5.88235	2.85336	4193|7042|7046|7048	MDM2|TGFB2|TGFBR1|TGFBR2	-3.09858	0	19	0	0	-16.5242	333.507
1	-4.54996	hsa05010	M1	1	0	KEGG Pathway	24	Alzheimer disease		-4.54996	7.96096	6.57723	30238	391	68	7	10.2941	3.68511	207|836|3553|3569|4790|5743|7124	AKT1|CASP3|IL1B|IL6|NFKB1|PTGS2|TNF	-3.09552	0	6	0	0	-20.8962	296.451
1	-4.53434	GO:1900180	M1	1	0	GO Biological Processes	19	regulation of protein localization to nucleus	19_GO:0051179 localization	-4.53434	14.072	7.82112	30238	158	68	5	7.35294	3.16513	207|3320|3717|6714|7042	AKT1|HSP90AA1|JAK2|SRC|TGFB2	-3.08088	0	91	0	0	-7.77073	61.3347
1	-4.53122	GO:0007589	M1	1	0	GO Biological Processes	19	body fluid secretion	19_GO:0051179 localization	-4.53122	22.8039	9.15382	30238	78	68	4	5.88235	2.85336	3091|5243|7421|7422	HIF1A|ABCB1|VDR|VEGFA	-3.07809	0	75	0	0	-8.41497	82.3475
1	-4.52121	GO:0007584	M1	1	0	GO Biological Processes	19	response to nutrient	19_GO:0050896 response to stimulus	-4.52121	13.9835	7.79284	30238	159	68	5	7.35294	3.16513	4193|5243|5468|7299|7421	MDM2|ABCB1|PPARG|TYR|VDR	-3.06874	0	118	0	0	-6.47938	50.8202
1	-4.51417	GO:0003181	M1	1	0	GO Biological Processes	19	atrioventricular valve morphogenesis	19_GO:0032502 developmental process	-4.51417	49.4085	11.947	30238	27	68	3	4.41176	2.49031	4193|7042|7048	MDM2|TGFB2|TGFBR2	-3.063	0	19	0	0	-16.5242	333.507
1	-4.51417	GO:0023026	M1	1	0	GO Molecular Functions	21	MHC class II protein complex binding		-4.51417	49.4085	11.947	30238	27	68	3	4.41176	2.49031	3312|3320|3326	HSPA8|HSP90AA1|HSP90AB1	-3.063	0	44	0	0	-11.6435	95.2878
1	-4.51417	GO:0060512	M1	1	0	GO Biological Processes	19	prostate gland morphogenesis	19_GO:0022414 reproductive process	-4.51417	49.4085	11.947	30238	27	68	3	4.41176	2.49031	2099|3479|4313	ESR1|IGF1|MMP2	-3.063	0	128	0	0	-6.02732	74.1127
1	-4.50939	GO:0019199	M1	1	0	GO Molecular Functions	21	transmembrane receptor protein kinase activity		-4.50939	22.5153	9.0905	30238	79	68	4	5.88235	2.85336	1956|3815|7046|7048	EGFR|KIT|TGFBR1|TGFBR2	-3.0592	0	19	0	0	-16.5242	333.507
1	-4.50939	GO:0044183	M1	1	0	GO Molecular Functions	21	protein folding chaperone		-4.50939	22.5153	9.0905	30238	79	68	4	5.88235	2.85336	3308|3312|3320|3326	HSPA4|HSPA8|HSP90AA1|HSP90AB1	-3.0592	0	44	0	0	-11.6435	95.2878
1	-4.50939	GO:1903578	M1	1	0	GO Biological Processes	19	regulation of ATP metabolic process	19_GO:0050789 regulation of biological process	-4.50939	22.5153	9.0905	30238	79	68	4	5.88235	2.85336	3091|3479|6714|6774	HIF1A|IGF1|SRC|STAT3	-3.0592	0	30	0	0	-12.8747	55.5846
1	-4.50818	GO:0042581	M1	1	0	GO Cellular Components	20	specific granule		-4.50818	13.8961	7.76482	30238	160	68	5	7.35294	3.16513	1991|3683|4317|4790|5328	ELANE|ITGAL|MMP8|NFKB1|PLAU	-3.05863	0	113	0	0	-6.65061	21.5166
1	-4.49405	GO:0030162	M1	1	0	GO Biological Processes	19	regulation of proteolysis	19_GO:0050789 regulation of biological process	-4.49405	7.80134	6.4927	30238	399	68	7	10.2941	3.68511	207|3326|3553|4193|5328|6714|7124	AKT1|HSP90AB1|IL1B|MDM2|PLAU|SRC|TNF	-3.04483	0	27	0	0	-13.7644	77.8184
1	-4.48784	GO:0002637	M1	1	0	GO Biological Processes	19	regulation of immunoglobulin production	19_GO:0002376 immune system process	-4.48784	22.2338	9.02834	30238	80	68	4	5.88235	2.85336	3558|3569|5950|7124	IL2|IL6|RBP4|TNF	-3.04057	0	6	0	0	-20.8962	296.451
1	-4.48784	GO:0010827	M1	1	0	GO Biological Processes	19	regulation of D-glucose transmembrane transport	19_GO:0051179 localization	-4.48784	22.2338	9.02834	30238	80	68	4	5.88235	2.85336	207|3479|3553|7124	AKT1|IGF1|IL1B|TNF	-3.04057	0	27	0	0	-13.7644	77.8184
1	-4.48784	GO:0033293	M1	1	0	GO Molecular Functions	21	monocarboxylic acid binding		-4.48784	22.2338	9.02834	30238	80	68	4	5.88235	2.85336	213|5468|6280|7421	ALB|PPARG|S100A9|VDR	-3.04057	0	130	0	0	-5.79179	28.3836
1	-4.48784	GO:0046332	M1	1	0	GO Molecular Functions	21	SMAD binding		-4.48784	22.2338	9.02834	30238	80	68	4	5.88235	2.85336	2280|5468|7046|7048	FKBP1A|PPARG|TGFBR1|TGFBR2	-3.04057	0	19	0	0	-16.5242	333.507
1	-4.48784	GO:1904377	M1	1	0	GO Biological Processes	19	positive regulation of protein localization to cell periphery	19_GO:0051179 localization	-4.48784	22.2338	9.02834	30238	80	68	4	5.88235	2.85336	207|1956|3958|7124	AKT1|EGFR|LGALS3|TNF	-3.04057	0	27	0	0	-13.7644	77.8184
1	-4.48236	GO:0035296	M1	1	0	GO Biological Processes	19	regulation of tube diameter	19_GO:0065007 biological regulation	-4.48236	13.7246	7.70952	30238	162	68	5	7.35294	3.16513	1636|4313|6714|7124|7422	ACE|MMP2|SRC|TNF|VEGFA	-3.03606	0	131	0	0	-5.78795	46.808
1	-4.48236	GO:0097746	M1	1	0	GO Biological Processes	19	blood vessel diameter maintenance	19_GO:0032501 multicellular organismal process	-4.48236	13.7246	7.70952	30238	162	68	5	7.35294	3.16513	1636|4313|6714|7124|7422	ACE|MMP2|SRC|TNF|VEGFA	-3.03606	0	131	0	0	-5.78795	46.808
1	-4.46959	GO:0035150	M1	1	0	GO Biological Processes	19	regulation of tube size	19_GO:0065007 biological regulation	-4.46959	13.6404	7.68223	30238	163	68	5	7.35294	3.16513	1636|4313|6714|7124|7422	ACE|MMP2|SRC|TNF|VEGFA	-3.0236	0	131	0	0	-5.78795	46.808
1	-4.46658	GO:0140272	M1	1	0	GO Molecular Functions	21	exogenous protein binding		-4.46658	21.9593	8.96731	30238	81	68	4	5.88235	2.85336	213|1803|1956|3383	ALB|DPP4|EGFR|ICAM1	-3.02319	0	70	0	0	-8.98385	102.618
1	-4.46565	GO:0002446	M1	1	0	GO Biological Processes	19	neutrophil mediated immunity	19_GO:0002376 immune system process	-4.46565	47.6439	11.7229	30238	28	68	3	4.41176	2.49031	1636|1991|3569	ACE|ELANE|IL6	-3.02319	0	126	0	0	-6.18001	47.6439
1	-4.46565	GO:0007435	M1	1	0	GO Biological Processes	19	salivary gland morphogenesis	19_GO:0032502 developmental process	-4.46565	47.6439	11.7229	30238	28	68	3	4.41176	2.49031	1956|7042|7124	EGFR|TGFB2|TNF	-3.02319	0	93	0	0	-7.50405	118.58
1	-4.46565	GO:0032740	M1	1	0	GO Biological Processes	19	positive regulation of interleukin-17 production	19_GO:0048518 positive regulation of biological process	-4.46565	47.6439	11.7229	30238	28	68	3	4.41176	2.49031	3558|3569|3717	IL2|IL6|JAK2	-3.02319	0	28	0	0	-13.7021	130.787
1	-4.46565	GO:0042026	M1	1	0	GO Biological Processes	19	protein refolding	19_GO:0009987 cellular process	-4.46565	47.6439	11.7229	30238	28	68	3	4.41176	2.49031	2280|3312|3320	FKBP1A|HSPA8|HSP90AA1	-3.02319	0	44	0	0	-11.6435	95.2878
1	-4.46565	GO:0097718	M1	1	0	GO Molecular Functions	21	disordered domain specific binding		-4.46565	47.6439	11.7229	30238	28	68	3	4.41176	2.49031	3320|3326|4193	HSP90AA1|HSP90AB1|MDM2	-3.02319	0	29	0	0	-13.5772	47.6439
1	-4.45974	GO:0031647	M1	1	0	GO Biological Processes	19	regulation of protein stability	19_GO:0065007 biological regulation	-4.45974	7.70479	6.44104	30238	404	68	7	10.2941	3.68511	836|3312|3320|3326|3479|4193|6714	CASP3|HSPA8|HSP90AA1|HSP90AB1|IGF1|MDM2|SRC	-3.01761	0	29	0	0	-13.5772	47.6439
1	-4.44583	GO:0031669	M1	1	0	GO Biological Processes	19	cellular response to nutrient levels	19_GO:0050896 response to stimulus	-4.44583	9.73744	6.89756	30238	274	68	6	8.82353	3.4396	207|213|3312|4193|6714|7421	AKT1|ALB|HSPA8|MDM2|SRC|VDR	-3.00506	0	118	0	0	-6.47938	50.8202
1	-4.4456	GO:0046637	M1	1	0	GO Biological Processes	19	regulation of alpha-beta T cell differentiation	19_GO:0002376 immune system process	-4.4456	21.6915	8.90736	30238	82	68	4	5.88235	2.85336	3558|3718|3965|7048	IL2|JAK3|LGALS9|TGFBR2	-3.00506	0	40	0	0	-11.8239	111.169
1	-4.44428	GO:0071560	M1	1	0	GO Biological Processes	19	cellular response to transforming growth factor beta stimulus	19_GO:0050896 response to stimulus	-4.44428	13.475	7.62837	30238	165	68	5	7.35294	3.16513	6714|6774|7042|7046|7048	SRC|STAT3|TGFB2|TGFBR1|TGFBR2	-3.00406	0	19	0	0	-16.5242	333.507
1	-4.43938	GO:0002757	M1	1	0	GO Biological Processes	19	immune response-activating signaling pathway	19_GO:0002376 immune system process	-4.43938	7.648	6.41048	30238	407	68	7	10.2941	3.68511	207|834|929|4790|5142|6714|7124	AKT1|CASP1|CD14|NFKB1|PDE4B|SRC|TNF	-2.99948	0	46	0	0	-11.2233	11.2292
1	-4.43701	GO:0016032	M1	1	0	GO Biological Processes	19	viral process	19_GO:0016032 viral process	-4.43701	9.70203	6.88225	30238	275	68	6	8.82353	3.4396	1508|1803|1956|3326|3383|6714	CTSB|DPP4|EGFR|HSP90AB1|ICAM1|SRC	-2.99743	0	70	0	0	-8.98385	102.618
1	-4.42488	GO:0003151	M1	1	0	GO Biological Processes	19	outflow tract morphogenesis	19_GO:0032502 developmental process	-4.42488	21.4302	8.84847	30238	83	68	4	5.88235	2.85336	3091|7042|7048|7422	HIF1A|TGFB2|TGFBR2|VEGFA	-2.98624	0	75	0	0	-8.41497	82.3475
1	-4.41892	GO:0002052	M1	1	0	GO Biological Processes	19	positive regulation of neuroblast proliferation	19_GO:0032502 developmental process	-4.41892	46.001	11.5104	30238	29	68	3	4.41176	2.49031	2247|3091|7422	FGF2|HIF1A|VEGFA	-2.98187	0	104	0	0	-7.10489	78.4723
1	-4.41077	hsa05020	M1	1	0	KEGG Pathway	24	Prion disease		-4.41077	9.59733	6.83678	30238	278	68	6	8.82353	3.4396	836|3312|3553|3569|6352|7124	CASP3|HSPA8|IL1B|IL6|CCL5|TNF	-2.97434	0	6	0	0	-20.8962	296.451
1	-4.40442	GO:0033273	M1	1	0	GO Biological Processes	19	response to vitamin	19_GO:0050896 response to stimulus	-4.40442	21.1751	8.7906	30238	84	68	4	5.88235	2.85336	4193|5243|7299|7421	MDM2|ABCB1|TYR|VDR	-2.96957	0	118	0	0	-6.47938	50.8202
1	-4.40209	GO:0090068	M1	1	0	GO Biological Processes	19	positive regulation of cell cycle process	19_GO:0048518 positive regulation of biological process	-4.40209	9.56293	6.82177	30238	279	68	6	8.82353	3.4396	207|1956|3479|3553|4193|7124	AKT1|EGFR|IGF1|IL1B|MDM2|TNF	-2.96755	0	27	0	0	-13.7644	77.8184
1	-4.38422	GO:0032370	M1	1	0	GO Biological Processes	19	positive regulation of lipid transport	19_GO:0051179 localization	-4.38422	20.926	8.73372	30238	85	68	4	5.88235	2.85336	3553|4282|4790|5468	IL1B|MIF|NFKB1|PPARG	-2.95094	0	96	0	0	-7.35598	31.7626
1	-4.38422	GO:2000278	M1	1	0	GO Biological Processes	19	regulation of DNA biosynthetic process	19_GO:0050789 regulation of biological process	-4.38422	20.926	8.73372	30238	85	68	4	5.88235	2.85336	2247|3320|7124|7422	FGF2|HSP90AA1|TNF|VEGFA	-2.95094	0	104	0	0	-7.10489	78.4723
1	-4.38243	hsa05225	M1	1	0	KEGG Pathway	24	Hepatocellular carcinoma		-4.38243	13.0787	7.49772	30238	170	68	5	7.35294	3.16513	207|1956|7042|7046|7048	AKT1|EGFR|TGFB2|TGFBR1|TGFBR2	-2.94977	0	19	0	0	-16.5242	333.507
1	-4.37386	GO:0033612	M1	1	0	GO Molecular Functions	21	receptor serine/threonine kinase binding		-4.37386	44.4676	11.3084	30238	30	68	3	4.41176	2.49031	2280|4193|6714	FKBP1A|MDM2|SRC	-2.94214	0	108	0	0	-6.85551	53.3612
1	-4.36771	GO:0003018	M1	1	0	GO Biological Processes	19	vascular process in circulatory system	19_GO:0032501 multicellular organismal process	-4.36771	9.42777	6.7625	30238	283	68	6	8.82353	3.4396	1636|4313|5243|6714|7124|7422	ACE|MMP2|ABCB1|SRC|TNF|VEGFA	-2.9363	0	131	0	0	-5.78795	46.808
1	-4.36427	GO:2000514	M1	1	0	GO Biological Processes	19	regulation of CD4-positive, alpha-beta T cell activation	19_GO:0002376 immune system process	-4.36427	20.6826	8.67781	30238	86	68	4	5.88235	2.85336	3558|3718|3965|7048	IL2|JAK3|LGALS9|TGFBR2	-2.93411	0	40	0	0	-11.8239	111.169
1	-4.36427	GO:2000736	M1	1	0	GO Biological Processes	19	regulation of stem cell differentiation	19_GO:0032502 developmental process	-4.36427	20.6826	8.67781	30238	86	68	4	5.88235	2.85336	2247|6774|7042|7048	FGF2|STAT3|TGFB2|TGFBR2	-2.93411	0	19	0	0	-16.5242	333.507
1	-4.35823	GO:0071559	M1	1	0	GO Biological Processes	19	response to transforming growth factor beta	19_GO:0050896 response to stimulus	-4.35823	12.9266	7.44699	30238	172	68	5	7.35294	3.16513	6714|6774|7042|7046|7048	SRC|STAT3|TGFB2|TGFBR1|TGFBR2	-2.92837	0	19	0	0	-16.5242	333.507
1	-4.34624	GO:0019730	M1	1	0	GO Biological Processes	19	antimicrobial humoral response	19_GO:0044419 biological process involved in interspecies interaction between organisms	-4.34624	12.8519	7.42194	30238	173	68	5	7.35294	3.16513	1991|3958|4316|6280|6352	ELANE|LGALS3|MMP7|S100A9|CCL5	-2.91701	0	58	0	0	-9.84988	78.4723
1	-4.34456	GO:0055117	M1	1	0	GO Biological Processes	19	regulation of cardiac muscle contraction	19_GO:0032501 multicellular organismal process	-4.34456	20.4449	8.62284	30238	87	68	4	5.88235	2.85336	2280|3320|5142|5294	FKBP1A|HSP90AA1|PDE4B|PIK3CG	-2.91595	0	56	0	0	-10.2834	20.4449
1	-4.33386	GO:0001503	M1	1	0	GO Biological Processes	19	ossification	19_GO:0032501 multicellular organismal process	-4.33386	9.29637	6.7044	30238	287	68	6	8.82353	3.4396	207|1956|2247|3091|3479|4313	AKT1|EGFR|FGF2|HIF1A|IGF1|MMP2	-2.90586	0	5	0	0	-20.9851	88.9353
1	-4.33036	GO:0003171	M1	1	0	GO Biological Processes	19	atrioventricular valve development	19_GO:0032502 developmental process	-4.33036	43.0332	11.1162	30238	31	68	3	4.41176	2.49031	4193|7042|7048	MDM2|TGFB2|TGFBR2	-2.90391	0	19	0	0	-16.5242	333.507
1	-4.33036	GO:0033135	M1	1	0	GO Biological Processes	19	regulation of peptidyl-serine phosphorylation	19_GO:0050789 regulation of biological process	-4.33036	43.0332	11.1162	30238	31	68	3	4.41176	2.49031	207|1956|3569	AKT1|EGFR|IL6	-2.90391	0	49	0	0	-10.7528	106.722
1	-4.33036	GO:2000191	M1	1	0	GO Biological Processes	19	regulation of fatty acid transport	19_GO:0051179 localization	-4.33036	43.0332	11.1162	30238	31	68	3	4.41176	2.49031	207|3553|4282	AKT1|IL1B|MIF	-2.90391	0	27	0	0	-13.7644	77.8184
1	-4.32509	GO:0002720	M1	1	0	GO Biological Processes	19	positive regulation of cytokine production involved in immune response	19_GO:0002376 immune system process	-4.32509	20.2126	8.56878	30238	88	68	4	5.88235	2.85336	3553|3569|3815|4282	IL1B|IL6|KIT|MIF	-2.90018	0	6	0	0	-20.8962	296.451
1	-4.30586	GO:0006140	M1	1	0	GO Biological Processes	19	regulation of nucleotide metabolic process	19_GO:0050789 regulation of biological process	-4.30586	19.9855	8.51561	30238	89	68	4	5.88235	2.85336	3091|3479|6714|6774	HIF1A|IGF1|SRC|STAT3	-2.88278	0	30	0	0	-12.8747	55.5846
1	-4.30586	GO:0071333	M1	1	0	GO Biological Processes	19	cellular response to glucose stimulus	19_GO:0042592 homeostatic process	-4.30586	19.9855	8.51561	30238	89	68	4	5.88235	2.85336	1215|3091|3383|3479	CMA1|HIF1A|ICAM1|IGF1	-2.88278	0	30	0	0	-12.8747	55.5846
1	-4.30586	GO:1900542	M1	1	0	GO Biological Processes	19	regulation of purine nucleotide metabolic process	19_GO:0050789 regulation of biological process	-4.30586	19.9855	8.51561	30238	89	68	4	5.88235	2.85336	3091|3479|6714|6774	HIF1A|IGF1|SRC|STAT3	-2.88278	0	30	0	0	-12.8747	55.5846
1	-4.29904	GO:0032675	M1	1	0	GO Biological Processes	19	regulation of interleukin-6 production	19_GO:0032501 multicellular organismal process	-4.29904	12.5615	7.32377	30238	177	68	5	7.35294	3.16513	3553|3569|3965|6774|7124	IL1B|IL6|LGALS9|STAT3|TNF	-2.87657	0	6	0	0	-20.8962	296.451
1	-4.28831	GO:0007431	M1	1	0	GO Biological Processes	19	salivary gland development	19_GO:0032502 developmental process	-4.28831	41.6884	10.9329	30238	32	68	3	4.41176	2.49031	1956|7042|7124	EGFR|TGFB2|TNF	-2.86797	0	93	0	0	-7.50405	118.58
1	-4.28831	GO:0032682	M1	1	0	GO Biological Processes	19	negative regulation of chemokine production	19_GO:0048519 negative regulation of biological process	-4.28831	41.6884	10.9329	30238	32	68	3	4.41176	2.49031	1991|3569|3965	ELANE|IL6|LGALS9	-2.86797	0	82	0	0	-8.16916	41.6884
1	-4.28831	GO:0060603	M1	1	0	GO Biological Processes	19	mammary gland duct morphogenesis	19_GO:0032502 developmental process	-4.28831	41.6884	10.9329	30238	32	68	3	4.41176	2.49031	2099|6714|7421	ESR1|SRC|VDR	-2.86797	0	11	0	0	-19	58.0013
1	-4.28685	GO:0034248	M1	1	0	GO Biological Processes	19	regulation of amide metabolic process	19_GO:0050789 regulation of biological process	-4.28685	19.7634	8.4633	30238	90	68	4	5.88235	2.85336	836|3479|7124|407024	CASP3|IGF1|TNF|MIR29B1	-2.86742	0	52	0	0	-10.6231	95.2878
1	-4.28685	hsa04211	M1	1	0	KEGG Pathway	24	Longevity regulating pathway		-4.28685	19.7634	8.4633	30238	90	68	4	5.88235	2.85336	207|3479|4790|5468	AKT1|IGF1|NFKB1|PPARG	-2.86742	0	15	0	0	-17.7555	148.225
1	-4.28404	GO:0030098	M1	1	0	GO Biological Processes	19	lymphocyte differentiation	19_GO:0002376 immune system process	-4.28404	9.106	6.61934	30238	293	68	6	8.82353	3.4396	3558|3569|3717|3718|3815|6774	IL2|IL6|JAK2|JAK3|KIT|STAT3	-2.86492	0	28	0	0	-13.7021	130.787
1	-4.27586	GO:0071478	M1	1	0	GO Biological Processes	19	cellular response to radiation	19_GO:0050896 response to stimulus	-4.27586	12.4211	7.27586	30238	179	68	5	7.35294	3.16513	4193|4313|4314|4318|7124	MDM2|MMP2|MMP3|MMP9|TNF	-2.85735	0	10	0	0	-19.571	148.225
1	-4.27586	GO:1903034	M1	1	0	GO Biological Processes	19	regulation of response to wounding	19_GO:0050896 response to stimulus	-4.27586	12.4211	7.27586	30238	179	68	5	7.35294	3.16513	2191|2247|5328|6774|7124	FAP|FGF2|PLAU|STAT3|TNF	-2.85735	0	66	0	0	-9.16055	29.0006
1	-4.25297	GO:0006937	M1	1	0	GO Biological Processes	19	regulation of muscle contraction	19_GO:0032501 multicellular organismal process	-4.25297	12.2839	7.22871	30238	181	68	5	7.35294	3.16513	2280|3320|3815|5142|5294	FKBP1A|HSP90AA1|KIT|PDE4B|PIK3CG	-2.83505	0	56	0	0	-10.2834	20.4449
1	-4.24949	GO:0034644	M1	1	0	GO Biological Processes	19	cellular response to UV	19_GO:0050896 response to stimulus	-4.24949	19.3338	8.36116	30238	92	68	4	5.88235	2.85336	4193|4313|4314|4318	MDM2|MMP2|MMP3|MMP9	-2.83248	0	10	0	0	-19.571	148.225
1	-4.24949	GO:0071331	M1	1	0	GO Biological Processes	19	cellular response to hexose stimulus	19_GO:0050896 response to stimulus	-4.24949	19.3338	8.36116	30238	92	68	4	5.88235	2.85336	1215|3091|3383|3479	CMA1|HIF1A|ICAM1|IGF1	-2.83248	0	30	0	0	-12.8747	55.5846
1	-4.24761	GO:2000108	M1	1	0	GO Biological Processes	19	positive regulation of leukocyte apoptotic process	19_GO:0048518 positive regulation of biological process	-4.24761	40.4251	10.7579	30238	33	68	3	4.41176	2.49031	3965|6352|7042	LGALS9|CCL5|TGFB2	-2.83181	0	31	0	0	-12.7849	83.3768
1	-4.23113	GO:0009408	M1	1	0	GO Biological Processes	19	response to heat	19_GO:0050896 response to stimulus	-4.23113	19.1259	8.3113	30238	93	68	4	5.88235	2.85336	207|3320|3326|3479	AKT1|HSP90AA1|HSP90AB1|IGF1	-2.81652	0	23	0	0	-15.2948	177.871
1	-4.23113	hsa04520	M1	1	0	KEGG Pathway	24	Adherens junction		-4.23113	19.1259	8.3113	30238	93	68	4	5.88235	2.85336	1956|6714|7046|7048	EGFR|SRC|TGFBR1|TGFBR2	-2.81652	0	19	0	0	-16.5242	333.507
1	-4.23113	hsa04658	M1	1	0	KEGG Pathway	24	Th1 and Th2 cell differentiation		-4.23113	19.1259	8.3113	30238	93	68	4	5.88235	2.85336	3558|3717|3718|4790	IL2|JAK2|JAK3|NFKB1	-2.81652	0	40	0	0	-11.8239	111.169
1	-4.23113	hsa05222	M1	1	0	KEGG Pathway	24	Small cell lung cancer		-4.23113	19.1259	8.3113	30238	93	68	4	5.88235	2.85336	207|836|4790|5743	AKT1|CASP3|NFKB1|PTGS2	-2.81652	0	15	0	0	-17.7555	148.225
1	-4.23034	GO:0048762	M1	1	0	GO Biological Processes	19	mesenchymal cell differentiation	19_GO:0032502 developmental process	-4.23034	12.1496	7.1823	30238	183	68	5	7.35294	3.16513	3091|3479|7042|7046|7048	HIF1A|IGF1|TGFB2|TGFBR1|TGFBR2	-2.81634	0	19	0	0	-16.5242	333.507
1	-4.23034	GO:0051250	M1	1	0	GO Biological Processes	19	negative regulation of lymphocyte activation	19_GO:0002376 immune system process	-4.23034	12.1496	7.1823	30238	183	68	5	7.35294	3.16513	836|3558|3718|3958|3965	CASP3|IL2|JAK3|LGALS3|LGALS9	-2.81634	0	40	0	0	-11.8239	111.169
1	-4.22733	GO:0001664	M1	1	0	GO Molecular Functions	21	G protein-coupled receptor binding		-4.22733	8.89353	6.52314	30238	300	68	6	8.82353	3.4396	1636|3312|3558|3717|6352|6774	ACE|HSPA8|IL2|JAK2|CCL5|STAT3	-2.81362	0	156	0	0	-4.50818	13.8961
1	-4.21297	GO:0048145	M1	1	0	GO Biological Processes	19	regulation of fibroblast proliferation	19_GO:0050789 regulation of biological process	-4.21297	18.9224	8.2622	30238	94	68	4	5.88235	2.85336	1956|2099|3479|4282	EGFR|ESR1|IGF1|MIF	-2.80076	0	69	0	0	-9.00893	105.875
1	-4.21297	GO:0071326	M1	1	0	GO Biological Processes	19	cellular response to monosaccharide stimulus	19_GO:0050896 response to stimulus	-4.21297	18.9224	8.2622	30238	94	68	4	5.88235	2.85336	1215|3091|3383|3479	CMA1|HIF1A|ICAM1|IGF1	-2.80076	0	30	0	0	-12.8747	55.5846
1	-4.21297	GO:0090316	M1	1	0	GO Biological Processes	19	positive regulation of intracellular protein transport	19_GO:0051179 localization	-4.21297	18.9224	8.2622	30238	94	68	4	5.88235	2.85336	3320|3553|3717|4193	HSP90AA1|IL1B|JAK2|MDM2	-2.80076	0	29	0	0	-13.5772	47.6439
1	-4.2082	GO:0002825	M1	1	0	GO Biological Processes	19	regulation of T-helper 1 type immune response	19_GO:0002376 immune system process	-4.2082	39.2362	10.5905	30238	34	68	3	4.41176	2.49031	3553|3718|3965	IL1B|JAK3|LGALS9	-2.79717	0	40	0	0	-11.8239	111.169
1	-4.18868	GO:0019752	M1	1	0	GO Biological Processes	19	carboxylic acid metabolic process	19_GO:0009987 cellular process	-4.18868	5.09172	5.51817	30238	786	68	9	13.2353	4.10945	207|834|1559|3091|3479|4282|5468|5743|7299	AKT1|CASP1|CYP2C9|HIF1A|IGF1|MIF|PPARG|PTGS2|TYR	-2.77884	0	141	0	0	-5.30262	35.5741
1	-4.18771	GO:0002768	M1	1	0	GO Biological Processes	19	immune response-regulating cell surface receptor signaling pathway	19_GO:0002376 immune system process	-4.18771	8.74773	6.45633	30238	305	68	6	8.82353	3.4396	207|929|3815|4790|5142|6714	AKT1|CD14|KIT|NFKB1|PDE4B|SRC	-2.77817	0	46	0	0	-11.2233	11.2292
1	-4.18588	GO:0031406	M1	1	0	GO Molecular Functions	21	carboxylic acid binding		-4.18588	11.8897	7.09162	30238	187	68	5	7.35294	3.16513	213|5468|6280|6403|7421	ALB|PPARG|S100A9|SELP|VDR	-2.77664	0	130	0	0	-5.79179	28.3836
1	-4.17987	GO:0002443	M1	1	0	GO Biological Processes	19	leukocyte mediated immunity	19_GO:0002376 immune system process	-4.17987	8.71915	6.44315	30238	306	68	6	8.82353	3.4396	1636|1991|3383|3569|3815|5294	ACE|ELANE|ICAM1|IL6|KIT|PIK3CG	-2.77092	0	126	0	0	-6.18001	47.6439
1	-4.17727	GO:2000177	M1	1	0	GO Biological Processes	19	regulation of neural precursor cell proliferation	19_GO:0050789 regulation of biological process	-4.17727	18.5282	8.16625	30238	96	68	4	5.88235	2.85336	2247|3091|3479|7422	FGF2|HIF1A|IGF1|VEGFA	-2.76862	0	104	0	0	-7.10489	78.4723
1	-4.17092	GO:0032940	M1	1	0	GO Biological Processes	19	secretion by cell	19_GO:0051179 localization	-4.17092	6.9326	6.01279	30238	449	68	7	10.2941	3.68511	834|3091|3569|3815|5294|5743|6352	CASP1|HIF1A|IL6|KIT|PIK3CG|PTGS2|CCL5	-2.76339	0	77	0	0	-8.2669	28.0427
1	-4.16998	GO:0002719	M1	1	0	GO Biological Processes	19	negative regulation of cytokine production involved in immune response	19_GO:0002376 immune system process	-4.16998	38.1151	10.4303	30238	35	68	3	4.41176	2.49031	3718|7042|7124	JAK3|TGFB2|TNF	-2.76339	0	93	0	0	-7.50405	118.58
1	-4.16998	GO:0033280	M1	1	0	GO Biological Processes	19	response to vitamin D	19_GO:0050896 response to stimulus	-4.16998	38.1151	10.4303	30238	35	68	3	4.41176	2.49031	5243|7299|7421	ABCB1|TYR|VDR	-2.76339	0	118	0	0	-6.47938	50.8202
1	-4.16998	GO:0106222	M1	1	0	GO Molecular Functions	21	lncRNA binding		-4.16998	38.1151	10.4303	30238	35	68	3	4.41176	2.49031	1786|6774|407024	DNMT1|STAT3|MIR29B1	-2.76339	0	81	0	0	-8.17043	121.275
1	-4.16403	GO:0043177	M1	1	0	GO Molecular Functions	21	organic acid binding		-4.16403	11.7639	7.0473	30238	189	68	5	7.35294	3.16513	213|5468|6280|6403|7421	ALB|PPARG|S100A9|SELP|VDR	-2.75803	0	130	0	0	-5.79179	28.3836
1	-4.15972	GO:0002690	M1	1	0	GO Biological Processes	19	positive regulation of leukocyte chemotaxis	19_GO:0040011 locomotion	-4.15972	18.3372	8.11935	30238	97	68	4	5.88235	2.85336	3569|3965|6352|7422	IL6|LGALS9|CCL5|VEGFA	-2.75431	0	31	0	0	-12.7849	83.3768
1	-4.15972	GO:1903035	M1	1	0	GO Biological Processes	19	negative regulation of response to wounding	19_GO:0048519 negative regulation of biological process	-4.15972	18.3372	8.11935	30238	97	68	4	5.88235	2.85336	2247|5328|6774|7124	FGF2|PLAU|STAT3|TNF	-2.75431	0	66	0	0	-9.16055	29.0006
1	-4.14235	GO:0071677	M1	1	0	GO Biological Processes	19	positive regulation of mononuclear cell migration	19_GO:0040011 locomotion	-4.14235	18.1501	8.07315	30238	98	68	4	5.88235	2.85336	3958|3965|6352|7124	LGALS3|LGALS9|CCL5|TNF	-2.73782	0	31	0	0	-12.7849	83.3768
1	-4.13289	GO:0014002	M1	1	0	GO Biological Processes	19	astrocyte development	19_GO:0032502 developmental process	-4.13289	37.0564	10.2767	30238	36	68	3	4.41176	2.49031	3553|6280|7124	IL1B|S100A9|TNF	-2.72952	0	61	0	0	-9.39321	92.6409
1	-4.13289	GO:0032570	M1	1	0	GO Biological Processes	19	response to progesterone	19_GO:0050896 response to stimulus	-4.13289	37.0564	10.2767	30238	36	68	3	4.41176	2.49031	5243|6714|7042	ABCB1|SRC|TGFB2	-2.72952	0	57	0	0	-10.0429	63.5252
1	-4.13289	GO:0043534	M1	1	0	GO Biological Processes	19	blood vessel endothelial cell migration	19_GO:0009987 cellular process	-4.13289	37.0564	10.2767	30238	36	68	3	4.41176	2.49031	207|2247|7422	AKT1|FGF2|VEGFA	-2.72952	0	104	0	0	-7.10489	78.4723
1	-4.13289	GO:1904385	M1	1	0	GO Biological Processes	19	cellular response to angiotensin	19_GO:0050896 response to stimulus	-4.13289	37.0564	10.2767	30238	36	68	3	4.41176	2.49031	1636|4790|6714	ACE|NFKB1|SRC	-2.72952	0	24	0	0	-14.685	49.4085
1	-4.12517	GO:0051781	M1	1	0	GO Biological Processes	19	positive regulation of cell division	19_GO:0048518 positive regulation of biological process	-4.12517	17.9667	8.02763	30238	99	68	4	5.88235	2.85336	2247|3553|7042|7422	FGF2|IL1B|TGFB2|VEGFA	-2.72269	0	43	0	0	-11.6454	78.4723
1	-4.10818	GO:0043279	M1	1	0	GO Biological Processes	19	response to alkaloid	19_GO:0050896 response to stimulus	-4.10818	17.7871	7.98277	30238	100	68	4	5.88235	2.85336	836|3320|4193|5243	CASP3|HSP90AA1|MDM2|ABCB1	-2.70744	0	76	0	0	-8.28277	33.3507
1	-4.10818	hsa04061	M1	1	0	KEGG Pathway	24	Viral protein interaction with cytokine and cytokine receptor		-4.10818	17.7871	7.98277	30238	100	68	4	5.88235	2.85336	3558|3569|6352|7124	IL2|IL6|CCL5|TNF	-2.70744	0	6	0	0	-20.8962	296.451
1	-4.09686	GO:0023023	M1	1	0	GO Molecular Functions	21	MHC protein complex binding		-4.09686	36.0548	10.1292	30238	37	68	3	4.41176	2.49031	3312|3320|3326	HSPA8|HSP90AA1|HSP90AB1	-2.6993	0	44	0	0	-11.6435	95.2878
1	-4.09686	GO:0090050	M1	1	0	GO Biological Processes	19	positive regulation of cell migration involved in sprouting angiogenesis	19_GO:0040011 locomotion	-4.09686	36.0548	10.1292	30238	37	68	3	4.41176	2.49031	2247|5743|7422	FGF2|PTGS2|VEGFA	-2.6993	0	43	0	0	-11.6454	78.4723
1	-4.09686	GO:1901099	M1	1	0	GO Biological Processes	19	negative regulation of signal transduction in absence of ligand	19_GO:0048519 negative regulation of biological process	-4.09686	36.0548	10.1292	30238	37	68	3	4.41176	2.49031	207|3553|7124	AKT1|IL1B|TNF	-2.6993	0	27	0	0	-13.7644	77.8184
1	-4.09686	GO:2000515	M1	1	0	GO Biological Processes	19	negative regulation of CD4-positive, alpha-beta T cell activation	19_GO:0002376 immune system process	-4.09686	36.0548	10.1292	30238	37	68	3	4.41176	2.49031	3558|3718|3965	IL2|JAK3|LGALS9	-2.6993	0	40	0	0	-11.8239	111.169
1	-4.09686	GO:2001240	M1	1	0	GO Biological Processes	19	negative regulation of extrinsic apoptotic signaling pathway in absence of ligand	19_GO:0048519 negative regulation of biological process	-4.09686	36.0548	10.1292	30238	37	68	3	4.41176	2.49031	207|3553|7124	AKT1|IL1B|TNF	-2.6993	0	27	0	0	-13.7644	77.8184
1	-4.09547	GO:0072001	M1	1	0	GO Biological Processes	19	renal system development	19_GO:0032502 developmental process	-4.09547	8.41659	6.30205	30238	317	68	6	8.82353	3.4396	1636|2247|5950|7042|7046|7422	ACE|FGF2|RBP4|TGFB2|TGFBR1|VEGFA	-2.6982	0	57	0	0	-10.0429	63.5252
1	-4.08796	GO:0030100	M1	1	0	GO Biological Processes	19	regulation of endocytosis	19_GO:0051179 localization	-4.08796	8.39012	6.28956	30238	318	68	6	8.82353	3.4396	929|3958|4193|6714|6774|7422	CD14|LGALS3|MDM2|SRC|STAT3|VEGFA	-2.69184	0	117	0	0	-6.50842	15.8007
1	-4.07907	GO:0019902	M1	1	0	GO Molecular Functions	21	phosphatase binding		-4.07907	11.2862	6.8765	30238	197	68	5	7.35294	3.16513	1956|3320|3718|3958|6774	EGFR|HSP90AA1|JAK3|LGALS3|STAT3	-2.6841	0	139	0	0	-5.41009	95.2878
1	-4.07907	GO:0030217	M1	1	0	GO Biological Processes	19	T cell differentiation	19_GO:0002376 immune system process	-4.07907	11.2862	6.8765	30238	197	68	5	7.35294	3.16513	3558|3569|3717|3815|6774	IL2|IL6|JAK2|KIT|STAT3	-2.6841	0	28	0	0	-13.7021	130.787
1	-4.06872	GO:0002221	M1	1	0	GO Biological Processes	19	pattern recognition receptor signaling pathway	19_GO:0044419 biological process involved in interspecies interaction between organisms	-4.06872	11.2292	6.85584	30238	198	68	5	7.35294	3.16513	207|834|929|6714|7124	AKT1|CASP1|CD14|SRC|TNF	-2.67879	0	46	0	0	-11.2233	11.2292
1	-4.06185	GO:0031663	M1	1	0	GO Biological Processes	19	lipopolysaccharide-mediated signaling pathway	19_GO:0044419 biological process involved in interspecies interaction between organisms	-4.06185	35.106	9.98748	30238	38	68	3	4.41176	2.49031	207|929|3717	AKT1|CD14|JAK2	-2.67879	0	164	0	0	-4.09136	35.106
1	-4.06185	GO:0036314	M1	1	0	GO Biological Processes	19	response to sterol	19_GO:0050896 response to stimulus	-4.06185	35.106	9.98748	30238	38	68	3	4.41176	2.49031	207|7046|7048	AKT1|TGFBR1|TGFBR2	-2.67879	0	19	0	0	-16.5242	333.507
1	-4.05825	GO:0071322	M1	1	0	GO Biological Processes	19	cellular response to carbohydrate stimulus	19_GO:0050896 response to stimulus	-4.05825	17.269	7.85199	30238	103	68	4	5.88235	2.85336	1215|3091|3383|3479	CMA1|HIF1A|ICAM1|IGF1	-2.67879	0	30	0	0	-12.8747	55.5846
1	-4.04195	GO:1905954	M1	1	0	GO Biological Processes	19	positive regulation of lipid localization	19_GO:0051179 localization	-4.04195	17.1029	7.80962	30238	104	68	4	5.88235	2.85336	3553|4282|4790|5468	IL1B|MIF|NFKB1|PPARG	-2.6731	0	96	0	0	-7.35598	31.7626
1	-4.02785	GO:0002064	M1	1	0	GO Biological Processes	19	epithelial cell development	19_GO:0032502 developmental process	-4.02785	11.0068	6.77467	30238	202	68	5	7.35294	3.16513	2099|3091|3383|6714|7422	ESR1|HIF1A|ICAM1|SRC|VEGFA	-2.66109	0	75	0	0	-8.41497	82.3475
1	-4.02785	GO:0048738	M1	1	0	GO Biological Processes	19	cardiac muscle tissue development	19_GO:0032502 developmental process	-4.02785	11.0068	6.77467	30238	202	68	5	7.35294	3.16513	2280|5950|7042|7046|7422	FKBP1A|RBP4|TGFB2|TGFBR1|VEGFA	-2.66109	0	19	0	0	-16.5242	333.507
1	-4.02778	GO:0001935	M1	1	0	GO Biological Processes	19	endothelial cell proliferation	19_GO:0009987 cellular process	-4.02778	34.2059	9.85116	30238	39	68	3	4.41176	2.49031	2247|7046|7422	FGF2|TGFBR1|VEGFA	-2.66109	0	104	0	0	-7.10489	78.4723
1	-4.02778	GO:0035633	M1	1	0	GO Biological Processes	19	maintenance of blood-brain barrier	19_GO:0042592 homeostatic process	-4.02778	34.2059	9.85116	30238	39	68	3	4.41176	2.49031	3569|5243|7422	IL6|ABCB1|VEGFA	-2.66109	0	111	0	0	-6.83677	34.2059
1	-4.02778	GO:0061900	M1	1	0	GO Biological Processes	19	glial cell activation	19_GO:0032501 multicellular organismal process	-4.02778	34.2059	9.85116	30238	39	68	3	4.41176	2.49031	3553|3717|7124	IL1B|JAK2|TNF	-2.66109	0	64	0	0	-9.34726	98.817
1	-4.02778	GO:0072678	M1	1	0	GO Biological Processes	19	T cell migration	19_GO:0002376 immune system process	-4.02778	34.2059	9.85116	30238	39	68	3	4.41176	2.49031	3383|3683|5294	ICAM1|ITGAL|PIK3CG	-2.66109	0	7	0	0	-20.1831	130.787
1	-4.02778	GO:2000316	M1	1	0	GO Biological Processes	19	regulation of T-helper 17 type immune response	19_GO:0002376 immune system process	-4.02778	34.2059	9.85116	30238	39	68	3	4.41176	2.49031	3558|3717|3718	IL2|JAK2|JAK3	-2.66109	0	40	0	0	-11.8239	111.169
1	-4.01777	GO:0008217	M1	1	0	GO Biological Processes	19	regulation of blood pressure	19_GO:0032501 multicellular organismal process	-4.01777	10.9526	6.75473	30238	203	68	5	7.35294	3.16513	1215|1636|5468|5743|7124	CMA1|ACE|PPARG|PTGS2|TNF	-2.65215	0	131	0	0	-5.78795	46.808
1	-4.01777	hsa04510	M1	1	0	KEGG Pathway	24	Focal adhesion		-4.01777	10.9526	6.75473	30238	203	68	5	7.35294	3.16513	207|1956|3479|6714|7422	AKT1|EGFR|IGF1|SRC|VEGFA	-2.65215	0	49	0	0	-10.7528	106.722
1	-3.99462	GO:0002691	M1	1	0	GO Biological Processes	19	regulation of cellular extravasation	19_GO:0040011 locomotion	-3.99462	33.3507	9.71989	30238	40	68	3	4.41176	2.49031	1991|3383|6403	ELANE|ICAM1|SELP	-2.63267	0	101	0	0	-7.12641	74.1127
1	-3.99462	GO:0003203	M1	1	0	GO Biological Processes	19	endocardial cushion morphogenesis	19_GO:0032502 developmental process	-3.99462	33.3507	9.71989	30238	40	68	3	4.41176	2.49031	4193|7042|7048	MDM2|TGFB2|TGFBR2	-2.63267	0	19	0	0	-16.5242	333.507
1	-3.99462	GO:0006953	M1	1	0	GO Biological Processes	19	acute-phase response	19_GO:0050896 response to stimulus	-3.99462	33.3507	9.71989	30238	40	68	3	4.41176	2.49031	3553|3569|6774	IL1B|IL6|STAT3	-2.63267	0	84	0	0	-8.02177	69.4807
1	-3.99462	GO:0032885	M1	1	0	GO Biological Processes	19	regulation of polysaccharide biosynthetic process	19_GO:0050789 regulation of biological process	-3.99462	33.3507	9.71989	30238	40	68	3	4.41176	2.49031	207|3479|4790	AKT1|IGF1|NFKB1	-2.63267	0	15	0	0	-17.7555	148.225
1	-3.99462	GO:0034110	M1	1	0	GO Biological Processes	19	regulation of homotypic cell-cell adhesion	19_GO:0050789 regulation of biological process	-3.99462	33.3507	9.71989	30238	40	68	3	4.41176	2.49031	3569|3717|6352	IL6|JAK2|CCL5	-2.63267	0	38	0	0	-11.8821	66.7015
1	-3.99462	GO:0071312	M1	1	0	GO Biological Processes	19	cellular response to alkaloid	19_GO:0050896 response to stimulus	-3.99462	33.3507	9.71989	30238	40	68	3	4.41176	2.49031	836|4193|5243	CASP3|MDM2|ABCB1	-2.63267	0	76	0	0	-8.28277	33.3507
1	-3.99403	GO:0006942	M1	1	0	GO Biological Processes	19	regulation of striated muscle contraction	19_GO:0032501 multicellular organismal process	-3.99403	16.6234	7.68595	30238	107	68	4	5.88235	2.85336	2280|3320|5142|5294	FKBP1A|HSP90AA1|PDE4B|PIK3CG	-2.63267	0	56	0	0	-10.2834	20.4449
1	-3.99403	GO:0050829	M1	1	0	GO Biological Processes	19	defense response to Gram-negative bacterium	19_GO:0044419 biological process involved in interspecies interaction between organisms	-3.99403	16.6234	7.68595	30238	107	68	4	5.88235	2.85336	1991|3569|4316|6403	ELANE|IL6|MMP7|SELP	-2.63267	0	101	0	0	-7.12641	74.1127
1	-3.99403	GO:0060840	M1	1	0	GO Biological Processes	19	artery development	19_GO:0032502 developmental process	-3.99403	16.6234	7.68595	30238	107	68	4	5.88235	2.85336	7042|7046|7048|7422	TGFB2|TGFBR1|TGFBR2|VEGFA	-2.63267	0	19	0	0	-16.5242	333.507
1	-3.98785	GO:2000241	M1	1	0	GO Biological Processes	19	regulation of reproductive process	19_GO:0022414 reproductive process	-3.98785	10.7931	6.69574	30238	206	68	5	7.35294	3.16513	2099|3479|3815|5243|7422	ESR1|IGF1|KIT|ABCB1|VEGFA	-2.62676	0	78	0	0	-8.24916	118.58
1	-3.97835	GO:0050890	M1	1	0	GO Biological Processes	19	cognition	19_GO:0032501 multicellular organismal process	-3.97835	8.01219	6.10858	30238	333	68	6	8.82353	3.4396	836|1956|3091|3815|7124|27087	CASP3|EGFR|HIF1A|KIT|TNF|B3GAT1	-2.61778	0	150	0	0	-4.77852	24.7042
1	-3.96287	GO:1901222	M1	1	0	GO Biological Processes	19	regulation of non-canonical NF-kappaB signal transduction	19_GO:0050896 response to stimulus	-3.96287	16.3184	7.60625	30238	109	68	4	5.88235	2.85336	3553|3965|7124|407024	IL1B|LGALS9|TNF|MIR29B1	-2.60361	0	6	0	0	-20.8962	296.451
1	-3.96232	GO:0034121	M1	1	0	GO Biological Processes	19	regulation of toll-like receptor signaling pathway	19_GO:0044419 biological process involved in interspecies interaction between organisms	-3.96232	32.5373	9.59336	30238	41	68	3	4.41176	2.49031	207|2099|6280	AKT1|ESR1|S100A9	-2.60361	0	145	0	0	-5.18168	58.0013
1	-3.96232	GO:0042169	M1	1	0	GO Molecular Functions	21	SH2 domain binding		-3.96232	32.5373	9.59336	30238	41	68	3	4.41176	2.49031	3717|3815|6714	JAK2|KIT|SRC	-2.60361	0	28	0	0	-13.7021	130.787
1	-3.94869	GO:0045862	M1	1	0	GO Biological Processes	19	positive regulation of proteolysis	19_GO:0048518 positive regulation of biological process	-3.94869	10.5875	6.61896	30238	210	68	5	7.35294	3.16513	207|3553|4193|6714|7124	AKT1|IL1B|MDM2|SRC|TNF	-2.5905	0	27	0	0	-13.7644	77.8184
1	-3.94869	GO:0120032	M1	1	0	GO Biological Processes	19	regulation of plasma membrane bounded cell projection assembly	19_GO:0050789 regulation of biological process	-3.94869	10.5875	6.61896	30238	210	68	5	7.35294	3.16513	207|3320|3383|3815|7046	AKT1|HSP90AA1|ICAM1|KIT|TGFBR1	-2.5905	0	91	0	0	-7.77073	61.3347
1	-3.94751	hsa04350	M1	1	0	KEGG Pathway	24	TGF-beta signaling pathway		-3.94751	16.1701	7.56719	30238	110	68	4	5.88235	2.85336	7042|7046|7048|7124	TGFB2|TGFBR1|TGFBR2|TNF	-2.58985	0	19	0	0	-16.5242	333.507
1	-3.93231	hsa04914	M1	1	0	KEGG Pathway	24	Progesterone-mediated oocyte maturation		-3.93231	16.0244	7.52863	30238	111	68	4	5.88235	2.85336	207|3320|3326|3479	AKT1|HSP90AA1|HSP90AB1|IGF1	-2.57491	0	23	0	0	-15.2948	177.871
1	-3.93084	GO:0016486	M1	1	0	GO Biological Processes	19	peptide hormone processing	19_GO:0065007 biological regulation	-3.93084	31.7626	9.47129	30238	42	68	3	4.41176	2.49031	1215|1636|1803	CMA1|ACE|DPP4	-2.57422	0	80	0	0	-8.21669	38.6675
1	-3.93084	GO:0045923	M1	1	0	GO Biological Processes	19	positive regulation of fatty acid metabolic process	19_GO:0048518 positive regulation of biological process	-3.93084	31.7626	9.47129	30238	42	68	3	4.41176	2.49031	3553|5468|5743	IL1B|PPARG|PTGS2	-2.57422	0	96	0	0	-7.35598	31.7626
1	-3.93084	GO:0048066	M1	1	0	GO Biological Processes	19	developmental pigmentation	19_GO:0043473 pigmentation	-3.93084	31.7626	9.47129	30238	42	68	3	4.41176	2.49031	3815|4286|7299	KIT|MITF|TYR	-2.57422	0	142	0	0	-5.2945	44.4676
1	-3.92941	GO:0098562	M1	1	0	GO Cellular Components	20	cytoplasmic side of membrane		-3.92941	10.4877	6.58134	30238	212	68	5	7.35294	3.16513	2280|3717|3718|3815|7053	FKBP1A|JAK2|JAK3|KIT|TGM3	-2.57323	0	28	0	0	-13.7021	130.787
1	-3.92932	GO:0002250	M1	1	0	GO Biological Processes	19	adaptive immune response	19_GO:0002376 immune system process	-3.92932	5.37373	5.40192	30238	662	68	8	11.7647	3.90712	909|3383|3558|3569|3717|3718|5294|6774	CD1A|ICAM1|IL2|IL6|JAK2|JAK3|PIK3CG|STAT3	-2.57323	0	22	0	0	-15.5063	20.0305
1	-3.92211	GO:0006468	M1	1	0	GO Biological Processes	19	protein phosphorylation	19_GO:0009987 cellular process	-3.92211	7.82422	6.01662	30238	341	68	6	8.82353	3.4396	207|3717|3718|3815|6714|7046	AKT1|JAK2|JAK3|KIT|SRC|TGFBR1	-2.56629	0	28	0	0	-13.7021	130.787
1	-3.91724	GO:0002027	M1	1	0	GO Biological Processes	19	regulation of heart rate	19_GO:0032501 multicellular organismal process	-3.91724	15.8813	7.49058	30238	112	68	4	5.88235	2.85336	1636|4193|6714|7124	ACE|MDM2|SRC|TNF	-2.5622	0	131	0	0	-5.78795	46.808
1	-3.91724	GO:0035265	M1	1	0	GO Biological Processes	19	organ growth	19_GO:0040007 growth	-3.91724	15.8813	7.49058	30238	112	68	4	5.88235	2.85336	2099|3479|7042|7048	ESR1|IGF1|TGFB2|TGFBR2	-2.5622	0	128	0	0	-6.02732	74.1127
1	-3.90829	GO:1902105	M1	1	0	GO Biological Processes	19	regulation of leukocyte differentiation	19_GO:0002376 immune system process	-3.90829	7.7786	5.9941	30238	343	68	6	8.82353	3.4396	3558|3718|3965|4286|7048|7124	IL2|JAK3|LGALS9|MITF|TGFBR2|TNF	-2.55351	0	40	0	0	-11.8239	111.169
1	-3.90232	GO:0051091	M1	1	0	GO Biological Processes	19	positive regulation of DNA-binding transcription factor activity	19_GO:0050789 regulation of biological process	-3.90232	15.7408	7.45301	30238	113	68	4	5.88235	2.85336	2099|3815|3965|7124	ESR1|KIT|LGALS9|TNF	-2.54833	0	78	0	0	-8.24916	118.58
1	-3.90232	GO:1905477	M1	1	0	GO Biological Processes	19	positive regulation of protein localization to membrane	19_GO:0051179 localization	-3.90232	15.7408	7.45301	30238	113	68	4	5.88235	2.85336	207|1956|3958|7124	AKT1|EGFR|LGALS3|TNF	-2.54833	0	27	0	0	-13.7644	77.8184
1	-3.90013	GO:0032733	M1	1	0	GO Biological Processes	19	positive regulation of interleukin-10 production	19_GO:0048518 positive regulation of biological process	-3.90013	31.0239	9.35342	30238	43	68	3	4.41176	2.49031	3569|3965|6774	IL6|LGALS9|STAT3	-2.54769	0	82	0	0	-8.16916	41.6884
1	-3.90013	GO:0046427	M1	1	0	GO Biological Processes	19	positive regulation of receptor signaling pathway via JAK-STAT	19_GO:0048518 positive regulation of biological process	-3.90013	31.0239	9.35342	30238	43	68	3	4.41176	2.49031	3569|3717|3815	IL6|JAK2|KIT	-2.54769	0	38	0	0	-11.8821	66.7015
1	-3.90013	GO:0101031	M1	1	0	GO Cellular Components	20	protein folding chaperone complex		-3.90013	31.0239	9.35342	30238	43	68	3	4.41176	2.49031	3312|3320|3326	HSPA8|HSP90AA1|HSP90AB1	-2.54769	0	44	0	0	-11.6435	95.2878
1	-3.90013	GO:2000008	M1	1	0	GO Biological Processes	19	regulation of protein localization to cell surface	19_GO:0051179 localization	-3.90013	31.0239	9.35342	30238	43	68	3	4.41176	2.49031	207|3326|7124	AKT1|HSP90AB1|TNF	-2.54769	0	27	0	0	-13.7644	77.8184
1	-3.89144	GO:0002758	M1	1	0	GO Biological Processes	19	innate immune response-activating signaling pathway	19_GO:0044419 biological process involved in interspecies interaction between organisms	-3.89144	10.2934	6.50758	30238	216	68	5	7.35294	3.16513	207|834|929|6714|7124	AKT1|CASP1|CD14|SRC|TNF	-2.53926	0	46	0	0	-11.2233	11.2292
1	-3.88755	GO:0001678	M1	1	0	GO Biological Processes	19	intracellular glucose homeostasis	19_GO:0042592 homeostatic process	-3.88755	15.6027	7.41592	30238	114	68	4	5.88235	2.85336	1215|3091|3383|3479	CMA1|HIF1A|ICAM1|IGF1	-2.53615	0	30	0	0	-12.8747	55.5846
1	-3.88755	GO:0003279	M1	1	0	GO Biological Processes	19	cardiac septum development	19_GO:0032502 developmental process	-3.88755	15.6027	7.41592	30238	114	68	4	5.88235	2.85336	4193|7042|7046|7048	MDM2|TGFB2|TGFBR1|TGFBR2	-2.53615	0	19	0	0	-16.5242	333.507
1	-3.88755	GO:0061351	M1	1	0	GO Biological Processes	19	neural precursor cell proliferation	19_GO:0009987 cellular process	-3.88755	15.6027	7.41592	30238	114	68	4	5.88235	2.85336	2247|3091|3479|7422	FGF2|HIF1A|IGF1|VEGFA	-2.53615	0	104	0	0	-7.10489	78.4723
1	-3.88207	GO:0045732	M1	1	0	GO Biological Processes	19	positive regulation of protein catabolic process	19_GO:0048518 positive regulation of biological process	-3.88207	10.246	6.48944	30238	217	68	5	7.35294	3.16513	207|3320|3553|4193|7124	AKT1|HSP90AA1|IL1B|MDM2|TNF	-2.53093	0	27	0	0	-13.7644	77.8184
1	-3.8729	GO:0019217	M1	1	0	GO Biological Processes	19	regulation of fatty acid metabolic process	19_GO:0050789 regulation of biological process	-3.8729	15.467	7.37929	30238	115	68	4	5.88235	2.85336	207|3553|5468|5743	AKT1|IL1B|PPARG|PTGS2	-2.52202	0	96	0	0	-7.35598	31.7626
1	-3.87016	GO:0050691	M1	1	0	GO Biological Processes	19	regulation of defense response to virus by host	19_GO:0044419 biological process involved in interspecies interaction between organisms	-3.87016	30.3189	9.23951	30238	44	68	3	4.41176	2.49031	3320|3553|4321	HSP90AA1|IL1B|MMP12	-2.52031	0	29	0	0	-13.5772	47.6439
1	-3.87016	GO:0060251	M1	1	0	GO Biological Processes	19	regulation of glial cell proliferation	19_GO:0032502 developmental process	-3.87016	30.3189	9.23951	30238	44	68	3	4.41176	2.49031	3553|3569|7124	IL1B|IL6|TNF	-2.52031	0	6	0	0	-20.8962	296.451
1	-3.87016	hsa04940	M1	1	0	KEGG Pathway	24	Type I diabetes mellitus		-3.87016	30.3189	9.23951	30238	44	68	3	4.41176	2.49031	3553|3558|7124	IL1B|IL2|TNF	-2.52031	0	6	0	0	-20.8962	296.451
1	-3.86346	hsa04081	M1	1	0	KEGG Pathway	24	Hormone signaling		-3.86346	10.1524	6.45352	30238	219	68	5	7.35294	3.16513	2099|3479|3717|6714|6774	ESR1|IGF1|JAK2|SRC|STAT3	-2.51387	0	11	0	0	-19	58.0013
1	-3.8584	GO:0006690	M1	1	0	GO Biological Processes	19	icosanoid metabolic process	19_GO:0009987 cellular process	-3.8584	15.3337	7.34312	30238	116	68	4	5.88235	2.85336	834|1559|4282|5743	CASP1|CYP2C9|MIF|PTGS2	-2.51009	0	141	0	0	-5.30262	35.5741
1	-3.8584	GO:0071482	M1	1	0	GO Biological Processes	19	cellular response to light stimulus	19_GO:0050896 response to stimulus	-3.8584	15.3337	7.34312	30238	116	68	4	5.88235	2.85336	4193|4313|4314|4318	MDM2|MMP2|MMP3|MMP9	-2.51009	0	10	0	0	-19.571	148.225
1	-3.8584	hsa04670	M1	1	0	KEGG Pathway	24	Leukocyte transendothelial migration		-3.8584	15.3337	7.34312	30238	116	68	4	5.88235	2.85336	3383|3683|4313|4318	ICAM1|ITGAL|MMP2|MMP9	-2.51009	0	10	0	0	-19.571	148.225
1	-3.84716	GO:0010038	M1	1	0	GO Biological Processes	19	response to metal ion	19_GO:0050896 response to stimulus	-3.84716	7.57971	5.89496	30238	352	68	6	8.82353	3.4396	207|836|3091|3815|4193|5243	AKT1|CASP3|HIF1A|KIT|MDM2|ABCB1	-2.49911	0	76	0	0	-8.28277	33.3507
1	-3.84089	GO:0070269	M1	1	0	GO Biological Processes	19	pyroptotic inflammatory response	19_GO:0050896 response to stimulus	-3.84089	29.6451	9.12934	30238	45	68	3	4.41176	2.49031	834|836|1991	CASP1|CASP3|ELANE	-2.49387	0	52	0	0	-10.6231	95.2878
1	-3.84089	GO:0090199	M1	1	0	GO Biological Processes	19	regulation of release of cytochrome c from mitochondria	19_GO:0050896 response to stimulus	-3.84089	29.6451	9.12934	30238	45	68	3	4.41176	2.49031	207|3479|4318	AKT1|IGF1|MMP9	-2.49387	0	154	0	0	-4.56462	51.3088
1	-3.84089	GO:1990776	M1	1	0	GO Biological Processes	19	response to angiotensin	19_GO:0050896 response to stimulus	-3.84089	29.6451	9.12934	30238	45	68	3	4.41176	2.49031	1636|4790|6714	ACE|NFKB1|SRC	-2.49387	0	24	0	0	-14.685	49.4085
1	-3.82978	GO:0007586	M1	1	0	GO Biological Processes	19	digestion	19_GO:0032501 multicellular organismal process	-3.82978	15.0738	7.27211	30238	118	68	4	5.88235	2.85336	279|5243|5950|7421	AMY2A|ABCB1|RBP4|VDR	-2.48327	0	118	0	0	-6.47938	50.8202
1	-3.81775	GO:0006457	M1	1	0	GO Biological Processes	19	protein folding	19_GO:0009987 cellular process	-3.81775	9.92581	6.3657	30238	224	68	5	7.35294	3.16513	2280|3308|3312|3320|3326	FKBP1A|HSPA4|HSPA8|HSP90AA1|HSP90AB1	-2.47227	0	44	0	0	-11.6435	95.2878
1	-3.81566	GO:0030218	M1	1	0	GO Biological Processes	19	erythrocyte differentiation	19_GO:0042592 homeostatic process	-3.81566	14.9471	7.23725	30238	119	68	4	5.88235	2.85336	836|3717|3815|7422	CASP3|JAK2|KIT|VEGFA	-2.47069	0	38	0	0	-11.8821	66.7015
1	-3.81566	GO:1901655	M1	1	0	GO Biological Processes	19	cellular response to ketone	19_GO:0050896 response to stimulus	-3.81566	14.9471	7.23725	30238	119	68	4	5.88235	2.85336	207|3717|5243|6714	AKT1|JAK2|ABCB1|SRC	-2.47069	0	91	0	0	-7.77073	61.3347
1	-3.8123	GO:0002701	M1	1	0	GO Biological Processes	19	negative regulation of production of molecular mediator of immune response	19_GO:0002376 immune system process	-3.8123	29.0006	9.02271	30238	46	68	3	4.41176	2.49031	3718|7042|7124	JAK3|TGFB2|TNF	-2.47064	0	93	0	0	-7.50405	118.58
1	-3.8123	GO:0004715	M1	1	0	GO Molecular Functions	21	non-membrane spanning protein tyrosine kinase activity		-3.8123	29.0006	9.02271	30238	46	68	3	4.41176	2.49031	3717|3718|6714	JAK2|JAK3|SRC	-2.47064	0	28	0	0	-13.7021	130.787
1	-3.8123	GO:0007157	M1	1	0	GO Biological Processes	19	heterophilic cell-cell adhesion via plasma membrane cell adhesion molecules	19_GO:0009987 cellular process	-3.8123	29.0006	9.02271	30238	46	68	3	4.41176	2.49031	3383|3683|6403	ICAM1|ITGAL|SELP	-2.47064	0	7	0	0	-20.1831	130.787
1	-3.8123	GO:0031295	M1	1	0	GO Biological Processes	19	T cell costimulation	19_GO:0002376 immune system process	-3.8123	29.0006	9.02271	30238	46	68	3	4.41176	2.49031	207|1803|6714	AKT1|DPP4|SRC	-2.47064	0	91	0	0	-7.77073	61.3347
1	-3.8123	GO:0045601	M1	1	0	GO Biological Processes	19	regulation of endothelial cell differentiation	19_GO:0032502 developmental process	-3.8123	29.0006	9.02271	30238	46	68	3	4.41176	2.49031	3553|7124|7422	IL1B|TNF|VEGFA	-2.47064	0	43	0	0	-11.6454	78.4723
1	-3.8123	GO:0060412	M1	1	0	GO Biological Processes	19	ventricular septum morphogenesis	19_GO:0032502 developmental process	-3.8123	29.0006	9.02271	30238	46	68	3	4.41176	2.49031	7042|7046|7048	TGFB2|TGFBR1|TGFBR2	-2.47064	0	19	0	0	-16.5242	333.507
1	-3.80167	GO:0010821	M1	1	0	GO Biological Processes	19	regulation of mitochondrion organization	19_GO:0050789 regulation of biological process	-3.80167	14.8225	7.20281	30238	120	68	4	5.88235	2.85336	207|3479|4318|5468	AKT1|IGF1|MMP9|PPARG	-2.46051	0	154	0	0	-4.56462	51.3088
1	-3.80167	GO:0120034	M1	1	0	GO Biological Processes	19	positive regulation of plasma membrane bounded cell projection assembly	19_GO:0048518 positive regulation of biological process	-3.80167	14.8225	7.20281	30238	120	68	4	5.88235	2.85336	207|3320|3815|7046	AKT1|HSP90AA1|KIT|TGFBR1	-2.46051	0	91	0	0	-7.77073	61.3347
1	-3.7878	GO:0019218	M1	1	0	GO Biological Processes	19	regulation of steroid metabolic process	19_GO:0050789 regulation of biological process	-3.7878	14.7	7.16878	30238	121	68	4	5.88235	2.85336	207|3815|4790|7124	AKT1|KIT|NFKB1|TNF	-2.44811	0	15	0	0	-17.7555	148.225
1	-3.7878	GO:0046777	M1	1	0	GO Biological Processes	19	protein autophosphorylation	19_GO:0009987 cellular process	-3.7878	14.7	7.16878	30238	121	68	4	5.88235	2.85336	207|3717|3815|6714	AKT1|JAK2|KIT|SRC	-2.44811	0	28	0	0	-13.7021	130.787
1	-3.7878	GO:0046822	M1	1	0	GO Biological Processes	19	regulation of nucleocytoplasmic transport	19_GO:0051179 localization	-3.7878	14.7	7.16878	30238	121	68	4	5.88235	2.85336	3320|3553|3717|4193	HSP90AA1|IL1B|JAK2|MDM2	-2.44811	0	29	0	0	-13.5772	47.6439
1	-3.7878	GO:1903076	M1	1	0	GO Biological Processes	19	regulation of protein localization to plasma membrane	19_GO:0051179 localization	-3.7878	14.7	7.16878	30238	121	68	4	5.88235	2.85336	207|1956|3958|7124	AKT1|EGFR|LGALS3|TNF	-2.44811	0	27	0	0	-13.7644	77.8184
1	-3.78775	GO:0031253	M1	1	0	GO Cellular Components	20	cell projection membrane		-3.78775	7.39074	5.79926	30238	361	68	6	8.82353	3.4396	1803|1956|2191|3320|5243|6714	DPP4|EGFR|FAP|HSP90AA1|ABCB1|SRC	-2.44811	0	70	0	0	-8.98385	102.618
1	-3.78435	GO:0005504	M1	1	0	GO Molecular Functions	21	fatty acid binding		-3.78435	28.3836	8.91943	30238	47	68	3	4.41176	2.49031	213|5468|6280	ALB|PPARG|S100A9	-2.44673	0	130	0	0	-5.79179	28.3836
1	-3.78435	GO:0014911	M1	1	0	GO Biological Processes	19	positive regulation of smooth muscle cell migration	19_GO:0040011 locomotion	-3.78435	28.3836	8.91943	30238	47	68	3	4.41176	2.49031	3479|4193|6352	IGF1|MDM2|CCL5	-2.44673	0	133	0	0	-5.75062	28.3836
1	-3.78435	GO:0030547	M1	1	0	GO Molecular Functions	21	signaling receptor inhibitor activity		-3.78435	28.3836	8.91943	30238	47	68	3	4.41176	2.49031	2280|3958|6352	FKBP1A|LGALS3|CCL5	-2.44673	0	58	0	0	-9.84988	78.4723
1	-3.78435	GO:0031294	M1	1	0	GO Biological Processes	19	lymphocyte costimulation	19_GO:0002376 immune system process	-3.78435	28.3836	8.91943	30238	47	68	3	4.41176	2.49031	207|1803|6714	AKT1|DPP4|SRC	-2.44673	0	91	0	0	-7.77073	61.3347
1	-3.78435	GO:0045840	M1	1	0	GO Biological Processes	19	positive regulation of mitotic nuclear division	19_GO:0048518 positive regulation of biological process	-3.78435	28.3836	8.91943	30238	47	68	3	4.41176	2.49031	3479|3553|7124	IGF1|IL1B|TNF	-2.44673	0	93	0	0	-7.50405	118.58
1	-3.78435	GO:0060976	M1	1	0	GO Biological Processes	19	coronary vasculature development	19_GO:0032502 developmental process	-3.78435	28.3836	8.91943	30238	47	68	3	4.41176	2.49031	2247|7046|7422	FGF2|TGFBR1|VEGFA	-2.44673	0	104	0	0	-7.10489	78.4723
1	-3.78435	GO:1902692	M1	1	0	GO Biological Processes	19	regulation of neuroblast proliferation	19_GO:0032502 developmental process	-3.78435	28.3836	8.91943	30238	47	68	3	4.41176	2.49031	2247|3091|7422	FGF2|HIF1A|VEGFA	-2.44673	0	104	0	0	-7.10489	78.4723
1	-3.77632	GO:0019901	M1	1	0	GO Molecular Functions	21	protein kinase binding		-3.77632	5.10389	5.20398	30238	697	68	8	11.7647	3.90712	207|1636|2099|3091|3320|3326|3717|6774	AKT1|ACE|ESR1|HIF1A|HSP90AA1|HSP90AB1|JAK2|STAT3	-2.43894	0	23	0	0	-15.2948	177.871
1	-3.77405	hsa04660	M1	1	0	KEGG Pathway	24	T cell receptor signaling pathway		-3.77405	14.5796	7.13515	30238	122	68	4	5.88235	2.85336	207|3558|4790|7124	AKT1|IL2|NFKB1|TNF	-2.43718	0	15	0	0	-17.7555	148.225
1	-3.77405	hsa04935	M1	1	0	KEGG Pathway	24	Growth hormone synthesis, secretion and action		-3.77405	14.5796	7.13515	30238	122	68	4	5.88235	2.85336	207|3479|3717|6774	AKT1|IGF1|JAK2|STAT3	-2.43718	0	28	0	0	-13.7021	130.787
1	-3.77314	GO:0048705	M1	1	0	GO Biological Processes	19	skeletal system morphogenesis	19_GO:0032502 developmental process	-3.77314	9.70909	6.2806	30238	229	68	5	7.35294	3.16513	4313|7042|7046|7048|7422	MMP2|TGFB2|TGFBR1|TGFBR2|VEGFA	-2.43651	0	19	0	0	-16.5242	333.507
1	-3.76434	GO:0010810	M1	1	0	GO Biological Processes	19	regulation of cell-substrate adhesion	19_GO:0050789 regulation of biological process	-3.76434	9.66688	6.26389	30238	230	68	5	7.35294	3.16513	3717|4321|5328|6714|7422	JAK2|MMP12|PLAU|SRC|VEGFA	-2.42797	0	136	0	0	-5.51413	102.618
1	-3.75702	GO:0010712	M1	1	0	GO Biological Processes	19	regulation of collagen metabolic process	19_GO:0050789 regulation of biological process	-3.75702	27.7923	8.81932	30238	48	68	3	4.41176	2.49031	2191|3569|407024	FAP|IL6|MIR29B1	-2.42414	0	47	0	0	-11.1465	121.275
1	-3.75702	GO:0030850	M1	1	0	GO Biological Processes	19	prostate gland development	19_GO:0022414 reproductive process	-3.75702	27.7923	8.81932	30238	48	68	3	4.41176	2.49031	2099|3479|4313	ESR1|IGF1|MMP2	-2.42414	0	128	0	0	-6.02732	74.1127
1	-3.75702	GO:0031641	M1	1	0	GO Biological Processes	19	regulation of myelination	19_GO:0032502 developmental process	-3.75702	27.7923	8.81932	30238	48	68	3	4.41176	2.49031	207|3479|7124	AKT1|IGF1|TNF	-2.42414	0	27	0	0	-13.7644	77.8184
1	-3.75702	GO:0035987	M1	1	0	GO Biological Processes	19	endodermal cell differentiation	19_GO:0032502 developmental process	-3.75702	27.7923	8.81932	30238	48	68	3	4.41176	2.49031	4313|4317|4318	MMP2|MMP8|MMP9	-2.42414	0	10	0	0	-19.571	148.225
1	-3.75702	GO:0042789	M1	1	0	GO Biological Processes	19	mRNA transcription by RNA polymerase II	19_GO:0009987 cellular process	-3.75702	27.7923	8.81932	30238	48	68	3	4.41176	2.49031	5468|6774|7421	PPARG|STAT3|VDR	-2.42414	0	123	0	0	-6.43369	121.275
1	-3.75702	GO:0055010	M1	1	0	GO Biological Processes	19	ventricular cardiac muscle tissue morphogenesis	19_GO:0032502 developmental process	-3.75702	27.7923	8.81932	30238	48	68	3	4.41176	2.49031	2280|7042|7046	FKBP1A|TGFB2|TGFBR1	-2.42414	0	19	0	0	-16.5242	333.507
1	-3.75702	GO:0060043	M1	1	0	GO Biological Processes	19	regulation of cardiac muscle cell proliferation	19_GO:0040007 growth	-3.75702	27.7923	8.81932	30238	48	68	3	4.41176	2.49031	2247|5950|7046	FGF2|RBP4|TGFBR1	-2.42414	0	104	0	0	-7.10489	78.4723
1	-3.75702	GO:1904019	M1	1	0	GO Biological Processes	19	epithelial cell apoptotic process	19_GO:0009987 cellular process	-3.75702	27.7923	8.81932	30238	48	68	3	4.41176	2.49031	836|5294|7048	CASP3|PIK3CG|TGFBR2	-2.42414	0	146	0	0	-5.14079	78.4723
1	-3.74688	hsa04810	M1	1	0	KEGG Pathway	24	Regulation of actin cytoskeleton		-3.74688	9.58354	6.23078	30238	232	68	5	7.35294	3.16513	207|1956|2247|3683|6714	AKT1|EGFR|FGF2|ITGAL|SRC	-2.41474	0	49	0	0	-10.7528	106.722
1	-3.74075	GO:0007346	M1	1	0	GO Biological Processes	19	regulation of mitotic cell cycle	19_GO:0050789 regulation of biological process	-3.74075	5.90652	5.39456	30238	527	68	7	10.2941	3.68511	207|1956|3479|3553|4193|7124|407024	AKT1|EGFR|IGF1|IL1B|MDM2|TNF|MIR29B1	-2.40886	0	27	0	0	-13.7644	77.8184
1	-3.73028	GO:0031234	M1	1	0	GO Cellular Components	20	extrinsic component of cytoplasmic side of plasma membrane		-3.73028	27.2251	8.72222	30238	49	68	3	4.41176	2.49031	3717|3718|7053	JAK2|JAK3|TGM3	-2.40012	0	28	0	0	-13.7021	130.787
1	-3.73028	GO:0032660	M1	1	0	GO Biological Processes	19	regulation of interleukin-17 production	19_GO:0032501 multicellular organismal process	-3.73028	27.2251	8.72222	30238	49	68	3	4.41176	2.49031	3558|3569|3717	IL2|IL6|JAK2	-2.40012	0	28	0	0	-13.7021	130.787
1	-3.73028	GO:0032881	M1	1	0	GO Biological Processes	19	regulation of polysaccharide metabolic process	19_GO:0050789 regulation of biological process	-3.73028	27.2251	8.72222	30238	49	68	3	4.41176	2.49031	207|3479|4790	AKT1|IGF1|NFKB1	-2.40012	0	15	0	0	-17.7555	148.225
1	-3.72179	GO:0019725	M1	1	0	GO Biological Processes	19	cellular homeostasis	19_GO:0042592 homeostatic process	-3.72179	5.01044	5.13382	30238	710	68	8	11.7647	3.90712	1215|1991|3091|3383|3479|3569|6352|7421	CMA1|ELANE|HIF1A|ICAM1|IGF1|IL6|CCL5|VDR	-2.39188	0	30	0	0	-12.8747	55.5846
1	-3.70708	GO:0001221	M1	1	0	GO Molecular Functions	21	transcription coregulator binding		-3.70708	14.0056	6.97276	30238	127	68	4	5.88235	2.85336	2099|3091|4790|5468	ESR1|HIF1A|NFKB1|PPARG	-2.37742	0	123	0	0	-6.43369	121.275
1	-3.70411	GO:1904646	M1	1	0	GO Biological Processes	19	cellular response to amyloid-beta	19_GO:0050896 response to stimulus	-3.70411	26.6806	8.62798	30238	50	68	3	4.41176	2.49031	3383|3479|7124	ICAM1|IGF1|TNF	-2.37543	0	93	0	0	-7.50405	118.58
1	-3.69858	GO:0072594	M1	1	0	GO Biological Processes	19	establishment of protein localization to organelle	19_GO:0051179 localization	-3.69858	7.11482	5.65678	30238	375	68	6	8.82353	3.4396	207|3308|3312|3320|4321|6774	AKT1|HSPA4|HSPA8|HSP90AA1|MMP12|STAT3	-2.37015	0	44	0	0	-11.6435	95.2878
1	-3.69403	GO:0046631	M1	1	0	GO Biological Processes	19	alpha-beta T cell activation	19_GO:0002376 immune system process	-3.69403	13.8961	6.94137	30238	128	68	4	5.88235	2.85336	3569|3717|3958|6774	IL6|JAK2|LGALS3|STAT3	-2.36584	0	28	0	0	-13.7021	130.787
1	-3.68703	GO:0001894	M1	1	0	GO Biological Processes	19	tissue homeostasis	19_GO:0042592 homeostatic process	-3.68703	9.30286	6.118	30238	239	68	5	7.35294	3.16513	3569|5243|5950|6714|7422	IL6|ABCB1|RBP4|SRC|VEGFA	-2.35933	0	111	0	0	-6.83677	34.2059
1	-3.68703	GO:0060249	M1	1	0	GO Biological Processes	19	anatomical structure homeostasis	19_GO:0042592 homeostatic process	-3.68703	9.30286	6.118	30238	239	68	5	7.35294	3.16513	3569|5243|5950|6714|7422	IL6|ABCB1|RBP4|SRC|VEGFA	-2.35933	0	111	0	0	-6.83677	34.2059
1	-3.68108	GO:0021782	M1	1	0	GO Biological Processes	19	glial cell development	19_GO:0032502 developmental process	-3.68108	13.7884	6.91034	30238	129	68	4	5.88235	2.85336	207|3553|6280|7124	AKT1|IL1B|S100A9|TNF	-2.35411	0	27	0	0	-13.7644	77.8184
1	-3.67863	GO:0051924	M1	1	0	GO Biological Processes	19	regulation of calcium ion transport	19_GO:0051179 localization	-3.67863	9.26409	6.10226	30238	240	68	5	7.35294	3.16513	2280|3958|5142|5294|6352	FKBP1A|LGALS3|PDE4B|PIK3CG|CCL5	-2.35347	0	56	0	0	-10.2834	20.4449
1	-3.67848	GO:0001223	M1	1	0	GO Molecular Functions	21	transcription coactivator binding		-3.67848	26.1574	8.53646	30238	51	68	3	4.41176	2.49031	2099|3091|4790	ESR1|HIF1A|NFKB1	-2.35347	0	123	0	0	-6.43369	121.275
1	-3.67848	GO:0018108	M1	1	0	GO Biological Processes	19	peptidyl-tyrosine phosphorylation	19_GO:0009987 cellular process	-3.67848	26.1574	8.53646	30238	51	68	3	4.41176	2.49031	3717|3718|6714	JAK2|JAK3|SRC	-2.35347	0	28	0	0	-13.7021	130.787
1	-3.67848	GO:0045948	M1	1	0	GO Biological Processes	19	positive regulation of translational initiation	19_GO:0048518 positive regulation of biological process	-3.67848	26.1574	8.53646	30238	51	68	3	4.41176	2.49031	207|6352|7124	AKT1|CCL5|TNF	-2.35347	0	27	0	0	-13.7644	77.8184
1	-3.67848	GO:0048013	M1	1	0	GO Biological Processes	19	ephrin receptor signaling pathway	19_GO:0050896 response to stimulus	-3.67848	26.1574	8.53646	30238	51	68	3	4.41176	2.49031	4313|4318|6714	MMP2|MMP9|SRC	-2.35347	0	10	0	0	-19.571	148.225
1	-3.67028	GO:0005539	M1	1	0	GO Molecular Functions	21	glycosaminoglycan binding		-3.67028	9.22565	6.08662	30238	241	68	5	7.35294	3.16513	1991|2247|6403|7048|7422	ELANE|FGF2|SELP|TGFBR2|VEGFA	-2.34552	0	104	0	0	-7.10489	78.4723
1	-3.66824	GO:0034101	M1	1	0	GO Biological Processes	19	erythrocyte homeostasis	19_GO:0042592 homeostatic process	-3.66824	13.6824	6.87966	30238	130	68	4	5.88235	2.85336	836|3717|3815|7422	CASP3|JAK2|KIT|VEGFA	-2.34372	0	38	0	0	-11.8821	66.7015
1	-3.66645	GO:0061061	M1	1	0	GO Biological Processes	19	muscle structure development	19_GO:0032502 developmental process	-3.66645	5.74305	5.28987	30238	542	68	7	10.2941	3.68511	207|836|2280|3479|7042|7046|7422	AKT1|CASP3|FKBP1A|IGF1|TGFB2|TGFBR1|VEGFA	-2.34241	0	19	0	0	-16.5242	333.507
1	-3.66196	GO:1903320	M1	1	0	GO Biological Processes	19	regulation of protein modification by small protein conjugation or removal	19_GO:0050789 regulation of biological process	-3.66196	9.18753	6.07107	30238	242	68	5	7.35294	3.16513	207|3091|3320|3326|7046	AKT1|HIF1A|HSP90AA1|HSP90AB1|TGFBR1	-2.33866	0	23	0	0	-15.2948	177.871
1	-3.6555	GO:0001952	M1	1	0	GO Biological Processes	19	regulation of cell-matrix adhesion	19_GO:0050789 regulation of biological process	-3.6555	13.5779	6.8493	30238	131	68	4	5.88235	2.85336	4321|5328|6714|7422	MMP12|PLAU|SRC|VEGFA	-2.33244	0	136	0	0	-5.51413	102.618
1	-3.65337	GO:0003197	M1	1	0	GO Biological Processes	19	endocardial cushion development	19_GO:0032502 developmental process	-3.65337	25.6544	8.44753	30238	52	68	3	4.41176	2.49031	4193|7042|7048	MDM2|TGFB2|TGFBR2	-2.33152	0	19	0	0	-16.5242	333.507
1	-3.65337	GO:0018212	M1	1	0	GO Biological Processes	19	peptidyl-tyrosine modification	19_GO:0009987 cellular process	-3.65337	25.6544	8.44753	30238	52	68	3	4.41176	2.49031	3717|3718|6714	JAK2|JAK3|SRC	-2.33152	0	28	0	0	-13.7021	130.787
1	-3.65337	GO:1905562	M1	1	0	GO Biological Processes	19	regulation of vascular endothelial cell proliferation	19_GO:0050789 regulation of biological process	-3.65337	25.6544	8.44753	30238	52	68	3	4.41176	2.49031	2247|5468|6774	FGF2|PPARG|STAT3	-2.33152	0	66	0	0	-9.16055	29.0006
1	-3.65337	hsa04973	M1	1	0	KEGG Pathway	24	Carbohydrate digestion and absorption		-3.65337	25.6544	8.44753	30238	52	68	3	4.41176	2.49031	207|277|279	AKT1|AMY1B|AMY2A	-2.33152	0	140	0	0	-5.31388	88.9353
1	-3.64287	GO:0050830	M1	1	0	GO Biological Processes	19	defense response to Gram-positive bacterium	19_GO:0044419 biological process involved in interspecies interaction between organisms	-3.64287	13.475	6.81928	30238	132	68	4	5.88235	2.85336	3553|3569|4316|7124	IL1B|IL6|MMP7|TNF	-2.32126	0	6	0	0	-20.8962	296.451
1	-3.63724	GO:0061448	M1	1	0	GO Biological Processes	19	connective tissue development	19_GO:0032502 developmental process	-3.63724	9.07503	6.02495	30238	245	68	5	7.35294	3.16513	2247|3091|3479|7042|7048	FGF2|HIF1A|IGF1|TGFB2|TGFBR2	-2.31587	0	19	0	0	-16.5242	333.507
1	-3.62876	GO:0050922	M1	1	0	GO Biological Processes	19	negative regulation of chemotaxis	19_GO:0040011 locomotion	-3.62876	25.1704	8.36107	30238	53	68	3	4.41176	2.49031	1803|1991|4282	DPP4|ELANE|MIF	-2.30884	0	92	0	0	-7.54391	25.1704
1	-3.62876	GO:0150076	M1	1	0	GO Biological Processes	19	neuroinflammatory response	19_GO:0050896 response to stimulus	-3.62876	25.1704	8.36107	30238	53	68	3	4.41176	2.49031	3553|3717|7124	IL1B|JAK2|TNF	-2.30884	0	64	0	0	-9.34726	98.817
1	-3.62094	GO:1901873	M1	1	0	GO Biological Processes	19	regulation of post-translational protein modification	19_GO:0050789 regulation of biological process	-3.62094	9.00155	5.99464	30238	247	68	5	7.35294	3.16513	207|3091|3320|3326|7046	AKT1|HIF1A|HSP90AA1|HSP90AB1|TGFBR1	-2.3015	0	23	0	0	-15.2948	177.871
1	-3.61823	GO:0080135	M1	1	0	GO Biological Processes	19	regulation of cellular response to stress	19_GO:0050896 response to stimulus	-3.61823	5.63901	5.22222	30238	552	68	7	10.2941	3.68511	207|1956|4193|4282|5743|6774|7042	AKT1|EGFR|MDM2|MIF|PTGS2|STAT3|TGFB2	-2.2992	0	103	0	0	-7.1206	20.6826
1	-3.61791	GO:0050864	M1	1	0	GO Biological Processes	19	regulation of B cell activation	19_GO:0002376 immune system process	-3.61791	13.2739	6.76021	30238	134	68	4	5.88235	2.85336	836|3558|3569|4282	CASP3|IL2|IL6|MIF	-2.2992	0	9	0	0	-19.9465	51.8789
1	-3.61791	hsa04650	M1	1	0	KEGG Pathway	24	Natural killer cell mediated cytotoxicity		-3.61791	13.2739	6.76021	30238	134	68	4	5.88235	2.85336	836|3383|3683|7124	CASP3|ICAM1|ITGAL|TNF	-2.2992	0	7	0	0	-20.1831	130.787
1	-3.60479	GO:0071695	M1	1	0	GO Biological Processes	19	anatomical structure maturation	19_GO:0032502 developmental process	-3.60479	8.92925	5.96467	30238	249	68	5	7.35294	3.16513	3091|3479|4313|5468|7422	HIF1A|IGF1|MMP2|PPARG|VEGFA	-2.28832	0	75	0	0	-8.41497	82.3475
1	-3.60463	GO:0008542	M1	1	0	GO Biological Processes	19	visual learning	19_GO:0032501 multicellular organismal process	-3.60463	24.7042	8.27696	30238	54	68	3	4.41176	2.49031	3091|3815|27087	HIF1A|KIT|B3GAT1	-2.28832	0	150	0	0	-4.77852	24.7042
1	-3.60463	GO:0046622	M1	1	0	GO Biological Processes	19	positive regulation of organ growth	19_GO:0040007 growth	-3.60463	24.7042	8.27696	30238	54	68	3	4.41176	2.49031	207|2247|3479	AKT1|FGF2|IGF1	-2.28832	0	154	0	0	-4.56462	51.3088
1	-3.60463	GO:0070371	M1	1	0	GO Biological Processes	19	ERK1 and ERK2 cascade	19_GO:0050896 response to stimulus	-3.60463	24.7042	8.27696	30238	54	68	3	4.41176	2.49031	2247|3965|6352	FGF2|LGALS9|CCL5	-2.28832	0	31	0	0	-12.7849	83.3768
1	-3.59335	GO:0019838	M1	1	0	GO Molecular Functions	21	growth factor binding		-3.59335	13.0787	6.70238	30238	136	68	4	5.88235	2.85336	1956|3815|7046|7048	EGFR|KIT|TGFBR1|TGFBR2	-2.27727	0	19	0	0	-16.5242	333.507
1	-3.58097	GO:0010543	M1	1	0	GO Biological Processes	19	regulation of platelet activation	19_GO:0032501 multicellular organismal process	-3.58097	24.2551	8.1951	30238	55	68	3	4.41176	2.49031	3569|3717|6403	IL6|JAK2|SELP	-2.26609	0	101	0	0	-7.12641	74.1127
1	-3.58097	GO:0030857	M1	1	0	GO Biological Processes	19	negative regulation of epithelial cell differentiation	19_GO:0032502 developmental process	-3.58097	24.2551	8.1951	30238	55	68	3	4.41176	2.49031	4318|7422|407024	MMP9|VEGFA|MIR29B1	-2.26609	0	54	0	0	-10.4041	56.5952
1	-3.58097	GO:1900016	M1	1	0	GO Biological Processes	19	negative regulation of cytokine production involved in inflammatory response	19_GO:0048519 negative regulation of biological process	-3.58097	24.2551	8.1951	30238	55	68	3	4.41176	2.49031	3717|4790|6774	JAK2|NFKB1|STAT3	-2.26609	0	28	0	0	-13.7021	130.787
1	-3.56917	GO:0007200	M1	1	0	GO Biological Processes	19	phospholipase C-activating G protein-coupled receptor signaling pathway	19_GO:0050896 response to stimulus	-3.56917	12.8892	6.64575	30238	138	68	4	5.88235	2.85336	2099|3558|5294|7422	ESR1|IL2|PIK3CG|VEGFA	-2.25452	0	85	0	0	-7.91778	38.1151
1	-3.55776	GO:0002294	M1	1	0	GO Biological Processes	19	CD4-positive, alpha-beta T cell differentiation involved in immune response	19_GO:0002376 immune system process	-3.55776	23.822	8.11538	30238	56	68	3	4.41176	2.49031	3569|3717|6774	IL6|JAK2|STAT3	-2.24477	0	28	0	0	-13.7021	130.787
1	-3.55776	GO:0042093	M1	1	0	GO Biological Processes	19	T-helper cell differentiation	19_GO:0002376 immune system process	-3.55776	23.822	8.11538	30238	56	68	3	4.41176	2.49031	3569|3717|6774	IL6|JAK2|STAT3	-2.24477	0	28	0	0	-13.7021	130.787
1	-3.55776	GO:0072132	M1	1	0	GO Biological Processes	19	mesenchyme morphogenesis	19_GO:0032502 developmental process	-3.55776	23.822	8.11538	30238	56	68	3	4.41176	2.49031	4193|7042|7048	MDM2|TGFB2|TGFBR2	-2.24477	0	19	0	0	-16.5242	333.507
1	-3.55776	GO:1900087	M1	1	0	GO Biological Processes	19	positive regulation of G1/S transition of mitotic cell cycle	19_GO:0048518 positive regulation of biological process	-3.55776	23.822	8.11538	30238	56	68	3	4.41176	2.49031	207|1956|4193	AKT1|EGFR|MDM2	-2.24477	0	49	0	0	-10.7528	106.722
1	-3.55722	GO:0061041	M1	1	0	GO Biological Processes	19	regulation of wound healing	19_GO:0050896 response to stimulus	-3.55722	12.7964	6.61788	30238	139	68	4	5.88235	2.85336	2191|2247|5328|7124	FAP|FGF2|PLAU|TNF	-2.24471	0	66	0	0	-9.16055	29.0006
1	-3.54536	GO:0070661	M1	1	0	GO Biological Processes	19	leukocyte proliferation	19_GO:0009987 cellular process	-3.54536	12.705	6.59029	30238	140	68	4	5.88235	2.85336	1636|3558|3815|5294	ACE|IL2|KIT|PIK3CG	-2.23356	0	126	0	0	-6.18001	47.6439
1	-3.53498	GO:0002287	M1	1	0	GO Biological Processes	19	alpha-beta T cell activation involved in immune response	19_GO:0002376 immune system process	-3.53498	23.404	8.03772	30238	57	68	3	4.41176	2.49031	3569|3717|6774	IL6|JAK2|STAT3	-2.22483	0	28	0	0	-13.7021	130.787
1	-3.53498	GO:0002293	M1	1	0	GO Biological Processes	19	alpha-beta T cell differentiation involved in immune response	19_GO:0002376 immune system process	-3.53498	23.404	8.03772	30238	57	68	3	4.41176	2.49031	3569|3717|6774	IL6|JAK2|STAT3	-2.22483	0	28	0	0	-13.7021	130.787
1	-3.53498	GO:0002686	M1	1	0	GO Biological Processes	19	negative regulation of leukocyte migration	19_GO:0040011 locomotion	-3.53498	23.404	8.03772	30238	57	68	3	4.41176	2.49031	207|1803|4282	AKT1|DPP4|MIF	-2.22483	0	91	0	0	-7.77073	61.3347
1	-3.53498	GO:0048678	M1	1	0	GO Biological Processes	19	response to axon injury	19_GO:0050896 response to stimulus	-3.53498	23.404	8.03772	30238	57	68	3	4.41176	2.49031	2247|3717|4313	FGF2|JAK2|MMP2	-2.22483	0	143	0	0	-5.21868	23.404
1	-3.52191	GO:0032388	M1	1	0	GO Biological Processes	19	positive regulation of intracellular transport	19_GO:0051179 localization	-3.52191	12.5261	6.53594	30238	142	68	4	5.88235	2.85336	3320|3553|3717|4193	HSP90AA1|IL1B|JAK2|MDM2	-2.21271	0	29	0	0	-13.5772	47.6439
1	-3.51842	GO:0098742	M1	1	0	GO Biological Processes	19	cell-cell adhesion via plasma-membrane adhesion molecules	19_GO:0009987 cellular process	-3.51842	8.55147	5.80568	30238	260	68	5	7.35294	3.16513	3383|3683|6403|7042|7048	ICAM1|ITGAL|SELP|TGFB2|TGFBR2	-2.20945	0	7	0	0	-20.1831	130.787
1	-3.51505	GO:0007420	M1	1	0	GO Biological Processes	19	brain development	19_GO:0032502 developmental process	-3.51505	4.66852	4.86934	30238	762	68	8	11.7647	3.90712	836|1215|1956|2247|3091|3479|6714|7048	CASP3|CMA1|EGFR|FGF2|HIF1A|IGF1|SRC|TGFBR2	-2.20631	0	11	0	0	-19	58.0013
1	-3.51261	GO:0001706	M1	1	0	GO Biological Processes	19	endoderm formation	19_GO:0032502 developmental process	-3.51261	23.0005	7.96202	30238	58	68	3	4.41176	2.49031	4313|4317|4318	MMP2|MMP8|MMP9	-2.20481	0	10	0	0	-19.571	148.225
1	-3.51261	GO:0010719	M1	1	0	GO Biological Processes	19	negative regulation of epithelial to mesenchymal transition	19_GO:0032502 developmental process	-3.51261	23.0005	7.96202	30238	58	68	3	4.41176	2.49031	7042|7422|407024	TGFB2|VEGFA|MIR29B1	-2.20481	0	54	0	0	-10.4041	56.5952
1	-3.51261	GO:1904035	M1	1	0	GO Biological Processes	19	regulation of epithelial cell apoptotic process	19_GO:0050789 regulation of biological process	-3.51261	23.0005	7.96202	30238	58	68	3	4.41176	2.49031	2099|3569|3717	ESR1|IL6|JAK2	-2.20481	0	164	0	0	-4.09136	35.106
1	-3.51032	GO:0020037	M1	1	0	GO Molecular Functions	21	heme binding		-3.51032	12.4385	6.50918	30238	143	68	4	5.88235	2.85336	1559|3717|5743|6714	CYP2C9|JAK2|PTGS2|SRC	-2.203	0	87	0	0	-7.80995	36.0548
1	-3.51032	GO:0048593	M1	1	0	GO Biological Processes	19	camera-type eye morphogenesis	19_GO:0032502 developmental process	-3.51032	12.4385	6.50918	30238	143	68	4	5.88235	2.85336	3091|5950|6774|7422	HIF1A|RBP4|STAT3|VEGFA	-2.203	0	75	0	0	-8.41497	82.3475
1	-3.49064	GO:0007405	M1	1	0	GO Biological Processes	19	neuroblast proliferation	19_GO:0032502 developmental process	-3.49064	22.6107	7.8882	30238	59	68	3	4.41176	2.49031	2247|3091|7422	FGF2|HIF1A|VEGFA	-2.18495	0	104	0	0	-7.10489	78.4723
1	-3.49064	GO:0070888	M1	1	0	GO Molecular Functions	21	E-box binding		-3.49064	22.6107	7.8882	30238	59	68	3	4.41176	2.49031	3091|4286|5468	HIF1A|MITF|PPARG	-2.18495	0	166	0	0	-4.06185	35.106
1	-3.4874	GO:0044325	M1	1	0	GO Molecular Functions	21	transmembrane transporter binding		-3.4874	12.2669	6.45644	30238	145	68	4	5.88235	2.85336	2280|3320|5142|6714	FKBP1A|HSP90AA1|PDE4B|SRC	-2.18218	0	56	0	0	-10.2834	20.4449
1	-3.46906	GO:0030203	M1	1	0	GO Biological Processes	19	glycosaminoglycan metabolic process	19_GO:0009987 cellular process	-3.46906	22.2338	7.81618	30238	60	68	3	4.41176	2.49031	2247|3553|27087	FGF2|IL1B|B3GAT1	-2.16477	0	43	0	0	-11.6454	78.4723
1	-3.46906	GO:0033209	M1	1	0	GO Biological Processes	19	tumor necrosis factor-mediated signaling pathway	19_GO:0050896 response to stimulus	-3.46906	22.2338	7.81618	30238	60	68	3	4.41176	2.49031	3717|4790|7124	JAK2|NFKB1|TNF	-2.16477	0	64	0	0	-9.34726	98.817
1	-3.46906	GO:0046324	M1	1	0	GO Biological Processes	19	regulation of D-glucose import	19_GO:0051179 localization	-3.46906	22.2338	7.81618	30238	60	68	3	4.41176	2.49031	207|3479|7124	AKT1|IGF1|TNF	-2.16477	0	27	0	0	-13.7644	77.8184
1	-3.45365	GO:0035148	M1	1	0	GO Biological Processes	19	tube formation	19_GO:0032502 developmental process	-3.45365	12.0183	6.37925	30238	148	68	4	5.88235	2.85336	836|3091|7042|7422	CASP3|HIF1A|TGFB2|VEGFA	-2.15029	0	75	0	0	-8.41497	82.3475
1	-3.45365	GO:0098754	M1	1	0	GO Biological Processes	19	detoxification	19_GO:0098754 detoxification	-3.45365	12.0183	6.37925	30238	148	68	4	5.88235	2.85336	213|5243|5743|6280	ALB|ABCB1|PTGS2|S100A9	-2.15029	0	130	0	0	-5.79179	28.3836
1	-3.44786	GO:0002292	M1	1	0	GO Biological Processes	19	T cell differentiation involved in immune response	19_GO:0002376 immune system process	-3.44786	21.8693	7.7459	30238	61	68	3	4.41176	2.49031	3569|3717|6774	IL6|JAK2|STAT3	-2.14542	0	28	0	0	-13.7021	130.787
1	-3.44786	GO:0007254	M1	1	0	GO Biological Processes	19	JNK cascade	19_GO:0050896 response to stimulus	-3.44786	21.8693	7.7459	30238	61	68	3	4.41176	2.49031	3553|4790|7124	IL1B|NFKB1|TNF	-2.14542	0	6	0	0	-20.8962	296.451
1	-3.44786	GO:0009299	M1	1	0	GO Biological Processes	19	mRNA transcription	19_GO:0009987 cellular process	-3.44786	21.8693	7.7459	30238	61	68	3	4.41176	2.49031	5468|6774|7421	PPARG|STAT3|VDR	-2.14542	0	123	0	0	-6.43369	121.275
1	-3.44786	GO:0043030	M1	1	0	GO Biological Processes	19	regulation of macrophage activation	19_GO:0002376 immune system process	-3.44786	21.8693	7.7459	30238	61	68	3	4.41176	2.49031	3569|4282|4317	IL6|MIF|MMP8	-2.14542	0	171	0	0	-4.04817	21.8693
1	-3.44334	GO:0002429	M1	1	0	GO Biological Processes	19	immune response-activating cell surface receptor signaling pathway	19_GO:0002376 immune system process	-3.44334	8.23475	5.66908	30238	270	68	5	7.35294	3.16513	207|929|4790|5142|6714	AKT1|CD14|NFKB1|PDE4B|SRC	-2.14114	0	46	0	0	-11.2233	11.2292
1	-3.44257	GO:0010565	M1	1	0	GO Biological Processes	19	regulation of ketone metabolic process	19_GO:0050789 regulation of biological process	-3.44257	11.9376	6.35402	30238	149	68	4	5.88235	2.85336	207|3553|5468|5743	AKT1|IL1B|PPARG|PTGS2	-2.14082	0	96	0	0	-7.35598	31.7626
1	-3.44257	hsa04072	M1	1	0	KEGG Pathway	24	Phospholipase D signaling pathway		-3.44257	11.9376	6.35402	30238	149	68	4	5.88235	2.85336	207|1956|3815|5294	AKT1|EGFR|KIT|PIK3CG	-2.14082	0	49	0	0	-10.7528	106.722
1	-3.43508	GO:0055082	M1	1	0	GO Biological Processes	19	intracellular chemical homeostasis	19_GO:0042592 homeostatic process	-3.43508	5.258	4.96729	30238	592	68	7	10.2941	3.68511	1215|1991|3091|3383|3479|6352|7421	CMA1|ELANE|HIF1A|ICAM1|IGF1|CCL5|VDR	-2.13357	0	30	0	0	-12.8747	55.5846
1	-3.43156	GO:2000377	M1	1	0	GO Biological Processes	19	regulation of reactive oxygen species metabolic process	19_GO:0050789 regulation of biological process	-3.43156	11.858	6.32902	30238	150	68	4	5.88235	2.85336	4314|6774|7048|7124	MMP3|STAT3|TGFBR2|TNF	-2.13074	0	170	0	0	-4.04817	11.858
1	-3.42702	GO:0003229	M1	1	0	GO Biological Processes	19	ventricular cardiac muscle tissue development	19_GO:0032502 developmental process	-3.42702	21.5166	7.67727	30238	62	68	3	4.41176	2.49031	2280|7042|7046	FKBP1A|TGFB2|TGFBR1	-2.12803	0	19	0	0	-16.5242	333.507
1	-3.42702	GO:0007632	M1	1	0	GO Biological Processes	19	visual behavior	19_GO:0032501 multicellular organismal process	-3.42702	21.5166	7.67727	30238	62	68	3	4.41176	2.49031	3091|3815|27087	HIF1A|KIT|B3GAT1	-2.12803	0	150	0	0	-4.77852	24.7042
1	-3.42702	GO:0030316	M1	1	0	GO Biological Processes	19	osteoclast differentiation	19_GO:0032502 developmental process	-3.42702	21.5166	7.67727	30238	62	68	3	4.41176	2.49031	4286|6714|7124	MITF|SRC|TNF	-2.12803	0	131	0	0	-5.78795	46.808
1	-3.42702	GO:0035580	M1	1	0	GO Cellular Components	20	specific granule lumen		-3.42702	21.5166	7.67727	30238	62	68	3	4.41176	2.49031	1991|4317|4790	ELANE|MMP8|NFKB1	-2.12803	0	113	0	0	-6.65061	21.5166
1	-3.42702	GO:0045599	M1	1	0	GO Biological Processes	19	negative regulation of fat cell differentiation	19_GO:0032502 developmental process	-3.42702	21.5166	7.67727	30238	62	68	3	4.41176	2.49031	3569|7124|7422	IL6|TNF|VEGFA	-2.12803	0	6	0	0	-20.8962	296.451
1	-3.42702	GO:0055008	M1	1	0	GO Biological Processes	19	cardiac muscle tissue morphogenesis	19_GO:0032502 developmental process	-3.42702	21.5166	7.67727	30238	62	68	3	4.41176	2.49031	2280|7042|7046	FKBP1A|TGFB2|TGFBR1	-2.12803	0	19	0	0	-16.5242	333.507
1	-3.42702	GO:0070613	M1	1	0	GO Biological Processes	19	regulation of protein processing	19_GO:0050789 regulation of biological process	-3.42702	21.5166	7.67727	30238	62	68	3	4.41176	2.49031	4193|5328|6714	MDM2|PLAU|SRC	-2.12803	0	108	0	0	-6.85551	53.3612
1	-3.42702	hsa04213	M1	1	0	KEGG Pathway	24	Longevity regulating pathway - multiple species		-3.42702	21.5166	7.67727	30238	62	68	3	4.41176	2.49031	207|3312|3479	AKT1|HSPA8|IGF1	-2.12803	0	154	0	0	-4.56462	51.3088
1	-3.42063	GO:0045861	M1	1	0	GO Biological Processes	19	negative regulation of proteolysis	19_GO:0048519 negative regulation of biological process	-3.42063	11.7795	6.30426	30238	151	68	4	5.88235	2.85336	207|3326|4193|5328	AKT1|HSP90AB1|MDM2|PLAU	-2.12234	0	108	0	0	-6.85551	53.3612
1	-3.41383	GO:0001701	M1	1	0	GO Biological Processes	19	in utero embryonic development	19_GO:0032502 developmental process	-3.41383	6.29259	5.21048	30238	424	68	6	8.82353	3.4396	207|1956|3091|7046|7048|7422	AKT1|EGFR|HIF1A|TGFBR1|TGFBR2|VEGFA	-2.11576	0	19	0	0	-16.5242	333.507
1	-3.40978	GO:0033157	M1	1	0	GO Biological Processes	19	regulation of intracellular protein transport	19_GO:0051179 localization	-3.40978	11.702	6.27973	30238	152	68	4	5.88235	2.85336	3320|3553|3717|4193	HSP90AA1|IL1B|JAK2|MDM2	-2.11195	0	29	0	0	-13.5772	47.6439
1	-3.40652	GO:0000791	M1	1	0	GO Cellular Components	20	euchromatin		-3.40652	21.1751	7.61023	30238	63	68	3	4.41176	2.49031	2099|3091|3717	ESR1|HIF1A|JAK2	-2.11097	0	164	0	0	-4.09136	35.106
1	-3.40652	GO:0003179	M1	1	0	GO Biological Processes	19	heart valve morphogenesis	19_GO:0032502 developmental process	-3.40652	21.1751	7.61023	30238	63	68	3	4.41176	2.49031	4193|7042|7048	MDM2|TGFB2|TGFBR2	-2.11097	0	19	0	0	-16.5242	333.507
1	-3.40652	GO:0051785	M1	1	0	GO Biological Processes	19	positive regulation of nuclear division	19_GO:0048518 positive regulation of biological process	-3.40652	21.1751	7.61023	30238	63	68	3	4.41176	2.49031	3479|3553|7124	IGF1|IL1B|TNF	-2.11097	0	93	0	0	-7.50405	118.58
1	-3.40652	GO:0072676	M1	1	0	GO Biological Processes	19	lymphocyte migration	19_GO:0002376 immune system process	-3.40652	21.1751	7.61023	30238	63	68	3	4.41176	2.49031	3383|3683|5294	ICAM1|ITGAL|PIK3CG	-2.11097	0	7	0	0	-20.1831	130.787
1	-3.39901	GO:0046906	M1	1	0	GO Molecular Functions	21	tetrapyrrole binding		-3.39901	11.6255	6.25543	30238	153	68	4	5.88235	2.85336	1559|3717|5743|6714	CYP2C9|JAK2|PTGS2|SRC	-2.10368	0	87	0	0	-7.80995	36.0548
1	-3.38831	GO:0042886	M1	1	0	GO Biological Processes	19	amide transport	19_GO:0051179 localization	-3.38831	11.55	6.23136	30238	154	68	4	5.88235	2.85336	3091|3569|4316|5243	HIF1A|IL6|MMP7|ABCB1	-2.09321	0	111	0	0	-6.83677	34.2059
1	-3.38637	GO:0032655	M1	1	0	GO Biological Processes	19	regulation of interleukin-12 production	19_GO:0032501 multicellular organismal process	-3.38637	20.8442	7.54473	30238	64	68	3	4.41176	2.49031	3718|3965|4790	JAK3|LGALS9|NFKB1	-2.09264	0	40	0	0	-11.8239	111.169
1	-3.38637	GO:0043370	M1	1	0	GO Biological Processes	19	regulation of CD4-positive, alpha-beta T cell differentiation	19_GO:0002376 immune system process	-3.38637	20.8442	7.54473	30238	64	68	3	4.41176	2.49031	3558|3718|3965	IL2|JAK3|LGALS9	-2.09264	0	40	0	0	-11.8239	111.169
1	-3.38547	GO:0060828	M1	1	0	GO Biological Processes	19	regulation of canonical Wnt signaling pathway	19_GO:0050896 response to stimulus	-3.38547	7.99778	5.56478	30238	278	68	5	7.35294	3.16513	1956|2247|4790|6714|407024	EGFR|FGF2|NFKB1|SRC|MIR29B1	-2.09197	0	24	0	0	-14.685	49.4085
1	-3.37837	GO:0032386	M1	1	0	GO Biological Processes	19	regulation of intracellular transport	19_GO:0051179 localization	-3.37837	7.96911	5.55203	30238	279	68	5	7.35294	3.16513	3320|3553|3717|4193|6714	HSP90AA1|IL1B|JAK2|MDM2|SRC	-2.08554	0	29	0	0	-13.5772	47.6439
1	-3.37768	hsa04921	M1	1	0	KEGG Pathway	24	Oxytocin signaling pathway		-3.37768	11.4755	6.20751	30238	155	68	4	5.88235	2.85336	1956|5294|5743|6714	EGFR|PIK3CG|PTGS2|SRC	-2.08509	0	49	0	0	-10.7528	106.722
1	-3.36655	GO:0001655	M1	1	0	GO Biological Processes	19	urogenital system development	19_GO:0032502 developmental process	-3.36655	20.5235	7.48069	30238	65	68	3	4.41176	2.49031	2099|3479|4313	ESR1|IGF1|MMP2	-2.0753	0	128	0	0	-6.02732	74.1127
1	-3.35666	GO:0046887	M1	1	0	GO Biological Processes	19	positive regulation of hormone secretion	19_GO:0051179 localization	-3.35666	11.3293	6.16045	30238	157	68	4	5.88235	2.85336	3091|3717|5468|5950	HIF1A|JAK2|PPARG|RBP4	-2.06564	0	41	0	0	-11.7942	17.4073
1	-3.34704	GO:0002040	M1	1	0	GO Biological Processes	19	sprouting angiogenesis	19_GO:0032502 developmental process	-3.34704	20.2126	7.41808	30238	66	68	3	4.41176	2.49031	207|2247|7422	AKT1|FGF2|VEGFA	-2.05738	0	104	0	0	-7.10489	78.4723
1	-3.34704	GO:0050688	M1	1	0	GO Biological Processes	19	regulation of defense response to virus	19_GO:0044419 biological process involved in interspecies interaction between organisms	-3.34704	20.2126	7.41808	30238	66	68	3	4.41176	2.49031	3320|3553|4321	HSP90AA1|IL1B|MMP12	-2.05738	0	29	0	0	-13.5772	47.6439
1	-3.34704	GO:1901224	M1	1	0	GO Biological Processes	19	positive regulation of non-canonical NF-kappaB signal transduction	19_GO:0048518 positive regulation of biological process	-3.34704	20.2126	7.41808	30238	66	68	3	4.41176	2.49031	3553|3965|7124	IL1B|LGALS9|TNF	-2.05738	0	6	0	0	-20.8962	296.451
1	-3.34625	GO:1904375	M1	1	0	GO Biological Processes	19	regulation of protein localization to cell periphery	19_GO:0051179 localization	-3.34625	11.2576	6.13724	30238	158	68	4	5.88235	2.85336	207|1956|3958|7124	AKT1|EGFR|LGALS3|TNF	-2.05681	0	27	0	0	-13.7644	77.8184
1	-3.34327	GO:0007611	M1	1	0	GO Biological Processes	19	learning or memory	19_GO:0032501 multicellular organismal process	-3.34327	7.82881	5.48925	30238	284	68	5	7.35294	3.16513	836|1956|3091|3815|27087	CASP3|EGFR|HIF1A|KIT|B3GAT1	-2.05405	0	150	0	0	-4.77852	24.7042
1	-3.33633	GO:1901888	M1	1	0	GO Biological Processes	19	regulation of cell junction assembly	19_GO:0050789 regulation of biological process	-3.33633	7.80134	5.47688	30238	285	68	5	7.35294	3.16513	1636|3553|6714|7124|7422	ACE|IL1B|SRC|TNF|VEGFA	-2.04737	0	131	0	0	-5.78795	46.808
1	-3.31855	GO:0001228	M1	1	0	GO Molecular Functions	21	DNA-binding transcription activator activity, RNA polymerase II-specific		-3.31855	6.03633	5.06387	30238	442	68	6	8.82353	3.4396	2099|3091|4286|4790|5468|6774	ESR1|HIF1A|MITF|NFKB1|PPARG|STAT3	-2.0309	0	123	0	0	-6.43369	121.275
1	-3.31568	GO:1904062	M1	1	0	GO Biological Processes	19	regulation of monoatomic cation transmembrane transport	19_GO:0051179 localization	-3.31568	7.72008	5.44012	30238	288	68	5	7.35294	3.16513	2280|4318|5142|5294|407024	FKBP1A|MMP9|PDE4B|PIK3CG|MIR29B1	-2.02826	0	56	0	0	-10.2834	20.4449
1	-3.30894	GO:0030888	M1	1	0	GO Biological Processes	19	regulation of B cell proliferation	19_GO:0002376 immune system process	-3.30894	19.6181	7.29689	30238	68	68	3	4.41176	2.49031	836|3558|4282	CASP3|IL2|MIF	-2.02241	0	9	0	0	-19.9465	51.8789
1	-3.30894	GO:0043367	M1	1	0	GO Biological Processes	19	CD4-positive, alpha-beta T cell differentiation	19_GO:0002376 immune system process	-3.30894	19.6181	7.29689	30238	68	68	3	4.41176	2.49031	3569|3717|6774	IL6|JAK2|STAT3	-2.02241	0	28	0	0	-13.7021	130.787
1	-3.30533	GO:0007204	M1	1	0	GO Biological Processes	19	positive regulation of cytosolic calcium ion concentration	19_GO:0065007 biological regulation	-3.30533	10.9797	6.04644	30238	162	68	4	5.88235	2.85336	2099|3558|3717|5294	ESR1|IL2|JAK2|PIK3CG	-2.01947	0	85	0	0	-7.91778	38.1151
1	-3.30533	GO:0032006	M1	1	0	GO Biological Processes	19	regulation of TOR signaling	19_GO:0050896 response to stimulus	-3.30533	10.9797	6.04644	30238	162	68	4	5.88235	2.85336	207|3091|6352|6714	AKT1|HIF1A|CCL5|SRC	-2.01947	0	30	0	0	-12.8747	55.5846
1	-3.29527	GO:0006909	M1	1	0	GO Biological Processes	19	phagocytosis	19_GO:0051179 localization	-3.29527	10.9123	6.02423	30238	163	68	4	5.88235	2.85336	929|1991|3683|6714	CD14|ELANE|ITGAL|SRC	-2.0103	0	116	0	0	-6.52337	15.8813
1	-3.29527	GO:0009898	M1	1	0	GO Cellular Components	20	cytoplasmic side of plasma membrane		-3.29527	10.9123	6.02423	30238	163	68	4	5.88235	2.85336	3717|3718|3815|7053	JAK2|JAK3|KIT|TGM3	-2.0103	0	28	0	0	-13.7021	130.787
1	-3.29465	GO:0003682	M1	1	0	GO Molecular Functions	21	chromatin binding		-3.29465	4.98038	4.77374	30238	625	68	7	10.2941	3.68511	1786|1956|2099|4286|4790|5468|6774	DNMT1|EGFR|ESR1|MITF|NFKB1|PPARG|STAT3	-2.0099	0	123	0	0	-6.43369	121.275
1	-3.28528	GO:0045727	M1	1	0	GO Biological Processes	19	positive regulation of translation	19_GO:0048518 positive regulation of biological process	-3.28528	10.8458	6.00222	30238	164	68	4	5.88235	2.85336	207|3569|6352|7124	AKT1|IL6|CCL5|TNF	-2.00142	0	27	0	0	-13.7644	77.8184
1	-3.28528	GO:0070820	M1	1	0	GO Cellular Components	20	tertiary granule		-3.28528	10.8458	6.00222	30238	164	68	4	5.88235	2.85336	3958|4317|4318|5328	LGALS3|MMP8|MMP9|PLAU	-2.00142	0	110	0	0	-6.84064	27.7923
1	-3.27535	GO:0009266	M1	1	0	GO Biological Processes	19	response to temperature stimulus	19_GO:0050896 response to stimulus	-3.27535	10.78	5.9804	30238	165	68	4	5.88235	2.85336	207|3320|3326|3479	AKT1|HSP90AA1|HSP90AB1|IGF1	-1.99282	0	23	0	0	-15.2948	177.871
1	-3.27256	GO:0001216	M1	1	0	GO Molecular Functions	21	DNA-binding transcription activator activity		-3.27256	5.91587	4.99358	30238	451	68	6	8.82353	3.4396	2099|3091|4286|4790|5468|6774	ESR1|HIF1A|MITF|NFKB1|PPARG|STAT3	-1.9908	0	123	0	0	-6.43369	121.275
1	-3.27201	GO:0002823	M1	1	0	GO Biological Processes	19	negative regulation of adaptive immune response based on somatic recombination of immune receptors built from immunoglobulin superfamily domains	19_GO:0002376 immune system process	-3.27201	19.0576	7.18077	30238	70	68	3	4.41176	2.49031	3558|3718|3965	IL2|JAK3|LGALS9	-1.9908	0	40	0	0	-11.8239	111.169
1	-3.27201	GO:0014015	M1	1	0	GO Biological Processes	19	positive regulation of gliogenesis	19_GO:0032502 developmental process	-3.27201	19.0576	7.18077	30238	70	68	3	4.41176	2.49031	3553|3569|7124	IL1B|IL6|TNF	-1.9908	0	6	0	0	-20.8962	296.451
1	-3.27201	GO:1902808	M1	1	0	GO Biological Processes	19	positive regulation of cell cycle G1/S phase transition	19_GO:0048518 positive regulation of biological process	-3.27201	19.0576	7.18077	30238	70	68	3	4.41176	2.49031	207|1956|4193	AKT1|EGFR|MDM2	-1.9908	0	49	0	0	-10.7528	106.722
1	-3.27201	hsa05416	M1	1	0	KEGG Pathway	24	Viral myocarditis		-3.27201	19.0576	7.18077	30238	70	68	3	4.41176	2.49031	836|3383|3683	CASP3|ICAM1|ITGAL	-1.9908	0	7	0	0	-20.1831	130.787
1	-3.26752	GO:0005975	M1	1	0	GO Biological Processes	19	carbohydrate metabolic process	19_GO:0009987 cellular process	-3.26752	5.90279	4.98588	30238	452	68	6	8.82353	3.4396	207|277|279|5950|7124|27087	AKT1|AMY1B|AMY2A|RBP4|TNF|B3GAT1	-1.98654	0	140	0	0	-5.31388	88.9353
1	-3.25396	GO:0070301	M1	1	0	GO Biological Processes	19	cellular response to hydrogen peroxide	19_GO:0050896 response to stimulus	-3.25396	18.7891	7.1245	30238	71	68	3	4.41176	2.49031	3569|4193|6714	IL6|MDM2|SRC	-1.97407	0	108	0	0	-6.85551	53.3612
1	-3.24595	GO:0019898	M1	1	0	GO Cellular Components	20	extrinsic component of membrane		-3.24595	10.5875	5.91604	30238	168	68	4	5.88235	2.85336	3717|3718|5294|7053	JAK2|JAK3|PIK3CG|TGM3	-1.96629	0	28	0	0	-13.7021	130.787
1	-3.23628	GO:0051147	M1	1	0	GO Biological Processes	19	regulation of muscle cell differentiation	19_GO:0032502 developmental process	-3.23628	10.5249	5.89495	30238	169	68	4	5.88235	2.85336	1786|3479|3815|4193	DNMT1|IGF1|KIT|MDM2	-1.9576	0	133	0	0	-5.75062	28.3836
1	-3.23617	GO:0005518	M1	1	0	GO Molecular Functions	21	collagen binding		-3.23617	18.5282	7.06937	30238	72	68	3	4.41176	2.49031	1508|4318|4321	CTSB|MMP9|MMP12	-1.9576	0	110	0	0	-6.84064	27.7923
1	-3.23617	GO:0042058	M1	1	0	GO Biological Processes	19	regulation of epidermal growth factor receptor signaling pathway	19_GO:0050896 response to stimulus	-3.23617	18.5282	7.06937	30238	72	68	3	4.41176	2.49031	1956|4318|5328	EGFR|MMP9|PLAU	-1.9576	0	51	0	0	-10.6453	202.126
1	-3.23617	GO:2000401	M1	1	0	GO Biological Processes	19	regulation of lymphocyte migration	19_GO:0040011 locomotion	-3.23617	18.5282	7.06937	30238	72	68	3	4.41176	2.49031	207|3965|6352	AKT1|LGALS9|CCL5	-1.9576	0	31	0	0	-12.7849	83.3768
1	-3.22889	GO:0021700	M1	1	0	GO Biological Processes	19	developmental maturation	19_GO:0032502 developmental process	-3.22889	7.38665	5.28675	30238	301	68	5	7.35294	3.16513	3091|3479|4313|5468|7422	HIF1A|IGF1|MMP2|PPARG|VEGFA	-1.95054	0	75	0	0	-8.41497	82.3475
1	-3.22667	GO:0008201	M1	1	0	GO Molecular Functions	21	heparin binding		-3.22667	10.463	5.87403	30238	170	68	4	5.88235	2.85336	1991|2247|6403|7422	ELANE|FGF2|SELP|VEGFA	-1.94963	0	104	0	0	-7.10489	78.4723
1	-3.21864	GO:0061045	M1	1	0	GO Biological Processes	19	negative regulation of wound healing	19_GO:0048519 negative regulation of biological process	-3.21864	18.2744	7.01533	30238	73	68	3	4.41176	2.49031	2247|5328|7124	FGF2|PLAU|TNF	-1.94204	0	66	0	0	-9.16055	29.0006
1	-3.21864	GO:1904888	M1	1	0	GO Biological Processes	19	cranial skeletal system development	19_GO:0032502 developmental process	-3.21864	18.2744	7.01533	30238	73	68	3	4.41176	2.49031	7042|7046|7048	TGFB2|TGFBR1|TGFBR2	-1.94204	0	19	0	0	-16.5242	333.507
1	-3.20137	GO:0002711	M1	1	0	GO Biological Processes	19	positive regulation of T cell mediated immunity	19_GO:0002376 immune system process	-3.20137	18.0274	6.96236	30238	74	68	3	4.41176	2.49031	909|3553|3569	CD1A|IL1B|IL6	-1.92651	0	6	0	0	-20.8962	296.451
1	-3.20137	GO:0002820	M1	1	0	GO Biological Processes	19	negative regulation of adaptive immune response	19_GO:0002376 immune system process	-3.20137	18.0274	6.96236	30238	74	68	3	4.41176	2.49031	3558|3718|3965	IL2|JAK3|LGALS9	-1.92651	0	40	0	0	-11.8239	111.169
1	-3.20137	GO:0051057	M1	1	0	GO Biological Processes	19	positive regulation of small GTPase mediated signal transduction	19_GO:0048518 positive regulation of biological process	-3.20137	18.0274	6.96236	30238	74	68	3	4.41176	2.49031	3479|5294|6714	IGF1|PIK3CG|SRC	-1.92651	0	146	0	0	-5.14079	78.4723
1	-3.19663	GO:0001822	M1	1	0	GO Biological Processes	19	kidney development	19_GO:0032502 developmental process	-3.19663	7.26596	5.23018	30238	306	68	5	7.35294	3.16513	1636|2247|7042|7046|7422	ACE|FGF2|TGFB2|TGFBR1|VEGFA	-1.92242	0	0
1	-3.18883	GO:0048592	M1	1	0	GO Biological Processes	19	eye morphogenesis	19_GO:0032502 developmental process	-3.18883	10.2224	5.79207	30238	174	68	4	5.88235	2.85336	3091|5950|6774|7422	HIF1A|RBP4|STAT3|VEGFA	-1.91528	0	0
1	-3.18883	GO:0048639	M1	1	0	GO Biological Processes	19	positive regulation of developmental growth	19_GO:0040007 growth	-3.18883	10.2224	5.79207	30238	174	68	4	5.88235	2.85336	207|2247|3479|7422	AKT1|FGF2|IGF1|VEGFA	-1.91528	0	0
1	-3.18433	GO:0006022	M1	1	0	GO Biological Processes	19	aminoglycan metabolic process	19_GO:0009987 cellular process	-3.18433	17.7871	6.91041	30238	75	68	3	4.41176	2.49031	2247|3553|27087	FGF2|IL1B|B3GAT1	-1.91186	0	0
1	-3.18433	GO:0046635	M1	1	0	GO Biological Processes	19	positive regulation of alpha-beta T cell activation	19_GO:0002376 immune system process	-3.18433	17.7871	6.91041	30238	75	68	3	4.41176	2.49031	3717|3965|7048	JAK2|LGALS9|TGFBR2	-1.91186	0	0
1	-3.18433	hsa01524	M1	1	0	KEGG Pathway	24	Platinum drug resistance		-3.18433	17.7871	6.91041	30238	75	68	3	4.41176	2.49031	207|836|4193	AKT1|CASP3|MDM2	-1.91186	0	0
1	-3.18433	hsa04115	M1	1	0	KEGG Pathway	24	p53 signaling pathway		-3.18433	17.7871	6.91041	30238	75	68	3	4.41176	2.49031	836|3479|4193	CASP3|IGF1|MDM2	-1.91186	0	0
1	-3.17027	GO:0007369	M1	1	0	GO Biological Processes	19	gastrulation	19_GO:0032502 developmental process	-3.17027	10.1063	5.75208	30238	176	68	4	5.88235	2.85336	4313|4317|4318|7048	MMP2|MMP8|MMP9|TGFBR2	-1.89844	0	0
1	-3.16754	GO:0002220	M1	1	0	GO Biological Processes	19	innate immune response activating cell surface receptor signaling pathway	19_GO:0044419 biological process involved in interspecies interaction between organisms	-3.16754	17.553	6.85946	30238	76	68	3	4.41176	2.49031	207|929|6714	AKT1|CD14|SRC	-1.89657	0	0
1	-3.15193	GO:0060041	M1	1	0	GO Biological Processes	19	retina development in camera-type eye	19_GO:0032502 developmental process	-3.15193	9.99273	5.71272	30238	178	68	4	5.88235	2.85336	3091|5950|6774|7042	HIF1A|RBP4|STAT3|TGFB2	-1.88225	0	0
1	-3.15193	GO:2000045	M1	1	0	GO Biological Processes	19	regulation of G1/S transition of mitotic cell cycle	19_GO:0050789 regulation of biological process	-3.15193	9.99273	5.71272	30238	178	68	4	5.88235	2.85336	207|1956|4193|407024	AKT1|EGFR|MDM2|MIR29B1	-1.88225	0	0
1	-3.15098	GO:0060415	M1	1	0	GO Biological Processes	19	muscle tissue morphogenesis	19_GO:0032502 developmental process	-3.15098	17.3251	6.80947	30238	77	68	3	4.41176	2.49031	2280|7042|7046	FKBP1A|TGFB2|TGFBR1	-1.88173	0	0
1	-3.14621	GO:0051056	M1	1	0	GO Biological Processes	19	regulation of small GTPase mediated signal transduction	19_GO:0050896 response to stimulus	-3.14621	7.08084	5.14226	30238	314	68	5	7.35294	3.16513	3479|5294|6714|7042|407024	IGF1|PIK3CG|SRC|TGFB2|MIR29B1	-1.87718	0	0
1	-3.14285	GO:0005775	M1	1	0	GO Cellular Components	20	vacuolar lumen		-3.14285	9.9369	5.69328	30238	179	68	4	5.88235	2.85336	1508|1991|3312|3320	CTSB|ELANE|HSPA8|HSP90AA1	-1.87424	0	0
1	-3.14285	GO:0051048	M1	1	0	GO Biological Processes	19	negative regulation of secretion	19_GO:0051179 localization	-3.14285	9.9369	5.69328	30238	179	68	4	5.88235	2.85336	3553|3965|7124|407024	IL1B|LGALS9|TNF|MIR29B1	-1.87424	0	0
1	-3.13464	GO:0001937	M1	1	0	GO Biological Processes	19	negative regulation of endothelial cell proliferation	19_GO:0048519 negative regulation of biological process	-3.13464	17.1029	6.76041	30238	78	68	3	4.41176	2.49031	5468|7046|7124	PPARG|TGFBR1|TNF	-1.86711	0	0
1	-3.13464	GO:0003170	M1	1	0	GO Biological Processes	19	heart valve development	19_GO:0032502 developmental process	-3.13464	17.1029	6.76041	30238	78	68	3	4.41176	2.49031	4193|7042|7048	MDM2|TGFB2|TGFBR2	-1.86711	0	0
1	-3.13464	GO:0016209	M1	1	0	GO Molecular Functions	21	antioxidant activity		-3.13464	17.1029	6.76041	30238	78	68	3	4.41176	2.49031	213|5743|6280	ALB|PTGS2|S100A9	-1.86711	0	0
1	-3.13464	GO:1901184	M1	1	0	GO Biological Processes	19	regulation of ERBB signaling pathway	19_GO:0050896 response to stimulus	-3.13464	17.1029	6.76041	30238	78	68	3	4.41176	2.49031	1956|4318|5328	EGFR|MMP9|PLAU	-1.86711	0	0
1	-3.13382	GO:0051216	M1	1	0	GO Biological Processes	19	cartilage development	19_GO:0032502 developmental process	-3.13382	9.8817	5.67399	30238	180	68	4	5.88235	2.85336	2247|3091|7042|7048	FGF2|HIF1A|TGFB2|TGFBR2	-1.86692	0	0
1	-3.12484	GO:0017015	M1	1	0	GO Biological Processes	19	regulation of transforming growth factor beta receptor signaling pathway	19_GO:0050896 response to stimulus	-3.12484	9.8271	5.65485	30238	181	68	4	5.88235	2.85336	2280|3326|5468|407024	FKBP1A|HSP90AB1|PPARG|MIR29B1	-1.85901	0	0
1	-3.12484	GO:0043524	M1	1	0	GO Biological Processes	19	negative regulation of neuron apoptotic process	19_GO:0048519 negative regulation of biological process	-3.12484	9.8271	5.65485	30238	181	68	4	5.88235	2.85336	207|2247|3091|3717	AKT1|FGF2|HIF1A|JAK2	-1.85901	0	0
1	-3.12155	GO:0034765	M1	1	0	GO Biological Processes	19	regulation of monoatomic ion transmembrane transport	19_GO:0051179 localization	-3.12155	6.99177	5.09946	30238	318	68	5	7.35294	3.16513	2280|4318|5142|5294|407024	FKBP1A|MMP9|PDE4B|PIK3CG|MIR29B1	-1.85593	0	0
1	-3.11852	GO:0072655	M1	1	0	GO Biological Processes	19	establishment of protein localization to mitochondrion	19_GO:0051179 localization	-3.11852	16.8864	6.71225	30238	79	68	3	4.41176	2.49031	207|3308|3320	AKT1|HSPA4|HSP90AA1	-1.85333	0	0
1	-3.1173	hsa05022	M1	1	0	KEGG Pathway	24	Pathways of neurodegeneration - multiple diseases		-3.1173	5.52393	4.75823	30238	483	68	6	8.82353	3.4396	836|3553|3569|4790|5743|7124	CASP3|IL1B|IL6|NFKB1|PTGS2|TNF	-1.85232	0	0
1	-3.10262	GO:0001618	M1	1	0	GO Molecular Functions	21	virus receptor activity		-3.10262	16.6754	6.66496	30238	80	68	3	4.41176	2.49031	1803|1956|3383	DPP4|EGFR|ICAM1	-1.84018	0	0
1	-3.09824	GO:1903844	M1	1	0	GO Biological Processes	19	regulation of cellular response to transforming growth factor beta stimulus	19_GO:0050896 response to stimulus	-3.09824	9.66688	5.59831	30238	184	68	4	5.88235	2.85336	2280|3326|5468|407024	FKBP1A|HSP90AB1|PPARG|MIR29B1	-1.83601	0	0
1	-3.08947	GO:0031256	M1	1	0	GO Cellular Components	20	leading edge membrane		-3.08947	9.61463	5.57975	30238	185	68	4	5.88235	2.85336	1803|1956|2191|6714	DPP4|EGFR|FAP|SRC	-1.8283	0	0
1	-3.08693	GO:0002790	M1	1	0	GO Biological Processes	19	peptide secretion	19_GO:0051179 localization	-3.08693	16.4695	6.61852	30238	81	68	3	4.41176	2.49031	3091|3569|4316	HIF1A|IL6|MMP7	-1.82638	0	0
1	-3.08693	GO:0005901	M1	1	0	GO Cellular Components	20	caveola		-3.08693	16.4695	6.61852	30238	81	68	3	4.41176	2.49031	3717|6714|7048	JAK2|SRC|TGFBR2	-1.82638	0	0
1	-3.07921	GO:0030667	M1	1	0	GO Cellular Components	20	secretory granule membrane		-3.07921	6.84118	5.0263	30238	325	68	5	7.35294	3.16513	929|3683|3958|5328|6403	CD14|ITGAL|LGALS3|PLAU|SELP	-1.81909	0	0
1	-3.07578	GO:0044283	M1	1	0	GO Biological Processes	19	small molecule biosynthetic process	19_GO:0009987 cellular process	-3.07578	5.42288	4.6958	30238	492	68	6	8.82353	3.4396	207|834|1559|4282|5743|5950	AKT1|CASP1|CYP2C9|MIF|PTGS2|RBP4	-1.81586	0	0
1	-3.07325	GO:0098802	M1	1	0	GO Cellular Components	20	plasma membrane signaling receptor complex		-3.07325	6.82019	5.01602	30238	326	68	5	7.35294	3.16513	3569|3683|3717|7046|7048	IL6|ITGAL|JAK2|TGFBR1|TGFBR2	-1.81354	0	0
1	-3.07144	GO:0035710	M1	1	0	GO Biological Processes	19	CD4-positive, alpha-beta T cell activation	19_GO:0002376 immune system process	-3.07144	16.2687	6.5729	30238	82	68	3	4.41176	2.49031	3569|3717|6774	IL6|JAK2|STAT3	-1.81236	0	0
1	-3.07144	GO:0090049	M1	1	0	GO Biological Processes	19	regulation of cell migration involved in sprouting angiogenesis	19_GO:0040011 locomotion	-3.07144	16.2687	6.5729	30238	82	68	3	4.41176	2.49031	2247|5743|7422	FGF2|PTGS2|VEGFA	-1.81236	0	0
1	-3.05614	GO:0043537	M1	1	0	GO Biological Processes	19	negative regulation of blood vessel endothelial cell migration	19_GO:0040011 locomotion	-3.05614	16.0726	6.52807	30238	83	68	3	4.41176	2.49031	2247|5468|7124	FGF2|PPARG|TNF	-1.79791	0	0
1	-3.05493	GO:0051090	M1	1	0	GO Biological Processes	19	regulation of DNA-binding transcription factor activity	19_GO:0050789 regulation of biological process	-3.05493	9.41114	5.5069	30238	189	68	4	5.88235	2.85336	2099|3815|3965|7124	ESR1|KIT|LGALS9|TNF	-1.7969	0	0
1	-3.04642	GO:0051302	M1	1	0	GO Biological Processes	19	regulation of cell division	19_GO:0050789 regulation of biological process	-3.04642	9.36161	5.48902	30238	190	68	4	5.88235	2.85336	2247|3553|7042|7422	FGF2|IL1B|TGFB2|VEGFA	-1.78923	0	0
1	-3.04105	GO:0001942	M1	1	0	GO Biological Processes	19	hair follicle development	19_GO:0032502 developmental process	-3.04105	15.8813	6.48402	30238	84	68	3	4.41176	2.49031	1956|7042|7053	EGFR|TGFB2|TGM3	-1.7849	0	0
1	-3.04105	GO:0098869	M1	1	0	GO Biological Processes	19	cellular oxidant detoxification	19_GO:0098754 detoxification	-3.04105	15.8813	6.48402	30238	84	68	3	4.41176	2.49031	213|5743|6280	ALB|PTGS2|S100A9	-1.7849	0	0
1	-3.04105	GO:2000027	M1	1	0	GO Biological Processes	19	regulation of animal organ morphogenesis	19_GO:0032502 developmental process	-3.04105	15.8813	6.48402	30238	84	68	3	4.41176	2.49031	2247|7124|7422	FGF2|TNF|VEGFA	-1.7849	0	0
1	-3.03796	GO:0007596	M1	1	0	GO Biological Processes	19	blood coagulation	19_GO:0032501 multicellular organismal process	-3.03796	9.3126	5.47128	30238	191	68	4	5.88235	2.85336	3569|5294|5328|6714	IL6|PIK3CG|PLAU|SRC	-1.78285	0	0
1	-3.02614	GO:0022600	M1	1	0	GO Biological Processes	19	digestive system process	19_GO:0032501 multicellular organismal process	-3.02614	15.6945	6.44072	30238	85	68	3	4.41176	2.49031	5243|5950|7421	ABCB1|RBP4|VDR	-1.77248	0	0
1	-3.02614	GO:0048644	M1	1	0	GO Biological Processes	19	muscle organ morphogenesis	19_GO:0032502 developmental process	-3.02614	15.6945	6.44072	30238	85	68	3	4.41176	2.49031	2280|7042|7046	FKBP1A|TGFB2|TGFBR1	-1.77248	0	0
1	-3.02614	GO:0051149	M1	1	0	GO Biological Processes	19	positive regulation of muscle cell differentiation	19_GO:0032502 developmental process	-3.02614	15.6945	6.44072	30238	85	68	3	4.41176	2.49031	3479|3815|4193	IGF1|KIT|MDM2	-1.77248	0	0
1	-3.02118	GO:0050817	M1	1	0	GO Biological Processes	19	coagulation	19_GO:0032501 multicellular organismal process	-3.02118	9.21609	5.43618	30238	193	68	4	5.88235	2.85336	3569|5294|5328|6714	IL6|PIK3CG|PLAU|SRC	-1.76834	0	0
1	-3.01286	GO:0045580	M1	1	0	GO Biological Processes	19	regulation of T cell differentiation	19_GO:0002376 immune system process	-3.01286	9.16859	5.41882	30238	194	68	4	5.88235	2.85336	3558|3718|3965|7048	IL2|JAK3|LGALS9|TGFBR2	-1.76044	0	0
1	-3.01141	GO:0007492	M1	1	0	GO Biological Processes	19	endoderm development	19_GO:0032502 developmental process	-3.01141	15.512	6.39814	30238	86	68	3	4.41176	2.49031	4313|4317|4318	MMP2|MMP8|MMP9	-1.75982	0	0
1	-3.01141	hsa04012	M1	1	0	KEGG Pathway	24	ErbB signaling pathway		-3.01141	15.512	6.39814	30238	86	68	3	4.41176	2.49031	207|1956|6714	AKT1|EGFR|SRC	-1.75982	0	0
1	-2.99687	GO:0050871	M1	1	0	GO Biological Processes	19	positive regulation of B cell activation	19_GO:0002376 immune system process	-2.99687	15.3337	6.35627	30238	87	68	3	4.41176	2.49031	3558|3569|4282	IL2|IL6|MIF	-1.74978	0	0
1	-2.98818	GO:0007599	M1	1	0	GO Biological Processes	19	hemostasis	19_GO:0065007 biological regulation	-2.98818	9.02896	5.36749	30238	197	68	4	5.88235	2.85336	3569|5294|5328|6714	IL6|PIK3CG|PLAU|SRC	-1.74978	0	0
1	-2.9825	GO:0022404	M1	1	0	GO Biological Processes	19	molting cycle process	19_GO:0032501 multicellular organismal process	-2.9825	15.1594	6.31509	30238	88	68	3	4.41176	2.49031	1956|7042|7053	EGFR|TGFB2|TGM3	-1.74978	0	0
1	-2.9825	GO:0022405	M1	1	0	GO Biological Processes	19	hair cycle process	19_GO:0032501 multicellular organismal process	-2.9825	15.1594	6.31509	30238	88	68	3	4.41176	2.49031	1956|7042|7053	EGFR|TGFB2|TGM3	-1.74978	0	0
1	-2.9825	GO:0031929	M1	1	0	GO Biological Processes	19	TOR signaling	19_GO:0050896 response to stimulus	-2.9825	15.1594	6.31509	30238	88	68	3	4.41176	2.49031	207|3091|6714	AKT1|HIF1A|SRC	-1.74978	0	0
1	-2.97793	GO:0006897	M1	1	0	GO Biological Processes	19	endocytosis	19_GO:0051179 localization	-2.97793	5.19078	4.54945	30238	514	68	6	8.82353	3.4396	929|1803|1991|3683|5294|6714	CD14|DPP4|ELANE|ITGAL|PIK3CG|SRC	-1.74978	0	0
1	-2.97743	GO:0098657	M1	1	0	GO Biological Processes	19	import into cell	19_GO:0051179 localization	-2.97743	4.39652	4.34165	30238	708	68	7	10.2941	3.68511	929|1803|1991|3683|5294|5950|6714	CD14|DPP4|ELANE|ITGAL|PIK3CG|RBP4|SRC	-1.74978	0	0
1	-2.97196	GO:1902107	M1	1	0	GO Biological Processes	19	positive regulation of leukocyte differentiation	19_GO:0002376 immune system process	-2.97196	8.93822	5.33388	30238	199	68	4	5.88235	2.85336	3558|3965|7048|7124	IL2|LGALS9|TGFBR2|TNF	-1.74978	0	0
1	-2.97196	GO:1903708	M1	1	0	GO Biological Processes	19	positive regulation of hemopoiesis	19_GO:0002376 immune system process	-2.97196	8.93822	5.33388	30238	199	68	4	5.88235	2.85336	3558|3965|7048|7124	IL2|LGALS9|TGFBR2|TNF	-1.74978	0	0
1	-2.96931	GO:0014706	M1	1	0	GO Biological Processes	19	striated muscle tissue development	19_GO:0032502 developmental process	-2.96931	6.46332	4.83816	30238	344	68	5	7.35294	3.16513	2280|5950|7042|7046|7422	FKBP1A|RBP4|TGFB2|TGFBR1|VEGFA	-1.74978	0	0
1	-2.96928	GO:0090066	M1	1	0	GO Biological Processes	19	regulation of anatomical structure size	19_GO:0065007 biological regulation	-2.96928	5.17066	4.53656	30238	516	68	6	8.82353	3.4396	1636|3320|4313|6714|7124|7422	ACE|HSP90AA1|MMP2|SRC|TNF|VEGFA	-1.74978	0	0
1	-2.96831	GO:0004197	M1	1	0	GO Molecular Functions	21	cysteine-type endopeptidase activity		-2.96831	14.9891	6.27457	30238	89	68	3	4.41176	2.49031	834|836|1508	CASP1|CASP3|CTSB	-1.74978	0	0
1	-2.96831	GO:0051117	M1	1	0	GO Molecular Functions	21	ATPase binding		-2.96831	14.9891	6.27457	30238	89	68	3	4.41176	2.49031	1956|2099|6714	EGFR|ESR1|SRC	-1.74978	0	0
1	-2.96392	GO:0031396	M1	1	0	GO Biological Processes	19	regulation of protein ubiquitination	19_GO:0050789 regulation of biological process	-2.96392	8.89353	5.31725	30238	200	68	4	5.88235	2.85336	207|3320|3326|7046	AKT1|HSP90AA1|HSP90AB1|TGFBR1	-1.74978	0	0
1	-2.96392	GO:0071466	M1	1	0	GO Biological Processes	19	cellular response to xenobiotic stimulus	19_GO:0050896 response to stimulus	-2.96392	8.89353	5.31725	30238	200	68	4	5.88235	2.85336	1559|3553|5142|5243	CYP2C9|IL1B|PDE4B|ABCB1	-1.74978	0	0
1	-2.96372	GO:0008544	M1	1	0	GO Biological Processes	19	epidermis development	19_GO:0032502 developmental process	-2.96372	6.44459	4.82865	30238	345	68	5	7.35294	3.16513	836|1956|2247|7042|7053	CASP3|EGFR|FGF2|TGFB2|TGM3	-1.74977	0	0
1	-2.96067	GO:0032787	M1	1	0	GO Biological Processes	19	monocarboxylic acid metabolic process	19_GO:0009987 cellular process	-2.96067	5.15069	4.52374	30238	518	68	6	8.82353	3.4396	1559|3091|3479|4282|5468|5743	CYP2C9|HIF1A|IGF1|MIF|PPARG|PTGS2	-1.74691	0	0
1	-2.95428	GO:0046632	M1	1	0	GO Biological Processes	19	alpha-beta T cell differentiation	19_GO:0002376 immune system process	-2.95428	14.8225	6.23471	30238	90	68	3	4.41176	2.49031	3569|3717|6774	IL6|JAK2|STAT3	-1.74146	0	0
1	-2.95428	GO:0050810	M1	1	0	GO Biological Processes	19	regulation of steroid biosynthetic process	19_GO:0050789 regulation of biological process	-2.95428	14.8225	6.23471	30238	90	68	3	4.41176	2.49031	207|4790|7124	AKT1|NFKB1|TNF	-1.74146	0	0
1	-2.94041	GO:0001892	M1	1	0	GO Biological Processes	19	embryonic placenta development	19_GO:0032502 developmental process	-2.94041	14.6597	6.19548	30238	91	68	3	4.41176	2.49031	207|1956|3091	AKT1|EGFR|HIF1A	-1.72854	0	0
1	-2.94041	GO:0018958	M1	1	0	GO Biological Processes	19	phenol-containing compound metabolic process	19_GO:0009987 cellular process	-2.94041	14.6597	6.19548	30238	91	68	3	4.41176	2.49031	1508|7042|7299	CTSB|TGFB2|TYR	-1.72854	0	0
1	-2.94041	GO:0032481	M1	1	0	GO Biological Processes	19	positive regulation of type I interferon production	19_GO:0048518 positive regulation of biological process	-2.94041	14.6597	6.19548	30238	91	68	3	4.41176	2.49031	929|3320|4321	CD14|HSP90AA1|MMP12	-1.72854	0	0
1	-2.93217	GO:1905475	M1	1	0	GO Biological Processes	19	regulation of protein localization to membrane	19_GO:0051179 localization	-2.93217	8.71915	5.25187	30238	204	68	4	5.88235	2.85336	207|1956|3958|7124	AKT1|EGFR|LGALS3|TNF	-1.72068	0	0
1	-2.92671	GO:0060021	M1	1	0	GO Biological Processes	19	roof of mouth development	19_GO:0032502 developmental process	-2.92671	14.5003	6.15686	30238	92	68	3	4.41176	2.49031	7042|7046|7048	TGFB2|TGFBR1|TGFBR2	-1.71578	0	0
1	-2.92671	GO:0070585	M1	1	0	GO Biological Processes	19	protein localization to mitochondrion	19_GO:0051179 localization	-2.92671	14.5003	6.15686	30238	92	68	3	4.41176	2.49031	207|3308|3320	AKT1|HSPA4|HSP90AA1	-1.71578	0	0
1	-2.91656	GO:1902806	M1	1	0	GO Biological Processes	19	regulation of cell cycle G1/S phase transition	19_GO:0050789 regulation of biological process	-2.91656	8.63449	5.21985	30238	206	68	4	5.88235	2.85336	207|1956|4193|407024	AKT1|EGFR|MDM2|MIR29B1	-1.70581	0	0
1	-2.91421	GO:0006869	M1	1	0	GO Biological Processes	19	lipid transport	19_GO:0051179 localization	-2.91421	6.28074	4.74475	30238	354	68	5	7.35294	3.16513	1636|5243|5468|5743|5950	ACE|ABCB1|PPARG|PTGS2|RBP4	-1.70365	0	0
1	-2.91317	GO:0032008	M1	1	0	GO Biological Processes	19	positive regulation of TOR signaling	19_GO:0048518 positive regulation of biological process	-2.91317	14.3444	6.11884	30238	93	68	3	4.41176	2.49031	207|6352|6714	AKT1|CCL5|SRC	-1.70336	0	0
1	-2.91317	hsa04912	M1	1	0	KEGG Pathway	24	GnRH signaling pathway		-2.91317	14.3444	6.11884	30238	93	68	3	4.41176	2.49031	1956|4313|6714	EGFR|MMP2|SRC	-1.70336	0	0
1	-2.9088	GO:0010876	M1	1	0	GO Biological Processes	19	lipid localization	19_GO:0051179 localization	-2.9088	6.26305	4.73561	30238	355	68	5	7.35294	3.16513	1636|5243|5468|5743|5950	ACE|ABCB1|PPARG|PTGS2|RBP4	-1.69955	0	0
1	-2.9088	GO:0061629	M1	1	0	GO Molecular Functions	21	RNA polymerase II-specific DNA-binding transcription factor binding		-2.9088	6.26305	4.73561	30238	355	68	5	7.35294	3.16513	2099|3091|5468|6774|7421	ESR1|HIF1A|PPARG|STAT3|VDR	-1.69955	0	0
1	-2.90564	GO:0005911	M1	1	0	GO Cellular Components	20	cell-cell junction		-2.90564	5.02459	4.44197	30238	531	68	6	8.82353	3.4396	207|1803|3815|6714|7046|7422	AKT1|DPP4|KIT|SRC|TGFBR1|VEGFA	-1.69657	0	0
1	-2.89802	GO:0030111	M1	1	0	GO Biological Processes	19	regulation of Wnt signaling pathway	19_GO:0050896 response to stimulus	-2.89802	6.22796	4.71743	30238	357	68	5	7.35294	3.16513	1956|2247|4790|6714|407024	EGFR|FGF2|NFKB1|SRC|MIR29B1	-1.68915	0	0
1	-2.88654	GO:0015908	M1	1	0	GO Biological Processes	19	fatty acid transport	19_GO:0051179 localization	-2.88654	14.0424	6.04453	30238	95	68	3	4.41176	2.49031	1636|5468|5743	ACE|PPARG|PTGS2	-1.67896	0	0
1	-2.88654	GO:0032007	M1	1	0	GO Biological Processes	19	negative regulation of TOR signaling	19_GO:0048519 negative regulation of biological process	-2.88654	14.0424	6.04453	30238	95	68	3	4.41176	2.49031	207|3091|6714	AKT1|HIF1A|SRC	-1.67896	0	0
1	-2.88654	GO:0032024	M1	1	0	GO Biological Processes	19	positive regulation of insulin secretion	19_GO:0051179 localization	-2.88654	14.0424	6.04453	30238	95	68	3	4.41176	2.49031	3091|3717|5950	HIF1A|JAK2|RBP4	-1.67896	0	0
1	-2.88654	GO:0050672	M1	1	0	GO Biological Processes	19	negative regulation of lymphocyte proliferation	19_GO:0002376 immune system process	-2.88654	14.0424	6.04453	30238	95	68	3	4.41176	2.49031	836|3558|3965	CASP3|IL2|LGALS9	-1.67896	0	0
1	-2.87669	GO:0030139	M1	1	0	GO Cellular Components	20	endocytic vesicle		-2.87669	6.15895	4.68148	30238	361	68	5	7.35294	3.16513	1803|1956|1991|3320|4193	DPP4|EGFR|ELANE|HSP90AA1|MDM2	-1.6693	0	0
1	-2.87344	GO:0008306	M1	1	0	GO Biological Processes	19	associative learning	19_GO:0032501 multicellular organismal process	-2.87344	13.8961	6.00821	30238	96	68	3	4.41176	2.49031	3091|3815|27087	HIF1A|KIT|B3GAT1	-1.66643	0	0
1	-2.86319	GO:0034504	M1	1	0	GO Biological Processes	19	protein localization to nucleus	19_GO:0051179 localization	-2.86319	8.35073	5.11111	30238	213	68	4	5.88235	2.85336	207|4193|4321|6774	AKT1|MDM2|MMP12|STAT3	-1.65655	0	0
1	-2.86319	hsa05170	M1	1	0	KEGG Pathway	24	Human immunodeficiency virus 1 infection		-2.86319	8.35073	5.11111	30238	213	68	4	5.88235	2.85336	207|836|4790|7124	AKT1|CASP3|NFKB1|TNF	-1.65655	0	0
1	-2.8605	GO:0009791	M1	1	0	GO Biological Processes	19	post-embryonic development	19_GO:0032502 developmental process	-2.8605	13.7529	5.97244	30238	97	68	3	4.41176	2.49031	3717|7046|7422	JAK2|TGFBR1|VEGFA	-1.65478	0	0
1	-2.8605	GO:0014020	M1	1	0	GO Biological Processes	19	primary neural tube formation	19_GO:0032502 developmental process	-2.8605	13.7529	5.97244	30238	97	68	3	4.41176	2.49031	836|3091|7042	CASP3|HIF1A|TGFB2	-1.65478	0	0
1	-2.8605	GO:0032945	M1	1	0	GO Biological Processes	19	negative regulation of mononuclear cell proliferation	19_GO:0048519 negative regulation of biological process	-2.8605	13.7529	5.97244	30238	97	68	3	4.41176	2.49031	836|3558|3965	CASP3|IL2|LGALS9	-1.65478	0	0
1	-2.8605	GO:1902117	M1	1	0	GO Biological Processes	19	positive regulation of organelle assembly	19_GO:0048518 positive regulation of biological process	-2.8605	13.7529	5.97244	30238	97	68	3	4.41176	2.49031	207|6714|7124	AKT1|SRC|TNF	-1.65478	0	0
1	-2.85562	GO:0060537	M1	1	0	GO Biological Processes	19	muscle tissue development	19_GO:0032502 developmental process	-2.85562	6.09146	4.64607	30238	365	68	5	7.35294	3.16513	2280|5950|7042|7046|7422	FKBP1A|RBP4|TGFB2|TGFBR1|VEGFA	-1.65009	0	0
1	-2.83502	GO:0043202	M1	1	0	GO Cellular Components	20	lysosomal lumen		-2.83502	13.475	5.90244	30238	99	68	3	4.41176	2.49031	1508|3312|3320	CTSB|HSPA8|HSP90AA1	-1.63004	0	0
1	-2.83502	hsa04750	M1	1	0	KEGG Pathway	24	Inflammatory mediator regulation of TRP channels		-2.83502	13.475	5.90244	30238	99	68	3	4.41176	2.49031	3479|3553|6714	IGF1|IL1B|SRC	-1.63004	0	0
1	-2.83502	hsa05231	M1	1	0	KEGG Pathway	24	Choline metabolism in cancer		-2.83502	13.475	5.90244	30238	99	68	3	4.41176	2.49031	207|1956|3091	AKT1|EGFR|HIF1A	-1.63004	0	0
1	-2.82249	GO:0002065	M1	1	0	GO Biological Processes	19	columnar/cuboidal epithelial cell differentiation	19_GO:0032502 developmental process	-2.82249	13.3403	5.86819	30238	100	68	3	4.41176	2.49031	2247|3091|6714	FGF2|HIF1A|SRC	-1.61825	0	0
1	-2.82249	GO:0032587	M1	1	0	GO Cellular Components	20	ruffle membrane		-2.82249	13.3403	5.86819	30238	100	68	3	4.41176	2.49031	1956|2191|6714	EGFR|FAP|SRC	-1.61825	0	0
1	-2.81009	GO:0001910	M1	1	0	GO Biological Processes	19	regulation of leukocyte mediated cytotoxicity	19_GO:0002376 immune system process	-2.81009	13.2082	5.83444	30238	101	68	3	4.41176	2.49031	909|3383|3965	CD1A|ICAM1|LGALS9	-1.60659	0	0
1	-2.81009	hsa04916	M1	1	0	KEGG Pathway	24	Melanogenesis		-2.81009	13.2082	5.83444	30238	101	68	3	4.41176	2.49031	3815|4286|7299	KIT|MITF|TYR	-1.60659	0	0
1	-2.79782	GO:0010596	M1	1	0	GO Biological Processes	19	negative regulation of endothelial cell migration	19_GO:0040011 locomotion	-2.79782	13.0787	5.80115	30238	102	68	3	4.41176	2.49031	2247|5468|7124	FGF2|PPARG|TNF	-1.59542	0	0
1	-2.79782	GO:0030168	M1	1	0	GO Biological Processes	19	platelet activation	19_GO:0032501 multicellular organismal process	-2.79782	13.0787	5.80115	30238	102	68	3	4.41176	2.49031	3569|5294|6714	IL6|PIK3CG|SRC	-1.59542	0	0
1	-2.79782	hsa05150	M1	1	0	KEGG Pathway	24	Staphylococcus aureus infection		-2.79782	13.0787	5.80115	30238	102	68	3	4.41176	2.49031	3383|3683|6403	ICAM1|ITGAL|SELP	-1.59542	0	0
1	-2.77366	GO:0019882	M1	1	0	GO Biological Processes	19	antigen processing and presentation	19_GO:0002376 immune system process	-2.77366	12.8272	5.73597	30238	104	68	3	4.41176	2.49031	909|1636|3383	CD1A|ACE|ICAM1	-1.57292	0	0
1	-2.77366	GO:0042303	M1	1	0	GO Biological Processes	19	molting cycle	19_GO:0032501 multicellular organismal process	-2.77366	12.8272	5.73597	30238	104	68	3	4.41176	2.49031	1956|7042|7053	EGFR|TGFB2|TGM3	-1.57292	0	0
1	-2.77366	GO:0042633	M1	1	0	GO Biological Processes	19	hair cycle	19_GO:0032501 multicellular organismal process	-2.77366	12.8272	5.73597	30238	104	68	3	4.41176	2.49031	1956|7042|7053	EGFR|TGFB2|TGM3	-1.57292	0	0
1	-2.77366	GO:0043255	M1	1	0	GO Biological Processes	19	regulation of carbohydrate biosynthetic process	19_GO:0050789 regulation of biological process	-2.77366	12.8272	5.73597	30238	104	68	3	4.41176	2.49031	207|3479|4790	AKT1|IGF1|NFKB1	-1.57292	0	0
1	-2.77366	GO:0045824	M1	1	0	GO Biological Processes	19	negative regulation of innate immune response	19_GO:0044419 biological process involved in interspecies interaction between organisms	-2.77366	12.8272	5.73597	30238	104	68	3	4.41176	2.49031	3965|4321|5468	LGALS9|MMP12|PPARG	-1.57292	0	0
1	-2.76204	GO:0045619	M1	1	0	GO Biological Processes	19	regulation of lymphocyte differentiation	19_GO:0002376 immune system process	-2.76204	7.83571	4.90786	30238	227	68	4	5.88235	2.85336	3558|3718|3965|7048	IL2|JAK3|LGALS9|TGFBR2	-1.56248	0	0
1	-2.76204	GO:0045637	M1	1	0	GO Biological Processes	19	regulation of myeloid cell differentiation	19_GO:0002376 immune system process	-2.76204	7.83571	4.90786	30238	227	68	4	5.88235	2.85336	3091|4286|6774|7124	HIF1A|MITF|STAT3|TNF	-1.56248	0	0
1	-2.76176	GO:0001841	M1	1	0	GO Biological Processes	19	neural tube formation	19_GO:0032502 developmental process	-2.76176	12.705	5.70404	30238	105	68	3	4.41176	2.49031	836|3091|7042	CASP3|HIF1A|TGFB2	-1.56248	0	0
1	-2.76176	GO:0070664	M1	1	0	GO Biological Processes	19	negative regulation of leukocyte proliferation	19_GO:0048519 negative regulation of biological process	-2.76176	12.705	5.70404	30238	105	68	3	4.41176	2.49031	836|3558|3965	CASP3|IL2|LGALS9	-1.56248	0	0
1	-2.76176	GO:1901992	M1	1	0	GO Biological Processes	19	positive regulation of mitotic cell cycle phase transition	19_GO:0048518 positive regulation of biological process	-2.76176	12.705	5.70404	30238	105	68	3	4.41176	2.49031	207|1956|4193	AKT1|EGFR|MDM2	-1.56248	0	0
1	-2.76176	hsa04137	M1	1	0	KEGG Pathway	24	Mitophagy - animal		-2.76176	12.705	5.70404	30238	105	68	3	4.41176	2.49031	3091|4286|6714	HIF1A|MITF|SRC	-1.56248	0	0
1	-2.76176	hsa05414	M1	1	0	KEGG Pathway	24	Dilated cardiomyopathy		-2.76176	12.705	5.70404	30238	105	68	3	4.41176	2.49031	3479|7042|7124	IGF1|TGFB2|TNF	-1.56248	0	0
1	-2.75509	GO:0032868	M1	1	0	GO Biological Processes	19	response to insulin	19_GO:0050896 response to stimulus	-2.75509	7.80134	4.89401	30238	228	68	4	5.88235	2.85336	207|3479|5468|5950	AKT1|IGF1|PPARG|RBP4	-1.55636	0	0
1	-2.75273	GO:0010564	M1	1	0	GO Biological Processes	19	regulation of cell cycle process	19_GO:0050789 regulation of biological process	-2.75273	4.01643	4.03871	30238	775	68	7	10.2941	3.68511	207|1956|3479|3553|4193|7124|407024	AKT1|EGFR|IGF1|IL1B|MDM2|TNF|MIR29B1	-1.55418	0	0
1	-2.74999	GO:0015833	M1	1	0	GO Biological Processes	19	peptide transport	19_GO:0051179 localization	-2.74999	12.5852	5.67255	30238	106	68	3	4.41176	2.49031	3091|3569|4316	HIF1A|IL6|MMP7	-1.55199	0	0
1	-2.74999	GO:0019897	M1	1	0	GO Cellular Components	20	extrinsic component of plasma membrane		-2.74999	12.5852	5.67255	30238	106	68	3	4.41176	2.49031	3717|3718|7053	JAK2|JAK3|TGM3	-1.55199	0	0
1	-2.73833	GO:0008238	M1	1	0	GO Molecular Functions	21	exopeptidase activity		-2.73833	12.4676	5.64147	30238	107	68	3	4.41176	2.49031	1636|1803|2191	ACE|DPP4|FAP	-1.54051	0	0
1	-2.73693	GO:0098794	M1	1	0	GO Cellular Components	20	postsynapse		-2.73693	3.99069	4.01747	30238	780	68	7	10.2941	3.68511	207|836|3479|3717|4193|5142|6774	AKT1|CASP3|IGF1|JAK2|MDM2|PDE4B|STAT3	-1.53929	0	0
1	-2.72679	GO:0002709	M1	1	0	GO Biological Processes	19	regulation of T cell mediated immunity	19_GO:0002376 immune system process	-2.72679	12.3521	5.61081	30238	108	68	3	4.41176	2.49031	909|3553|3569	CD1A|IL1B|IL6	-1.52988	0	0
1	-2.72679	GO:0032526	M1	1	0	GO Biological Processes	19	response to retinoic acid	19_GO:0050896 response to stimulus	-2.72679	12.3521	5.61081	30238	108	68	3	4.41176	2.49031	4313|5950|7124	MMP2|RBP4|TNF	-1.52988	0	0
1	-2.72679	GO:0043473	M1	1	0	GO Biological Processes	19	pigmentation	19_GO:0043473 pigmentation	-2.72679	12.3521	5.61081	30238	108	68	3	4.41176	2.49031	3815|4286|7299	KIT|MITF|TYR	-1.52988	0	0
1	-2.7208	GO:0051146	M1	1	0	GO Biological Processes	19	striated muscle cell differentiation	19_GO:0032502 developmental process	-2.7208	7.63393	4.82601	30238	233	68	4	5.88235	2.85336	207|836|3479|7422	AKT1|CASP3|IGF1|VEGFA	-1.52407	0	0
1	-2.71537	GO:0009914	M1	1	0	GO Biological Processes	19	hormone transport	19_GO:0051179 localization	-2.71537	12.2388	5.58055	30238	109	68	3	4.41176	2.49031	3091|3569|5243	HIF1A|IL6|ABCB1	-1.51936	0	0
1	-2.71537	GO:0033559	M1	1	0	GO Biological Processes	19	unsaturated fatty acid metabolic process	19_GO:0009987 cellular process	-2.71537	12.2388	5.58055	30238	109	68	3	4.41176	2.49031	1559|4282|5743	CYP2C9|MIF|PTGS2	-1.51936	0	0
1	-2.70731	GO:0042277	M1	1	0	GO Molecular Functions	21	peptide binding		-2.70731	7.56896	4.79937	30238	235	68	4	5.88235	2.85336	1215|3326|5468|7042	CMA1|HSP90AB1|PPARG|TGFB2	-1.51148	0	0
1	-2.70405	GO:0014013	M1	1	0	GO Biological Processes	19	regulation of gliogenesis	19_GO:0032502 developmental process	-2.70405	12.1275	5.55068	30238	110	68	3	4.41176	2.49031	3553|3569|7124	IL1B|IL6|TNF	-1.50859	0	0
1	-2.6931	GO:0098978	M1	1	0	GO Cellular Components	20	glutamatergic synapse		-2.6931	4.56078	4.12882	30238	585	68	6	8.82353	3.4396	207|836|3479|3717|4193|6774	AKT1|CASP3|IGF1|JAK2|MDM2|STAT3	-1.49883	0	0
1	-2.69285	GO:0006446	M1	1	0	GO Biological Processes	19	regulation of translational initiation	19_GO:0050789 regulation of biological process	-2.69285	12.0183	5.5212	30238	111	68	3	4.41176	2.49031	207|6352|7124	AKT1|CCL5|TNF	-1.49883	0	0
1	-2.69285	GO:0045639	M1	1	0	GO Biological Processes	19	positive regulation of myeloid cell differentiation	19_GO:0002376 immune system process	-2.69285	12.0183	5.5212	30238	111	68	3	4.41176	2.49031	3091|6774|7124	HIF1A|STAT3|TNF	-1.49883	0	0
1	-2.68175	GO:0003073	M1	1	0	GO Biological Processes	19	regulation of systemic arterial blood pressure	19_GO:0032501 multicellular organismal process	-2.68175	11.911	5.4921	30238	112	68	3	4.41176	2.49031	1215|1636|7124	CMA1|ACE|TNF	-1.48828	0	0
1	-2.68175	GO:0031341	M1	1	0	GO Biological Processes	19	regulation of cell killing	19_GO:0050789 regulation of biological process	-2.68175	11.911	5.4921	30238	112	68	3	4.41176	2.49031	909|3383|3965	CD1A|ICAM1|LGALS9	-1.48828	0	0
1	-2.65987	GO:1990748	M1	1	0	GO Biological Processes	19	cellular detoxification	19_GO:0098754 detoxification	-2.65987	11.702	5.43498	30238	114	68	3	4.41176	2.49031	213|5743|6280	ALB|PTGS2|S100A9	-1.46766	0	0
1	-2.64909	GO:0044853	M1	1	0	GO Cellular Components	20	plasma membrane raft		-2.64909	11.6003	5.40695	30238	115	68	3	4.41176	2.49031	3717|6714|7048	JAK2|SRC|TGFBR2	-1.45795	0	0
1	-2.64909	GO:1903900	M1	1	0	GO Biological Processes	19	regulation of viral life cycle	19_GO:0016032 viral process	-2.64909	11.6003	5.40695	30238	115	68	3	4.41176	2.49031	3965|6352|7124	LGALS9|CCL5|TNF	-1.45795	0	0
1	-2.64909	hsa04726	M1	1	0	KEGG Pathway	24	Serotonergic synapse		-2.64909	11.6003	5.40695	30238	115	68	3	4.41176	2.49031	836|1559|5743	CASP3|CYP2C9|PTGS2	-1.45795	0	0
1	-2.64909	hsa04928	M1	1	0	KEGG Pathway	24	Parathyroid hormone synthesis, secretion and action		-2.64909	11.6003	5.40695	30238	115	68	3	4.41176	2.49031	1956|5142|7421	EGFR|PDE4B|VDR	-1.45795	0	0
1	-2.6384	hsa04725	M1	1	0	KEGG Pathway	24	Cholinergic synapse		-2.6384	11.5003	5.37927	30238	116	68	3	4.41176	2.49031	207|3717|5294	AKT1|JAK2|PIK3CG	-1.44762	0	0
1	-2.6203	GO:0008134	M1	1	0	GO Molecular Functions	21	transcription factor binding		-2.6203	4.41001	4.02237	30238	605	68	6	8.82353	3.4396	2099|3091|4790|5468|6774|7421	ESR1|HIF1A|NFKB1|PPARG|STAT3|VDR	-1.42988	0	0
1	-2.60693	GO:0007088	M1	1	0	GO Biological Processes	19	regulation of mitotic nuclear division	19_GO:0050789 regulation of biological process	-2.60693	11.2103	5.29821	30238	119	68	3	4.41176	2.49031	3479|3553|7124	IGF1|IL1B|TNF	-1.41704	0	0
1	-2.59928	GO:0030900	M1	1	0	GO Biological Processes	19	forebrain development	19_GO:0032502 developmental process	-2.59928	5.3191	4.22147	30238	418	68	5	7.35294	3.16513	836|1956|2247|3091|6714	CASP3|EGFR|FGF2|HIF1A|SRC	-1.40957	0	0
1	-2.59551	GO:0140678	M1	1	0	GO Molecular Functions	21	molecular function inhibitor activity		-2.59551	4.35957	3.9862	30238	612	68	6	8.82353	3.4396	207|836|2280|3326|3958|6352	AKT1|CASP3|FKBP1A|HSP90AB1|LGALS3|CCL5	-1.40634	0	0
1	-2.58642	GO:0006839	M1	1	0	GO Biological Processes	19	mitochondrial transport	19_GO:0051179 localization	-2.58642	11.025	5.24577	30238	121	68	3	4.41176	2.49031	3320|6774|407024	HSP90AA1|STAT3|MIR29B1	-1.39814	0	0
1	-2.58642	GO:0032943	M1	1	0	GO Biological Processes	19	mononuclear cell proliferation	19_GO:0009987 cellular process	-2.58642	11.025	5.24577	30238	121	68	3	4.41176	2.49031	1636|3558|5294	ACE|IL2|PIK3CG	-1.39814	0	0
1	-2.58642	GO:0090277	M1	1	0	GO Biological Processes	19	positive regulation of peptide hormone secretion	19_GO:0051179 localization	-2.58642	11.025	5.24577	30238	121	68	3	4.41176	2.49031	3091|3717|5950	HIF1A|JAK2|RBP4	-1.39814	0	0
1	-2.57909	GO:0002460	M1	1	0	GO Biological Processes	19	adaptive immune response based on somatic recombination of immune receptors built from immunoglobulin superfamily domains	19_GO:0002376 immune system process	-2.57909	6.97532	4.54914	30238	255	68	4	5.88235	2.85336	3383|3569|3717|6774	ICAM1|IL6|JAK2|STAT3	-1.39117	0	0
1	-2.5763	GO:0098773	M1	1	0	GO Biological Processes	19	skin epidermis development	19_GO:0032502 developmental process	-2.5763	10.9347	5.22	30238	122	68	3	4.41176	2.49031	1956|7042|7053	EGFR|TGFB2|TGM3	-1.38908	0	0
1	-2.5763	hsa04071	M1	1	0	KEGG Pathway	24	Sphingolipid signaling pathway		-2.5763	10.9347	5.22	30238	122	68	3	4.41176	2.49031	207|4790|7124	AKT1|NFKB1|TNF	-1.38908	0	0
1	-2.5763	hsa04152	M1	1	0	KEGG Pathway	24	AMPK signaling pathway		-2.5763	10.9347	5.22	30238	122	68	3	4.41176	2.49031	207|3479|5468	AKT1|IGF1|PPARG	-1.38908	0	0
1	-2.56627	GO:0030183	M1	1	0	GO Biological Processes	19	B cell differentiation	19_GO:0002376 immune system process	-2.56627	10.8458	5.19454	30238	123	68	3	4.41176	2.49031	3569|3718|3815	IL6|JAK3|KIT	-1.37959	0	0
1	-2.56627	GO:1901796	M1	1	0	GO Biological Processes	19	regulation of signal transduction by p53 class mediator	19_GO:0050896 response to stimulus	-2.56627	10.8458	5.19454	30238	123	68	3	4.41176	2.49031	207|4193|4282	AKT1|MDM2|MIF	-1.37959	0	0
1	-2.56084	GO:0090575	M1	1	0	GO Cellular Components	20	RNA polymerase II transcription regulator complex		-2.56084	6.89421	4.51394	30238	258	68	4	5.88235	2.85336	3091|5468|6774|7421	HIF1A|PPARG|STAT3|VDR	-1.37433	0	0
1	-2.55633	GO:0002793	M1	1	0	GO Biological Processes	19	positive regulation of peptide secretion	19_GO:0051179 localization	-2.55633	10.7583	5.16936	30238	124	68	3	4.41176	2.49031	3091|3717|5950	HIF1A|JAK2|RBP4	-1.37017	0	0
1	-2.55633	GO:0051082	M1	1	0	GO Molecular Functions	21	unfolded protein binding		-2.55633	10.7583	5.16936	30238	124	68	3	4.41176	2.49031	3312|3320|3326	HSPA8|HSP90AA1|HSP90AB1	-1.37017	0	0
1	-2.54647	GO:0001838	M1	1	0	GO Biological Processes	19	embryonic epithelial tube formation	19_GO:0032502 developmental process	-2.54647	10.6722	5.14447	30238	125	68	3	4.41176	2.49031	836|3091|7042	CASP3|HIF1A|TGFB2	-1.36085	0	0
1	-2.54647	GO:0031644	M1	1	0	GO Biological Processes	19	regulation of nervous system process	19_GO:0032501 multicellular organismal process	-2.54647	10.6722	5.14447	30238	125	68	3	4.41176	2.49031	3479|5243|7124	IGF1|ABCB1|TNF	-1.36085	0	0
1	-2.54647	GO:0045582	M1	1	0	GO Biological Processes	19	positive regulation of T cell differentiation	19_GO:0002376 immune system process	-2.54647	10.6722	5.14447	30238	125	68	3	4.41176	2.49031	3558|3965|7048	IL2|LGALS9|TGFBR2	-1.36085	0	0
1	-2.54216	GO:0043603	M1	1	0	GO Biological Processes	19	amide metabolic process	19_GO:0009987 cellular process	-2.54216	5.15866	4.12828	30238	431	68	5	7.35294	3.16513	834|1215|1559|1636|1803	CASP1|CMA1|CYP2C9|ACE|DPP4	-1.35672	0	0
1	-2.5367	GO:0001704	M1	1	0	GO Biological Processes	19	formation of primary germ layer	19_GO:0032502 developmental process	-2.5367	10.5875	5.11987	30238	126	68	3	4.41176	2.49031	4313|4317|4318	MMP2|MMP8|MMP9	-1.35214	0	0
1	-2.5367	GO:1901989	M1	1	0	GO Biological Processes	19	positive regulation of cell cycle phase transition	19_GO:0048518 positive regulation of biological process	-2.5367	10.5875	5.11987	30238	126	68	3	4.41176	2.49031	207|1956|4193	AKT1|EGFR|MDM2	-1.35214	0	0
1	-2.5367	hsa04611	M1	1	0	KEGG Pathway	24	Platelet activation		-2.5367	10.5875	5.11987	30238	126	68	3	4.41176	2.49031	207|5294|6714	AKT1|PIK3CG|SRC	-1.35214	0	0
1	-2.52927	GO:0004674	M1	1	0	GO Molecular Functions	21	protein serine/threonine kinase activity		-2.52927	5.123	4.10731	30238	434	68	5	7.35294	3.16513	207|1956|5294|7046|7048	AKT1|EGFR|PIK3CG|TGFBR1|TGFBR2	-1.34489	0	0
1	-2.52701	GO:0006606	M1	1	0	GO Biological Processes	19	protein import into nucleus	19_GO:0051179 localization	-2.52701	10.5042	5.09553	30238	127	68	3	4.41176	2.49031	207|4321|6774	AKT1|MMP12|STAT3	-1.3428	0	0
1	-2.51224	GO:0031252	M1	1	0	GO Cellular Components	20	cell leading edge		-2.51224	5.07622	4.07964	30238	438	68	5	7.35294	3.16513	207|1803|1956|2191|6714	AKT1|DPP4|EGFR|FAP|SRC	-1.32856	0	0
1	-2.50788	GO:0046683	M1	1	0	GO Biological Processes	19	response to organophosphorus	19_GO:0050896 response to stimulus	-2.50788	10.3413	5.04767	30238	129	68	3	4.41176	2.49031	3553|5294|7299	IL1B|PIK3CG|TYR	-1.32437	0	0
1	-2.50747	GO:1901681	M1	1	0	GO Molecular Functions	21	sulfur compound binding		-2.50747	6.66182	4.41161	30238	267	68	4	5.88235	2.85336	1991|2247|6403|7422	ELANE|FGF2|SELP|VEGFA	-1.32414	0	0
1	-2.49959	GO:0061564	M1	1	0	GO Biological Processes	19	axon development	19_GO:0032502 developmental process	-2.49959	5.04168	4.05912	30238	441	68	5	7.35294	3.16513	836|3717|4313|7042|7422	CASP3|JAK2|MMP2|TGFB2|VEGFA	-1.31644	0	0
1	-2.49843	GO:0031072	M1	1	0	GO Molecular Functions	21	heat shock protein binding		-2.49843	10.2618	5.02413	30238	130	68	3	4.41176	2.49031	3091|3312|3326	HIF1A|HSPA8|HSP90AB1	-1.31581	0	0
1	-2.49843	GO:0035270	M1	1	0	GO Biological Processes	19	endocrine system development	19_GO:0032502 developmental process	-2.49843	10.2618	5.02413	30238	130	68	3	4.41176	2.49031	2247|3569|7046	FGF2|IL6|TGFBR1	-1.31581	0	0
1	-2.47977	GO:0030512	M1	1	0	GO Biological Processes	19	negative regulation of transforming growth factor beta receptor signaling pathway	19_GO:0048519 negative regulation of biological process	-2.47977	10.1063	4.9778	30238	132	68	3	4.41176	2.49031	2280|5468|407024	FKBP1A|PPARG|MIR29B1	-1.29732	0	0
1	-2.47056	GO:0006633	M1	1	0	GO Biological Processes	19	fatty acid biosynthetic process	19_GO:0009987 cellular process	-2.47056	10.0303	4.95501	30238	133	68	3	4.41176	2.49031	1559|4282|5743	CYP2C9|MIF|PTGS2	-1.28916	0	0
1	-2.47056	GO:0051170	M1	1	0	GO Biological Processes	19	import into nucleus	19_GO:0051179 localization	-2.47056	10.0303	4.95501	30238	133	68	3	4.41176	2.49031	207|4321|6774	AKT1|MMP12|STAT3	-1.28916	0	0
1	-2.47056	GO:0062014	M1	1	0	GO Biological Processes	19	negative regulation of small molecule metabolic process	19_GO:0048519 negative regulation of biological process	-2.47056	10.0303	4.95501	30238	133	68	3	4.41176	2.49031	207|4790|6774	AKT1|NFKB1|STAT3	-1.28916	0	0
1	-2.47056	GO:0072175	M1	1	0	GO Biological Processes	19	epithelial tube formation	19_GO:0032502 developmental process	-2.47056	10.0303	4.95501	30238	133	68	3	4.41176	2.49031	836|3091|7042	CASP3|HIF1A|TGFB2	-1.28916	0	0
1	-2.46171	GO:0006816	M1	1	0	GO Biological Processes	19	calcium ion transport	19_GO:0051179 localization	-2.46171	6.46802	4.32454	30238	275	68	4	5.88235	2.85336	207|2247|6352|7421	AKT1|FGF2|CCL5|VDR	-1.2809	0	0
1	-2.46142	GO:0006006	M1	1	0	GO Biological Processes	19	glucose metabolic process	19_GO:0009987 cellular process	-2.46142	9.95544	4.93246	30238	134	68	3	4.41176	2.49031	207|5950|7124	AKT1|RBP4|TNF	-1.2809	0	0
1	-2.46142	GO:0042826	M1	1	0	GO Molecular Functions	21	histone deacetylase binding		-2.46142	9.95544	4.93246	30238	134	68	3	4.41176	2.49031	3091|3320|3326	HIF1A|HSP90AA1|HSP90AB1	-1.2809	0	0
1	-2.46142	GO:0098727	M1	1	0	GO Biological Processes	19	maintenance of cell number	19_GO:0032502 developmental process	-2.46142	9.95544	4.93246	30238	134	68	3	4.41176	2.49031	3479|3815|6774	IGF1|KIT|STAT3	-1.2809	0	0
1	-2.45235	GO:0002753	M1	1	0	GO Biological Processes	19	cytoplasmic pattern recognition receptor signaling pathway	19_GO:0044419 biological process involved in interspecies interaction between organisms	-2.45235	9.8817	4.91014	30238	135	68	3	4.41176	2.49031	207|6714|7124	AKT1|SRC|TNF	-1.27253	0	0
1	-2.44336	GO:0032479	M1	1	0	GO Biological Processes	19	regulation of type I interferon production	19_GO:0032501 multicellular organismal process	-2.44336	9.80904	4.88806	30238	136	68	3	4.41176	2.49031	929|3320|4321	CD14|HSP90AA1|MMP12	-1.26423	0	0
1	-2.44336	GO:0048706	M1	1	0	GO Biological Processes	19	embryonic skeletal system development	19_GO:0032502 developmental process	-2.44336	9.80904	4.88806	30238	136	68	3	4.41176	2.49031	5950|7046|7048	RBP4|TGFBR1|TGFBR2	-1.26423	0	0
1	-2.43387	GO:0046394	M1	1	0	GO Biological Processes	19	carboxylic acid biosynthetic process	19_GO:0009987 cellular process	-2.43387	6.35252	4.27186	30238	280	68	4	5.88235	2.85336	834|1559|4282|5743	CASP1|CYP2C9|MIF|PTGS2	-1.25545	0	0
1	-2.42558	GO:0045931	M1	1	0	GO Biological Processes	19	positive regulation of mitotic cell cycle	19_GO:0048518 positive regulation of biological process	-2.42558	9.66688	4.84457	30238	138	68	3	4.41176	2.49031	207|1956|4193	AKT1|EGFR|MDM2	-1.24733	0	0
1	-2.41744	GO:0016053	M1	1	0	GO Biological Processes	19	organic acid biosynthetic process	19_GO:0009987 cellular process	-2.41744	6.28518	4.24087	30238	283	68	4	5.88235	2.85336	834|1559|4282|5743	CASP1|CYP2C9|MIF|PTGS2	-1.23976	0	0
1	-2.41744	GO:0030246	M1	1	0	GO Molecular Functions	21	carbohydrate binding		-2.41744	6.28518	4.24087	30238	283	68	4	5.88235	2.85336	3558|3958|3965|6403	IL2|LGALS3|LGALS9|SELP	-1.23976	0	0
1	-2.4168	GO:0032434	M1	1	0	GO Biological Processes	19	regulation of proteasomal ubiquitin-dependent protein catabolic process	19_GO:0050789 regulation of biological process	-2.4168	9.59733	4.82316	30238	139	68	3	4.41176	2.49031	207|3326|4193	AKT1|HSP90AB1|MDM2	-1.23976	0	0
1	-2.4168	GO:0039531	M1	1	0	GO Biological Processes	19	regulation of cytoplasmic pattern recognition receptor signaling pathway	19_GO:0044419 biological process involved in interspecies interaction between organisms	-2.4168	9.59733	4.82316	30238	139	68	3	4.41176	2.49031	207|3312|6714	AKT1|HSPA8|SRC	-1.23976	0	0
1	-2.412	GO:0043488	M1	1	0	GO Biological Processes	19	regulation of mRNA stability	19_GO:0048519 negative regulation of biological process	-2.412	6.26305	4.23063	30238	284	68	4	5.88235	2.85336	207|3717|6774|407024	AKT1|JAK2|STAT3|MIR29B1	-1.23514	0	0
1	-2.40808	GO:0007623	M1	1	0	GO Biological Processes	19	circadian rhythm	19_GO:0048511 rhythmic process	-2.40808	9.52878	4.80196	30238	140	68	3	4.41176	2.49031	3479|5243|7124	IGF1|ABCB1|TNF	-1.23156	0	0
1	-2.40808	hsa04371	M1	1	0	KEGG Pathway	24	Apelin signaling pathway		-2.40808	9.52878	4.80196	30238	140	68	3	4.41176	2.49031	207|5294|7046	AKT1|PIK3CG|TGFBR1	-1.23156	0	0
1	-2.4012	GO:0043588	M1	1	0	GO Biological Processes	19	skin development	19_GO:0032502 developmental process	-2.4012	6.21925	4.21031	30238	286	68	4	5.88235	2.85336	836|1956|7042|7053	CASP3|EGFR|TGFB2|TGM3	-1.22503	0	0
1	-2.39944	GO:0045621	M1	1	0	GO Biological Processes	19	positive regulation of lymphocyte differentiation	19_GO:0002376 immune system process	-2.39944	9.4612	4.78097	30238	141	68	3	4.41176	2.49031	3558|3965|7048	IL2|LGALS9|TGFBR2	-1.22361	0	0
1	-2.39944	GO:0050792	M1	1	0	GO Biological Processes	19	regulation of viral process	19_GO:0016032 viral process	-2.39944	9.4612	4.78097	30238	141	68	3	4.41176	2.49031	3965|6352|7124	LGALS9|CCL5|TNF	-1.22361	0	0
1	-2.37389	GO:0002832	M1	1	0	GO Biological Processes	19	negative regulation of response to biotic stimulus	19_GO:0048519 negative regulation of biological process	-2.37389	9.26409	4.71925	30238	144	68	3	4.41176	2.49031	3965|4321|5468	LGALS9|MMP12|PPARG	-1.19944	0	0
1	-2.37389	GO:0050768	M1	1	0	GO Biological Processes	19	negative regulation of neurogenesis	19_GO:0032502 developmental process	-2.37389	9.26409	4.71925	30238	144	68	3	4.41176	2.49031	3553|3569|7124	IL1B|IL6|TNF	-1.19944	0	0
1	-2.37389	GO:0090288	M1	1	0	GO Biological Processes	19	negative regulation of cellular response to growth factor stimulus	19_GO:0048519 negative regulation of biological process	-2.37389	9.26409	4.71925	30238	144	68	3	4.41176	2.49031	2247|5468|407024	FGF2|PPARG|MIR29B1	-1.19944	0	0
1	-2.3668	GO:0042391	M1	1	0	GO Biological Processes	19	regulation of membrane potential	19_GO:0065007 biological regulation	-2.3668	4.69068	3.84491	30238	474	68	5	7.35294	3.16513	207|213|6714|7124|407024	AKT1|ALB|SRC|TNF|MIR29B1	-1.19271	0	0
1	-2.3655	GO:0010212	M1	1	0	GO Biological Processes	19	response to ionizing radiation	19_GO:0050896 response to stimulus	-2.3655	9.2002	4.69907	30238	145	68	3	4.41176	2.49031	836|4193|7124	CASP3|MDM2|TNF	-1.19192	0	0
1	-2.35911	GO:0006417	M1	1	0	GO Biological Processes	19	regulation of translation	19_GO:0050789 regulation of biological process	-2.35911	4.67097	3.83257	30238	476	68	5	7.35294	3.16513	207|3569|6352|7124|407024	AKT1|IL6|CCL5|TNF|MIR29B1	-1.1862	0	0
1	-2.34891	GO:0009581	M1	1	0	GO Biological Processes	19	detection of external stimulus	19_GO:0050896 response to stimulus	-2.34891	9.07503	4.6593	30238	147	68	3	4.41176	2.49031	3815|5950|7124	KIT|RBP4|TNF	-1.17756	0	0
1	-2.34891	GO:0051783	M1	1	0	GO Biological Processes	19	regulation of nuclear division	19_GO:0050789 regulation of biological process	-2.34891	9.07503	4.6593	30238	147	68	3	4.41176	2.49031	3479|3553|7124	IGF1|IL1B|TNF	-1.17756	0	0
1	-2.34845	GO:0090596	M1	1	0	GO Biological Processes	19	sensory organ morphogenesis	19_GO:0032502 developmental process	-2.34845	6.00914	4.11154	30238	296	68	4	5.88235	2.85336	3091|5950|6774|7422	HIF1A|RBP4|STAT3|VEGFA	-1.17727	0	0
1	-2.34071	GO:0001649	M1	1	0	GO Biological Processes	19	osteoblast differentiation	19_GO:0032502 developmental process	-2.34071	9.01371	4.6397	30238	148	68	3	4.41176	2.49031	207|2247|3479	AKT1|FGF2|IGF1	-1.16987	0	0
1	-2.33814	GO:0001217	M1	1	0	GO Molecular Functions	21	DNA-binding transcription repressor activity		-2.33814	5.96881	4.09233	30238	298	68	4	5.88235	2.85336	3091|4286|4790|5468	HIF1A|MITF|NFKB1|PPARG	-1.16764	0	0
1	-2.33814	GO:0042692	M1	1	0	GO Biological Processes	19	muscle cell differentiation	19_GO:0032502 developmental process	-2.33814	5.96881	4.09233	30238	298	68	4	5.88235	2.85336	207|836|3479|7422	AKT1|CASP3|IGF1|VEGFA	-1.16764	0	0
1	-2.33257	GO:0009582	M1	1	0	GO Biological Processes	19	detection of abiotic stimulus	19_GO:0050896 response to stimulus	-2.33257	8.95322	4.62028	30238	149	68	3	4.41176	2.49031	3815|5950|7124	KIT|RBP4|TNF	-1.16293	0	0
1	-2.33257	GO:0014074	M1	1	0	GO Biological Processes	19	response to purine-containing compound	19_GO:0050896 response to stimulus	-2.33257	8.95322	4.62028	30238	149	68	3	4.41176	2.49031	3553|5294|7299	IL1B|PIK3CG|TYR	-1.16293	0	0
1	-2.33257	GO:0016331	M1	1	0	GO Biological Processes	19	morphogenesis of embryonic epithelium	19_GO:0032502 developmental process	-2.33257	8.95322	4.62028	30238	149	68	3	4.41176	2.49031	836|3091|7042	CASP3|HIF1A|TGFB2	-1.16293	0	0
1	-2.32791	GO:0043487	M1	1	0	GO Biological Processes	19	regulation of RNA stability	19_GO:0050789 regulation of biological process	-2.32791	5.92902	4.0733	30238	300	68	4	5.88235	2.85336	207|3717|6774|407024	AKT1|JAK2|STAT3|MIR29B1	-1.15844	0	0
1	-2.32123	GO:0043025	M1	1	0	GO Cellular Components	20	neuronal cell body		-2.32123	4.57486	3.77186	30238	486	68	5	7.35294	3.16513	836|3320|3326|7042|7124	CASP3|HSP90AA1|HSP90AB1|TGFB2|TNF	-1.15244	0	0
1	-2.31647	GO:0019842	M1	1	0	GO Molecular Functions	21	vitamin binding		-2.31647	8.83463	4.58199	30238	151	68	3	4.41176	2.49031	213|5950|7421	ALB|RBP4|VDR	-1.14818	0	0
1	-2.31647	GO:0051961	M1	1	0	GO Biological Processes	19	negative regulation of nervous system development	19_GO:0032502 developmental process	-2.31647	8.83463	4.58199	30238	151	68	3	4.41176	2.49031	3553|3569|7124	IL1B|IL6|TNF	-1.14818	0	0
1	-2.31647	GO:0120254	M1	1	0	GO Biological Processes	19	olefinic compound metabolic process	19_GO:0009987 cellular process	-2.31647	8.83463	4.58199	30238	151	68	3	4.41176	2.49031	1559|5743|5950	CYP2C9|PTGS2|RBP4	-1.14818	0	0
1	-2.31272	GO:0003012	M1	1	0	GO Biological Processes	19	muscle system process	19_GO:0032501 multicellular organismal process	-2.31272	5.87032	4.04506	30238	303	68	4	5.88235	2.85336	3320|3479|3553|7124	HSP90AA1|IGF1|IL1B|TNF	-1.14478	0	0
1	-2.30268	GO:0046942	M1	1	0	GO Biological Processes	19	carboxylic acid transport	19_GO:0051179 localization	-2.30268	5.83182	4.02645	30238	305	68	4	5.88235	2.85336	1636|5243|5468|5743	ACE|ABCB1|PPARG|PTGS2	-1.13525	0	0
1	-2.30268	GO:0061013	M1	1	0	GO Biological Processes	19	regulation of mRNA catabolic process	19_GO:0048519 negative regulation of biological process	-2.30268	5.83182	4.02645	30238	305	68	4	5.88235	2.85336	207|3717|6774|407024	AKT1|JAK2|STAT3|MIR29B1	-1.13525	0	0
1	-2.30059	GO:0015718	M1	1	0	GO Biological Processes	19	monocarboxylic acid transport	19_GO:0051179 localization	-2.30059	8.71915	4.5444	30238	153	68	3	4.41176	2.49031	1636|5468|5743	ACE|PPARG|PTGS2	-1.13384	0	0
1	-2.29769	GO:0015849	M1	1	0	GO Biological Processes	19	organic acid transport	19_GO:0051179 localization	-2.29769	5.81276	4.0172	30238	306	68	4	5.88235	2.85336	1636|5243|5468|5743	ACE|ABCB1|PPARG|PTGS2	-1.13128	0	0
1	-2.29769	GO:0048562	M1	1	0	GO Biological Processes	19	embryonic organ morphogenesis	19_GO:0032502 developmental process	-2.29769	5.81276	4.0172	30238	306	68	4	5.88235	2.85336	3091|5950|7046|7048	HIF1A|RBP4|TGFBR1|TGFBR2	-1.13128	0	0
1	-2.28707	GO:0005509	M1	1	0	GO Molecular Functions	21	calcium ion binding		-2.28707	3.76844	3.53881	30238	708	68	6	8.82353	3.4396	277|279|4321|6280|6403|7053	AMY1B|AMY2A|MMP12|S100A9|SELP|TGM3	-1.12116	0	0
1	-2.28062	GO:0140297	M1	1	0	GO Molecular Functions	21	DNA-binding transcription factor binding		-2.28062	4.47361	3.70695	30238	497	68	5	7.35294	3.16513	2099|3091|5468|6774|7421	ESR1|HIF1A|PPARG|STAT3|VDR	-1.11488	0	0
1	-2.2772	GO:1903531	M1	1	0	GO Biological Processes	19	negative regulation of secretion by cell	19_GO:0051179 localization	-2.2772	8.55147	4.48928	30238	156	68	3	4.41176	2.49031	3553|3965|407024	IL1B|LGALS9|MIR29B1	-1.11163	0	0
1	-2.26952	hsa04390	M1	1	0	KEGG Pathway	24	Hippo signaling pathway		-2.26952	8.497	4.47124	30238	157	68	3	4.41176	2.49031	7042|7046|7048	TGFB2|TGFBR1|TGFBR2	-1.10445	0	0
1	-2.26188	GO:1903169	M1	1	0	GO Biological Processes	19	regulation of calcium ion transmembrane transport	19_GO:0051179 localization	-2.26188	8.44322	4.45335	30238	158	68	3	4.41176	2.49031	2280|5142|5294	FKBP1A|PDE4B|PIK3CG	-1.09715	0	0
1	-2.26188	hsa04150	M1	1	0	KEGG Pathway	24	mTOR signaling pathway		-2.26188	8.44322	4.45335	30238	158	68	3	4.41176	2.49031	207|3479|7124	AKT1|IGF1|TNF	-1.09715	0	0
1	-2.24677	hsa04514	M1	1	0	KEGG Pathway	24	Cell adhesion molecules		-2.24677	8.33768	4.41805	30238	160	68	3	4.41176	2.49031	3383|3683|6403	ICAM1|ITGAL|SELP	-1.08255	0	0
1	-2.23187	GO:0007612	M1	1	0	GO Biological Processes	19	learning	19_GO:0032501 multicellular organismal process	-2.23187	8.23475	4.38336	30238	162	68	3	4.41176	2.49031	3091|3815|27087	HIF1A|KIT|B3GAT1	-1.06832	0	0
1	-2.23187	GO:0032869	M1	1	0	GO Biological Processes	19	cellular response to insulin stimulus	19_GO:0050896 response to stimulus	-2.23187	8.23475	4.38336	30238	162	68	3	4.41176	2.49031	207|3479|5468	AKT1|IGF1|PPARG	-1.06832	0	0
1	-2.22449	GO:0016525	M1	1	0	GO Biological Processes	19	negative regulation of angiogenesis	19_GO:0032502 developmental process	-2.22449	8.18423	4.36624	30238	163	68	3	4.41176	2.49031	5468|7042|7124	PPARG|TGFB2|TNF	-1.06145	0	0
1	-2.21716	GO:0021915	M1	1	0	GO Biological Processes	19	neural tube development	19_GO:0032502 developmental process	-2.21716	8.13433	4.34926	30238	164	68	3	4.41176	2.49031	836|3091|7042	CASP3|HIF1A|TGFB2	-1.05446	0	0
1	-2.21524	GO:0031175	M1	1	0	GO Biological Processes	19	neuron projection development	19_GO:0032502 developmental process	-2.21524	3.63992	3.43503	30238	733	68	6	8.82353	3.4396	836|3569|3717|4313|7042|7422	CASP3|IL6|JAK2|MMP2|TGFB2|VEGFA	-1.0527	0	0
1	-2.21243	GO:0051603	M1	1	0	GO Biological Processes	19	proteolysis involved in protein catabolic process	19_GO:0009987 cellular process	-2.21243	3.63496	3.43097	30238	734	68	6	8.82353	3.4396	207|1508|2191|3717|4193|6714	AKT1|CTSB|FAP|JAK2|MDM2|SRC	-1.05006	0	0
1	-2.20989	GO:0045807	M1	1	0	GO Biological Processes	19	positive regulation of endocytosis	19_GO:0051179 localization	-2.20989	8.08503	4.33243	30238	165	68	3	4.41176	2.49031	929|6774|7422	CD14|STAT3|VEGFA	-1.04802	0	0
1	-2.20989	GO:2000181	M1	1	0	GO Biological Processes	19	negative regulation of blood vessel morphogenesis	19_GO:0032502 developmental process	-2.20989	8.08503	4.33243	30238	165	68	3	4.41176	2.49031	5468|7042|7124	PPARG|TGFB2|TNF	-1.04802	0	0
1	-2.19846	GO:0048471	M1	1	0	GO Cellular Components	20	perinuclear region of cytoplasm		-2.19846	3.61036	3.4108	30238	739	68	6	8.82353	3.4396	1508|1956|3320|3326|6714|7299	CTSB|EGFR|HSP90AA1|HSP90AB1|SRC|TYR	-1.03676	0	0
1	-2.19548	GO:0008277	M1	1	0	GO Biological Processes	19	regulation of G protein-coupled receptor signaling pathway	19_GO:0050896 response to stimulus	-2.19548	7.9882	4.29918	30238	167	68	3	4.41176	2.49031	3091|5142|6352	HIF1A|PDE4B|CCL5	-1.03428	0	0
1	-2.19548	GO:1901343	M1	1	0	GO Biological Processes	19	negative regulation of vasculature development	19_GO:0032502 developmental process	-2.19548	7.9882	4.29918	30238	167	68	3	4.41176	2.49031	5468|7042|7124	PPARG|TGFB2|TNF	-1.03428	0	0
1	-2.1833	GO:0007517	M1	1	0	GO Biological Processes	19	muscle organ development	19_GO:0032502 developmental process	-2.1833	5.39002	3.80685	30238	330	68	4	5.88235	2.85336	2280|3479|7042|7046	FKBP1A|IGF1|TGFB2|TGFBR1	-1.02293	0	0
1	-2.18125	hsa04140	M1	1	0	KEGG Pathway	24	Autophagy - animal		-2.18125	7.89367	4.26648	30238	169	68	3	4.41176	2.49031	207|1508|3091	AKT1|CTSB|HIF1A	-1.02222	0	0
1	-2.17857	GO:0045177	M1	1	0	GO Cellular Components	20	apical part of cell		-2.17857	4.22696	3.54452	30238	526	68	5	7.35294	3.16513	1508|1803|2191|3320|5243	CTSB|DPP4|FAP|HSP90AA1|ABCB1	-1.01971	0	0
1	-2.17421	hsa04530	M1	1	0	KEGG Pathway	24	Tight junction		-2.17421	7.84723	4.25034	30238	170	68	3	4.41176	2.49031	909|3308|6714	CD1A|HSPA4|SRC	-1.01585	0	0
1	-2.16722	GO:0007292	M1	1	0	GO Biological Processes	19	female gamete generation	19_GO:0022414 reproductive process	-2.16722	7.80134	4.23432	30238	171	68	3	4.41176	2.49031	207|4313|6714	AKT1|MMP2|SRC	-1.00951	0	0
1	-2.16722	hsa04141	M1	1	0	KEGG Pathway	24	Protein processing in endoplasmic reticulum		-2.16722	7.80134	4.23432	30238	171	68	3	4.41176	2.49031	3312|3320|3326	HSPA8|HSP90AA1|HSP90AB1	-1.00951	0	0
1	-2.16517	GO:0045296	M1	1	0	GO Molecular Functions	21	cadherin binding		-2.16517	5.32547	3.77379	30238	334	68	4	5.88235	2.85336	1956|3312|3326|6714	EGFR|HSPA8|HSP90AB1|SRC	-1.0078	0	0
1	-2.16068	GO:0006631	M1	1	0	GO Biological Processes	19	fatty acid metabolic process	19_GO:0009987 cellular process	-2.16068	5.30957	3.76561	30238	335	68	4	5.88235	2.85336	1559|4282|5468|5743	CYP2C9|MIF|PPARG|PTGS2	-1.00347	0	0
1	-2.15336	GO:0099106	M1	1	0	GO Molecular Functions	21	ion channel regulator activity		-2.15336	7.71115	4.20267	30238	173	68	3	4.41176	2.49031	207|2280|5142	AKT1|FKBP1A|PDE4B	-0.996981	0	0
1	-2.13968	GO:0002520	M1	1	0	GO Biological Processes	19	immune system development	19_GO:0002376 immune system process	-2.13968	7.62303	4.17153	30238	175	68	3	4.41176	2.49031	3965|7046|7299	LGALS9|TGFBR1|TYR	-0.984291	0	0
1	-2.12617	GO:0019318	M1	1	0	GO Biological Processes	19	hexose metabolic process	19_GO:0009987 cellular process	-2.12617	7.53689	4.14088	30238	177	68	3	4.41176	2.49031	207|5950|7124	AKT1|RBP4|TNF	-0.971934	0	0
1	-2.11948	GO:2000058	M1	1	0	GO Biological Processes	19	regulation of ubiquitin-dependent protein catabolic process	19_GO:0050789 regulation of biological process	-2.11948	7.49455	4.12573	30238	178	68	3	4.41176	2.49031	207|3326|4193	AKT1|HSP90AB1|MDM2	-0.966065	0	0
1	-2.11659	GO:0010639	M1	1	0	GO Biological Processes	19	negative regulation of organelle organization	19_GO:0048519 negative regulation of biological process	-2.11659	5.15567	3.68555	30238	345	68	4	5.88235	2.85336	207|3479|5468|6714	AKT1|IGF1|PPARG|SRC	-0.963344	0	0
1	-2.11283	GO:0097193	M1	1	0	GO Biological Processes	19	intrinsic apoptotic signaling pathway	19_GO:0050896 response to stimulus	-2.11283	7.45268	4.1107	30238	179	68	3	4.41176	2.49031	836|3717|7124	CASP3|JAK2|TNF	-0.960235	0	0
1	-2.10622	GO:0072330	M1	1	0	GO Biological Processes	19	monocarboxylic acid biosynthetic process	19_GO:0009987 cellular process	-2.10622	7.41127	4.09578	30238	180	68	3	4.41176	2.49031	1559|4282|5743	CYP2C9|MIF|PTGS2	-0.954281	0	0
1	-2.09312	GO:0016247	M1	1	0	GO Molecular Functions	21	channel regulator activity		-2.09312	7.32983	4.06629	30238	182	68	3	4.41176	2.49031	207|2280|5142	AKT1|FKBP1A|PDE4B	-0.942003	0	0
1	-2.09275	GO:0044297	M1	1	0	GO Cellular Components	20	cell body		-2.09275	4.02787	3.40853	30238	552	68	5	7.35294	3.16513	836|3320|3326|7042|7124	CASP3|HSP90AA1|HSP90AB1|TGFB2|TNF	-0.941793	0	0
1	-2.09085	GO:0014069	M1	1	0	GO Cellular Components	20	postsynaptic density		-2.09085	5.06754	3.63898	30238	351	68	4	5.88235	2.85336	836|4193|5142|6774	CASP3|MDM2|PDE4B|STAT3	-0.940059	0	0
1	-2.08663	GO:0043409	M1	1	0	GO Biological Processes	19	negative regulation of MAPK cascade	19_GO:0048519 negative regulation of biological process	-2.08663	7.28978	4.05171	30238	183	68	3	4.41176	2.49031	3479|3553|5468	IGF1|IL1B|PPARG	-0.936213	0	0
1	-2.08018	GO:0016705	M1	1	0	GO Molecular Functions	21	oxidoreductase activity, acting on paired donors, with incorporation or reduction of molecular oxygen		-2.08018	7.25016	4.03724	30238	184	68	3	4.41176	2.49031	1559|5743|7299	CYP2C9|PTGS2|TYR	-0.930533	0	0
1	-2.07817	GO:0009100	M1	1	0	GO Biological Processes	19	glycoprotein metabolic process	19_GO:0009987 cellular process	-2.07817	5.02459	3.6161	30238	354	68	4	5.88235	2.85336	3091|3479|4321|27087	HIF1A|IGF1|MMP12|B3GAT1	-0.928686	0	0
1	-2.06733	GO:0097435	M1	1	0	GO Biological Processes	19	supramolecular fiber organization	19_GO:0009987 cellular process	-2.06733	3.97033	3.36835	30238	560	68	5	7.35294	3.16513	2280|3326|3717|4193|6714	FKBP1A|HSP90AB1|JAK2|MDM2|SRC	-0.918172	0	0
1	-2.06562	GO:1901990	M1	1	0	GO Biological Processes	19	regulation of mitotic cell cycle phase transition	19_GO:0050789 regulation of biological process	-2.06562	4.98237	3.59347	30238	357	68	4	5.88235	2.85336	207|1956|4193|407024	AKT1|EGFR|MDM2|MIR29B1	-0.916622	0	0
1	-2.04851	GO:0001726	M1	1	0	GO Cellular Components	20	ruffle		-2.04851	7.05836	3.96649	30238	189	68	3	4.41176	2.49031	1956|2191|6714	EGFR|FAP|SRC	-0.901458	0	0
1	-2.04851	GO:0008234	M1	1	0	GO Molecular Functions	21	cysteine-type peptidase activity		-2.04851	7.05836	3.96649	30238	189	68	3	4.41176	2.49031	834|836|1508	CASP1|CASP3|CTSB	-0.901458	0	0
1	-2.02466	GO:0032279	M1	1	0	GO Cellular Components	20	asymmetric synapse		-2.02466	4.84661	3.51984	30238	367	68	4	5.88235	2.85336	836|4193|5142|6774	CASP3|MDM2|PDE4B|STAT3	-0.880332	0	0
1	-2.01776	GO:0043270	M1	1	0	GO Biological Processes	19	positive regulation of monoatomic ion transport	19_GO:0051179 localization	-2.01776	6.87644	3.89827	30238	194	68	3	4.41176	2.49031	207|3958|6352	AKT1|LGALS3|CCL5	-0.876176	0	0
1	-2.01263	GO:0006914	M1	1	0	GO Biological Processes	19	autophagy	19_GO:0009987 cellular process	-2.01263	4.80731	3.49826	30238	370	68	4	5.88235	2.85336	3312|3320|6280|6714	HSPA8|HSP90AA1|S100A9|SRC	-0.871886	0	0
1	-2.01263	GO:0061919	M1	1	0	GO Biological Processes	19	process utilizing autophagic mechanism	19_GO:0009987 cellular process	-2.01263	4.80731	3.49826	30238	370	68	4	5.88235	2.85336	3312|3320|6280|6714	HSPA8|HSP90AA1|S100A9|SRC	-0.871886	0	0
1	-2.0057	GO:0009267	M1	1	0	GO Biological Processes	19	cellular response to starvation	19_GO:0050896 response to stimulus	-2.0057	6.80627	3.87166	30238	196	68	3	4.41176	2.49031	207|213|3312	AKT1|ALB|HSPA8	-0.869838	0	0
1	-2.0057	GO:0023061	M1	1	0	GO Biological Processes	19	signal release	19_GO:0051179 localization	-2.0057	6.80627	3.87166	30238	196	68	3	4.41176	2.49031	3091|3569|5743	HIF1A|IL6|PTGS2	-0.869838	0	0
1	-2.0057	GO:0141108	M1	1	0	GO Molecular Functions	21	transporter regulator activity		-2.0057	6.80627	3.87166	30238	196	68	3	4.41176	2.49031	207|2280|5142	AKT1|FKBP1A|PDE4B	-0.869838	0	0
