# Supplementary material for: Elucidating the molecular mechanisms of paeoniflorin intervention in oral lichen planus: a computational biology and bioinformatics–based research strategy
Source: Front Bioinform. 2026 Jul 17;6:1817487. doi: 10.3389/fbinf.2026.1817487 (PMC13423862; doi:10.3389/fbinf.2026.1817487)
Supplement: Supplementary file 1 [file DataSheet1.zip › Raw-Data/IL6-1ALU.pdb]

REMARK   Accelrys Discovery Studio PDB file
REMARK   Created:  2025-08-02T21:28:26Z
SSBOND   1 CYS A   73    CYS A   83                                     
SSBOND   2 CYS A   44    CYS A   50                                     
CRYST1   49.678   49.678  121.995  90.00  90.00 120.00 P3121      
ATOM      1  N   LEU A  19       3.450   4.162   5.338  1.00 41.69           N1+
ATOM      2  CA  LEU A  19       2.632   2.965   5.521  1.00 39.89           C  
ATOM      3  C   LEU A  19       1.959   2.934   6.883  1.00 38.15           C  
ATOM      4  O   LEU A  19       2.670   3.001   7.894  1.00 38.49           O  
ATOM      5  CB  LEU A  19       3.545   1.718   5.487  1.00 42.60           C  
ATOM      6  CG  LEU A  19       4.044   1.306   4.108  1.00 43.55           C  
ATOM      7  CD1 LEU A  19       5.085   0.206   4.240  1.00 44.00           C  
ATOM      8  CD2 LEU A  19       2.866   0.855   3.249  1.00 46.58           C  
ATOM      9  HT1 LEU A  19       3.902   4.141   4.369  1.00 41.87           H  
ATOM     10  HT2 LEU A  19       4.214   4.191   6.087  1.00 41.87           H  
ATOM     11  HT3 LEU A  19       2.834   5.032   5.424  1.00 41.87           H  
ATOM     12  HA  LEU A  19       1.882   2.901   4.732  1.00 41.87           H  
ATOM     13  HB1 LEU A  19       4.415   1.922   6.111  1.00 41.87           H  
ATOM     14  HB2 LEU A  19       2.985   0.881   5.905  1.00 41.87           H  
ATOM     15  HG  LEU A  19       4.509   2.170   3.634  1.00 41.87           H  
ATOM     16 1HD1 LEU A  19       5.437  -0.083   3.250  1.00 41.87           H  
ATOM     17 2HD1 LEU A  19       4.640  -0.658   4.734  1.00 41.87           H  
ATOM     18 3HD1 LEU A  19       5.925   0.569   4.832  1.00 41.87           H  
ATOM     19 1HD2 LEU A  19       3.226   0.561   2.263  1.00 41.87           H  
ATOM     20 2HD2 LEU A  19       2.156   1.675   3.146  1.00 41.87           H  
ATOM     21 3HD2 LEU A  19       2.374   0.006   3.724  1.00 41.87           H  
ATOM     22  N   THR A  20       0.649   2.688   6.931  1.00 36.62           N  
ATOM     23  CA  THR A  20       0.073   2.525   8.278  1.00 34.21           C  
ATOM     24  C   THR A  20       0.476   1.180   8.862  1.00 33.82           C  
ATOM     25  O   THR A  20       1.077   0.336   8.184  1.00 33.68           O  
ATOM     26  CB  THR A  20      -1.455   2.608   8.199  1.00 36.55           C  
ATOM     27  OG1 THR A  20      -1.920   1.477   7.444  1.00 31.81           O  
ATOM     28  CG2 THR A  20      -1.821   3.925   7.524  1.00 35.75           C  
ATOM     29  HN  THR A  20       0.053   2.614   6.046  1.00 34.63           H  
ATOM     30  HA  THR A  20       0.442   3.321   8.924  1.00 34.63           H  
ATOM     31  HB  THR A  20      -1.878   2.579   9.203  1.00 34.63           H  
ATOM     32  HG1 THR A  20      -1.504   1.504   6.480  1.00 34.63           H  
ATOM     33 1HG2 THR A  20      -2.905   4.009   7.455  1.00 34.63           H  
ATOM     34 2HG2 THR A  20      -1.391   3.953   6.523  1.00 34.63           H  
ATOM     35 3HG2 THR A  20      -1.429   4.756   8.111  1.00 34.63           H  
ATOM     36  N   SER A  21       0.084   0.938  10.083  1.00 31.88           N  
ATOM     37  CA  SER A  21       0.255  -0.348  10.776  1.00 30.34           C  
ATOM     38  C   SER A  21      -0.415  -1.455   9.949  1.00 27.56           C  
ATOM     39  O   SER A  21       0.149  -2.533   9.679  1.00 23.58           O  
ATOM     40  CB  SER A  21      -0.464  -0.164  12.125  1.00 35.25           C  
ATOM     41  OG  SER A  21      -0.602  -1.373  12.855  1.00 43.70           O  
ATOM     42  HN  SER A  21      -0.396   1.731  10.618  1.00 32.05           H  
ATOM     43  HA  SER A  21       1.312  -0.566  10.929  1.00 32.05           H  
ATOM     44  HB1 SER A  21       0.107   0.541  12.728  1.00 32.05           H  
ATOM     45  HB2 SER A  21      -1.458   0.241  11.935  1.00 32.05           H  
ATOM     46  HG  SER A  21      -1.159  -2.061  12.291  1.00 32.05           H  
ATOM     47  N   SER A  22      -1.646  -1.167   9.503  1.00 24.13           N  
ATOM     48  CA  SER A  22      -2.413  -2.176   8.734  1.00 25.02           C  
ATOM     49  C   SER A  22      -1.751  -2.500   7.422  1.00 23.02           C  
ATOM     50  O   SER A  22      -1.726  -3.637   6.894  1.00 21.82           O  
ATOM     51  CB  SER A  22      -3.839  -1.633   8.484  1.00 28.68           C  
ATOM     52  OG  SER A  22      -4.674  -2.009   9.592  1.00 32.01           O  
ATOM     53  HN  SER A  22      -2.076  -0.207   9.702  1.00 25.78           H  
ATOM     54  HA  SER A  22      -2.484  -3.089   9.326  1.00 25.78           H  
ATOM     55  HB1 SER A  22      -3.809  -0.547   8.399  1.00 25.78           H  
ATOM     56  HB2 SER A  22      -4.238  -2.059   7.563  1.00 25.78           H  
ATOM     57  HG  SER A  22      -4.699  -3.056   9.672  1.00 25.78           H  
ATOM     58  N   GLU A  23      -1.276  -1.442   6.749  1.00 21.72           N  
ATOM     59  CA  GLU A  23      -0.596  -1.577   5.466  1.00 21.76           C  
ATOM     60  C   GLU A  23       0.672  -2.408   5.627  1.00 21.06           C  
ATOM     61  O   GLU A  23       1.028  -3.263   4.800  1.00 18.48           O  
ATOM     62  CB  GLU A  23      -0.225  -0.190   4.885  1.00 24.79           C  
ATOM     63  CG  GLU A  23      -1.409   0.527   4.291  1.00 31.86           C  
ATOM     64  CD  GLU A  23      -1.223   1.999   3.977  1.00 35.16           C  
ATOM     65  OE1 GLU A  23      -0.162   2.591   4.188  1.00 36.96           O  
ATOM     66  OE2 GLU A  23      -2.203   2.577   3.455  1.00 39.85           O  
ATOM     67  HN  GLU A  23      -1.400  -0.465   7.168  1.00 27.96           H  
ATOM     68  HA  GLU A  23      -1.262  -2.084   4.767  1.00 27.96           H  
ATOM     69  HB1 GLU A  23       0.189   0.424   5.685  1.00 27.96           H  
ATOM     70  HB2 GLU A  23       0.526  -0.328   4.107  1.00 27.96           H  
ATOM     71  HG1 GLU A  23      -1.670   0.021   3.361  1.00 27.96           H  
ATOM     72  HG2 GLU A  23      -2.236   0.441   4.996  1.00 27.96           H  
ATOM     73  N   ARG A  24       1.415  -2.103   6.707  1.00 19.02           N  
ATOM     74  CA  ARG A  24       2.664  -2.864   6.929  1.00 20.01           C  
ATOM     75  C   ARG A  24       2.380  -4.335   7.153  1.00 17.69           C  
ATOM     76  O   ARG A  24       3.157  -5.211   6.694  1.00 18.11           O  
ATOM     77  CB  ARG A  24       3.412  -2.250   8.128  1.00 24.33           C  
ATOM     78  CG  ARG A  24       4.890  -2.596   8.120  1.00 33.38           C  
ATOM     79  CD  ARG A  24       5.649  -1.988   9.286  1.00 39.79           C  
ATOM     80  NE  ARG A  24       4.894  -1.955  10.523  1.00 41.31           N  
ATOM     81  CZ  ARG A  24       5.204  -1.259  11.615  1.00 46.98           C  
ATOM     82  NH1 ARG A  24       6.331  -0.560  11.662  1.00 45.22           N  
ATOM     83  NH2 ARG A  24       4.386  -1.260  12.662  1.00 47.04           N  
ATOM     84  HN  ARG A  24       1.111  -1.333   7.385  1.00 32.08           H  
ATOM     85  HA  ARG A  24       3.291  -2.764   6.043  1.00 32.08           H  
ATOM     86  HB1 ARG A  24       3.305  -1.166   8.090  1.00 32.08           H  
ATOM     87  HB2 ARG A  24       2.968  -2.628   9.049  1.00 32.08           H  
ATOM     88  HG1 ARG A  24       4.993  -3.680   8.166  1.00 32.08           H  
ATOM     89  HG2 ARG A  24       5.327  -2.228   7.192  1.00 32.08           H  
ATOM     90  HD1 ARG A  24       6.553  -2.575   9.451  1.00 32.08           H  
ATOM     91  HD2 ARG A  24       5.922  -0.966   9.023  1.00 32.08           H  
ATOM     92  HE  ARG A  24       4.003  -2.546  10.562  1.00 32.08           H  
ATOM     93 1HH1 ARG A  24       6.993  -0.555  10.821  1.00 32.08           H  
ATOM     94 2HH1 ARG A  24       6.578  -0.002  12.541  1.00 32.08           H  
ATOM     95 1HH2 ARG A  24       3.475  -1.821  12.629  1.00 32.08           H  
ATOM     96 2HH2 ARG A  24       4.638  -0.700  13.538  1.00 32.08           H  
ATOM     97  N   ILE A  25       1.326  -4.656   7.861  1.00 15.86           N  
ATOM     98  CA  ILE A  25       0.947  -6.032   8.153  1.00 15.92           C  
ATOM     99  C   ILE A  25       0.574  -6.741   6.835  1.00 15.12           C  
ATOM    100  O   ILE A  25       0.998  -7.892   6.573  1.00 12.37           O  
ATOM    101  CB  ILE A  25      -0.175  -6.067   9.192  1.00 19.41           C  
ATOM    102  CG1 ILE A  25       0.484  -5.739  10.583  1.00 17.73           C  
ATOM    103  CG2 ILE A  25      -0.843  -7.442   9.303  1.00 16.10           C  
ATOM    104  CD1 ILE A  25      -0.588  -5.588  11.671  1.00 22.19           C  
ATOM    105  HN  ILE A  25       0.712  -3.868   8.244  1.00 16.84           H  
ATOM    106  HA  ILE A  25       1.815  -6.539   8.575  1.00 16.84           H  
ATOM    107  HB  ILE A  25      -0.924  -5.312   8.952  1.00 16.84           H  
ATOM    108 1HG1 ILE A  25       1.160  -6.548  10.858  1.00 16.84           H  
ATOM    109 2HG1 ILE A  25       1.045  -4.808  10.502  1.00 16.84           H  
ATOM    110 1HG2 ILE A  25      -1.630  -7.404  10.056  1.00 16.84           H  
ATOM    111 2HG2 ILE A  25      -0.100  -8.185   9.592  1.00 16.84           H  
ATOM    112 3HG2 ILE A  25      -1.274  -7.716   8.340  1.00 16.84           H  
ATOM    113 1HD1 ILE A  25      -0.110  -5.362  12.624  1.00 16.84           H  
ATOM    114 2HD1 ILE A  25      -1.150  -6.518  11.759  1.00 16.84           H  
ATOM    115 3HD1 ILE A  25      -1.266  -4.778  11.404  1.00 16.84           H  
ATOM    116  N   ASP A  26      -0.288  -6.072   6.092  1.00 14.65           N  
ATOM    117  CA  ASP A  26      -0.674  -6.726   4.797  1.00 15.54           C  
ATOM    118  C   ASP A  26       0.517  -7.003   3.908  1.00 16.57           C  
ATOM    119  O   ASP A  26       0.607  -8.082   3.265  1.00 15.81           O  
ATOM    120  CB  ASP A  26      -1.654  -5.768   4.118  1.00 14.81           C  
ATOM    121  CG  ASP A  26      -2.318  -6.255   2.859  1.00 14.18           C  
ATOM    122  OD1 ASP A  26      -1.681  -6.359   1.808  1.00 17.23           O  
ATOM    123  OD2 ASP A  26      -3.556  -6.465   2.878  1.00 14.67           O  
ATOM    124  HN  ASP A  26      -0.686  -5.125   6.393  1.00 15.82           H  
ATOM    125  HA  ASP A  26      -1.185  -7.665   5.011  1.00 15.82           H  
ATOM    126  HB1 ASP A  26      -2.440  -5.537   4.837  1.00 15.82           H  
ATOM    127  HB2 ASP A  26      -1.107  -4.858   3.871  1.00 15.82           H  
ATOM    128  N   LYS A  27       1.416  -6.013   3.721  1.00 15.83           N  
ATOM    129  CA  LYS A  27       2.602  -6.260   2.924  1.00 16.30           C  
ATOM    130  C   LYS A  27       3.465  -7.364   3.473  1.00 15.18           C  
ATOM    131  O   LYS A  27       4.061  -8.144   2.696  1.00 13.84           O  
ATOM    132  CB  LYS A  27       3.419  -4.953   2.883  1.00 21.34           C  
ATOM    133  CG  LYS A  27       4.694  -4.985   2.068  1.00 29.92           C  
ATOM    134  CD  LYS A  27       5.112  -3.523   1.741  1.00 37.74           C  
ATOM    135  CE  LYS A  27       3.939  -2.782   1.096  1.00 42.77           C  
ATOM    136  NZ  LYS A  27       4.348  -1.477   0.491  1.00 51.51           N1+
ATOM    137  HN  LYS A  27       1.254  -5.050   4.159  1.00 27.16           H  
ATOM    138  HA  LYS A  27       2.299  -6.519   1.910  1.00 27.16           H  
ATOM    139  HB1 LYS A  27       2.779  -4.174   2.468  1.00 27.16           H  
ATOM    140  HB2 LYS A  27       3.686  -4.696   3.908  1.00 27.16           H  
ATOM    141  HG1 LYS A  27       5.483  -5.473   2.640  1.00 27.16           H  
ATOM    142  HG2 LYS A  27       4.524  -5.534   1.142  1.00 27.16           H  
ATOM    143  HD1 LYS A  27       5.400  -3.014   2.661  1.00 27.16           H  
ATOM    144  HD2 LYS A  27       5.956  -3.533   1.052  1.00 27.16           H  
ATOM    145  HE1 LYS A  27       3.515  -3.412   0.314  1.00 27.16           H  
ATOM    146  HE2 LYS A  27       3.184  -2.592   1.859  1.00 27.16           H  
ATOM    147  HZ1 LYS A  27       3.494  -1.002   0.056  1.00 27.16           H  
ATOM    148  HZ2 LYS A  27       5.084  -1.649  -0.266  1.00 27.16           H  
ATOM    149  HZ3 LYS A  27       4.759  -0.845   1.250  1.00 27.16           H  
ATOM    150  N   GLN A  28       3.542  -7.479   4.823  1.00 14.46           N  
ATOM    151  CA  GLN A  28       4.417  -8.517   5.400  1.00 13.39           C  
ATOM    152  C   GLN A  28       3.829  -9.888   5.105  1.00 12.77           C  
ATOM    153  O   GLN A  28       4.566 -10.842   4.832  1.00 11.88           O  
ATOM    154  CB  GLN A  28       4.556  -8.312   6.914  1.00 14.17           C  
ATOM    155  CG  GLN A  28       5.500  -9.310   7.605  1.00 15.68           C  
ATOM    156  CD  GLN A  28       6.944  -8.870   7.475  1.00 21.16           C  
ATOM    157  OE1 GLN A  28       7.866  -9.590   7.886  1.00 21.30           O  
ATOM    158  NE2 GLN A  28       7.162  -7.705   6.920  1.00 15.53           N  
ATOM    159  HN  GLN A  28       2.978  -6.828   5.458  1.00 15.59           H  
ATOM    160  HA  GLN A  28       5.403  -8.447   4.940  1.00 15.59           H  
ATOM    161  HB1 GLN A  28       4.937  -7.306   7.088  1.00 15.59           H  
ATOM    162  HB2 GLN A  28       3.568  -8.410   7.364  1.00 15.59           H  
ATOM    163  HG1 GLN A  28       5.240  -9.373   8.662  1.00 15.59           H  
ATOM    164  HG2 GLN A  28       5.383 -10.290   7.142  1.00 15.59           H  
ATOM    165 1HE2 GLN A  28       6.339  -7.111   6.582  1.00 15.59           H  
ATOM    166 2HE2 GLN A  28       8.164  -7.347   6.804  1.00 15.59           H  
ATOM    167  N   ILE A  29       2.504 -10.040   5.211  1.00 11.71           N  
ATOM    168  CA  ILE A  29       1.882 -11.353   4.918  1.00 11.46           C  
ATOM    169  C   ILE A  29       2.093 -11.711   3.444  1.00 10.42           C  
ATOM    170  O   ILE A  29       2.425 -12.852   3.081  1.00  8.91           O  
ATOM    171  CB  ILE A  29       0.394 -11.329   5.262  1.00 12.91           C  
ATOM    172  CG1 ILE A  29       0.251 -11.308   6.802  1.00 13.26           C  
ATOM    173  CG2 ILE A  29      -0.362 -12.544   4.663  1.00 12.55           C  
ATOM    174  CD1 ILE A  29      -1.205 -10.918   7.200  1.00 16.45           C  
ATOM    175  HN  ILE A  29       1.893  -9.213   5.507  1.00 12.21           H  
ATOM    176  HA  ILE A  29       2.368 -12.111   5.532  1.00 12.21           H  
ATOM    177  HB  ILE A  29      -0.042 -10.415   4.859  1.00 12.21           H  
ATOM    178 1HG1 ILE A  29       0.480 -12.297   7.199  1.00 12.21           H  
ATOM    179 2HG1 ILE A  29       0.946 -10.579   7.218  1.00 12.21           H  
ATOM    180 1HG2 ILE A  29      -1.416 -12.486   4.933  1.00 12.21           H  
ATOM    181 2HG2 ILE A  29       0.063 -13.467   5.057  1.00 12.21           H  
ATOM    182 3HG2 ILE A  29      -0.264 -12.534   3.577  1.00 12.21           H  
ATOM    183 1HD1 ILE A  29      -1.295 -10.906   8.286  1.00 12.21           H  
ATOM    184 2HD1 ILE A  29      -1.903 -11.646   6.786  1.00 12.21           H  
ATOM    185 3HD1 ILE A  29      -1.437  -9.928   6.806  1.00 12.21           H  
ATOM    186  N   ARG A  30       1.877 -10.737   2.569  1.00 11.43           N  
ATOM    187  CA  ARG A  30       2.056 -10.988   1.124  1.00 12.51           C  
ATOM    188  C   ARG A  30       3.494 -11.455   0.858  1.00 12.79           C  
ATOM    189  O   ARG A  30       3.785 -12.379   0.088  1.00 13.62           O  
ATOM    190  CB  ARG A  30       1.721  -9.732   0.333  1.00  9.00           C  
ATOM    191  CG  ARG A  30       0.216  -9.357   0.441  1.00  9.44           C  
ATOM    192  CD  ARG A  30      -0.042  -8.277  -0.631  1.00 11.78           C  
ATOM    193  NE  ARG A  30      -1.436  -7.818  -0.592  1.00 13.27           N  
ATOM    194  CZ  ARG A  30      -2.136  -7.880  -1.736  1.00 17.05           C  
ATOM    195  NH1 ARG A  30      -1.484  -8.359  -2.790  1.00 15.80           N  
ATOM    196  NH2 ARG A  30      -3.392  -7.493  -1.731  1.00 17.64           N  
ATOM    197  HN  ARG A  30       1.573  -9.769   2.910  1.00 14.84           H  
ATOM    198  HA  ARG A  30       1.372 -11.781   0.822  1.00 14.84           H  
ATOM    199  HB1 ARG A  30       2.318  -8.905   0.718  1.00 14.84           H  
ATOM    200  HB2 ARG A  30       1.967  -9.901  -0.715  1.00 14.84           H  
ATOM    201  HG1 ARG A  30      -0.405 -10.232   0.251  1.00 14.85           H  
ATOM    202  HG2 ARG A  30      -0.004  -8.963   1.433  1.00 14.85           H  
ATOM    203  HD1 ARG A  30       0.618  -7.429  -0.448  1.00 14.85           H  
ATOM    204  HD2 ARG A  30       0.168  -8.695  -1.615  1.00 14.85           H  
ATOM    205  HE  ARG A  30      -1.876  -7.449   0.311  1.00 14.85           H  
ATOM    206 1HH1 ARG A  30      -0.464  -8.666  -2.694  1.00 14.85           H  
ATOM    207 2HH1 ARG A  30      -1.979  -8.437  -3.735  1.00 14.85           H  
ATOM    208 1HH2 ARG A  30      -3.838  -7.137  -0.826  1.00 14.85           H  
ATOM    209 2HH2 ARG A  30      -3.968  -7.534  -2.632  1.00 14.85           H  
ATOM    210  N   TYR A  31       4.428 -10.825   1.526  1.00 13.86           N  
ATOM    211  CA  TYR A  31       5.874 -11.173   1.378  1.00 13.56           C  
ATOM    212  C   TYR A  31       6.116 -12.591   1.767  1.00 13.02           C  
ATOM    213  O   TYR A  31       6.750 -13.428   1.125  1.00 11.55           O  
ATOM    214  CB  TYR A  31       6.665 -10.151   2.192  1.00 13.77           C  
ATOM    215  CG  TYR A  31       8.169 -10.267   2.186  1.00 14.84           C  
ATOM    216  CD1 TYR A  31       8.873  -9.850   1.042  1.00 19.22           C  
ATOM    217  CD2 TYR A  31       8.901 -10.841   3.229  1.00 17.15           C  
ATOM    218  CE1 TYR A  31      10.263  -9.955   0.990  1.00 16.70           C  
ATOM    219  CE2 TYR A  31      10.297 -10.895   3.188  1.00 17.30           C  
ATOM    220  CZ  TYR A  31      10.950 -10.435   2.071  1.00 18.88           C  
ATOM    221  OH  TYR A  31      12.344 -10.480   1.947  1.00 18.79           O  
ATOM    222  HN  TYR A  31       4.148 -10.039   2.196  1.00 15.72           H  
ATOM    223  HA  TYR A  31       6.146 -11.057   0.329  1.00 15.72           H  
ATOM    224  HB1 TYR A  31       6.413  -9.163   1.808  1.00 15.72           H  
ATOM    225  HB2 TYR A  31       6.336 -10.234   3.228  1.00 15.72           H  
ATOM    226  HD1 TYR A  31       8.329  -9.442   0.190  1.00 15.72           H  
ATOM    227  HD2 TYR A  31       8.374 -11.254   4.089  1.00 15.72           H  
ATOM    228  HE1 TYR A  31      10.800  -9.655   0.090  1.00 15.72           H  
ATOM    229  HE2 TYR A  31      10.860 -11.297   4.031  1.00 15.72           H  
ATOM    230  HH  TYR A  31      12.604 -11.100   1.140  1.00 15.72           H  
ATOM    231  N   ILE A  32       5.636 -12.958   2.990  1.00 12.83           N  
ATOM    232  CA  ILE A  32       5.783 -14.318   3.450  1.00 10.44           C  
ATOM    233  C   ILE A  32       5.078 -15.323   2.525  1.00 12.77           C  
ATOM    234  O   ILE A  32       5.608 -16.411   2.313  1.00 11.83           O  
ATOM    235  CB  ILE A  32       5.247 -14.456   4.884  1.00 13.36           C  
ATOM    236  CG1 ILE A  32       6.117 -13.502   5.780  1.00 14.23           C  
ATOM    237  CG2 ILE A  32       5.269 -15.913   5.344  1.00 11.90           C  
ATOM    238  CD1 ILE A  32       5.404 -13.343   7.145  1.00 13.65           C  
ATOM    239  HN  ILE A  32       5.149 -12.235   3.610  1.00 12.63           H  
ATOM    240  HA  ILE A  32       6.846 -14.558   3.462  1.00 12.63           H  
ATOM    241  HB  ILE A  32       4.216 -14.103   4.903  1.00 12.63           H  
ATOM    242 1HG1 ILE A  32       7.106 -13.935   5.928  1.00 12.63           H  
ATOM    243 2HG1 ILE A  32       6.214 -12.529   5.298  1.00 12.63           H  
ATOM    244 1HG2 ILE A  32       4.884 -15.979   6.362  1.00 12.63           H  
ATOM    245 2HG2 ILE A  32       6.292 -16.287   5.318  1.00 12.63           H  
ATOM    246 3HG2 ILE A  32       4.646 -16.513   4.681  1.00 12.63           H  
ATOM    247 1HD1 ILE A  32       5.989 -12.684   7.786  1.00 12.63           H  
ATOM    248 2HD1 ILE A  32       5.306 -14.319   7.620  1.00 12.63           H  
ATOM    249 3HD1 ILE A  32       4.414 -12.914   6.991  1.00 12.63           H  
ATOM    250  N   LEU A  33       3.886 -14.953   2.030  1.00 10.75           N  
ATOM    251  CA  LEU A  33       3.244 -15.910   1.091  1.00 10.99           C  
ATOM    252  C   LEU A  33       4.099 -16.140  -0.136  1.00 12.75           C  
ATOM    253  O   LEU A  33       4.088 -17.234  -0.687  1.00 11.66           O  
ATOM    254  CB  LEU A  33       1.869 -15.269   0.708  1.00 10.21           C  
ATOM    255  CG  LEU A  33       0.834 -15.616   1.854  1.00 11.68           C  
ATOM    256  CD1 LEU A  33      -0.348 -14.669   1.721  1.00 12.48           C  
ATOM    257  CD2 LEU A  33       0.415 -17.097   1.788  1.00 11.14           C  
ATOM    258  HN  LEU A  33       3.426 -14.024   2.296  1.00 11.46           H  
ATOM    259  HA  LEU A  33       3.074 -16.859   1.599  1.00 11.46           H  
ATOM    260  HB1 LEU A  33       1.976 -14.188   0.621  1.00 11.46           H  
ATOM    261  HB2 LEU A  33       1.522 -15.678  -0.241  1.00 11.46           H  
ATOM    262  HG  LEU A  33       1.313 -15.436   2.817  1.00 11.46           H  
ATOM    263 1HD1 LEU A  33      -1.078 -14.887   2.500  1.00 11.46           H  
ATOM    264 2HD1 LEU A  33      -0.811 -14.800   0.743  1.00 11.46           H  
ATOM    265 3HD1 LEU A  33      -0.003 -13.640   1.824  1.00 11.46           H  
ATOM    266 1HD2 LEU A  33      -0.296 -17.310   2.586  1.00 11.46           H  
ATOM    267 2HD2 LEU A  33       1.295 -17.730   1.908  1.00 11.46           H  
ATOM    268 3HD2 LEU A  33      -0.050 -17.301   0.823  1.00 11.46           H  
ATOM    269  N   ASP A  34       4.714 -15.053  -0.646  1.00 11.90           N  
ATOM    270  CA  ASP A  34       5.584 -15.246  -1.815  1.00 13.67           C  
ATOM    271  C   ASP A  34       6.769 -16.154  -1.463  1.00 13.16           C  
ATOM    272  O   ASP A  34       7.175 -17.011  -2.281  1.00 12.53           O  
ATOM    273  CB  ASP A  34       6.084 -13.864  -2.290  1.00 13.51           C  
ATOM    274  CG  ASP A  34       4.947 -13.140  -3.035  1.00 21.89           C  
ATOM    275  OD1 ASP A  34       4.045 -13.814  -3.577  1.00 19.50           O  
ATOM    276  OD2 ASP A  34       5.040 -11.931  -3.168  1.00 17.76           O  
ATOM    277  HN  ASP A  34       4.573 -14.084  -0.215  1.00 15.49           H  
ATOM    278  HA  ASP A  34       5.007 -15.709  -2.615  1.00 15.49           H  
ATOM    279  HB1 ASP A  34       6.389 -13.271  -1.428  1.00 15.49           H  
ATOM    280  HB2 ASP A  34       6.933 -13.995  -2.961  1.00 15.49           H  
ATOM    281  N   GLY A  35       7.283 -16.092  -0.248  1.00 12.45           N  
ATOM    282  CA  GLY A  35       8.362 -16.946   0.264  1.00 11.27           C  
ATOM    283  C   GLY A  35       7.890 -18.393   0.365  1.00 13.67           C  
ATOM    284  O   GLY A  35       8.579 -19.319  -0.081  1.00 13.73           O  
ATOM    285  HN  GLY A  35       6.880 -15.359   0.419  1.00 12.78           H  
ATOM    286  HA1 GLY A  35       9.215 -16.893  -0.413  1.00 12.78           H  
ATOM    287  HA2 GLY A  35       8.660 -16.595   1.252  1.00 12.78           H  
ATOM    288  N   ILE A  36       6.691 -18.594   0.891  1.00 11.40           N  
ATOM    289  CA  ILE A  36       6.113 -19.957   0.936  1.00 13.94           C  
ATOM    290  C   ILE A  36       5.956 -20.499  -0.472  1.00 14.93           C  
ATOM    291  O   ILE A  36       6.207 -21.719  -0.711  1.00 14.31           O  
ATOM    292  CB  ILE A  36       4.746 -19.863   1.669  1.00 13.03           C  
ATOM    293  CG1 ILE A  36       5.044 -19.496   3.153  1.00 16.00           C  
ATOM    294  CG2 ILE A  36       4.003 -21.220   1.633  1.00 14.56           C  
ATOM    295  CD1 ILE A  36       3.715 -19.029   3.781  1.00 19.21           C  
ATOM    296  HN  ILE A  36       6.137 -17.768   1.285  1.00 14.67           H  
ATOM    297  HA  ILE A  36       6.778 -20.611   1.500  1.00 14.67           H  
ATOM    298  HB  ILE A  36       4.130 -19.089   1.211  1.00 14.67           H  
ATOM    299 1HG1 ILE A  36       5.422 -20.369   3.685  1.00 14.67           H  
ATOM    300 2HG1 ILE A  36       5.781 -18.694   3.199  1.00 14.67           H  
ATOM    301 1HG2 ILE A  36       3.050 -21.127   2.153  1.00 14.67           H  
ATOM    302 2HG2 ILE A  36       4.611 -21.981   2.123  1.00 14.67           H  
ATOM    303 3HG2 ILE A  36       3.825 -21.510   0.597  1.00 14.67           H  
ATOM    304 1HD1 ILE A  36       3.880 -18.761   4.825  1.00 14.67           H  
ATOM    305 2HD1 ILE A  36       2.983 -19.835   3.724  1.00 14.67           H  
ATOM    306 3HD1 ILE A  36       3.342 -18.161   3.238  1.00 14.67           H  
ATOM    307  N   SER A  37       5.478 -19.638  -1.387  1.00 14.57           N  
ATOM    308  CA  SER A  37       5.264 -20.130  -2.774  1.00 16.45           C  
ATOM    309  C   SER A  37       6.571 -20.542  -3.424  1.00 17.01           C  
ATOM    310  O   SER A  37       6.635 -21.618  -4.113  1.00 17.48           O  
ATOM    311  CB  SER A  37       4.495 -19.031  -3.567  1.00 14.81           C  
ATOM    312  OG  SER A  37       4.485 -19.354  -4.947  1.00 22.83           O  
ATOM    313  HN  SER A  37       5.257 -18.625  -1.124  1.00 17.19           H  
ATOM    314  HA  SER A  37       4.625 -21.012  -2.721  1.00 17.19           H  
ATOM    315  HB1 SER A  37       3.470 -18.972  -3.202  1.00 17.19           H  
ATOM    316  HB2 SER A  37       4.988 -18.070  -3.424  1.00 17.19           H  
ATOM    317  HG  SER A  37       5.472 -19.411  -5.301  1.00 17.19           H  
ATOM    318  N   ALA A  38       7.670 -19.920  -3.079  1.00 17.37           N  
ATOM    319  CA  ALA A  38       9.005 -20.327  -3.611  1.00 19.52           C  
ATOM    320  C   ALA A  38       9.470 -21.621  -2.981  1.00 19.68           C  
ATOM    321  O   ALA A  38       9.933 -22.566  -3.691  1.00 19.18           O  
ATOM    322  CB  ALA A  38      10.023 -19.234  -3.295  1.00 17.14           C  
ATOM    323  HN  ALA A  38       7.610 -19.098  -2.397  1.00 18.58           H  
ATOM    324  HA  ALA A  38       8.938 -20.456  -4.691  1.00 18.58           H  
ATOM    325  HB1 ALA A  38      11.000 -19.524  -3.681  1.00 18.58           H  
ATOM    326  HB2 ALA A  38      10.085 -19.096  -2.216  1.00 18.58           H  
ATOM    327  HB3 ALA A  38       9.711 -18.300  -3.763  1.00 18.58           H  
ATOM    328  N   LEU A  39       9.199 -21.823  -1.691  1.00 18.37           N  
ATOM    329  CA  LEU A  39       9.582 -23.080  -1.054  1.00 19.55           C  
ATOM    330  C   LEU A  39       8.694 -24.223  -1.565  1.00 21.30           C  
ATOM    331  O   LEU A  39       9.217 -25.333  -1.736  1.00 20.26           O  
ATOM    332  CB  LEU A  39       9.459 -23.035   0.481  1.00 19.35           C  
ATOM    333  CG  LEU A  39      10.460 -22.112   1.183  1.00 18.69           C  
ATOM    334  CD1 LEU A  39      10.186 -22.042   2.672  1.00 19.79           C  
ATOM    335  CD2 LEU A  39      11.869 -22.626   0.908  1.00 19.23           C  
ATOM    336  HN  LEU A  39       8.701 -21.065  -1.123  1.00 19.57           H  
ATOM    337  HA  LEU A  39      10.617 -23.301  -1.314  1.00 19.57           H  
ATOM    338  HB1 LEU A  39       8.454 -22.695   0.730  1.00 19.57           H  
ATOM    339  HB2 LEU A  39       9.606 -24.046   0.862  1.00 19.57           H  
ATOM    340  HG  LEU A  39      10.365 -21.111   0.763  1.00 19.57           H  
ATOM    341 1HD1 LEU A  39      10.911 -21.380   3.145  1.00 19.57           H  
ATOM    342 2HD1 LEU A  39      10.269 -23.039   3.104  1.00 19.57           H  
ATOM    343 3HD1 LEU A  39       9.180 -21.656   2.839  1.00 19.57           H  
ATOM    344 1HD2 LEU A  39      12.595 -21.980   1.401  1.00 19.57           H  
ATOM    345 2HD2 LEU A  39      12.053 -22.625  -0.166  1.00 19.57           H  
ATOM    346 3HD2 LEU A  39      11.967 -23.641   1.292  1.00 19.57           H  
ATOM    347  N   ARG A  40       7.438 -23.935  -1.792  1.00 17.75           N  
ATOM    348  CA  ARG A  40       6.503 -24.960  -2.287  1.00 20.20           C  
ATOM    349  C   ARG A  40       6.936 -25.407  -3.683  1.00 22.90           C  
ATOM    350  O   ARG A  40       7.021 -26.621  -3.937  1.00 22.75           O  
ATOM    351  CB  ARG A  40       5.095 -24.350  -2.385  1.00 23.85           C  
ATOM    352  CG  ARG A  40       4.150 -25.204  -3.205  1.00 25.98           C  
ATOM    353  CD  ARG A  40       2.791 -24.549  -3.404  1.00 30.34           C  
ATOM    354  NE  ARG A  40       1.904 -25.557  -4.025  1.00 32.83           N  
ATOM    355  CZ  ARG A  40       1.753 -25.682  -5.332  1.00 37.00           C  
ATOM    356  NH1 ARG A  40       2.301 -24.777  -6.138  1.00 33.62           N  
ATOM    357  NH2 ARG A  40       1.001 -26.667  -5.831  1.00 35.99           N  
ATOM    358  HN  ARG A  40       7.085 -22.940  -1.616  1.00 27.56           H  
ATOM    359  HA  ARG A  40       6.493 -25.813  -1.609  1.00 27.56           H  
ATOM    360  HB1 ARG A  40       4.688 -24.246  -1.379  1.00 27.56           H  
ATOM    361  HB2 ARG A  40       5.171 -23.367  -2.850  1.00 27.56           H  
ATOM    362  HG1 ARG A  40       4.599 -25.380  -4.183  1.00 27.56           H  
ATOM    363  HG2 ARG A  40       4.007 -26.156  -2.693  1.00 27.56           H  
ATOM    364  HD1 ARG A  40       2.384 -24.235  -2.443  1.00 27.56           H  
ATOM    365  HD2 ARG A  40       2.887 -23.683  -4.059  1.00 27.56           H  
ATOM    366  HE  ARG A  40       1.358 -26.217  -3.384  1.00 27.56           H  
ATOM    367 1HH1 ARG A  40       2.856 -23.960  -5.726  1.00 27.56           H  
ATOM    368 2HH1 ARG A  40       2.187 -24.866  -7.198  1.00 27.56           H  
ATOM    369 1HH2 ARG A  40       0.518 -27.358  -5.172  1.00 27.56           H  
ATOM    370 2HH2 ARG A  40       0.881 -26.765  -6.890  1.00 27.56           H  
ATOM    371  N   LYS A  41       7.248 -24.431  -4.540  1.00 22.98           N  
ATOM    372  CA  LYS A  41       7.713 -24.845  -5.892  1.00 26.57           C  
ATOM    373  C   LYS A  41       8.915 -25.787  -5.804  1.00 28.65           C  
ATOM    374  O   LYS A  41       9.039 -26.783  -6.545  1.00 30.03           O  
ATOM    375  CB  LYS A  41       8.114 -23.586  -6.641  1.00 29.43           C  
ATOM    376  CG  LYS A  41       8.274 -23.760  -8.146  1.00 35.30           C  
ATOM    377  CD  LYS A  41       8.621 -22.406  -8.769  1.00 37.51           C  
ATOM    378  CE  LYS A  41      10.132 -22.211  -8.722  1.00 41.61           C  
ATOM    379  NZ  LYS A  41      10.582 -21.236  -9.760  1.00 46.22           N1+
ATOM    380  HN  LYS A  41       7.167 -23.399  -4.267  1.00 33.14           H  
ATOM    381  HA  LYS A  41       6.899 -25.341  -6.421  1.00 33.14           H  
ATOM    382  HB1 LYS A  41       7.348 -22.830  -6.467  1.00 33.14           H  
ATOM    383  HB2 LYS A  41       9.065 -23.240  -6.237  1.00 33.14           H  
ATOM    384  HG1 LYS A  41       9.075 -24.471  -8.349  1.00 33.14           H  
ATOM    385  HG2 LYS A  41       7.342 -24.130  -8.572  1.00 33.14           H  
ATOM    386  HD1 LYS A  41       8.282 -22.383  -9.805  1.00 33.14           H  
ATOM    387  HD2 LYS A  41       8.132 -21.610  -8.208  1.00 33.14           H  
ATOM    388  HE1 LYS A  41      10.412 -21.837  -7.737  1.00 33.14           H  
ATOM    389  HE2 LYS A  41      10.620 -23.169  -8.899  1.00 33.14           H  
ATOM    390  HZ1 LYS A  41      11.644 -21.119  -9.704  1.00 33.14           H  
ATOM    391  HZ2 LYS A  41      10.110 -20.291  -9.590  1.00 33.14           H  
ATOM    392  HZ3 LYS A  41      10.315 -21.599 -10.731  1.00 33.14           H  
ATOM    393  N   GLU A  42       9.885 -25.442  -4.983  1.00 28.40           N  
ATOM    394  CA  GLU A  42      11.078 -26.221  -4.820  1.00 30.75           C  
ATOM    395  C   GLU A  42      10.783 -27.644  -4.354  1.00 30.46           C  
ATOM    396  O   GLU A  42      11.272 -28.598  -4.969  1.00 29.91           O  
ATOM    397  CB  GLU A  42      12.062 -25.596  -3.815  1.00 31.06           C  
ATOM    398  CG  GLU A  42      13.302 -26.521  -3.737  1.00 37.52           C  
ATOM    399  CD  GLU A  42      14.424 -25.806  -3.023  1.00 40.23           C  
ATOM    400  OE1 GLU A  42      14.390 -24.554  -3.061  1.00 41.21           O  
ATOM    401  OE2 GLU A  42      15.263 -26.478  -2.403  1.00 44.43           O  
ATOM    402  HN  GLU A  42       9.779 -24.542  -4.413  1.00 34.89           H  
ATOM    403  HA  GLU A  42      11.577 -26.280  -5.787  1.00 34.89           H  
ATOM    404  HB1 GLU A  42      12.359 -24.604  -4.154  1.00 34.89           H  
ATOM    405  HB2 GLU A  42      11.593 -25.520  -2.834  1.00 34.89           H  
ATOM    406  HG1 GLU A  42      13.044 -27.428  -3.190  1.00 34.89           H  
ATOM    407  HG2 GLU A  42      13.623 -26.783  -4.745  1.00 34.89           H  
ATOM    408  N   THR A  43      10.104 -27.786  -3.219  1.00 29.44           N  
ATOM    409  CA  THR A  43       9.921 -29.146  -2.683  1.00 29.64           C  
ATOM    410  C   THR A  43       8.995 -29.938  -3.593  1.00 30.47           C  
ATOM    411  O   THR A  43       9.229 -31.145  -3.837  1.00 29.93           O  
ATOM    412  CB  THR A  43       9.433 -29.083  -1.222  1.00 32.24           C  
ATOM    413  OG1 THR A  43       9.291 -30.422  -0.686  1.00 31.06           O  
ATOM    414  CG2 THR A  43       8.101 -28.373  -1.148  1.00 27.14           C  
ATOM    415  HN  THR A  43       9.702 -26.936  -2.709  1.00 29.99           H  
ATOM    416  HA  THR A  43      10.893 -29.639  -2.688  1.00 29.99           H  
ATOM    417  HB  THR A  43      10.163 -28.535  -0.625  1.00 29.99           H  
ATOM    418  HG1 THR A  43       8.593 -30.957  -1.259  1.00 29.99           H  
ATOM    419 1HG2 THR A  43       7.766 -28.335  -0.111  1.00 29.99           H  
ATOM    420 2HG2 THR A  43       7.367 -28.913  -1.746  1.00 29.99           H  
ATOM    421 3HG2 THR A  43       8.207 -27.359  -1.533  1.00 29.99           H  
ATOM    422  N   CYS A  44       7.942 -29.328  -4.097  1.00 29.88           N  
ATOM    423  CA  CYS A  44       6.986 -29.956  -4.984  1.00 32.38           C  
ATOM    424  C   CYS A  44       7.636 -30.362  -6.308  1.00 32.19           C  
ATOM    425  O   CYS A  44       7.331 -31.464  -6.772  1.00 31.96           O  
ATOM    426  CB  CYS A  44       5.757 -29.115  -5.290  1.00 37.09           C  
ATOM    427  SG  CYS A  44       4.751 -28.698  -3.811  1.00 40.93           S  
ATOM    428  HN  CYS A  44       7.783 -28.303  -3.834  1.00 34.07           H  
ATOM    429  HA  CYS A  44       6.642 -30.869  -4.497  1.00 34.07           H  
ATOM    430  HB1 CYS A  44       6.085 -28.185  -5.755  1.00 34.07           H  
ATOM    431  HB2 CYS A  44       5.128 -29.668  -5.987  1.00 34.07           H  
ATOM    432  N   ASN A  45       8.628 -29.619  -6.807  1.00 32.63           N  
ATOM    433  CA  ASN A  45       9.260 -30.095  -8.045  1.00 34.25           C  
ATOM    434  C   ASN A  45      10.039 -31.382  -7.730  1.00 34.89           C  
ATOM    435  O   ASN A  45      10.234 -32.174  -8.664  1.00 35.67           O  
ATOM    436  CB  ASN A  45      10.220 -29.112  -8.667  1.00 38.46           C  
ATOM    437  CG  ASN A  45       9.690 -27.811  -9.177  1.00 42.12           C  
ATOM    438  OD1 ASN A  45       8.483 -27.616  -9.366  1.00 48.74           O  
ATOM    439  ND2 ASN A  45      10.595 -26.847  -9.413  1.00 45.44           N  
ATOM    440  HN  ASN A  45       8.948 -28.718  -6.327  1.00 39.02           H  
ATOM    441  HA  ASN A  45       8.479 -30.327  -8.769  1.00 39.02           H  
ATOM    442  HB1 ASN A  45      10.972 -28.878  -7.913  1.00 39.02           H  
ATOM    443  HB2 ASN A  45      10.694 -29.617  -9.509  1.00 39.02           H  
ATOM    444 1HD2 ASN A  45      11.634 -27.033  -9.235  1.00 39.02           H  
ATOM    445 2HD2 ASN A  45      10.277 -25.893  -9.779  1.00 39.02           H  
ATOM    446  N   LYS A  46      10.568 -31.528  -6.512  1.00 33.53           N  
ATOM    447  CA  LYS A  46      11.307 -32.712  -6.146  1.00 33.10           C  
ATOM    448  C   LYS A  46      10.460 -33.890  -5.664  1.00 32.71           C  
ATOM    449  O   LYS A  46      10.853 -35.036  -5.907  1.00 30.73           O  
ATOM    450  CB  LYS A  46      12.338 -32.420  -5.034  1.00 37.48           C  
ATOM    451  CG  LYS A  46      13.356 -31.364  -5.429  1.00 41.04           C  
ATOM    452  CD  LYS A  46      14.329 -31.050  -4.305  1.00 42.73           C  
ATOM    453  CE  LYS A  46      14.818 -29.610  -4.409  1.00 47.35           C  
ATOM    454  NZ  LYS A  46      15.849 -29.435  -5.474  1.00 46.75           N1+
ATOM    455  HN  LYS A  46      10.441 -30.748  -5.791  1.00 38.38           H  
ATOM    456  HA  LYS A  46      11.858 -33.042  -7.027  1.00 38.38           H  
ATOM    457  HB1 LYS A  46      11.805 -32.074  -4.149  1.00 38.38           H  
ATOM    458  HB2 LYS A  46      12.868 -33.343  -4.801  1.00 38.38           H  
ATOM    459  HG1 LYS A  46      13.920 -31.725  -6.289  1.00 38.38           H  
ATOM    460  HG2 LYS A  46      12.826 -30.450  -5.699  1.00 38.38           H  
ATOM    461  HD1 LYS A  46      13.828 -31.190  -3.347  1.00 38.38           H  
ATOM    462  HD2 LYS A  46      15.183 -31.724  -4.371  1.00 38.38           H  
ATOM    463  HE1 LYS A  46      13.968 -28.967  -4.636  1.00 38.38           H  
ATOM    464  HE2 LYS A  46      15.250 -29.317  -3.452  1.00 38.38           H  
ATOM    465  HZ1 LYS A  46      16.159 -28.411  -5.507  1.00 38.38           H  
ATOM    466  HZ2 LYS A  46      15.435 -29.712  -6.421  1.00 38.38           H  
ATOM    467  HZ3 LYS A  46      16.694 -30.056  -5.259  1.00 38.38           H  
ATOM    468  N   SER A  47       9.461 -33.693  -4.785  1.00 29.80           N  
ATOM    469  CA  SER A  47       8.743 -34.872  -4.270  1.00 29.26           C  
ATOM    470  C   SER A  47       7.543 -35.235  -5.131  1.00 28.84           C  
ATOM    471  O   SER A  47       6.948 -36.319  -4.977  1.00 29.12           O  
ATOM    472  CB  SER A  47       8.257 -34.535  -2.834  1.00 27.00           C  
ATOM    473  OG  SER A  47       7.254 -33.516  -3.062  1.00 24.64           O  
ATOM    474  HN  SER A  47       9.195 -32.706  -4.468  1.00 28.11           H  
ATOM    475  HA  SER A  47       9.426 -35.720  -4.229  1.00 28.11           H  
ATOM    476  HB1 SER A  47       7.823 -35.411  -2.351  1.00 28.11           H  
ATOM    477  HB2 SER A  47       9.074 -34.151  -2.224  1.00 28.11           H  
ATOM    478  HG  SER A  47       7.694 -32.693  -3.543  1.00 28.11           H  
ATOM    479  N   ASN A  48       6.986 -34.292  -5.868  1.00 28.57           N  
ATOM    480  CA  ASN A  48       5.798 -34.530  -6.695  1.00 29.45           C  
ATOM    481  C   ASN A  48       4.548 -34.788  -5.890  1.00 30.57           C  
ATOM    482  O   ASN A  48       3.582 -35.406  -6.375  1.00 30.39           O  
ATOM    483  CB  ASN A  48       6.100 -35.739  -7.614  1.00 31.47           C  
ATOM    484  CG  ASN A  48       7.012 -35.316  -8.769  1.00 33.15           C  
ATOM    485  OD1 ASN A  48       8.145 -35.767  -8.889  1.00 32.01           O  
ATOM    486  ND2 ASN A  48       6.491 -34.434  -9.597  1.00 34.71           N  
ATOM    487  HN  ASN A  48       7.419 -33.314  -5.862  1.00 31.29           H  
ATOM    488  HA  ASN A  48       5.631 -33.653  -7.321  1.00 31.29           H  
ATOM    489  HB1 ASN A  48       6.594 -36.517  -7.033  1.00 31.29           H  
ATOM    490  HB2 ASN A  48       5.164 -36.125  -8.018  1.00 31.29           H  
ATOM    491 1HD2 ASN A  48       5.499 -34.068  -9.434  1.00 31.29           H  
ATOM    492 2HD2 ASN A  48       7.060 -34.083 -10.433  1.00 31.29           H  
ATOM    493  N   MET A  49       4.488 -34.344  -4.638  1.00 30.88           N  
ATOM    494  CA  MET A  49       3.401 -34.620  -3.713  1.00 31.88           C  
ATOM    495  C   MET A  49       2.349 -33.536  -3.650  1.00 34.83           C  
ATOM    496  O   MET A  49       1.497 -33.486  -2.761  1.00 34.12           O  
ATOM    497  CB  MET A  49       4.031 -34.671  -2.283  1.00 28.18           C  
ATOM    498  CG  MET A  49       4.876 -35.959  -2.174  1.00 24.62           C  
ATOM    499  SD  MET A  49       5.596 -35.993  -0.512  1.00 26.06           S  
ATOM    500  CE  MET A  49       6.345 -37.634  -0.494  1.00 24.48           C  
ATOM    501  HN  MET A  49       5.298 -33.740  -4.286  1.00 29.38           H  
ATOM    502  HA  MET A  49       2.939 -35.577  -3.953  1.00 29.38           H  
ATOM    503  HB1 MET A  49       4.666 -33.799  -2.128  1.00 29.38           H  
ATOM    504  HB2 MET A  49       3.241 -34.683  -1.532  1.00 29.38           H  
ATOM    505  HG1 MET A  49       4.243 -36.834  -2.324  1.00 29.38           H  
ATOM    506  HG2 MET A  49       5.668 -35.950  -2.923  1.00 29.38           H  
ATOM    507  HE1 MET A  49       6.829 -37.803   0.468  1.00 29.38           H  
ATOM    508  HE2 MET A  49       7.086 -37.704  -1.290  1.00 29.38           H  
ATOM    509  HE3 MET A  49       5.573 -38.388  -0.649  1.00 29.38           H  
ATOM    510  N   CYS A  50       2.443 -32.582  -4.589  1.00 37.09           N  
ATOM    511  CA  CYS A  50       1.479 -31.489  -4.513  1.00 41.14           C  
ATOM    512  C   CYS A  50       0.556 -31.414  -5.711  1.00 43.54           C  
ATOM    513  O   CYS A  50       0.913 -31.806  -6.811  1.00 44.69           O  
ATOM    514  CB  CYS A  50       2.231 -30.156  -4.396  1.00 40.95           C  
ATOM    515  SG  CYS A  50       3.757 -30.422  -3.427  1.00 41.70           S  
ATOM    516  HN  CYS A  50       3.188 -32.621  -5.356  1.00 41.52           H  
ATOM    517  HA  CYS A  50       0.873 -31.624  -3.617  1.00 41.52           H  
ATOM    518  HB1 CYS A  50       2.488 -29.792  -5.391  1.00 41.52           H  
ATOM    519  HB2 CYS A  50       1.601 -29.423  -3.892  1.00 41.52           H  
ATOM    520  N   GLU A  51      -0.604 -30.863  -5.439  1.00 46.47           N  
ATOM    521  CA  GLU A  51      -1.645 -30.596  -6.399  1.00 49.77           C  
ATOM    522  C   GLU A  51      -3.007 -30.395  -5.754  1.00 50.54           C  
ATOM    523  O   GLU A  51      -3.328 -29.242  -5.401  1.00 52.03           O  
ATOM    524  CB  GLU A  51      -1.661 -31.590  -7.563  1.00 53.41           C  
ATOM    525  CG  GLU A  51      -1.075 -30.964  -8.852  1.00 57.68           C  
ATOM    526  CD  GLU A  51      -1.362 -29.466  -8.891  1.00 61.45           C  
ATOM    527  OE1 GLU A  51      -2.564 -29.128  -9.004  1.00 64.12           O  
ATOM    528  OE2 GLU A  51      -0.415 -28.667  -8.734  1.00 63.34           O  
ATOM    529  HN  GLU A  51      -0.792 -30.590  -4.422  1.00 55.42           H  
ATOM    530  HA  GLU A  51      -1.390 -29.634  -6.843  1.00 55.42           H  
ATOM    531  HB1 GLU A  51      -1.067 -32.463  -7.292  1.00 55.42           H  
ATOM    532  HB2 GLU A  51      -2.690 -31.895  -7.754  1.00 55.42           H  
ATOM    533  HG1 GLU A  51       0.003 -31.124  -8.871  1.00 55.42           H  
ATOM    534  HG2 GLU A  51      -1.529 -31.440  -9.721  1.00 55.42           H  
ATOM    535  N   ASN A  61      -2.891 -36.284  13.452  1.00 48.66           N  
ATOM    536  CA  ASN A  61      -1.812 -36.213  12.455  1.00 47.69           C  
ATOM    537  C   ASN A  61      -0.815 -35.159  12.893  1.00 47.27           C  
ATOM    538  O   ASN A  61      -0.562 -35.002  14.108  1.00 47.58           O  
ATOM    539  CB  ASN A  61      -2.421 -35.885  11.105  1.00 46.84           C  
ATOM    540  HN  ASN A  61      -3.375 -35.333  13.522  1.00 47.61           H  
ATOM    541  HA  ASN A  61      -1.309 -37.179  12.407  1.00 47.61           H  
ATOM    542  HB1 ASN A  61      -1.627 -35.849  10.349  1.00 47.61           H  
ATOM    543  HB2 ASN A  61      -2.942 -34.949  11.141  1.00 47.61           H  
ATOM    544  CG  ASN A  61      -2.293 -34.420  10.748  1.00  0.00           C  
ATOM    545  OD1 ASN A  61      -1.875 -34.094   9.630  1.00  0.00           O  
ATOM    546  ND2 ASN A  61      -2.692 -33.425  11.650  1.00  0.00           N  
ATOM    547  N   LEU A  62      -0.271 -34.395  11.949  1.00 45.73           N  
ATOM    548  CA  LEU A  62       0.353 -33.115  12.351  1.00 43.89           C  
ATOM    549  C   LEU A  62      -0.806 -32.312  12.910  1.00 42.53           C  
ATOM    550  O   LEU A  62      -1.917 -32.533  12.383  1.00 44.72           O  
ATOM    551  CB  LEU A  62       0.951 -32.445  11.125  1.00 44.55           C  
ATOM    552  CG  LEU A  62       1.987 -33.250  10.331  1.00 44.20           C  
ATOM    553  CD1 LEU A  62       2.408 -32.447   9.097  1.00 42.44           C  
ATOM    554  CD2 LEU A  62       3.198 -33.559  11.195  1.00 43.63           C  
ATOM    555  HN  LEU A  62      -0.285 -34.699  10.923  1.00 43.96           H  
ATOM    556  HA  LEU A  62       1.115 -33.278  13.113  1.00 43.96           H  
ATOM    557  HB1 LEU A  62       0.131 -32.205  10.448  1.00 43.96           H  
ATOM    558  HB2 LEU A  62       1.432 -31.524  11.455  1.00 43.96           H  
ATOM    559  HG  LEU A  62       1.535 -34.187  10.007  1.00 43.96           H  
ATOM    560 1HD1 LEU A  62       3.145 -33.014   8.528  1.00 43.96           H  
ATOM    561 2HD1 LEU A  62       2.844 -31.499   9.411  1.00 43.96           H  
ATOM    562 3HD1 LEU A  62       1.536 -32.256   8.472  1.00 43.96           H  
ATOM    563 1HD2 LEU A  62       3.922 -34.131  10.615  1.00 43.96           H  
ATOM    564 2HD2 LEU A  62       2.887 -34.141  12.062  1.00 43.96           H  
ATOM    565 3HD2 LEU A  62       3.654 -32.627  11.528  1.00 43.96           H  
ATOM    566  N   ASN A  63      -0.695 -31.484  13.925  1.00 40.46           N  
ATOM    567  CA  ASN A  63      -1.984 -30.843  14.351  1.00 38.02           C  
ATOM    568  C   ASN A  63      -2.001 -29.389  13.919  1.00 35.13           C  
ATOM    569  O   ASN A  63      -1.831 -28.548  14.810  1.00 36.36           O  
ATOM    570  CB  ASN A  63      -2.003 -30.935  15.891  1.00 42.87           C  
ATOM    571  HN  ASN A  63       0.238 -31.283  14.408  1.00 38.57           H  
ATOM    572  HA  ASN A  63      -2.834 -31.377  13.926  1.00 38.57           H  
ATOM    573  HB1 ASN A  63      -2.916 -30.492  16.265  1.00 38.57           H  
ATOM    574  HB2 ASN A  63      -1.138 -30.414  16.289  1.00 38.57           H  
ATOM    575  CG  ASN A  63      -1.914 -29.581  16.561  1.00  0.00           C  
ATOM    576  OD1 ASN A  63      -2.714 -29.284  17.457  1.00  0.00           O  
ATOM    577  ND2 ASN A  63      -0.902 -28.675  16.214  1.00  0.00           N  
ATOM    578  N   LEU A  64      -1.752 -29.093  12.629  1.00 30.86           N  
ATOM    579  CA  LEU A  64      -1.392 -27.703  12.278  1.00 26.89           C  
ATOM    580  C   LEU A  64      -2.498 -26.723  12.547  1.00 23.92           C  
ATOM    581  O   LEU A  64      -3.673 -27.030  12.402  1.00 22.28           O  
ATOM    582  CB  LEU A  64      -0.994 -27.686  10.783  1.00 23.95           C  
ATOM    583  CG  LEU A  64       0.097 -28.688  10.433  1.00 26.31           C  
ATOM    584  CD1 LEU A  64       0.389 -28.753   8.941  1.00 23.16           C  
ATOM    585  CD2 LEU A  64       1.375 -28.327  11.191  1.00 30.02           C  
ATOM    586  HN  LEU A  64      -1.813 -29.848  11.874  1.00 25.92           H  
ATOM    587  HA  LEU A  64      -0.523 -27.413  12.869  1.00 25.92           H  
ATOM    588  HB1 LEU A  64      -1.878 -27.917  10.188  1.00 25.92           H  
ATOM    589  HB2 LEU A  64      -0.638 -26.687  10.532  1.00 25.92           H  
ATOM    590  HG  LEU A  64      -0.228 -29.675  10.761  1.00 25.92           H  
ATOM    591 1HD1 LEU A  64       1.175 -29.485   8.756  1.00 25.92           H  
ATOM    592 2HD1 LEU A  64       0.715 -27.774   8.591  1.00 25.92           H  
ATOM    593 3HD1 LEU A  64      -0.514 -29.047   8.406  1.00 25.92           H  
ATOM    594 1HD2 LEU A  64       2.159 -29.042  10.943  1.00 25.92           H  
ATOM    595 2HD2 LEU A  64       1.183 -28.357  12.264  1.00 25.92           H  
ATOM    596 3HD2 LEU A  64       1.695 -27.324  10.907  1.00 25.92           H  
ATOM    597  N   PRO A  65      -2.168 -25.504  12.944  1.00 22.20           N  
ATOM    598  CA  PRO A  65      -3.171 -24.465  13.152  1.00 21.81           C  
ATOM    599  C   PRO A  65      -4.047 -24.343  11.911  1.00 21.61           C  
ATOM    600  O   PRO A  65      -3.551 -24.430  10.761  1.00 21.93           O  
ATOM    601  CB  PRO A  65      -2.412 -23.142  13.395  1.00 21.24           C  
ATOM    602  CG  PRO A  65      -1.044 -23.660  13.816  1.00 21.81           C  
ATOM    603  CD  PRO A  65      -0.808 -25.008  13.145  1.00 22.45           C  
ATOM    604  HA  PRO A  65      -3.785 -24.708  14.019  1.00 21.86           H  
ATOM    605  HB1 PRO A  65      -2.350 -22.544  12.486  1.00 21.86           H  
ATOM    606  HB2 PRO A  65      -2.877 -22.554  14.186  1.00 21.86           H  
ATOM    607  HG1 PRO A  65      -0.273 -22.955  13.505  1.00 21.86           H  
ATOM    608  HG2 PRO A  65      -1.014 -23.779  14.899  1.00 21.86           H  
ATOM    609  HD1 PRO A  65      -0.288 -24.889  12.195  1.00 21.86           H  
ATOM    610  HD2 PRO A  65      -0.237 -25.675  13.791  1.00 21.86           H  
ATOM    611  N   LYS A  66      -5.318 -24.055  12.144  1.00 20.40           N  
ATOM    612  CA  LYS A  66      -6.267 -23.856  11.059  1.00 22.34           C  
ATOM    613  C   LYS A  66      -7.428 -22.989  11.549  1.00 23.84           C  
ATOM    614  O   LYS A  66      -7.861 -23.153  12.693  1.00 23.85           O  
ATOM    615  CB  LYS A  66      -6.818 -25.183  10.577  1.00 27.59           C  
ATOM    616  CG  LYS A  66      -7.696 -25.226   9.357  1.00 30.47           C  
ATOM    617  CD  LYS A  66      -8.148 -26.681   9.138  1.00 36.04           C  
ATOM    618  CE  LYS A  66      -8.508 -26.953   7.679  1.00 40.71           C  
ATOM    619  NZ  LYS A  66      -9.985 -26.717   7.490  1.00 41.83           N1+
ATOM    620  HN  LYS A  66      -5.656 -23.966  13.155  1.00 29.67           H  
ATOM    621  HA  LYS A  66      -5.767 -23.353  10.232  1.00 29.67           H  
ATOM    622  HB1 LYS A  66      -5.961 -25.825  10.373  1.00 29.67           H  
ATOM    623  HB2 LYS A  66      -7.399 -25.601  11.399  1.00 29.67           H  
ATOM    624  HG1 LYS A  66      -8.567 -24.588   9.507  1.00 29.67           H  
ATOM    625  HG2 LYS A  66      -7.137 -24.879   8.488  1.00 29.67           H  
ATOM    626  HD1 LYS A  66      -7.338 -27.349   9.431  1.00 29.67           H  
ATOM    627  HD2 LYS A  66      -9.023 -26.875   9.759  1.00 29.67           H  
ATOM    628  HE1 LYS A  66      -7.944 -26.281   7.032  1.00 29.67           H  
ATOM    629  HE2 LYS A  66      -8.267 -27.986   7.429  1.00 29.67           H  
ATOM    630  HZ1 LYS A  66     -10.249 -26.905   6.470  1.00 29.67           H  
ATOM    631  HZ2 LYS A  66     -10.219 -25.703   7.738  1.00 29.67           H  
ATOM    632  HZ3 LYS A  66     -10.536 -27.376   8.128  1.00 29.67           H  
ATOM    633  N   MET A  67      -7.919 -22.096  10.714  1.00 24.68           N  
ATOM    634  CA  MET A  67      -9.030 -21.248  11.120  1.00 25.24           C  
ATOM    635  C   MET A  67     -10.313 -22.080  11.190  1.00 25.90           C  
ATOM    636  O   MET A  67     -10.582 -22.835  10.266  1.00 27.29           O  
ATOM    637  CB  MET A  67      -9.278 -20.169  10.049  1.00 26.16           C  
ATOM    638  CG  MET A  67      -8.123 -19.177   9.960  1.00 30.38           C  
ATOM    639  SD  MET A  67      -8.175 -18.103  11.430  1.00 29.81           S  
ATOM    640  CE  MET A  67      -6.857 -16.963  10.889  1.00 32.01           C  
ATOM    641  HN  MET A  67      -7.500 -21.994   9.735  1.00 27.68           H  
ATOM    642  HA  MET A  67      -8.823 -20.786  12.085  1.00 27.68           H  
ATOM    643  HB1 MET A  67      -9.400 -20.655   9.081  1.00 27.68           H  
ATOM    644  HB2 MET A  67     -10.189 -19.626  10.301  1.00 27.68           H  
ATOM    645  HG1 MET A  67      -7.176 -19.716   9.931  1.00 27.68           H  
ATOM    646  HG2 MET A  67      -8.225 -18.573   9.059  1.00 27.68           H  
ATOM    647  HE1 MET A  67      -6.705 -16.196  11.649  1.00 27.68           H  
ATOM    648  HE2 MET A  67      -7.147 -16.491   9.950  1.00 27.68           H  
ATOM    649  HE3 MET A  67      -5.931 -17.520  10.745  1.00 27.68           H  
ATOM    650  N   ALA A  68     -11.168 -21.788  12.145  1.00 26.87           N  
ATOM    651  CA  ALA A  68     -12.495 -22.442  12.142  1.00 27.85           C  
ATOM    652  C   ALA A  68     -13.526 -21.346  12.317  1.00 29.00           C  
ATOM    653  O   ALA A  68     -13.212 -20.216  12.738  1.00 26.50           O  
ATOM    654  CB  ALA A  68     -12.580 -23.530  13.182  1.00 27.09           C  
ATOM    655  HN  ALA A  68     -10.908 -21.089  12.912  1.00 27.46           H  
ATOM    656  HA  ALA A  68     -12.647 -22.897  11.163  1.00 27.46           H  
ATOM    657  HB1 ALA A  68     -13.569 -23.987  13.150  1.00 27.46           H  
ATOM    658  HB2 ALA A  68     -12.410 -23.103  14.170  1.00 27.46           H  
ATOM    659  HB3 ALA A  68     -11.823 -24.288  12.979  1.00 27.46           H  
ATOM    660  N   GLU A  69     -14.795 -21.714  12.052  1.00 30.63           N  
ATOM    661  CA  GLU A  69     -15.840 -20.688  12.148  1.00 31.48           C  
ATOM    662  C   GLU A  69     -15.879 -20.044  13.508  1.00 29.83           C  
ATOM    663  O   GLU A  69     -16.114 -18.824  13.593  1.00 29.71           O  
ATOM    664  CB  GLU A  69     -17.201 -21.255  11.723  1.00 37.14           C  
ATOM    665  CG  GLU A  69     -18.293 -20.186  11.834  1.00 44.97           C  
ATOM    666  CD  GLU A  69     -19.644 -20.737  12.249  1.00 47.76           C  
ATOM    667  OE1 GLU A  69     -19.912 -20.921  13.459  1.00 50.23           O  
ATOM    668  OE2 GLU A  69     -20.463 -20.964  11.333  1.00 50.49           O  
ATOM    669  HN  GLU A  69     -15.033 -22.721  11.780  1.00 39.14           H  
ATOM    670  HA  GLU A  69     -15.584 -19.906  11.433  1.00 39.14           H  
ATOM    671  HB1 GLU A  69     -17.139 -21.597  10.690  1.00 39.14           H  
ATOM    672  HB2 GLU A  69     -17.456 -22.095  12.369  1.00 39.14           H  
ATOM    673  HG1 GLU A  69     -17.980 -19.449  12.574  1.00 39.14           H  
ATOM    674  HG2 GLU A  69     -18.402 -19.703  10.863  1.00 39.14           H  
ATOM    675  N   LYS A  70     -15.531 -20.744  14.577  1.00 30.61           N  
ATOM    676  CA  LYS A  70     -15.564 -20.229  15.931  1.00 30.43           C  
ATOM    677  C   LYS A  70     -14.536 -19.166  16.243  1.00 29.62           C  
ATOM    678  O   LYS A  70     -14.669 -18.407  17.227  1.00 27.90           O  
ATOM    679  CB  LYS A  70     -15.469 -21.348  16.957  1.00 35.09           C  
ATOM    680  CG  LYS A  70     -14.073 -21.871  17.258  1.00 41.34           C  
ATOM    681  CD  LYS A  70     -14.148 -23.038  18.233  1.00 45.36           C  
ATOM    682  CE  LYS A  70     -12.841 -23.297  18.956  1.00 48.08           C  
ATOM    683  NZ  LYS A  70     -13.044 -23.483  20.427  1.00 50.41           N1+
ATOM    684  HN  LYS A  70     -15.205 -21.753  14.432  1.00 37.65           H  
ATOM    685  HA  LYS A  70     -16.542 -19.766  16.065  1.00 37.65           H  
ATOM    686  HB1 LYS A  70     -15.893 -20.979  17.891  1.00 37.65           H  
ATOM    687  HB2 LYS A  70     -16.065 -22.184  16.592  1.00 37.65           H  
ATOM    688  HG1 LYS A  70     -13.606 -22.205  16.331  1.00 37.65           H  
ATOM    689  HG2 LYS A  70     -13.476 -21.072  17.698  1.00 37.65           H  
ATOM    690  HD1 LYS A  70     -14.917 -22.821  18.975  1.00 37.65           H  
ATOM    691  HD2 LYS A  70     -14.421 -23.936  17.678  1.00 37.65           H  
ATOM    692  HE1 LYS A  70     -12.385 -24.198  18.547  1.00 37.65           H  
ATOM    693  HE2 LYS A  70     -12.176 -22.448  18.797  1.00 37.65           H  
ATOM    694  HZ1 LYS A  70     -12.100 -23.663  20.898  1.00 37.65           H  
ATOM    695  HZ2 LYS A  70     -13.691 -24.319  20.595  1.00 37.65           H  
ATOM    696  HZ3 LYS A  70     -13.486 -22.601  20.841  1.00 37.65           H  
ATOM    697  N   ASP A  71     -13.453 -19.113  15.449  1.00 27.84           N  
ATOM    698  CA  ASP A  71     -12.419 -18.117  15.679  1.00 27.07           C  
ATOM    699  C   ASP A  71     -12.829 -16.716  15.301  1.00 26.25           C  
ATOM    700  O   ASP A  71     -12.192 -15.754  15.740  1.00 25.91           O  
ATOM    701  CB  ASP A  71     -11.149 -18.528  14.867  1.00 25.25           C  
ATOM    702  CG  ASP A  71     -10.706 -19.916  15.321  1.00 24.83           C  
ATOM    703  OD1 ASP A  71     -10.592 -20.066  16.551  1.00 28.85           O  
ATOM    704  OD2 ASP A  71     -10.440 -20.796  14.478  1.00 28.05           O  
ATOM    705  HN  ASP A  71     -13.351 -19.808  14.642  1.00 26.76           H  
ATOM    706  HA  ASP A  71     -12.165 -18.125  16.739  1.00 26.76           H  
ATOM    707  HB1 ASP A  71     -11.385 -18.548  13.803  1.00 26.76           H  
ATOM    708  HB2 ASP A  71     -10.349 -17.810  15.049  1.00 26.76           H  
ATOM    709  N   GLY A  72     -13.939 -16.517  14.583  1.00 26.14           N  
ATOM    710  CA  GLY A  72     -14.364 -15.144  14.296  1.00 26.26           C  
ATOM    711  C   GLY A  72     -13.684 -14.481  13.105  1.00 25.10           C  
ATOM    712  O   GLY A  72     -13.763 -13.262  12.948  1.00 24.76           O  
ATOM    713  HN  GLY A  72     -14.509 -17.348  14.223  1.00 25.57           H  
ATOM    714  HA1 GLY A  72     -15.437 -15.158  14.105  1.00 25.57           H  
ATOM    715  HA2 GLY A  72     -14.160 -14.538  15.179  1.00 25.57           H  
ATOM    716  N   CYS A  73     -12.934 -15.221  12.298  1.00 24.97           N  
ATOM    717  CA  CYS A  73     -12.185 -14.607  11.176  1.00 24.49           C  
ATOM    718  C   CYS A  73     -12.940 -14.665   9.848  1.00 25.56           C  
ATOM    719  O   CYS A  73     -12.473 -14.127   8.832  1.00 23.19           O  
ATOM    720  CB  CYS A  73     -10.846 -15.363  11.057  1.00 21.40           C  
ATOM    721  SG  CYS A  73      -9.632 -14.917  12.328  1.00 22.91           S  
ATOM    722  HN  CYS A  73     -12.869 -16.277  12.460  1.00 23.75           H  
ATOM    723  HA  CYS A  73     -11.980 -13.564  11.419  1.00 23.75           H  
ATOM    724  HB1 CYS A  73     -11.048 -16.431  11.135  1.00 23.75           H  
ATOM    725  HB2 CYS A  73     -10.415 -15.145  10.080  1.00 23.75           H  
ATOM    726  N   PHE A  74     -14.069 -15.383   9.810  1.00 26.87           N  
ATOM    727  CA  PHE A  74     -14.856 -15.539   8.568  1.00 28.98           C  
ATOM    728  C   PHE A  74     -16.021 -14.548   8.602  1.00 30.78           C  
ATOM    729  O   PHE A  74     -16.408 -14.131   9.704  1.00 27.47           O  
ATOM    730  CB  PHE A  74     -15.357 -16.966   8.455  1.00 29.31           C  
ATOM    731  CG  PHE A  74     -14.364 -18.080   8.447  1.00 33.65           C  
ATOM    732  CD1 PHE A  74     -13.066 -17.914   7.987  1.00 32.88           C  
ATOM    733  CD2 PHE A  74     -14.763 -19.351   8.867  1.00 32.28           C  
ATOM    734  CE1 PHE A  74     -12.177 -18.969   7.993  1.00 33.53           C  
ATOM    735  CE2 PHE A  74     -13.879 -20.412   8.875  1.00 32.92           C  
ATOM    736  CZ  PHE A  74     -12.571 -20.228   8.424  1.00 31.87           C  
ATOM    737  HN  PHE A  74     -14.412 -15.858  10.705  1.00 30.96           H  
ATOM    738  HA  PHE A  74     -14.220 -15.314   7.711  1.00 30.96           H  
ATOM    739  HB1 PHE A  74     -16.024 -17.138   9.299  1.00 30.96           H  
ATOM    740  HB2 PHE A  74     -15.922 -17.034   7.525  1.00 30.96           H  
ATOM    741  HD1 PHE A  74     -12.745 -16.940   7.617  1.00 30.96           H  
ATOM    742  HD2 PHE A  74     -15.791 -19.508   9.194  1.00 30.96           H  
ATOM    743  HE1 PHE A  74     -11.153 -18.812   7.655  1.00 30.96           H  
ATOM    744  HE2 PHE A  74     -14.202 -21.390   9.232  1.00 30.96           H  
ATOM    745  HZ  PHE A  74     -11.869 -21.062   8.410  1.00 30.96           H  
ATOM    746  N   GLN A  75     -16.573 -14.133   7.454  1.00 33.12           N  
ATOM    747  CA  GLN A  75     -17.612 -13.109   7.459  1.00 36.55           C  
ATOM    748  C   GLN A  75     -18.794 -13.421   8.368  1.00 38.11           C  
ATOM    749  O   GLN A  75     -19.286 -12.516   9.060  1.00 39.01           O  
ATOM    750  CB  GLN A  75     -18.137 -12.737   6.075  1.00 39.69           C  
ATOM    751  CG  GLN A  75     -17.271 -12.991   4.896  1.00 42.61           C  
ATOM    752  CD  GLN A  75     -16.487 -11.841   4.306  1.00 45.67           C  
ATOM    753  OE1 GLN A  75     -16.880 -10.671   4.319  1.00 44.47           O  
ATOM    754  NE2 GLN A  75     -15.309 -12.196   3.737  1.00 42.25           N  
ATOM    755  HN  GLN A  75     -16.249 -14.556   6.526  1.00 40.16           H  
ATOM    756  HA  GLN A  75     -17.149 -12.208   7.861  1.00 40.16           H  
ATOM    757  HB1 GLN A  75     -19.061 -13.294   5.921  1.00 40.16           H  
ATOM    758  HB2 GLN A  75     -18.354 -11.669   6.090  1.00 40.16           H  
ATOM    759  HG1 GLN A  75     -16.549 -13.754   5.187  1.00 40.16           H  
ATOM    760  HG2 GLN A  75     -17.913 -13.380   4.105  1.00 40.16           H  
ATOM    761 1HE2 GLN A  75     -15.005 -13.222   3.732  1.00 40.16           H  
ATOM    762 2HE2 GLN A  75     -14.683 -11.450   3.292  1.00 40.16           H  
ATOM    763  N   SER A  76     -19.321 -14.625   8.268  1.00 39.87           N  
ATOM    764  CA  SER A  76     -20.364 -15.089   9.188  1.00 41.19           C  
ATOM    765  C   SER A  76     -19.752 -15.476  10.522  1.00 40.38           C  
ATOM    766  O   SER A  76     -18.957 -16.397  10.645  1.00 41.60           O  
ATOM    767  CB  SER A  76     -21.138 -16.238   8.541  1.00 44.53           C  
ATOM    768  OG  SER A  76     -21.583 -15.848   7.238  1.00 45.95           O  
ATOM    769  HN  SER A  76     -18.979 -15.281   7.495  1.00 42.25           H  
ATOM    770  HA  SER A  76     -21.058 -14.266   9.358  1.00 42.25           H  
ATOM    771  HB1 SER A  76     -20.489 -17.109   8.456  1.00 42.25           H  
ATOM    772  HB2 SER A  76     -22.001 -16.486   9.159  1.00 42.25           H  
ATOM    773  HG  SER A  76     -22.209 -15.009   7.318  1.00 42.25           H  
ATOM    774  N   GLY A  77     -20.071 -14.711  11.568  1.00 39.97           N  
ATOM    775  CA  GLY A  77     -19.558 -14.895  12.911  1.00 37.25           C  
ATOM    776  C   GLY A  77     -18.293 -14.058  13.123  1.00 35.65           C  
ATOM    777  O   GLY A  77     -17.675 -14.115  14.180  1.00 34.80           O  
ATOM    778  HN  GLY A  77     -20.754 -13.904  11.403  1.00 36.92           H  
ATOM    779  HA1 GLY A  77     -20.317 -14.586  13.630  1.00 36.92           H  
ATOM    780  HA2 GLY A  77     -19.321 -15.948  13.063  1.00 36.92           H  
ATOM    781  N   PHE A  78     -18.013 -13.164  12.180  1.00 34.48           N  
ATOM    782  CA  PHE A  78     -16.847 -12.302  12.264  1.00 32.99           C  
ATOM    783  C   PHE A  78     -16.788 -11.601  13.621  1.00 33.82           C  
ATOM    784  O   PHE A  78     -17.799 -11.094  14.103  1.00 33.31           O  
ATOM    785  CB  PHE A  78     -16.839 -11.234  11.169  1.00 32.21           C  
ATOM    786  CG  PHE A  78     -15.485 -10.556  11.077  1.00 31.35           C  
ATOM    787  CD1 PHE A  78     -14.460 -11.218  10.401  1.00 28.34           C  
ATOM    788  CD2 PHE A  78     -15.248  -9.334  11.640  1.00 29.16           C  
ATOM    789  CE1 PHE A  78     -13.225 -10.611  10.272  1.00 28.88           C  
ATOM    790  CE2 PHE A  78     -14.013  -8.734  11.540  1.00 32.54           C  
ATOM    791  CZ  PHE A  78     -12.983  -9.390  10.854  1.00 31.41           C  
ATOM    792  HN  PHE A  78     -18.665 -13.077  11.336  1.00 31.68           H  
ATOM    793  HA  PHE A  78     -15.954 -12.917  12.154  1.00 31.68           H  
ATOM    794  HB1 PHE A  78     -17.068 -11.704  10.212  1.00 31.68           H  
ATOM    795  HB2 PHE A  78     -17.597 -10.485  11.397  1.00 31.68           H  
ATOM    796  HD1 PHE A  78     -14.632 -12.207   9.977  1.00 31.68           H  
ATOM    797  HD2 PHE A  78     -16.049  -8.826  12.177  1.00 31.68           H  
ATOM    798  HE1 PHE A  78     -12.437 -11.105   9.704  1.00 31.68           H  
ATOM    799  HE2 PHE A  78     -13.838  -7.757  11.991  1.00 31.68           H  
ATOM    800  HZ  PHE A  78     -11.995  -8.935  10.782  1.00 31.68           H  
ATOM    801  N   ASN A  79     -15.601 -11.567  14.218  1.00 31.33           N  
ATOM    802  CA  ASN A  79     -15.394 -10.898  15.520  1.00 30.32           C  
ATOM    803  C   ASN A  79     -13.932 -10.450  15.543  1.00 29.97           C  
ATOM    804  O   ASN A  79     -13.086 -11.362  15.599  1.00 29.51           O  
ATOM    805  CB  ASN A  79     -15.662 -11.906  16.624  1.00 32.26           C  
ATOM    806  CG  ASN A  79     -15.445 -11.438  18.037  1.00 32.36           C  
ATOM    807  OD1 ASN A  79     -14.475 -10.792  18.405  1.00 29.40           O  
ATOM    808  ND2 ASN A  79     -16.419 -11.772  18.876  1.00 34.84           N  
ATOM    809  HN  ASN A  79     -14.768 -12.039  13.741  1.00 31.25           H  
ATOM    810  HA  ASN A  79     -16.058 -10.039  15.618  1.00 31.25           H  
ATOM    811  HB1 ASN A  79     -16.702 -12.221  16.537  1.00 31.25           H  
ATOM    812  HB2 ASN A  79     -15.007 -12.761  16.456  1.00 31.25           H  
ATOM    813 1HD2 ASN A  79     -17.263 -12.327  18.523  1.00 31.25           H  
ATOM    814 2HD2 ASN A  79     -16.360 -11.486  19.905  1.00 31.25           H  
ATOM    815  N   GLU A  80     -13.644  -9.186  15.348  1.00 29.14           N  
ATOM    816  CA  GLU A  80     -12.258  -8.724  15.223  1.00 30.67           C  
ATOM    817  C   GLU A  80     -11.328  -9.212  16.335  1.00 29.65           C  
ATOM    818  O   GLU A  80     -10.209  -9.691  16.101  1.00 27.77           O  
ATOM    819  CB  GLU A  80     -12.225  -7.195  15.195  1.00 35.55           C  
ATOM    820  CG  GLU A  80     -10.830  -6.592  15.414  1.00 38.35           C  
ATOM    821  CD  GLU A  80     -10.821  -5.137  14.982  1.00 42.63           C  
ATOM    822  OE1 GLU A  80     -11.885  -4.706  14.480  1.00 44.21           O  
ATOM    823  OE2 GLU A  80      -9.788  -4.459  15.140  1.00 47.13           O  
ATOM    824  HN  GLU A  80     -14.440  -8.474  15.278  1.00 36.12           H  
ATOM    825  HA  GLU A  80     -11.866  -9.087  14.273  1.00 36.12           H  
ATOM    826  HB1 GLU A  80     -12.592  -6.863  14.224  1.00 36.12           H  
ATOM    827  HB2 GLU A  80     -12.885  -6.824  15.980  1.00 36.12           H  
ATOM    828  HG1 GLU A  80     -10.571  -6.656  16.471  1.00 36.12           H  
ATOM    829  HG2 GLU A  80     -10.100  -7.148  14.826  1.00 36.12           H  
ATOM    830  N   GLU A  81     -11.748  -9.033  17.584  1.00 28.43           N  
ATOM    831  CA  GLU A  81     -10.976  -9.418  18.748  1.00 26.27           C  
ATOM    832  C   GLU A  81     -10.617 -10.865  18.896  1.00 25.29           C  
ATOM    833  O   GLU A  81      -9.411 -11.183  19.130  1.00 24.96           O  
ATOM    834  CB  GLU A  81     -11.758  -8.924  20.037  1.00 33.77           C  
ATOM    835  HN  GLU A  81     -12.706  -8.581  17.737  1.00 27.74           H  
ATOM    836  HA  GLU A  81     -10.042  -8.857  18.714  1.00 27.74           H  
ATOM    837  HB1 GLU A  81     -11.198  -9.212  20.900  1.00 27.74           H  
ATOM    838  HB2 GLU A  81     -12.735  -9.409  20.024  1.00 27.74           H  
ATOM    839  CG  GLU A  81     -11.912  -7.399  20.087  1.00  0.00           C  
ATOM    840  CD  GLU A  81     -12.588  -7.047  21.380  1.00  0.00           C  
ATOM    841  OE1 GLU A  81     -12.685  -5.870  21.740  1.00  0.00           O  
ATOM    842  OE2 GLU A  81     -13.091  -8.058  22.190  1.00  0.00           O  
ATOM    843  N   THR A  82     -11.540 -11.801  18.744  1.00 24.56           N  
ATOM    844  CA  THR A  82     -11.208 -13.201  18.819  1.00 25.19           C  
ATOM    845  C   THR A  82     -10.337 -13.599  17.592  1.00 24.16           C  
ATOM    846  O   THR A  82      -9.477 -14.481  17.688  1.00 22.80           O  
ATOM    847  CB  THR A  82     -12.408 -14.142  18.907  1.00 29.62           C  
ATOM    848  OG1 THR A  82     -13.286 -14.095  17.790  1.00 33.18           O  
ATOM    849  CG2 THR A  82     -13.254 -13.735  20.149  1.00 31.67           C  
ATOM    850  HN  THR A  82     -12.554 -11.512  18.562  1.00 27.31           H  
ATOM    851  HA  THR A  82     -10.605 -13.350  19.715  1.00 27.31           H  
ATOM    852  HB  THR A  82     -12.051 -15.164  19.038  1.00 27.31           H  
ATOM    853  HG1 THR A  82     -13.671 -13.123  17.687  1.00 27.31           H  
ATOM    854 1HG2 THR A  82     -14.118 -14.394  20.233  1.00 27.31           H  
ATOM    855 2HG2 THR A  82     -13.593 -12.705  20.037  1.00 27.31           H  
ATOM    856 3HG2 THR A  82     -12.644 -13.820  21.048  1.00 27.31           H  
ATOM    857  N   CYS A  83     -10.680 -12.979  16.486  1.00 22.27           N  
ATOM    858  CA  CYS A  83      -9.946 -13.309  15.231  1.00 22.09           C  
ATOM    859  C   CYS A  83      -8.502 -12.908  15.335  1.00 20.59           C  
ATOM    860  O   CYS A  83      -7.609 -13.751  15.055  1.00 19.89           O  
ATOM    861  CB  CYS A  83     -10.651 -12.673  14.041  1.00 20.79           C  
ATOM    862  SG  CYS A  83      -9.598 -12.939  12.525  1.00 20.24           S  
ATOM    863  HN  CYS A  83     -11.467 -12.254  16.486  1.00 20.98           H  
ATOM    864  HA  CYS A  83      -9.982 -14.390  15.100  1.00 20.98           H  
ATOM    865  HB1 CYS A  83     -11.626 -13.139  13.899  1.00 20.98           H  
ATOM    866  HB2 CYS A  83     -10.780 -11.605  14.217  1.00 20.98           H  
ATOM    867  N   LEU A  84      -8.206 -11.732  15.818  1.00 19.73           N  
ATOM    868  CA  LEU A  84      -6.844 -11.237  15.975  1.00 21.91           C  
ATOM    869  C   LEU A  84      -6.046 -12.093  16.941  1.00 22.10           C  
ATOM    870  O   LEU A  84      -4.860 -12.409  16.710  1.00 20.49           O  
ATOM    871  CB  LEU A  84      -6.887  -9.759  16.351  1.00 25.36           C  
ATOM    872  CG  LEU A  84      -5.564  -9.027  16.452  1.00 28.91           C  
ATOM    873  CD1 LEU A  84      -4.720  -9.247  15.204  1.00 32.18           C  
ATOM    874  CD2 LEU A  84      -5.795  -7.524  16.705  1.00 29.95           C  
ATOM    875  HN  LEU A  84      -9.011 -11.093  16.116  1.00 25.08           H  
ATOM    876  HA  LEU A  84      -6.359 -11.309  15.002  1.00 25.08           H  
ATOM    877  HB1 LEU A  84      -7.487  -9.247  15.598  1.00 25.08           H  
ATOM    878  HB2 LEU A  84      -7.378  -9.683  17.321  1.00 25.08           H  
ATOM    879  HG  LEU A  84      -5.018  -9.433  17.304  1.00 25.08           H  
ATOM    880 1HD1 LEU A  84      -3.776  -8.711  15.304  1.00 25.08           H  
ATOM    881 2HD1 LEU A  84      -5.258  -8.876  14.331  1.00 25.08           H  
ATOM    882 3HD1 LEU A  84      -4.521 -10.312  15.082  1.00 25.08           H  
ATOM    883 1HD2 LEU A  84      -4.834  -7.015  16.775  1.00 25.08           H  
ATOM    884 2HD2 LEU A  84      -6.344  -7.392  17.638  1.00 25.08           H  
ATOM    885 3HD2 LEU A  84      -6.371  -7.101  15.882  1.00 25.08           H  
ATOM    886  N   VAL A  85      -6.694 -12.559  18.013  1.00 21.48           N  
ATOM    887  CA  VAL A  85      -6.074 -13.463  18.982  1.00 21.07           C  
ATOM    888  C   VAL A  85      -5.773 -14.807  18.327  1.00 19.40           C  
ATOM    889  O   VAL A  85      -4.672 -15.369  18.482  1.00 17.13           O  
ATOM    890  CB  VAL A  85      -7.037 -13.682  20.201  1.00 21.83           C  
ATOM    891  CG1 VAL A  85      -6.622 -14.870  21.033  1.00 22.44           C  
ATOM    892  CG2 VAL A  85      -6.926 -12.406  21.038  1.00 25.56           C  
ATOM    893  HN  VAL A  85      -7.709 -12.258  18.169  1.00 21.27           H  
ATOM    894  HA  VAL A  85      -5.143 -13.022  19.337  1.00 21.27           H  
ATOM    895  HB  VAL A  85      -8.061 -13.811  19.850  1.00 21.27           H  
ATOM    896 1HG1 VAL A  85      -7.313 -14.989  21.867  1.00 21.27           H  
ATOM    897 2HG1 VAL A  85      -5.614 -14.711  21.416  1.00 21.27           H  
ATOM    898 3HG1 VAL A  85      -6.639 -15.769  20.417  1.00 21.27           H  
ATOM    899 1HG2 VAL A  85      -7.574 -12.486  21.911  1.00 21.27           H  
ATOM    900 2HG2 VAL A  85      -7.231 -11.549  20.437  1.00 21.27           H  
ATOM    901 3HG2 VAL A  85      -5.894 -12.273  21.363  1.00 21.27           H  
ATOM    902  N   LYS A  86      -6.722 -15.256  17.480  1.00 18.53           N  
ATOM    903  CA  LYS A  86      -6.495 -16.539  16.803  1.00 17.65           C  
ATOM    904  C   LYS A  86      -5.303 -16.404  15.812  1.00 16.84           C  
ATOM    905  O   LYS A  86      -4.465 -17.305  15.747  1.00 15.90           O  
ATOM    906  CB  LYS A  86      -7.752 -16.975  16.040  1.00 20.39           C  
ATOM    907  CG  LYS A  86      -7.522 -18.221  15.179  1.00 21.73           C  
ATOM    908  CD  LYS A  86      -7.082 -19.410  16.059  1.00 26.56           C  
ATOM    909  CE  LYS A  86      -6.709 -20.564  15.179  1.00 28.79           C  
ATOM    910  NZ  LYS A  86      -7.270 -21.871  15.538  1.00 30.75           N1+
ATOM    911  HN  LYS A  86      -7.615 -14.693  17.306  1.00 21.90           H  
ATOM    912  HA  LYS A  86      -6.252 -17.296  17.549  1.00 21.90           H  
ATOM    913  HB1 LYS A  86      -8.540 -17.191  16.762  1.00 21.90           H  
ATOM    914  HB2 LYS A  86      -8.067 -16.157  15.392  1.00 21.90           H  
ATOM    915  HG1 LYS A  86      -8.448 -18.478  14.665  1.00 21.90           H  
ATOM    916  HG2 LYS A  86      -6.745 -18.011  14.444  1.00 21.90           H  
ATOM    917  HD1 LYS A  86      -6.222 -19.118  16.662  1.00 21.90           H  
ATOM    918  HD2 LYS A  86      -7.903 -19.702  16.714  1.00 21.90           H  
ATOM    919  HE1 LYS A  86      -7.040 -20.329  14.167  1.00 21.90           H  
ATOM    920  HE2 LYS A  86      -5.623 -20.655  15.195  1.00 21.90           H  
ATOM    921  HZ1 LYS A  86      -6.933 -22.608  14.840  1.00 21.90           H  
ATOM    922  HZ2 LYS A  86      -8.339 -21.820  15.514  1.00 21.90           H  
ATOM    923  HZ3 LYS A  86      -6.948 -22.140  16.523  1.00 21.90           H  
ATOM    924  N   ILE A  87      -5.248 -15.281  15.104  1.00 15.18           N  
ATOM    925  CA  ILE A  87      -4.125 -15.137  14.132  1.00 15.70           C  
ATOM    926  C   ILE A  87      -2.799 -15.202  14.837  1.00 15.42           C  
ATOM    927  O   ILE A  87      -1.864 -15.903  14.458  1.00 13.40           O  
ATOM    928  CB  ILE A  87      -4.262 -13.818  13.352  1.00 15.32           C  
ATOM    929  CG1 ILE A  87      -5.533 -13.892  12.482  1.00 17.06           C  
ATOM    930  CG2 ILE A  87      -3.021 -13.589  12.462  1.00 16.84           C  
ATOM    931  CD1 ILE A  87      -5.841 -12.530  11.818  1.00 16.26           C  
ATOM    932  HN  ILE A  87      -5.980 -14.510  15.226  1.00 15.65           H  
ATOM    933  HA  ILE A  87      -4.177 -15.963  13.422  1.00 15.65           H  
ATOM    934  HB  ILE A  87      -4.356 -12.992  14.057  1.00 15.65           H  
ATOM    935 1HG1 ILE A  87      -5.387 -14.641  11.704  1.00 15.65           H  
ATOM    936 2HG1 ILE A  87      -6.376 -14.179  13.110  1.00 15.65           H  
ATOM    937 1HG2 ILE A  87      -3.132 -12.652  11.916  1.00 15.65           H  
ATOM    938 2HG2 ILE A  87      -2.924 -14.412  11.754  1.00 15.65           H  
ATOM    939 3HG2 ILE A  87      -2.129 -13.541  13.087  1.00 15.65           H  
ATOM    940 1HD1 ILE A  87      -6.743 -12.616  11.212  1.00 15.65           H  
ATOM    941 2HD1 ILE A  87      -5.004 -12.237  11.184  1.00 15.65           H  
ATOM    942 3HD1 ILE A  87      -5.993 -11.775  12.590  1.00 15.65           H  
ATOM    943  N   ILE A  88      -2.663 -14.424  15.930  1.00 14.53           N  
ATOM    944  CA  ILE A  88      -1.404 -14.372  16.661  1.00 17.41           C  
ATOM    945  C   ILE A  88      -1.084 -15.743  17.246  1.00 17.54           C  
ATOM    946  O   ILE A  88       0.044 -16.251  17.114  1.00 17.77           O  
ATOM    947  CB  ILE A  88      -1.414 -13.277  17.754  1.00 19.37           C  
ATOM    948  CG1 ILE A  88      -1.473 -11.903  17.108  1.00 21.69           C  
ATOM    949  CG2 ILE A  88      -0.098 -13.354  18.552  1.00 21.90           C  
ATOM    950  CD1 ILE A  88      -1.843 -10.732  17.995  1.00 19.42           C  
ATOM    951  HN  ILE A  88      -3.492 -13.836  16.265  1.00 18.70           H  
ATOM    952  HA  ILE A  88      -0.617 -14.123  15.949  1.00 18.70           H  
ATOM    953  HB  ILE A  88      -2.266 -13.417  18.419  1.00 18.70           H  
ATOM    954 1HG1 ILE A  88      -0.489 -11.697  16.688  1.00 18.70           H  
ATOM    955 2HG1 ILE A  88      -2.209 -11.950  16.305  1.00 18.70           H  
ATOM    956 1HG2 ILE A  88      -0.096 -12.586  19.325  1.00 18.70           H  
ATOM    957 2HG2 ILE A  88       0.745 -13.195  17.880  1.00 18.70           H  
ATOM    958 3HG2 ILE A  88      -0.011 -14.336  19.017  1.00 18.70           H  
ATOM    959 1HD1 ILE A  88      -1.847  -9.816  17.405  1.00 18.70           H  
ATOM    960 2HD1 ILE A  88      -1.115 -10.642  18.801  1.00 18.70           H  
ATOM    961 3HD1 ILE A  88      -2.834 -10.895  18.418  1.00 18.70           H  
ATOM    962  N   THR A  89      -2.034 -16.364  17.915  1.00 16.88           N  
ATOM    963  CA  THR A  89      -1.906 -17.671  18.484  1.00 18.94           C  
ATOM    964  C   THR A  89      -1.425 -18.715  17.476  1.00 18.82           C  
ATOM    965  O   THR A  89      -0.518 -19.495  17.708  1.00 16.32           O  
ATOM    966  CB  THR A  89      -3.250 -18.150  19.108  1.00 24.22           C  
ATOM    967  OG1 THR A  89      -3.540 -17.256  20.249  1.00 24.44           O  
ATOM    968  CG2 THR A  89      -3.125 -19.540  19.674  1.00 26.51           C  
ATOM    969  HN  THR A  89      -2.967 -15.855  18.042  1.00 20.88           H  
ATOM    970  HA  THR A  89      -1.168 -17.615  19.284  1.00 20.88           H  
ATOM    971  HB  THR A  89      -4.053 -18.106  18.372  1.00 20.88           H  
ATOM    972  HG1 THR A  89      -2.762 -17.320  20.951  1.00 20.88           H  
ATOM    973 1HG2 THR A  89      -4.080 -19.846  20.102  1.00 20.88           H  
ATOM    974 2HG2 THR A  89      -2.360 -19.549  20.450  1.00 20.88           H  
ATOM    975 3HG2 THR A  89      -2.845 -20.232  18.880  1.00 20.88           H  
ATOM    976  N   GLY A  90      -2.110 -18.714  16.307  1.00 17.40           N  
ATOM    977  CA  GLY A  90      -1.770 -19.716  15.281  1.00 17.68           C  
ATOM    978  C   GLY A  90      -0.402 -19.434  14.687  1.00 14.12           C  
ATOM    979  O   GLY A  90       0.395 -20.383  14.539  1.00 13.98           O  
ATOM    980  HN  GLY A  90      -2.885 -17.998  16.132  1.00 15.80           H  
ATOM    981  HA1 GLY A  90      -1.765 -20.706  15.736  1.00 15.80           H  
ATOM    982  HA2 GLY A  90      -2.517 -19.684  14.488  1.00 15.80           H  
ATOM    983  N   LEU A  91      -0.006 -18.156  14.558  1.00 14.90           N  
ATOM    984  CA  LEU A  91       1.343 -17.905  14.027  1.00 11.54           C  
ATOM    985  C   LEU A  91       2.353 -18.391  15.072  1.00 14.13           C  
ATOM    986  O   LEU A  91       3.383 -18.935  14.716  1.00 12.48           O  
ATOM    987  CB  LEU A  91       1.630 -16.417  13.749  1.00 12.76           C  
ATOM    988  CG  LEU A  91       0.732 -15.879  12.556  1.00 14.54           C  
ATOM    989  CD1 LEU A  91       0.864 -14.386  12.411  1.00 15.42           C  
ATOM    990  CD2 LEU A  91       1.120 -16.568  11.242  1.00 14.35           C  
ATOM    991  HN  LEU A  91      -0.651 -17.347  14.833  1.00 13.76           H  
ATOM    992  HA  LEU A  91       1.478 -18.474  13.107  1.00 13.76           H  
ATOM    993  HB1 LEU A  91       1.414 -15.838  14.647  1.00 13.76           H  
ATOM    994  HB2 LEU A  91       2.681 -16.300  13.485  1.00 13.76           H  
ATOM    995  HG  LEU A  91      -0.310 -16.114  12.775  1.00 13.76           H  
ATOM    996 1HD1 LEU A  91       0.238 -14.044  11.587  1.00 13.76           H  
ATOM    997 2HD1 LEU A  91       1.904 -14.131  12.207  1.00 13.76           H  
ATOM    998 3HD1 LEU A  91       0.545 -13.901  13.334  1.00 13.76           H  
ATOM    999 1HD2 LEU A  91       0.495 -16.188  10.434  1.00 13.76           H  
ATOM   1000 2HD2 LEU A  91       0.974 -17.644  11.338  1.00 13.76           H  
ATOM   1001 3HD2 LEU A  91       2.167 -16.362  11.019  1.00 13.76           H  
ATOM   1002  N   LEU A  92       2.072 -18.103  16.379  1.00 13.11           N  
ATOM   1003  CA  LEU A  92       3.091 -18.608  17.352  1.00 13.67           C  
ATOM   1004  C   LEU A  92       3.122 -20.128  17.313  1.00 13.81           C  
ATOM   1005  O   LEU A  92       4.217 -20.733  17.469  1.00 15.02           O  
ATOM   1006  CB  LEU A  92       2.664 -18.166  18.798  1.00 16.22           C  
ATOM   1007  CG  LEU A  92       2.785 -16.662  19.045  1.00 17.89           C  
ATOM   1008  CD1 LEU A  92       1.998 -16.249  20.301  1.00 22.77           C  
ATOM   1009  CD2 LEU A  92       4.216 -16.202  19.176  1.00 17.61           C  
ATOM   1010  HN  LEU A  92       1.199 -17.563  16.680  1.00 16.26           H  
ATOM   1011  HA  LEU A  92       4.075 -18.205  17.110  1.00 16.26           H  
ATOM   1012  HB1 LEU A  92       1.625 -18.457  18.953  1.00 16.26           H  
ATOM   1013  HB2 LEU A  92       3.299 -18.684  19.517  1.00 16.26           H  
ATOM   1014  HG  LEU A  92       2.345 -16.147  18.191  1.00 16.26           H  
ATOM   1015 1HD1 LEU A  92       2.099 -15.175  20.457  1.00 16.26           H  
ATOM   1016 2HD1 LEU A  92       2.392 -16.780  21.168  1.00 16.26           H  
ATOM   1017 3HD1 LEU A  92       0.945 -16.499  20.169  1.00 16.26           H  
ATOM   1018 1HD2 LEU A  92       4.238 -15.126  19.350  1.00 16.26           H  
ATOM   1019 2HD2 LEU A  92       4.758 -16.432  18.258  1.00 16.26           H  
ATOM   1020 3HD2 LEU A  92       4.688 -16.715  20.014  1.00 16.26           H  
ATOM   1021  N   GLU A  93       2.011 -20.818  17.129  1.00 16.18           N  
ATOM   1022  CA  GLU A  93       2.040 -22.272  17.006  1.00 16.72           C  
ATOM   1023  C   GLU A  93       2.777 -22.801  15.793  1.00 17.74           C  
ATOM   1024  O   GLU A  93       3.273 -23.931  15.759  1.00 16.57           O  
ATOM   1025  CB  GLU A  93       0.634 -22.852  17.082  1.00 19.59           C  
ATOM   1026  CG  GLU A  93      -0.039 -22.567  18.429  1.00 24.16           C  
ATOM   1027  CD  GLU A  93      -1.511 -22.896  18.430  1.00 31.47           C  
ATOM   1028  OE1 GLU A  93      -2.162 -22.864  17.379  1.00 29.15           O  
ATOM   1029  OE2 GLU A  93      -2.073 -23.134  19.539  1.00 34.17           O  
ATOM   1030  HN  GLU A  93       1.075 -20.303  17.069  1.00 22.86           H  
ATOM   1031  HA  GLU A  93       2.575 -22.645  17.879  1.00 22.86           H  
ATOM   1032  HB1 GLU A  93       0.030 -22.412  16.288  1.00 22.86           H  
ATOM   1033  HB2 GLU A  93       0.692 -23.931  16.940  1.00 22.86           H  
ATOM   1034  HG1 GLU A  93       0.452 -23.166  19.197  1.00 22.86           H  
ATOM   1035  HG2 GLU A  93       0.081 -21.509  18.661  1.00 22.86           H  
ATOM   1036  N   PHE A  94       2.856 -21.980  14.718  1.00 16.15           N  
ATOM   1037  CA  PHE A  94       3.513 -22.434  13.507  1.00 14.80           C  
ATOM   1038  C   PHE A  94       5.019 -22.405  13.629  1.00 15.31           C  
ATOM   1039  O   PHE A  94       5.735 -22.989  12.824  1.00 15.42           O  
ATOM   1040  CB  PHE A  94       3.066 -21.489  12.334  1.00 14.63           C  
ATOM   1041  CG  PHE A  94       1.960 -22.096  11.507  1.00 12.19           C  
ATOM   1042  CD1 PHE A  94       2.161 -23.271  10.773  1.00 13.44           C  
ATOM   1043  CD2 PHE A  94       0.718 -21.520  11.433  1.00 16.71           C  
ATOM   1044  CE1 PHE A  94       1.168 -23.769   9.988  1.00 13.46           C  
ATOM   1045  CE2 PHE A  94      -0.298 -22.017  10.646  1.00 14.57           C  
ATOM   1046  CZ  PHE A  94      -0.111 -23.182   9.916  1.00 16.96           C  
ATOM   1047  HN  PHE A  94       2.434 -20.998  14.762  1.00 14.88           H  
ATOM   1048  HA  PHE A  94       3.192 -23.452  13.287  1.00 14.88           H  
ATOM   1049  HB1 PHE A  94       2.713 -20.548  12.756  1.00 14.88           H  
ATOM   1050  HB2 PHE A  94       3.924 -21.300  11.689  1.00 14.88           H  
ATOM   1051  HD1 PHE A  94       3.118 -23.789  10.831  1.00 14.88           H  
ATOM   1052  HD2 PHE A  94       0.525 -20.626  12.025  1.00 14.88           H  
ATOM   1053  HE1 PHE A  94       1.370 -24.658   9.391  1.00 14.88           H  
ATOM   1054  HE2 PHE A  94      -1.252 -21.493  10.597  1.00 14.88           H  
ATOM   1055  HZ  PHE A  94      -0.911 -23.620   9.319  1.00 14.88           H  
ATOM   1056  N   GLU A  95       5.528 -21.670  14.642  1.00 15.47           N  
ATOM   1057  CA  GLU A  95       6.978 -21.411  14.642  1.00 14.49           C  
ATOM   1058  C   GLU A  95       7.774 -22.722  14.725  1.00 13.75           C  
ATOM   1059  O   GLU A  95       8.771 -22.794  14.006  1.00 13.35           O  
ATOM   1060  CB  GLU A  95       7.307 -20.388  15.720  1.00 19.24           C  
ATOM   1061  CG  GLU A  95       6.754 -18.955  15.341  1.00 22.66           C  
ATOM   1062  CD  GLU A  95       7.604 -17.964  16.152  1.00 29.98           C  
ATOM   1063  OE1 GLU A  95       8.690 -17.586  15.657  1.00 30.37           O  
ATOM   1064  OE2 GLU A  95       7.186 -17.682  17.292  1.00 25.22           O  
ATOM   1065  HN  GLU A  95       4.899 -21.289  15.419  1.00 20.50           H  
ATOM   1066  HA  GLU A  95       7.219 -20.952  13.683  1.00 20.50           H  
ATOM   1067  HB1 GLU A  95       6.856 -20.705  16.660  1.00 20.50           H  
ATOM   1068  HB2 GLU A  95       8.389 -20.331  15.837  1.00 20.50           H  
ATOM   1069  HG1 GLU A  95       6.870 -18.772  14.273  1.00 20.50           H  
ATOM   1070  HG2 GLU A  95       5.702 -18.868  15.613  1.00 20.50           H  
ATOM   1071  N   VAL A  96       7.353 -23.707  15.496  1.00 14.42           N  
ATOM   1072  CA  VAL A  96       8.138 -24.966  15.549  1.00 15.82           C  
ATOM   1073  C   VAL A  96       8.175 -25.624  14.167  1.00 14.81           C  
ATOM   1074  O   VAL A  96       9.199 -26.205  13.763  1.00 15.39           O  
ATOM   1075  CB  VAL A  96       7.656 -25.949  16.613  1.00 18.17           C  
ATOM   1076  CG1 VAL A  96       6.279 -26.533  16.332  1.00 20.80           C  
ATOM   1077  CG2 VAL A  96       8.695 -27.078  16.781  1.00 20.16           C  
ATOM   1078  HN  VAL A  96       6.459 -23.600  16.074  1.00 17.08           H  
ATOM   1079  HA  VAL A  96       9.163 -24.695  15.803  1.00 17.08           H  
ATOM   1080  HB  VAL A  96       7.599 -25.410  17.559  1.00 17.08           H  
ATOM   1081 1HG1 VAL A  96       6.006 -27.222  17.131  1.00 17.08           H  
ATOM   1082 2HG1 VAL A  96       6.298 -27.068  15.383  1.00 17.08           H  
ATOM   1083 3HG1 VAL A  96       5.546 -25.728  16.280  1.00 17.08           H  
ATOM   1084 1HG2 VAL A  96       8.350 -27.779  17.541  1.00 17.08           H  
ATOM   1085 2HG2 VAL A  96       9.650 -26.651  17.088  1.00 17.08           H  
ATOM   1086 3HG2 VAL A  96       8.820 -27.602  15.833  1.00 17.08           H  
ATOM   1087  N   TYR A  97       7.076 -25.528  13.398  1.00 13.21           N  
ATOM   1088  CA  TYR A  97       7.111 -26.137  12.038  1.00 13.38           C  
ATOM   1089  C   TYR A  97       7.978 -25.353  11.085  1.00 14.51           C  
ATOM   1090  O   TYR A  97       8.588 -25.890  10.165  1.00 13.35           O  
ATOM   1091  CB  TYR A  97       5.676 -26.209  11.464  1.00 15.86           C  
ATOM   1092  CG  TYR A  97       4.819 -27.041  12.396  1.00 17.35           C  
ATOM   1093  CD1 TYR A  97       4.976 -28.431  12.371  1.00 17.66           C  
ATOM   1094  CD2 TYR A  97       3.893 -26.480  13.234  1.00 19.18           C  
ATOM   1095  CE1 TYR A  97       4.202 -29.198  13.229  1.00 21.62           C  
ATOM   1096  CE2 TYR A  97       3.137 -27.246  14.117  1.00 21.89           C  
ATOM   1097  CZ  TYR A  97       3.303 -28.625  14.072  1.00 23.74           C  
ATOM   1098  OH  TYR A  97       2.523 -29.403  14.904  1.00 26.34           O  
ATOM   1099  HN  TYR A  97       6.199 -25.028  13.753  1.00 18.17           H  
ATOM   1100  HA  TYR A  97       7.507 -27.149  12.118  1.00 18.17           H  
ATOM   1101  HB1 TYR A  97       5.262 -25.204  11.385  1.00 18.17           H  
ATOM   1102  HB2 TYR A  97       5.699 -26.671  10.477  1.00 18.17           H  
ATOM   1103  HD1 TYR A  97       5.690 -28.900  11.693  1.00 18.17           H  
ATOM   1104  HD2 TYR A  97       3.743 -25.401  13.209  1.00 18.17           H  
ATOM   1105  HE1 TYR A  97       4.317 -30.282  13.227  1.00 18.17           H  
ATOM   1106  HE2 TYR A  97       2.442 -26.782  14.817  1.00 18.17           H  
ATOM   1107  HH  TYR A  97       1.938 -30.056  14.326  1.00 18.17           H  
ATOM   1108  N   LEU A  98       8.081 -24.004  11.307  1.00 13.21           N  
ATOM   1109  CA  LEU A  98       9.035 -23.258  10.461  1.00 15.59           C  
ATOM   1110  C   LEU A  98      10.472 -23.576  10.832  1.00 15.50           C  
ATOM   1111  O   LEU A  98      11.383 -23.524  10.014  1.00 17.13           O  
ATOM   1112  CB  LEU A  98       8.745 -21.750  10.481  1.00 13.63           C  
ATOM   1113  CG  LEU A  98       7.283 -21.356  10.240  1.00 14.37           C  
ATOM   1114  CD1 LEU A  98       7.137 -19.809  10.316  1.00 15.06           C  
ATOM   1115  CD2 LEU A  98       6.893 -21.847   8.828  1.00 13.06           C  
ATOM   1116  HN  LEU A  98       7.497 -23.514  12.058  1.00 14.69           H  
ATOM   1117  HA  LEU A  98       8.887 -23.598   9.436  1.00 14.69           H  
ATOM   1118  HB1 LEU A  98       9.040 -21.364  11.457  1.00 14.69           H  
ATOM   1119  HB2 LEU A  98       9.351 -21.281   9.706  1.00 14.69           H  
ATOM   1120  HG  LEU A  98       6.643 -21.827  10.987  1.00 14.69           H  
ATOM   1121 1HD1 LEU A  98       6.097 -19.533  10.144  1.00 14.69           H  
ATOM   1122 2HD1 LEU A  98       7.766 -19.346   9.555  1.00 14.69           H  
ATOM   1123 3HD1 LEU A  98       7.446 -19.462  11.302  1.00 14.69           H  
ATOM   1124 1HD2 LEU A  98       5.856 -21.582   8.624  1.00 14.69           H  
ATOM   1125 2HD2 LEU A  98       7.008 -22.930   8.775  1.00 14.69           H  
ATOM   1126 3HD2 LEU A  98       7.540 -21.376   8.088  1.00 14.69           H  
ATOM   1127  N   GLU A  99      10.711 -23.852  12.136  1.00 17.39           N  
ATOM   1128  CA  GLU A  99      12.040 -24.316  12.539  1.00 17.74           C  
ATOM   1129  C   GLU A  99      12.288 -25.692  11.862  1.00 17.75           C  
ATOM   1130  O   GLU A  99      13.382 -25.906  11.314  1.00 18.38           O  
ATOM   1131  CB  GLU A  99      12.123 -24.523  14.050  1.00 22.22           C  
ATOM   1132  CG  GLU A  99      13.531 -24.932  14.497  1.00 28.92           C  
ATOM   1133  CD  GLU A  99      13.750 -24.722  15.985  1.00 34.26           C  
ATOM   1134  OE1 GLU A  99      12.838 -24.236  16.680  1.00 35.03           O  
ATOM   1135  OE2 GLU A  99      14.855 -25.061  16.470  1.00 38.56           O  
ATOM   1136  HN  GLU A  99       9.937 -23.732  12.865  1.00 25.58           H  
ATOM   1137  HA  GLU A  99      12.798 -23.601  12.218  1.00 25.58           H  
ATOM   1138  HB1 GLU A  99      11.852 -23.592  14.548  1.00 25.58           H  
ATOM   1139  HB2 GLU A  99      11.421 -25.306  14.337  1.00 25.58           H  
ATOM   1140  HG1 GLU A  99      13.678 -25.987  14.267  1.00 25.58           H  
ATOM   1141  HG2 GLU A  99      14.259 -24.335  13.948  1.00 25.58           H  
ATOM   1142  N   TYR A 100      11.321 -26.579  11.829  1.00 17.10           N  
ATOM   1143  CA  TYR A 100      11.444 -27.811  11.029  1.00 17.29           C  
ATOM   1144  C   TYR A 100      11.857 -27.556   9.599  1.00 17.79           C  
ATOM   1145  O   TYR A 100      12.833 -28.206   9.054  1.00 19.50           O  
ATOM   1146  CB  TYR A 100      10.173 -28.672  11.148  1.00 17.97           C  
ATOM   1147  CG  TYR A 100      10.250 -29.837  10.177  1.00 18.88           C  
ATOM   1148  CD1 TYR A 100      10.930 -30.981  10.511  1.00 20.27           C  
ATOM   1149  CD2 TYR A 100       9.643 -29.745   8.911  1.00 21.25           C  
ATOM   1150  CE1 TYR A 100      11.075 -32.022   9.606  1.00 20.05           C  
ATOM   1151  CE2 TYR A 100       9.735 -30.822   8.025  1.00 20.32           C  
ATOM   1152  CZ  TYR A 100      10.462 -31.935   8.388  1.00 23.45           C  
ATOM   1153  OH  TYR A 100      10.605 -32.976   7.470  1.00 24.37           O  
ATOM   1154  HN  TYR A 100      10.428 -26.405  12.392  1.00 19.85           H  
ATOM   1155  HA  TYR A 100      12.249 -28.390  11.481  1.00 19.85           H  
ATOM   1156  HB1 TYR A 100      10.088 -29.054  12.165  1.00 19.85           H  
ATOM   1157  HB2 TYR A 100       9.300 -28.063  10.914  1.00 19.85           H  
ATOM   1158  HD1 TYR A 100      11.364 -31.073  11.506  1.00 19.85           H  
ATOM   1159  HD2 TYR A 100       9.106 -28.841   8.624  1.00 19.85           H  
ATOM   1160  HE1 TYR A 100      11.670 -32.898   9.863  1.00 19.85           H  
ATOM   1161  HE2 TYR A 100       9.237 -30.782   7.056  1.00 19.85           H  
ATOM   1162  HH  TYR A 100      11.621 -33.102   7.239  1.00 19.85           H  
ATOM   1163  N   LEU A 101      11.212 -26.648   8.884  1.00 17.26           N  
ATOM   1164  CA  LEU A 101      11.578 -26.328   7.519  1.00 18.44           C  
ATOM   1165  C   LEU A 101      13.026 -25.828   7.395  1.00 20.24           C  
ATOM   1166  O   LEU A 101      13.680 -26.179   6.415  1.00 21.31           O  
ATOM   1167  CB  LEU A 101      10.692 -25.197   6.989  1.00 15.81           C  
ATOM   1168  CG  LEU A 101       9.182 -25.507   6.868  1.00 15.98           C  
ATOM   1169  CD1 LEU A 101       8.539 -24.264   6.271  1.00 19.69           C  
ATOM   1170  CD2 LEU A 101       8.922 -26.777   6.100  1.00 19.44           C  
ATOM   1171  HN  LEU A 101      10.389 -26.131   9.331  1.00 18.52           H  
ATOM   1172  HA  LEU A 101      11.447 -27.211   6.894  1.00 18.52           H  
ATOM   1173  HB1 LEU A 101      10.803 -24.346   7.661  1.00 18.52           H  
ATOM   1174  HB2 LEU A 101      11.056 -24.928   5.997  1.00 18.52           H  
ATOM   1175  HG  LEU A 101       8.786 -25.638   7.875  1.00 18.52           H  
ATOM   1176 1HD1 LEU A 101       7.467 -24.426   6.162  1.00 18.52           H  
ATOM   1177 2HD1 LEU A 101       8.977 -24.062   5.293  1.00 18.52           H  
ATOM   1178 3HD1 LEU A 101       8.712 -23.413   6.929  1.00 18.52           H  
ATOM   1179 1HD2 LEU A 101       7.848 -26.953   6.041  1.00 18.52           H  
ATOM   1180 2HD2 LEU A 101       9.400 -27.614   6.609  1.00 18.52           H  
ATOM   1181 3HD2 LEU A 101       9.330 -26.684   5.094  1.00 18.52           H  
ATOM   1182  N   GLN A 102      13.482 -24.978   8.336  1.00 21.93           N  
ATOM   1183  CA  GLN A 102      14.844 -24.449   8.237  1.00 24.38           C  
ATOM   1184  C   GLN A 102      15.906 -25.536   8.388  1.00 26.65           C  
ATOM   1185  O   GLN A 102      16.959 -25.590   7.721  1.00 25.55           O  
ATOM   1186  CB  GLN A 102      15.080 -23.413   9.395  1.00 26.64           C  
ATOM   1187  CG  GLN A 102      16.198 -22.452   8.905  1.00 30.75           C  
ATOM   1188  CD  GLN A 102      17.539 -22.768   9.502  1.00 41.25           C  
ATOM   1189  OE1 GLN A 102      17.718 -23.699  10.292  1.00 44.13           O  
ATOM   1190  NE2 GLN A 102      18.562 -21.956   9.148  1.00 44.64           N  
ATOM   1191  HN  GLN A 102      12.852 -24.691   9.152  1.00 31.77           H  
ATOM   1192  HA  GLN A 102      14.970 -23.951   7.275  1.00 31.77           H  
ATOM   1193  HB1 GLN A 102      14.165 -22.856   9.594  1.00 31.77           H  
ATOM   1194  HB2 GLN A 102      15.397 -23.928  10.302  1.00 31.77           H  
ATOM   1195  HG1 GLN A 102      16.273 -22.529   7.820  1.00 31.77           H  
ATOM   1196  HG2 GLN A 102      15.926 -21.433   9.179  1.00 31.77           H  
ATOM   1197 1HE2 GLN A 102      18.390 -21.141   8.476  1.00 31.77           H  
ATOM   1198 2HE2 GLN A 102      19.543 -22.129   9.540  1.00 31.77           H  
ATOM   1199  N   ASN A 103      15.568 -26.503   9.231  1.00 28.37           N  
ATOM   1200  CA  ASN A 103      16.473 -27.650   9.423  1.00 31.14           C  
ATOM   1201  C   ASN A 103      16.350 -28.610   8.238  1.00 33.03           C  
ATOM   1202  O   ASN A 103      17.286 -29.381   7.962  1.00 33.88           O  
ATOM   1203  CB  ASN A 103      16.199 -28.314  10.734  1.00 31.43           C  
ATOM   1204  CG  ASN A 103      16.422 -27.506  11.997  1.00 34.65           C  
ATOM   1205  OD1 ASN A 103      15.892 -27.871  13.050  1.00 36.45           O  
ATOM   1206  ND2 ASN A 103      17.039 -26.350  11.914  1.00 35.25           N  
ATOM   1207  HN  ASN A 103      14.644 -26.450   9.768  1.00 33.03           H  
ATOM   1208  HA  ASN A 103      17.495 -27.272   9.445  1.00 33.03           H  
ATOM   1209  HB1 ASN A 103      15.155 -28.626  10.728  1.00 33.03           H  
ATOM   1210  HB2 ASN A 103      16.841 -29.193  10.793  1.00 33.03           H  
ATOM   1211 1HD2 ASN A 103      17.376 -25.991  10.964  1.00 33.02           H  
ATOM   1212 2HD2 ASN A 103      17.204 -25.767  12.796  1.00 33.02           H  
ATOM   1213  N   ARG A 104      15.241 -28.584   7.521  1.00 34.45           N  
ATOM   1214  CA  ARG A 104      15.033 -29.513   6.392  1.00 35.47           C  
ATOM   1215  C   ARG A 104      15.530 -28.994   5.067  1.00 37.73           C  
ATOM   1216  O   ARG A 104      16.252 -29.777   4.366  1.00 38.04           O  
ATOM   1217  CB  ARG A 104      13.571 -29.944   6.369  1.00 37.08           C  
ATOM   1218  CG  ARG A 104      13.101 -30.729   5.166  1.00 36.45           C  
ATOM   1219  CD  ARG A 104      13.386 -32.211   5.390  1.00 32.32           C  
ATOM   1220  NE  ARG A 104      13.049 -33.012   4.217  1.00 31.13           N  
ATOM   1221  CZ  ARG A 104      13.682 -34.142   3.931  1.00 34.19           C  
ATOM   1222  NH1 ARG A 104      14.660 -34.523   4.761  1.00 31.12           N  
ATOM   1223  NH2 ARG A 104      13.375 -34.869   2.849  1.00 31.30           N  
ATOM   1224  HN  ARG A 104      14.477 -27.875   7.763  1.00 34.48           H  
ATOM   1225  HA  ARG A 104      15.616 -30.407   6.614  1.00 34.48           H  
ATOM   1226  HB1 ARG A 104      13.397 -30.560   7.251  1.00 34.48           H  
ATOM   1227  HB2 ARG A 104      12.962 -29.042   6.430  1.00 34.48           H  
ATOM   1228  HG1 ARG A 104      12.030 -30.581   5.030  1.00 34.48           H  
ATOM   1229  HG2 ARG A 104      13.631 -30.386   4.278  1.00 34.48           H  
ATOM   1230  HD1 ARG A 104      14.446 -32.337   5.610  1.00 34.48           H  
ATOM   1231  HD2 ARG A 104      12.795 -32.560   6.237  1.00 34.48           H  
ATOM   1232  HE  ARG A 104      12.267 -32.677   3.568  1.00 34.48           H  
ATOM   1233 1HH1 ARG A 104      14.902 -33.923   5.613  1.00 34.48           H  
ATOM   1234 2HH1 ARG A 104      15.200 -35.427   4.572  1.00 34.48           H  
ATOM   1235 1HH2 ARG A 104      12.600 -34.543   2.187  1.00 34.48           H  
ATOM   1236 2HH2 ARG A 104      13.905 -35.776   2.646  1.00 34.48           H  
ATOM   1237  N   PHE A 105      15.302 -27.751   4.671  1.00 37.72           N  
ATOM   1238  CA  PHE A 105      15.795 -27.241   3.395  1.00 37.99           C  
ATOM   1239  C   PHE A 105      17.311 -27.037   3.479  1.00 40.34           C  
ATOM   1240  O   PHE A 105      17.848 -26.335   4.344  1.00 40.80           O  
ATOM   1241  CB  PHE A 105      15.083 -25.973   2.952  1.00 33.76           C  
ATOM   1242  CG  PHE A 105      13.671 -26.125   2.432  1.00 31.18           C  
ATOM   1243  CD1 PHE A 105      13.444 -26.443   1.098  1.00 29.04           C  
ATOM   1244  CD2 PHE A 105      12.577 -25.986   3.237  1.00 28.02           C  
ATOM   1245  CE1 PHE A 105      12.153 -26.609   0.608  1.00 30.27           C  
ATOM   1246  CE2 PHE A 105      11.287 -26.160   2.769  1.00 27.88           C  
ATOM   1247  CZ  PHE A 105      11.053 -26.448   1.434  1.00 23.70           C  
ATOM   1248  HN  PHE A 105      14.739 -27.100   5.306  1.00 32.79           H  
ATOM   1249  HA  PHE A 105      15.607 -28.005   2.640  1.00 32.79           H  
ATOM   1250  HB1 PHE A 105      15.047 -25.300   3.808  1.00 32.79           H  
ATOM   1251  HB2 PHE A 105      15.679 -25.521   2.159  1.00 32.79           H  
ATOM   1252  HD1 PHE A 105      14.292 -26.564   0.424  1.00 32.79           H  
ATOM   1253  HD2 PHE A 105      12.725 -25.729   4.286  1.00 32.79           H  
ATOM   1254  HE1 PHE A 105      12.005 -26.869  -0.440  1.00 32.79           H  
ATOM   1255  HE2 PHE A 105      10.446 -26.070   3.457  1.00 32.79           H  
ATOM   1256  HZ  PHE A 105      10.038 -26.544   1.047  1.00 32.79           H  
ATOM   1257  N   GLU A 106      18.047 -27.615   2.524  1.00 40.81           N  
ATOM   1258  CA  GLU A 106      19.506 -27.455   2.562  1.00 41.85           C  
ATOM   1259  C   GLU A 106      19.995 -26.410   1.593  1.00 41.58           C  
ATOM   1260  O   GLU A 106      20.306 -25.294   2.040  1.00 41.28           O  
ATOM   1261  CB  GLU A 106      20.176 -28.832   2.434  1.00 45.99           C  
ATOM   1262  CG  GLU A 106      20.296 -29.419   3.851  1.00 50.86           C  
ATOM   1263  CD  GLU A 106      20.933 -30.775   3.939  1.00 55.34           C  
ATOM   1264  OE1 GLU A 106      21.727 -31.174   3.059  1.00 57.04           O  
ATOM   1265  OE2 GLU A 106      20.627 -31.472   4.945  1.00 59.12           O  
ATOM   1266  HN  GLU A 106      17.581 -28.184   1.746  1.00 48.21           H  
ATOM   1267  HA  GLU A 106      19.749 -27.087   3.559  1.00 48.21           H  
ATOM   1268  HB1 GLU A 106      19.567 -29.486   1.810  1.00 48.21           H  
ATOM   1269  HB2 GLU A 106      21.166 -28.725   1.990  1.00 48.21           H  
ATOM   1270  HG1 GLU A 106      20.891 -28.730   4.450  1.00 48.21           H  
ATOM   1271  HG2 GLU A 106      19.292 -29.492   4.270  1.00 48.21           H  
ATOM   1272  N   SER A 107      19.659 -26.570   0.312  1.00 41.49           N  
ATOM   1273  CA  SER A 107      19.888 -25.546  -0.685  1.00 41.65           C  
ATOM   1274  C   SER A 107      19.204 -24.230  -0.330  1.00 41.44           C  
ATOM   1275  O   SER A 107      19.889 -23.211  -0.141  1.00 41.79           O  
ATOM   1276  CB  SER A 107      19.404 -26.045  -2.056  1.00 43.97           C  
ATOM   1277  OG  SER A 107      19.545 -25.002  -3.010  1.00 47.94           O  
ATOM   1278  HN  SER A 107      19.203 -27.490   0.010  1.00 43.05           H  
ATOM   1279  HA  SER A 107      20.961 -25.366  -0.748  1.00 43.05           H  
ATOM   1280  HB1 SER A 107      20.002 -26.903  -2.363  1.00 43.05           H  
ATOM   1281  HB2 SER A 107      18.356 -26.337  -1.988  1.00 43.05           H  
ATOM   1282  HG  SER A 107      18.969 -24.175  -2.713  1.00 43.05           H  
ATOM   1283  N   SER A 108      17.883 -24.234  -0.089  1.00 39.86           N  
ATOM   1284  CA  SER A 108      17.218 -22.990   0.286  1.00 39.09           C  
ATOM   1285  C   SER A 108      17.032 -22.887   1.784  1.00 37.51           C  
ATOM   1286  O   SER A 108      15.970 -22.497   2.265  1.00 37.84           O  
ATOM   1287  CB  SER A 108      15.852 -22.825  -0.381  1.00 41.75           C  
ATOM   1288  OG  SER A 108      15.693 -23.833  -1.326  1.00 42.41           O  
ATOM   1289  HN  SER A 108      17.322 -25.142  -0.171  1.00 39.74           H  
ATOM   1290  HA  SER A 108      17.850 -22.161  -0.032  1.00 39.74           H  
ATOM   1291  HB1 SER A 108      15.066 -22.899   0.370  1.00 39.74           H  
ATOM   1292  HB2 SER A 108      15.798 -21.852  -0.870  1.00 39.74           H  
ATOM   1293  HG  SER A 108      16.453 -23.761  -2.047  1.00 39.74           H  
ATOM   1294  N   GLU A 109      18.084 -23.195   2.532  1.00 35.81           N  
ATOM   1295  CA  GLU A 109      17.989 -23.070   3.996  1.00 33.60           C  
ATOM   1296  C   GLU A 109      17.801 -21.579   4.318  1.00 30.97           C  
ATOM   1297  O   GLU A 109      17.055 -21.236   5.236  1.00 30.40           O  
ATOM   1298  CB  GLU A 109      19.242 -23.641   4.615  1.00 37.32           C  
ATOM   1299  CG  GLU A 109      19.340 -23.620   6.133  1.00 44.02           C  
ATOM   1300  CD  GLU A 109      20.769 -24.030   6.525  1.00 46.56           C  
ATOM   1301  OE1 GLU A 109      20.995 -25.249   6.666  1.00 47.55           O  
ATOM   1302  OE2 GLU A 109      21.615 -23.120   6.606  1.00 47.83           O  
ATOM   1303  HN  GLU A 109      18.992 -23.531   2.076  1.00 39.34           H  
ATOM   1304  HA  GLU A 109      17.123 -23.629   4.351  1.00 39.34           H  
ATOM   1305  HB1 GLU A 109      19.321 -24.680   4.296  1.00 39.34           H  
ATOM   1306  HB2 GLU A 109      20.088 -23.075   4.224  1.00 39.34           H  
ATOM   1307  HG1 GLU A 109      19.129 -22.617   6.503  1.00 39.34           H  
ATOM   1308  HG2 GLU A 109      18.624 -24.323   6.559  1.00 39.34           H  
ATOM   1309  N   GLU A 110      18.397 -20.710   3.502  1.00 28.24           N  
ATOM   1310  CA  GLU A 110      18.264 -19.274   3.712  1.00 28.29           C  
ATOM   1311  C   GLU A 110      16.833 -18.797   3.462  1.00 25.79           C  
ATOM   1312  O   GLU A 110      16.388 -17.897   4.170  1.00 25.87           O  
ATOM   1313  CB  GLU A 110      19.214 -18.484   2.776  1.00 29.99           C  
ATOM   1314  CG  GLU A 110      20.602 -18.491   3.427  1.00 37.73           C  
ATOM   1315  CD  GLU A 110      21.674 -17.916   2.513  1.00 39.24           C  
ATOM   1316  OE1 GLU A 110      21.569 -18.141   1.291  1.00 42.65           O  
ATOM   1317  OE2 GLU A 110      22.622 -17.324   3.061  1.00 38.00           O  
ATOM   1318  HN  GLU A 110      18.981 -21.072   2.682  1.00 32.87           H  
ATOM   1319  HA  GLU A 110      18.529 -19.049   4.745  1.00 32.87           H  
ATOM   1320  HB1 GLU A 110      19.258 -18.963   1.798  1.00 32.87           H  
ATOM   1321  HB2 GLU A 110      18.860 -17.459   2.663  1.00 32.87           H  
ATOM   1322  HG1 GLU A 110      20.564 -17.896   4.339  1.00 32.87           H  
ATOM   1323  HG2 GLU A 110      20.867 -19.519   3.674  1.00 32.87           H  
ATOM   1324  N   GLN A 111      16.190 -19.352   2.441  1.00 23.85           N  
ATOM   1325  CA  GLN A 111      14.792 -18.946   2.200  1.00 23.36           C  
ATOM   1326  C   GLN A 111      13.938 -19.430   3.361  1.00 22.51           C  
ATOM   1327  O   GLN A 111      13.056 -18.695   3.861  1.00 20.70           O  
ATOM   1328  CB  GLN A 111      14.250 -19.437   0.863  1.00 22.39           C  
ATOM   1329  CG  GLN A 111      14.681 -18.691  -0.362  1.00 30.23           C  
ATOM   1330  CD  GLN A 111      13.872 -19.068  -1.596  1.00 27.03           C  
ATOM   1331  OE1 GLN A 111      14.105 -20.160  -2.165  1.00 35.90           O  
ATOM   1332  NE2 GLN A 111      12.917 -18.290  -1.988  1.00 30.46           N  
ATOM   1333  HN  GLN A 111      16.671 -20.072   1.812  1.00 26.27           H  
ATOM   1334  HA  GLN A 111      14.758 -17.857   2.193  1.00 26.27           H  
ATOM   1335  HB1 GLN A 111      14.563 -20.474   0.743  1.00 26.27           H  
ATOM   1336  HB2 GLN A 111      13.162 -19.388   0.912  1.00 26.27           H  
ATOM   1337  HG1 GLN A 111      14.561 -17.623  -0.180  1.00 26.27           H  
ATOM   1338  HG2 GLN A 111      15.731 -18.912  -0.553  1.00 26.27           H  
ATOM   1339 1HE2 GLN A 111      12.702 -17.392  -1.447  1.00 26.27           H  
ATOM   1340 2HE2 GLN A 111      12.341 -18.544  -2.854  1.00 26.27           H  
ATOM   1341  N   ALA A 112      14.162 -20.668   3.811  1.00 20.71           N  
ATOM   1342  CA  ALA A 112      13.455 -21.195   4.979  1.00 20.27           C  
ATOM   1343  C   ALA A 112      13.664 -20.356   6.217  1.00 19.10           C  
ATOM   1344  O   ALA A 112      12.799 -20.076   7.064  1.00 18.15           O  
ATOM   1345  CB  ALA A 112      13.918 -22.630   5.292  1.00 18.33           C  
ATOM   1346  HN  ALA A 112      14.874 -21.288   3.306  1.00 19.31           H  
ATOM   1347  HA  ALA A 112      12.389 -21.218   4.755  1.00 19.31           H  
ATOM   1348  HB1 ALA A 112      13.381 -23.004   6.164  1.00 19.31           H  
ATOM   1349  HB2 ALA A 112      14.988 -22.630   5.498  1.00 19.31           H  
ATOM   1350  HB3 ALA A 112      13.713 -23.273   4.436  1.00 19.31           H  
ATOM   1351  N   ARG A 113      14.924 -19.965   6.460  1.00 18.56           N  
ATOM   1352  CA  ARG A 113      15.216 -19.083   7.586  1.00 19.30           C  
ATOM   1353  C   ARG A 113      14.518 -17.737   7.435  1.00 18.09           C  
ATOM   1354  O   ARG A 113      13.999 -17.133   8.403  1.00 18.62           O  
ATOM   1355  CB  ARG A 113      16.766 -18.825   7.527  1.00 22.59           C  
ATOM   1356  CG  ARG A 113      17.187 -17.798   8.573  1.00 28.52           C  
ATOM   1357  CD  ARG A 113      18.715 -17.703   8.635  1.00 35.98           C  
ATOM   1358  NE  ARG A 113      19.153 -16.964   9.802  1.00 42.33           N  
ATOM   1359  CZ  ARG A 113      19.221 -15.646   9.928  1.00 45.10           C  
ATOM   1360  NH1 ARG A 113      18.874 -14.799   8.969  1.00 45.04           N  
ATOM   1361  NH2 ARG A 113      19.651 -15.147  11.094  1.00 47.64           N  
ATOM   1362  HN  ARG A 113      15.718 -20.301   5.826  1.00 31.07           H  
ATOM   1363  HA  ARG A 113      14.940 -19.557   8.528  1.00 31.07           H  
ATOM   1364  HB1 ARG A 113      17.291 -19.762   7.715  1.00 31.07           H  
ATOM   1365  HB2 ARG A 113      17.028 -18.453   6.536  1.00 31.07           H  
ATOM   1366  HG1 ARG A 113      16.776 -16.824   8.307  1.00 31.07           H  
ATOM   1367  HG2 ARG A 113      16.805 -18.100   9.548  1.00 31.07           H  
ATOM   1368  HD1 ARG A 113      19.131 -18.710   8.676  1.00 31.07           H  
ATOM   1369  HD2 ARG A 113      19.075 -17.197   7.739  1.00 31.07           H  
ATOM   1370  HE  ARG A 113      19.453 -17.543  10.651  1.00 31.07           H  
ATOM   1371 1HH1 ARG A 113      18.516 -15.170   8.031  1.00 31.07           H  
ATOM   1372 2HH1 ARG A 113      18.952 -13.744   9.133  1.00 31.07           H  
ATOM   1373 1HH2 ARG A 113      19.927 -15.807  11.889  1.00 31.07           H  
ATOM   1374 2HH2 ARG A 113      19.718 -14.088  11.230  1.00 31.07           H  
ATOM   1375  N   ALA A 114      14.525 -17.169   6.212  1.00 16.88           N  
ATOM   1376  CA  ALA A 114      13.826 -15.896   6.007  1.00 17.50           C  
ATOM   1377  C   ALA A 114      12.336 -16.022   6.263  1.00 15.41           C  
ATOM   1378  O   ALA A 114      11.706 -15.082   6.741  1.00 15.67           O  
ATOM   1379  CB  ALA A 114      14.082 -15.326   4.578  1.00 17.22           C  
ATOM   1380  HN  ALA A 114      15.035 -17.642   5.399  1.00 16.54           H  
ATOM   1381  HA  ALA A 114      14.226 -15.180   6.725  1.00 16.54           H  
ATOM   1382  HB1 ALA A 114      13.549 -14.383   4.462  1.00 16.54           H  
ATOM   1383  HB2 ALA A 114      13.726 -16.038   3.833  1.00 16.54           H  
ATOM   1384  HB3 ALA A 114      15.150 -15.159   4.439  1.00 16.54           H  
ATOM   1385  N   VAL A 115      11.710 -17.143   5.896  1.00 15.64           N  
ATOM   1386  CA  VAL A 115      10.268 -17.261   6.261  1.00 14.90           C  
ATOM   1387  C   VAL A 115      10.088 -17.260   7.770  1.00 16.64           C  
ATOM   1388  O   VAL A 115       9.198 -16.667   8.399  1.00 13.16           O  
ATOM   1389  CB  VAL A 115       9.750 -18.590   5.668  1.00 17.07           C  
ATOM   1390  CG1 VAL A 115       8.370 -18.888   6.321  1.00 14.03           C  
ATOM   1391  CG2 VAL A 115       9.608 -18.489   4.167  1.00 17.85           C  
ATOM   1392  HN  VAL A 115      12.219 -17.920   5.365  1.00 15.61           H  
ATOM   1393  HA  VAL A 115       9.714 -16.429   5.828  1.00 15.61           H  
ATOM   1394  HB  VAL A 115      10.447 -19.392   5.913  1.00 15.61           H  
ATOM   1395 1HG1 VAL A 115       7.974 -19.823   5.924  1.00 15.61           H  
ATOM   1396 2HG1 VAL A 115       7.678 -18.076   6.096  1.00 15.61           H  
ATOM   1397 3HG1 VAL A 115       8.490 -18.974   7.401  1.00 15.61           H  
ATOM   1398 1HG2 VAL A 115       9.242 -19.436   3.772  1.00 15.61           H  
ATOM   1399 2HG2 VAL A 115      10.578 -18.262   3.724  1.00 15.61           H  
ATOM   1400 3HG2 VAL A 115       8.902 -17.696   3.921  1.00 15.61           H  
ATOM   1401  N   GLN A 116      10.961 -18.025   8.439  1.00 16.74           N  
ATOM   1402  CA  GLN A 116      10.946 -18.128   9.912  1.00 17.75           C  
ATOM   1403  C   GLN A 116      11.071 -16.737  10.508  1.00 17.12           C  
ATOM   1404  O   GLN A 116      10.225 -16.338  11.342  1.00 16.75           O  
ATOM   1405  CB  GLN A 116      12.057 -19.120  10.234  1.00 25.62           C  
ATOM   1406  CG  GLN A 116      12.676 -19.230  11.579  1.00 28.79           C  
ATOM   1407  CD  GLN A 116      13.679 -20.396  11.698  1.00 31.27           C  
ATOM   1408  OE1 GLN A 116      13.482 -21.277  12.529  1.00 28.78           O  
ATOM   1409  NE2 GLN A 116      14.749 -20.473  10.911  1.00 30.55           N  
ATOM   1410  HN  GLN A 116      11.692 -18.579   7.888  1.00 23.71           H  
ATOM   1411  HA  GLN A 116       9.993 -18.557  10.223  1.00 23.71           H  
ATOM   1412  HB1 GLN A 116      11.654 -20.107  10.007  1.00 23.71           H  
ATOM   1413  HB2 GLN A 116      12.871 -18.893   9.546  1.00 23.71           H  
ATOM   1414  HG1 GLN A 116      13.201 -18.299  11.795  1.00 23.71           H  
ATOM   1415  HG2 GLN A 116      11.884 -19.380  12.313  1.00 23.71           H  
ATOM   1416 1HE2 GLN A 116      14.928 -19.716  10.176  1.00 23.71           H  
ATOM   1417 2HE2 GLN A 116      15.430 -21.292  11.013  1.00 23.71           H  
ATOM   1418  N   MET A 117      12.071 -15.934  10.168  1.00 17.57           N  
ATOM   1419  CA  MET A 117      12.315 -14.625  10.748  1.00 18.11           C  
ATOM   1420  C   MET A 117      11.291 -13.579  10.371  1.00 18.07           C  
ATOM   1421  O   MET A 117      10.877 -12.727  11.152  1.00 16.73           O  
ATOM   1422  CB  MET A 117      13.741 -14.146  10.410  1.00 20.02           C  
ATOM   1423  CG  MET A 117      14.800 -15.200  10.678  1.00 26.49           C  
ATOM   1424  SD  MET A 117      16.403 -14.504  11.104  1.00 29.37           S  
ATOM   1425  CE  MET A 117      16.711 -15.295  12.686  1.00 29.74           C  
ATOM   1426  HN  MET A 117      12.747 -16.276   9.412  1.00 22.80           H  
ATOM   1427  HA  MET A 117      12.267 -14.742  11.831  1.00 22.80           H  
ATOM   1428  HB1 MET A 117      13.776 -13.879   9.354  1.00 22.80           H  
ATOM   1429  HB2 MET A 117      13.965 -13.267  11.015  1.00 22.80           H  
ATOM   1430  HG1 MET A 117      14.464 -15.826  11.505  1.00 22.80           H  
ATOM   1431  HG2 MET A 117      14.915 -15.811   9.782  1.00 22.80           H  
ATOM   1432  HE1 MET A 117      17.672 -14.962  13.078  1.00 22.80           H  
ATOM   1433  HE2 MET A 117      16.728 -16.377  12.555  1.00 22.80           H  
ATOM   1434  HE3 MET A 117      15.920 -15.027  13.387  1.00 22.80           H  
ATOM   1435  N   SER A 118      10.761 -13.638   9.120  1.00 15.23           N  
ATOM   1436  CA  SER A 118       9.753 -12.704   8.674  1.00 15.39           C  
ATOM   1437  C   SER A 118       8.423 -12.940   9.396  1.00 14.27           C  
ATOM   1438  O   SER A 118       7.643 -12.000   9.609  1.00 14.87           O  
ATOM   1439  CB  SER A 118       9.485 -12.985   7.126  1.00 17.63           C  
ATOM   1440  OG  SER A 118      10.542 -12.278   6.471  1.00 21.24           O  
ATOM   1441  HN  SER A 118      11.100 -14.398   8.447  1.00 16.44           H  
ATOM   1442  HA  SER A 118      10.091 -11.678   8.823  1.00 16.44           H  
ATOM   1443  HB1 SER A 118       9.537 -14.052   6.909  1.00 16.44           H  
ATOM   1444  HB2 SER A 118       8.512 -12.599   6.823  1.00 16.44           H  
ATOM   1445  HG  SER A 118      10.480 -11.257   6.708  1.00 16.44           H  
ATOM   1446  N   THR A 119       8.161 -14.195   9.760  1.00 13.68           N  
ATOM   1447  CA  THR A 119       6.984 -14.552  10.532  1.00 13.32           C  
ATOM   1448  C   THR A 119       7.124 -13.987  11.966  1.00 15.34           C  
ATOM   1449  O   THR A 119       6.175 -13.411  12.487  1.00 13.09           O  
ATOM   1450  CB  THR A 119       6.763 -16.065  10.483  1.00 14.47           C  
ATOM   1451  OG1 THR A 119       6.521 -16.494   9.114  1.00 13.64           O  
ATOM   1452  CG2 THR A 119       5.640 -16.489  11.405  1.00 14.59           C  
ATOM   1453  HN  THR A 119       8.843 -14.968   9.473  1.00 14.02           H  
ATOM   1454  HA  THR A 119       6.122 -14.073  10.067  1.00 14.02           H  
ATOM   1455  HB  THR A 119       7.678 -16.547  10.827  1.00 14.02           H  
ATOM   1456  HG1 THR A 119       5.667 -16.010   8.741  1.00 14.02           H  
ATOM   1457 1HG2 THR A 119       5.509 -17.569  11.346  1.00 14.02           H  
ATOM   1458 2HG2 THR A 119       4.716 -15.995  11.104  1.00 14.02           H  
ATOM   1459 3HG2 THR A 119       5.885 -16.208  12.429  1.00 14.02           H  
ATOM   1460  N   LYS A 120       8.344 -13.961  12.518  1.00 15.87           N  
ATOM   1461  CA  LYS A 120       8.502 -13.346  13.865  1.00 17.50           C  
ATOM   1462  C   LYS A 120       8.298 -11.843  13.773  1.00 17.59           C  
ATOM   1463  O   LYS A 120       7.649 -11.270  14.662  1.00 21.12           O  
ATOM   1464  CB  LYS A 120       9.910 -13.627  14.431  1.00 22.81           C  
ATOM   1465  CG  LYS A 120      10.205 -15.113  14.689  1.00 25.46           C  
ATOM   1466  CD  LYS A 120      11.638 -15.350  15.044  1.00 24.98           C  
ATOM   1467  CE  LYS A 120      11.982 -16.668  15.722  1.00 28.45           C  
ATOM   1468  NZ  LYS A 120      10.954 -17.169  16.661  1.00 24.12           N1+
ATOM   1469  HN  LYS A 120       9.186 -14.373  12.003  1.00 21.99           H  
ATOM   1470  HA  LYS A 120       7.756 -13.767  14.539  1.00 21.99           H  
ATOM   1471  HB1 LYS A 120      10.645 -13.252  13.718  1.00 21.99           H  
ATOM   1472  HB2 LYS A 120      10.011 -13.091  15.374  1.00 21.99           H  
ATOM   1473  HG1 LYS A 120       9.578 -15.458  15.511  1.00 21.99           H  
ATOM   1474  HG2 LYS A 120       9.968 -15.679  13.788  1.00 21.99           H  
ATOM   1475  HD1 LYS A 120      12.217 -15.296  14.122  1.00 21.99           H  
ATOM   1476  HD2 LYS A 120      11.946 -14.547  15.714  1.00 21.99           H  
ATOM   1477  HE1 LYS A 120      12.128 -17.420  14.947  1.00 21.99           H  
ATOM   1478  HE2 LYS A 120      12.910 -16.532  16.277  1.00 21.99           H  
ATOM   1479  HZ1 LYS A 120      11.280 -18.095  17.087  1.00 21.99           H  
ATOM   1480  HZ2 LYS A 120      10.035 -17.323  16.135  1.00 21.99           H  
ATOM   1481  HZ3 LYS A 120      10.802 -16.452  17.440  1.00 21.99           H  
ATOM   1482  N   VAL A 121       8.650 -11.212  12.676  1.00 16.25           N  
ATOM   1483  CA  VAL A 121       8.397  -9.786  12.455  1.00 17.55           C  
ATOM   1484  C   VAL A 121       6.905  -9.525  12.320  1.00 17.76           C  
ATOM   1485  O   VAL A 121       6.357  -8.543  12.856  1.00 17.64           O  
ATOM   1486  CB  VAL A 121       9.171  -9.301  11.219  1.00 16.54           C  
ATOM   1487  CG1 VAL A 121       8.728  -7.891  10.825  1.00 20.87           C  
ATOM   1488  CG2 VAL A 121      10.690  -9.298  11.528  1.00 20.24           C  
ATOM   1489  HN  VAL A 121       9.146 -11.766  11.907  1.00 18.12           H  
ATOM   1490  HA  VAL A 121       8.762  -9.237  13.323  1.00 18.12           H  
ATOM   1491  HB  VAL A 121       8.978  -9.980  10.389  1.00 18.12           H  
ATOM   1492 1HG1 VAL A 121       9.287  -7.566   9.948  1.00 18.12           H  
ATOM   1493 2HG1 VAL A 121       8.918  -7.206  11.651  1.00 18.12           H  
ATOM   1494 3HG1 VAL A 121       7.663  -7.895  10.595  1.00 18.12           H  
ATOM   1495 1HG2 VAL A 121      11.239  -8.954  10.651  1.00 18.12           H  
ATOM   1496 2HG2 VAL A 121      11.011 -10.308  11.784  1.00 18.12           H  
ATOM   1497 3HG2 VAL A 121      10.889  -8.630  12.366  1.00 18.12           H  
ATOM   1498  N   LEU A 122       6.188 -10.423  11.582  1.00 15.15           N  
ATOM   1499  CA  LEU A 122       4.752 -10.263  11.460  1.00 14.02           C  
ATOM   1500  C   LEU A 122       4.051 -10.328  12.815  1.00 15.25           C  
ATOM   1501  O   LEU A 122       3.153  -9.542  13.128  1.00 14.87           O  
ATOM   1502  CB  LEU A 122       4.220 -11.438  10.549  1.00  9.80           C  
ATOM   1503  CG  LEU A 122       2.704 -11.509  10.488  1.00 10.38           C  
ATOM   1504  CD1 LEU A 122       2.049 -10.229   9.983  1.00 11.65           C  
ATOM   1505  CD2 LEU A 122       2.313 -12.713   9.593  1.00 11.47           C  
ATOM   1506  HN  LEU A 122       6.682 -11.239  11.097  1.00 12.82           H  
ATOM   1507  HA  LEU A 122       4.533  -9.307  10.984  1.00 12.82           H  
ATOM   1508  HB1 LEU A 122       4.601 -11.292   9.538  1.00 12.82           H  
ATOM   1509  HB2 LEU A 122       4.595 -12.381  10.946  1.00 12.82           H  
ATOM   1510  HG  LEU A 122       2.334 -11.703  11.495  1.00 12.82           H  
ATOM   1511 1HD1 LEU A 122       0.967 -10.356   9.967  1.00 12.82           H  
ATOM   1512 2HD1 LEU A 122       2.404 -10.012   8.975  1.00 12.82           H  
ATOM   1513 3HD1 LEU A 122       2.308  -9.402  10.645  1.00 12.82           H  
ATOM   1514 1HD2 LEU A 122       1.227 -12.785   9.534  1.00 12.82           H  
ATOM   1515 2HD2 LEU A 122       2.714 -13.631  10.022  1.00 12.82           H  
ATOM   1516 3HD2 LEU A 122       2.722 -12.571   8.593  1.00 12.82           H  
ATOM   1517  N   ILE A 123       4.424 -11.315  13.644  1.00 15.78           N  
ATOM   1518  CA  ILE A 123       3.863 -11.440  14.992  1.00 17.23           C  
ATOM   1519  C   ILE A 123       4.150 -10.177  15.805  1.00 17.64           C  
ATOM   1520  O   ILE A 123       3.223  -9.628  16.443  1.00 19.92           O  
ATOM   1521  CB  ILE A 123       4.478 -12.660  15.716  1.00 17.05           C  
ATOM   1522  CG1 ILE A 123       3.888 -13.946  15.104  1.00 15.82           C  
ATOM   1523  CG2 ILE A 123       4.143 -12.622  17.220  1.00 17.98           C  
ATOM   1524  CD1 ILE A 123       4.702 -15.197  15.380  1.00 18.59           C  
ATOM   1525  HN  ILE A 123       5.149 -12.029  13.313  1.00 17.50           H  
ATOM   1526  HA  ILE A 123       2.784 -11.577  14.917  1.00 17.50           H  
ATOM   1527  HB  ILE A 123       5.560 -12.656  15.583  1.00 17.50           H  
ATOM   1528 1HG1 ILE A 123       2.888 -14.092  15.513  1.00 17.50           H  
ATOM   1529 2HG1 ILE A 123       3.823 -13.812  14.024  1.00 17.50           H  
ATOM   1530 1HG2 ILE A 123       4.584 -13.488  17.713  1.00 17.50           H  
ATOM   1531 2HG2 ILE A 123       3.061 -12.641  17.352  1.00 17.50           H  
ATOM   1532 3HG2 ILE A 123       4.547 -11.710  17.660  1.00 17.50           H  
ATOM   1533 1HD1 ILE A 123       4.218 -16.056  14.915  1.00 17.50           H  
ATOM   1534 2HD1 ILE A 123       4.769 -15.357  16.456  1.00 17.50           H  
ATOM   1535 3HD1 ILE A 123       5.704 -15.078  14.967  1.00 17.50           H  
ATOM   1536  N   GLN A 124       5.364  -9.656  15.715  1.00 19.33           N  
ATOM   1537  CA  GLN A 124       5.626  -8.346  16.351  1.00 19.93           C  
ATOM   1538  C   GLN A 124       4.695  -7.261  15.895  1.00 20.73           C  
ATOM   1539  O   GLN A 124       4.159  -6.486  16.714  1.00 20.42           O  
ATOM   1540  CB  GLN A 124       7.073  -7.895  16.067  1.00 20.32           C  
ATOM   1541  CG  GLN A 124       8.112  -8.786  16.777  1.00 27.58           C  
ATOM   1542  CD  GLN A 124       9.544  -8.361  16.554  1.00 29.46           C  
ATOM   1543  OE1 GLN A 124      10.508  -9.136  16.551  1.00 32.05           O  
ATOM   1544  NE2 GLN A 124       9.740  -7.051  16.373  1.00 33.70           N  
ATOM   1545  HN  GLN A 124       6.141 -10.173  15.192  1.00 24.84           H  
ATOM   1546  HA  GLN A 124       5.511  -8.462  17.429  1.00 24.84           H  
ATOM   1547  HB1 GLN A 124       7.249  -7.939  14.992  1.00 24.84           H  
ATOM   1548  HB2 GLN A 124       7.195  -6.869  16.414  1.00 24.84           H  
ATOM   1549  HG1 GLN A 124       7.910  -8.760  17.848  1.00 24.84           H  
ATOM   1550  HG2 GLN A 124       7.997  -9.806  16.409  1.00 24.84           H  
ATOM   1551 1HE2 GLN A 124       8.908  -6.378  16.392  1.00 24.84           H  
ATOM   1552 2HE2 GLN A 124      10.728  -6.676  16.209  1.00 24.84           H  
ATOM   1553  N   PHE A 125       4.436  -7.100  14.596  1.00 20.82           N  
ATOM   1554  CA  PHE A 125       3.530  -6.110  14.064  1.00 19.62           C  
ATOM   1555  C   PHE A 125       2.117  -6.347  14.534  1.00 18.99           C  
ATOM   1556  O   PHE A 125       1.425  -5.376  14.919  1.00 20.71           O  
ATOM   1557  CB  PHE A 125       3.526  -6.051  12.517  1.00 20.23           C  
ATOM   1558  CG  PHE A 125       4.775  -5.620  11.849  1.00 24.98           C  
ATOM   1559  CD1 PHE A 125       5.762  -4.889  12.452  1.00 24.95           C  
ATOM   1560  CD2 PHE A 125       4.954  -5.975  10.483  1.00 26.91           C  
ATOM   1561  CE1 PHE A 125       6.899  -4.510  11.780  1.00 25.50           C  
ATOM   1562  CE2 PHE A 125       6.093  -5.604   9.801  1.00 23.67           C  
ATOM   1563  CZ  PHE A 125       7.054  -4.821  10.437  1.00 26.34           C  
ATOM   1564  HN  PHE A 125       4.932  -7.747  13.903  1.00 22.97           H  
ATOM   1565  HA  PHE A 125       3.846  -5.135  14.435  1.00 22.97           H  
ATOM   1566  HB1 PHE A 125       3.288  -7.050  12.152  1.00 22.97           H  
ATOM   1567  HB2 PHE A 125       2.740  -5.358  12.218  1.00 22.97           H  
ATOM   1568  HD1 PHE A 125       5.643  -4.599  13.496  1.00 22.97           H  
ATOM   1569  HD2 PHE A 125       4.181  -6.547   9.970  1.00 22.97           H  
ATOM   1570  HE1 PHE A 125       7.682  -3.963  12.304  1.00 22.97           H  
ATOM   1571  HE2 PHE A 125       6.241  -5.922   8.769  1.00 22.97           H  
ATOM   1572  HZ  PHE A 125       7.920  -4.456   9.884  1.00 22.97           H  
ATOM   1573  N   LEU A 126       1.651  -7.595  14.614  1.00 17.50           N  
ATOM   1574  CA  LEU A 126       0.321  -7.859  15.103  1.00 19.14           C  
ATOM   1575  C   LEU A 126       0.175  -7.610  16.619  1.00 21.87           C  
ATOM   1576  O   LEU A 126      -0.969  -7.225  16.987  1.00 23.17           O  
ATOM   1577  CB  LEU A 126      -0.116  -9.276  14.772  1.00 18.35           C  
ATOM   1578  CG  LEU A 126      -0.303  -9.487  13.239  1.00 17.76           C  
ATOM   1579  CD1 LEU A 126      -0.198 -11.020  13.004  1.00 16.77           C  
ATOM   1580  CD2 LEU A 126      -1.667  -9.005  12.791  1.00 21.06           C  
ATOM   1581  HN  LEU A 126       2.273  -8.411  14.311  1.00 19.45           H  
ATOM   1582  HA  LEU A 126      -0.359  -7.178  14.591  1.00 19.45           H  
ATOM   1583  HB1 LEU A 126       0.642  -9.971  15.133  1.00 19.45           H  
ATOM   1584  HB2 LEU A 126      -1.063  -9.478  15.273  1.00 19.45           H  
ATOM   1585  HG  LEU A 126       0.481  -8.966  12.688  1.00 19.45           H  
ATOM   1586 1HD1 LEU A 126      -0.321 -11.235  11.943  1.00 19.45           H  
ATOM   1587 2HD1 LEU A 126      -0.978 -11.529  13.570  1.00 19.45           H  
ATOM   1588 3HD1 LEU A 126       0.779 -11.373  13.334  1.00 19.45           H  
ATOM   1589 1HD2 LEU A 126      -1.774  -9.163  11.718  1.00 19.45           H  
ATOM   1590 2HD2 LEU A 126      -1.769  -7.943  13.014  1.00 19.45           H  
ATOM   1591 3HD2 LEU A 126      -2.441  -9.562  13.319  1.00 19.45           H  
ATOM   1592  N   GLN A 127       1.215  -7.766  17.390  1.00 24.54           N  
ATOM   1593  CA  GLN A 127       1.195  -7.480  18.842  1.00 27.93           C  
ATOM   1594  C   GLN A 127       0.914  -6.025  19.095  1.00 33.37           C  
ATOM   1595  O   GLN A 127      -0.078  -5.650  19.756  1.00 34.28           O  
ATOM   1596  CB  GLN A 127       2.486  -8.031  19.490  1.00 31.45           C  
ATOM   1597  CG  GLN A 127       2.344  -9.544  19.646  1.00 31.31           C  
ATOM   1598  CD  GLN A 127       3.477 -10.378  20.126  1.00 34.14           C  
ATOM   1599  OE1 GLN A 127       3.314 -11.606  20.337  1.00 41.65           O  
ATOM   1600  NE2 GLN A 127       4.655  -9.843  20.347  1.00 35.39           N  
ATOM   1601  HN  GLN A 127       2.126  -8.117  16.952  1.00 32.67           H  
ATOM   1602  HA  GLN A 127       0.363  -8.042  19.265  1.00 32.67           H  
ATOM   1603  HB1 GLN A 127       3.342  -7.806  18.853  1.00 32.67           H  
ATOM   1604  HB2 GLN A 127       2.630  -7.573  20.468  1.00 32.67           H  
ATOM   1605  HG1 GLN A 127       1.523  -9.707  20.344  1.00 32.67           H  
ATOM   1606  HG2 GLN A 127       2.069  -9.931  18.665  1.00 32.67           H  
ATOM   1607 1HE2 GLN A 127       4.807  -8.797  20.182  1.00 32.67           H  
ATOM   1608 2HE2 GLN A 127       5.463 -10.453  20.692  1.00 32.67           H  
ATOM   1609  N   LYS A 128       1.527  -5.144  18.305  1.00 35.90           N  
ATOM   1610  CA  LYS A 128       1.142  -3.742  18.183  1.00 38.09           C  
ATOM   1611  C   LYS A 128      -0.302  -3.578  17.800  1.00 39.02           C  
ATOM   1612  O   LYS A 128      -1.086  -2.864  18.509  1.00 40.03           O  
ATOM   1613  CB  LYS A 128       2.160  -3.090  17.243  1.00 42.20           C  
ATOM   1614  CG  LYS A 128       3.480  -2.740  17.860  1.00 41.90           C  
ATOM   1615  CD  LYS A 128       4.680  -3.578  17.536  1.00 43.05           C  
ATOM   1616  CE  LYS A 128       5.664  -2.896  16.585  1.00 44.54           C  
ATOM   1617  NZ  LYS A 128       7.101  -3.154  16.947  1.00 45.16           N1+
ATOM   1618  HN  LYS A 128       2.356  -5.487  17.722  1.00 41.10           H  
ATOM   1619  HA  LYS A 128       1.270  -3.285  19.164  1.00 41.10           H  
ATOM   1620  HB1 LYS A 128       2.347  -3.780  16.421  1.00 41.10           H  
ATOM   1621  HB2 LYS A 128       1.718  -2.173  16.854  1.00 41.10           H  
ATOM   1622  HG1 LYS A 128       3.713  -1.719  17.558  1.00 41.10           H  
ATOM   1623  HG2 LYS A 128       3.347  -2.778  18.941  1.00 41.10           H  
ATOM   1624  HD1 LYS A 128       5.202  -3.807  18.465  1.00 41.10           H  
ATOM   1625  HD2 LYS A 128       4.339  -4.504  17.073  1.00 41.10           H  
ATOM   1626  HE1 LYS A 128       5.487  -3.268  15.576  1.00 41.10           H  
ATOM   1627  HE2 LYS A 128       5.486  -1.821  16.613  1.00 41.10           H  
ATOM   1628  HZ1 LYS A 128       7.740  -2.654  16.250  1.00 41.10           H  
ATOM   1629  HZ2 LYS A 128       7.294  -4.206  16.916  1.00 41.10           H  
ATOM   1630  HZ3 LYS A 128       7.293  -2.786  17.933  1.00 41.10           H  
ATOM   1631  N   LYS A 129      -0.891  -4.236  16.804  1.00 39.18           N  
ATOM   1632  CA  LYS A 129      -2.316  -4.077  16.528  1.00 38.52           C  
ATOM   1633  C   LYS A 129      -3.210  -4.518  17.679  1.00 38.68           C  
ATOM   1634  O   LYS A 129      -4.301  -3.946  17.909  1.00 37.95           O  
ATOM   1635  CB  LYS A 129      -2.738  -4.820  15.255  1.00 38.89           C  
ATOM   1636  CG  LYS A 129      -3.975  -4.269  14.587  1.00 40.61           C  
ATOM   1637  CD  LYS A 129      -4.344  -5.087  13.348  1.00 40.01           C  
ATOM   1638  CE  LYS A 129      -5.799  -4.793  12.945  1.00 39.30           C  
ATOM   1639  NZ  LYS A 129      -5.852  -3.558  12.115  1.00 42.04           N1+
ATOM   1640  HN  LYS A 129      -0.309  -4.894  16.194  1.00 39.46           H  
ATOM   1641  HA  LYS A 129      -2.499  -3.015  16.362  1.00 39.46           H  
ATOM   1642  HB1 LYS A 129      -1.915  -4.768  14.542  1.00 39.46           H  
ATOM   1643  HB2 LYS A 129      -2.928  -5.861  15.516  1.00 39.46           H  
ATOM   1644  HG1 LYS A 129      -4.804  -4.300  15.294  1.00 39.46           H  
ATOM   1645  HG2 LYS A 129      -3.789  -3.237  14.289  1.00 39.46           H  
ATOM   1646  HD1 LYS A 129      -3.680  -4.819  12.526  1.00 39.46           H  
ATOM   1647  HD2 LYS A 129      -4.238  -6.149  13.570  1.00 39.46           H  
ATOM   1648  HE1 LYS A 129      -6.192  -5.632  12.371  1.00 39.46           H  
ATOM   1649  HE2 LYS A 129      -6.402  -4.652  13.842  1.00 39.46           H  
ATOM   1650  HZ1 LYS A 129      -6.866  -3.358  11.837  1.00 39.46           H  
ATOM   1651  HZ2 LYS A 129      -5.261  -3.695  11.233  1.00 39.46           H  
ATOM   1652  HZ3 LYS A 129      -5.467  -2.733  12.677  1.00 39.46           H  
ATOM   1653  N   ALA A 130      -2.868  -5.573  18.400  1.00 37.79           N  
ATOM   1654  CA  ALA A 130      -3.679  -6.069  19.499  1.00 38.66           C  
ATOM   1655  C   ALA A 130      -3.259  -5.386  20.808  1.00 39.33           C  
ATOM   1656  O   ALA A 130      -3.269  -6.014  21.854  1.00 38.61           O  
ATOM   1657  CB  ALA A 130      -3.582  -7.572  19.627  1.00 36.40           C  
ATOM   1658  HN  ALA A 130      -1.957  -6.082  18.164  1.00 38.16           H  
ATOM   1659  HA  ALA A 130      -4.719  -5.811  19.299  1.00 38.16           H  
ATOM   1660  HB1 ALA A 130      -4.201  -7.907  20.459  1.00 38.16           H  
ATOM   1661  HB2 ALA A 130      -2.545  -7.855  19.809  1.00 38.16           H  
ATOM   1662  HB3 ALA A 130      -3.929  -8.039  18.705  1.00 38.16           H  
ATOM   1663  N   LYS A 131      -2.927  -4.114  20.747  1.00 40.34           N  
ATOM   1664  CA  LYS A 131      -2.272  -3.361  21.800  1.00 43.50           C  
ATOM   1665  C   LYS A 131      -3.170  -3.271  23.033  1.00 45.98           C  
ATOM   1666  O   LYS A 131      -2.718  -3.189  24.166  1.00 46.35           O  
ATOM   1667  CB  LYS A 131      -1.900  -1.978  21.315  1.00 41.58           C  
ATOM   1668  HN  LYS A 131      -3.160  -3.590  19.843  1.00 43.55           H  
ATOM   1669  HA  LYS A 131      -1.362  -3.892  22.081  1.00 43.55           H  
ATOM   1670  HB1 LYS A 131      -1.393  -1.438  22.132  1.00 43.55           H  
ATOM   1671  HB2 LYS A 131      -2.775  -1.437  21.010  1.00 43.55           H  
ATOM   1672  CG  LYS A 131      -1.783  -1.985  19.778  1.00  0.00           C  
ATOM   1673  CD  LYS A 131      -1.369  -0.594  19.276  1.00  0.00           C  
ATOM   1674  CE  LYS A 131      -1.226  -0.631  17.741  1.00  0.00           C  
ATOM   1675  NZ  LYS A 131      -0.836   0.699  17.250  1.00  0.00           N1+
ATOM   1676  N   ASN A 132      -4.481  -3.248  22.770  1.00 48.19           N  
ATOM   1677  CA  ASN A 132      -5.450  -3.335  23.852  1.00 50.16           C  
ATOM   1678  C   ASN A 132      -5.408  -4.757  24.421  1.00 51.71           C  
ATOM   1679  O   ASN A 132      -4.903  -4.962  25.535  1.00 53.32           O  
ATOM   1680  CB  ASN A 132      -6.836  -3.026  23.306  1.00 51.37           C  
ATOM   1681  HN  ASN A 132      -4.819  -3.165  21.758  1.00 50.95           H  
ATOM   1682  HA  ASN A 132      -5.188  -2.622  24.634  1.00 50.95           H  
ATOM   1683  HB1 ASN A 132      -7.563  -3.084  24.132  1.00 50.95           H  
ATOM   1684  HB2 ASN A 132      -7.102  -3.733  22.540  1.00 50.95           H  
ATOM   1685  CG  ASN A 132      -6.831  -2.687  21.831  1.00  0.00           C  
ATOM   1686  OD1 ASN A 132      -7.648  -3.226  21.073  1.00  0.00           O  
ATOM   1687  ND2 ASN A 132      -5.946  -1.729  21.319  1.00  0.00           N  
ATOM   1688  N   LEU A 133      -5.666  -5.738  23.571  1.00 51.91           N  
ATOM   1689  CA  LEU A 133      -5.862  -7.119  23.909  1.00 51.65           C  
ATOM   1690  C   LEU A 133      -4.874  -7.712  24.905  1.00 52.19           C  
ATOM   1691  O   LEU A 133      -3.748  -7.269  25.104  1.00 52.29           O  
ATOM   1692  CB  LEU A 133      -5.876  -7.996  22.639  1.00 52.00           C  
ATOM   1693  CG  LEU A 133      -7.099  -7.892  21.741  1.00 52.09           C  
ATOM   1694  CD1 LEU A 133      -7.027  -8.873  20.572  1.00 49.48           C  
ATOM   1695  CD2 LEU A 133      -8.383  -8.149  22.525  1.00 52.58           C  
ATOM   1696  HN  LEU A 133      -5.735  -5.477  22.536  1.00 51.77           H  
ATOM   1697  HA  LEU A 133      -6.852  -7.198  24.359  1.00 51.77           H  
ATOM   1698  HB1 LEU A 133      -5.006  -7.724  22.042  1.00 51.77           H  
ATOM   1699  HB2 LEU A 133      -5.789  -9.035  22.956  1.00 51.77           H  
ATOM   1700  HG  LEU A 133      -7.142  -6.881  21.337  1.00 51.77           H  
ATOM   1701 1HD1 LEU A 133      -7.918  -8.768  19.954  1.00 51.77           H  
ATOM   1702 2HD1 LEU A 133      -6.969  -9.892  20.955  1.00 51.77           H  
ATOM   1703 3HD1 LEU A 133      -6.142  -8.660  19.972  1.00 51.77           H  
ATOM   1704 1HD2 LEU A 133      -9.240  -8.068  21.856  1.00 51.77           H  
ATOM   1705 2HD2 LEU A 133      -8.475  -7.413  23.324  1.00 51.77           H  
ATOM   1706 3HD2 LEU A 133      -8.352  -9.150  22.955  1.00 51.77           H  
ATOM   1707  N   ASP A 134      -5.268  -8.842  25.459  1.00 51.94           N  
ATOM   1708  CA  ASP A 134      -4.532  -9.519  26.536  1.00 52.43           C  
ATOM   1709  C   ASP A 134      -3.273 -10.186  26.011  1.00 51.22           C  
ATOM   1710  O   ASP A 134      -2.979 -10.098  24.819  1.00 51.48           O  
ATOM   1711  CB  ASP A 134      -5.518 -10.494  27.174  1.00 55.73           C  
ATOM   1712  CG  ASP A 134      -4.950 -11.608  28.006  1.00 57.50           C  
ATOM   1713  OD1 ASP A 134      -4.609 -12.660  27.410  1.00 56.21           O  
ATOM   1714  OD2 ASP A 134      -4.831 -11.431  29.241  1.00 58.94           O  
ATOM   1715  HN  ASP A 134      -6.173  -9.290  25.105  1.00 54.43           H  
ATOM   1716  HA  ASP A 134      -4.247  -8.777  27.281  1.00 54.43           H  
ATOM   1717  HB1 ASP A 134      -6.183  -9.914  27.815  1.00 54.43           H  
ATOM   1718  HB2 ASP A 134      -6.095 -10.949  26.369  1.00 54.43           H  
ATOM   1719  N   ALA A 135      -2.499 -10.829  26.864  1.00 50.46           N  
ATOM   1720  CA  ALA A 135      -1.289 -11.521  26.421  1.00 49.90           C  
ATOM   1721  C   ALA A 135      -1.708 -12.894  25.873  1.00 49.14           C  
ATOM   1722  O   ALA A 135      -2.638 -13.517  26.375  1.00 48.07           O  
ATOM   1723  CB  ALA A 135      -0.294 -11.700  27.540  1.00 49.03           C  
ATOM   1724  HN  ALA A 135      -2.762 -10.845  27.901  1.00 49.32           H  
ATOM   1725  HA  ALA A 135      -0.824 -10.946  25.620  1.00 49.32           H  
ATOM   1726  HB1 ALA A 135       0.588 -12.218  27.163  1.00 49.32           H  
ATOM   1727  HB2 ALA A 135      -0.747 -12.287  28.339  1.00 49.32           H  
ATOM   1728  HB3 ALA A 135      -0.003 -10.724  27.928  1.00 49.32           H  
ATOM   1729  N   ILE A 136      -0.974 -13.341  24.864  1.00 48.03           N  
ATOM   1730  CA  ILE A 136      -1.330 -14.583  24.208  1.00 47.50           C  
ATOM   1731  C   ILE A 136      -0.485 -15.747  24.679  1.00 47.36           C  
ATOM   1732  O   ILE A 136       0.744 -15.718  24.785  1.00 47.82           O  
ATOM   1733  CB  ILE A 136      -1.262 -14.412  22.677  1.00 45.62           C  
ATOM   1734  CG1 ILE A 136      -2.315 -13.376  22.253  1.00 43.69           C  
ATOM   1735  CG2 ILE A 136      -1.397 -15.740  21.971  1.00 46.28           C  
ATOM   1736  CD1 ILE A 136      -1.693 -12.032  21.909  1.00 43.85           C  
ATOM   1737  HN  ILE A 136      -0.121 -12.786  24.535  1.00 46.27           H  
ATOM   1738  HA  ILE A 136      -2.365 -14.805  24.467  1.00 46.27           H  
ATOM   1739  HB  ILE A 136      -0.281 -14.005  22.433  1.00 46.27           H  
ATOM   1740 1HG1 ILE A 136      -2.844 -13.752  21.377  1.00 46.27           H  
ATOM   1741 2HG1 ILE A 136      -3.020 -13.237  23.073  1.00 46.27           H  
ATOM   1742 1HG2 ILE A 136      -1.345 -15.586  20.893  1.00 46.27           H  
ATOM   1743 2HG2 ILE A 136      -2.355 -16.193  22.227  1.00 46.27           H  
ATOM   1744 3HG2 ILE A 136      -0.588 -16.401  22.282  1.00 46.27           H  
ATOM   1745 1HD1 ILE A 136      -2.476 -11.333  21.615  1.00 46.27           H  
ATOM   1746 2HD1 ILE A 136      -0.990 -12.157  21.085  1.00 46.27           H  
ATOM   1747 3HD1 ILE A 136      -1.166 -11.641  22.780  1.00 46.27           H  
ATOM   1748  N   THR A 137      -1.206 -16.829  24.976  1.00 47.77           N  
ATOM   1749  CA  THR A 137      -0.521 -18.057  25.372  1.00 46.88           C  
ATOM   1750  C   THR A 137       0.398 -18.490  24.224  1.00 45.91           C  
ATOM   1751  O   THR A 137       0.028 -18.482  23.051  1.00 45.70           O  
ATOM   1752  CB  THR A 137      -1.476 -19.195  25.739  1.00 49.94           C  
ATOM   1753  OG1 THR A 137      -1.435 -20.233  24.737  1.00 51.28           O  
ATOM   1754  CG2 THR A 137      -2.897 -18.694  25.890  1.00 47.99           C  
ATOM   1755  HN  THR A 137      -2.274 -16.798  24.925  1.00 47.92           H  
ATOM   1756  HA  THR A 137       0.099 -17.837  26.241  1.00 47.92           H  
ATOM   1757  HB  THR A 137      -1.157 -19.621  26.690  1.00 47.92           H  
ATOM   1758  HG1 THR A 137      -1.720 -19.835  23.808  1.00 47.92           H  
ATOM   1759 1HG2 THR A 137      -3.550 -19.526  26.151  1.00 47.92           H  
ATOM   1760 2HG2 THR A 137      -3.229 -18.253  24.950  1.00 47.92           H  
ATOM   1761 3HG2 THR A 137      -2.936 -17.942  26.678  1.00 47.92           H  
ATOM   1762  N   THR A 138       1.602 -18.818  24.619  1.00 45.16           N  
ATOM   1763  CA  THR A 138       2.675 -19.253  23.769  1.00 44.29           C  
ATOM   1764  C   THR A 138       2.989 -20.729  24.016  1.00 44.83           C  
ATOM   1765  O   THR A 138       2.888 -21.222  25.138  1.00 44.23           O  
ATOM   1766  CB  THR A 138       3.965 -18.460  24.096  1.00 45.68           C  
ATOM   1767  OG1 THR A 138       4.095 -18.456  25.536  1.00 42.06           O  
ATOM   1768  CG2 THR A 138       3.883 -17.046  23.562  1.00 42.43           C  
ATOM   1769  HN  THR A 138       1.805 -18.757  25.668  1.00 44.10           H  
ATOM   1770  HA  THR A 138       2.403 -19.103  22.724  1.00 44.10           H  
ATOM   1771  HB  THR A 138       4.824 -18.966  23.655  1.00 44.10           H  
ATOM   1772  HG1 THR A 138       3.254 -17.994  25.963  1.00 44.10           H  
ATOM   1773 1HG2 THR A 138       4.801 -16.511  23.805  1.00 44.10           H  
ATOM   1774 2HG2 THR A 138       3.034 -16.534  24.016  1.00 44.10           H  
ATOM   1775 3HG2 THR A 138       3.754 -17.073  22.480  1.00 44.10           H  
ATOM   1776  N   PRO A 139       3.359 -21.414  22.948  1.00 44.44           N  
ATOM   1777  CA  PRO A 139       3.770 -22.797  22.957  1.00 44.34           C  
ATOM   1778  C   PRO A 139       4.944 -23.031  23.907  1.00 44.04           C  
ATOM   1779  O   PRO A 139       5.845 -22.185  23.985  1.00 43.40           O  
ATOM   1780  CB  PRO A 139       4.253 -23.134  21.524  1.00 44.12           C  
ATOM   1781  CG  PRO A 139       3.639 -22.028  20.715  1.00 44.54           C  
ATOM   1782  CD  PRO A 139       3.457 -20.816  21.609  1.00 44.40           C  
ATOM   1783  HA  PRO A 139       2.931 -23.437  23.231  1.00 44.18           H  
ATOM   1784  HB1 PRO A 139       5.341 -23.114  21.459  1.00 44.18           H  
ATOM   1785  HB2 PRO A 139       3.887 -24.109  21.203  1.00 44.18           H  
ATOM   1786  HG1 PRO A 139       4.295 -21.775  19.883  1.00 44.18           H  
ATOM   1787  HG2 PRO A 139       2.671 -22.349  20.330  1.00 44.18           H  
ATOM   1788  HD1 PRO A 139       4.313 -20.145  21.540  1.00 44.18           H  
ATOM   1789  HD2 PRO A 139       2.547 -20.273  21.354  1.00 44.18           H  
ATOM   1790  N   ASP A 140       5.031 -24.227  24.460  1.00 44.48           N  
ATOM   1791  CA  ASP A 140       6.147 -24.650  25.303  1.00 44.66           C  
ATOM   1792  C   ASP A 140       7.398 -24.938  24.501  1.00 44.81           C  
ATOM   1793  O   ASP A 140       7.441 -25.904  23.735  1.00 44.75           O  
ATOM   1794  CB  ASP A 140       5.703 -26.002  25.943  1.00 48.37           C  
ATOM   1795  CG  ASP A 140       6.379 -26.263  27.264  1.00 50.27           C  
ATOM   1796  OD1 ASP A 140       6.311 -25.388  28.140  1.00 50.58           O  
ATOM   1797  OD2 ASP A 140       6.989 -27.336  27.482  1.00 53.17           O  
ATOM   1798  HN  ASP A 140       4.240 -24.925  24.281  1.00 47.64           H  
ATOM   1799  HA  ASP A 140       6.348 -23.907  26.075  1.00 47.64           H  
ATOM   1800  HB1 ASP A 140       4.625 -25.977  26.101  1.00 47.64           H  
ATOM   1801  HB2 ASP A 140       5.951 -26.812  25.257  1.00 47.64           H  
ATOM   1802  N   PRO A 141       8.487 -24.232  24.695  1.00 45.17           N  
ATOM   1803  CA  PRO A 141       9.723 -24.441  23.973  1.00 45.53           C  
ATOM   1804  C   PRO A 141      10.227 -25.864  24.052  1.00 46.28           C  
ATOM   1805  O   PRO A 141      10.847 -26.333  23.074  1.00 46.82           O  
ATOM   1806  CB  PRO A 141      10.771 -23.448  24.517  1.00 46.38           C  
ATOM   1807  CG  PRO A 141       9.999 -22.674  25.545  1.00 45.81           C  
ATOM   1808  CD  PRO A 141       8.556 -23.076  25.594  1.00 45.50           C  
ATOM   1809  HA  PRO A 141       9.546 -24.204  22.924  1.00 45.93           H  
ATOM   1810  HB1 PRO A 141      11.610 -23.974  24.972  1.00 45.93           H  
ATOM   1811  HB2 PRO A 141      11.137 -22.793  23.727  1.00 45.93           H  
ATOM   1812  HG1 PRO A 141      10.445 -22.850  26.524  1.00 45.93           H  
ATOM   1813  HG2 PRO A 141      10.059 -21.613  25.303  1.00 45.93           H  
ATOM   1814  HD1 PRO A 141       8.264 -23.353  26.607  1.00 45.93           H  
ATOM   1815  HD2 PRO A 141       7.915 -22.269  25.239  1.00 45.93           H  
ATOM   1816  N   THR A 142      10.067 -26.539  25.187  1.00 46.07           N  
ATOM   1817  CA  THR A 142      10.542 -27.900  25.405  1.00 45.48           C  
ATOM   1818  C   THR A 142       9.665 -28.923  24.692  1.00 44.28           C  
ATOM   1819  O   THR A 142      10.153 -29.914  24.146  1.00 44.04           O  
ATOM   1820  CB  THR A 142      10.545 -28.255  26.911  1.00 48.73           C  
ATOM   1821  OG1 THR A 142      10.322 -27.071  27.678  1.00 50.27           O  
ATOM   1822  CG2 THR A 142      11.858 -28.900  27.310  1.00 50.52           C  
ATOM   1823  HN  THR A 142       9.557 -26.052  25.992  1.00 47.06           H  
ATOM   1824  HA  THR A 142      11.559 -27.982  25.023  1.00 47.06           H  
ATOM   1825  HB  THR A 142       9.735 -28.958  27.107  1.00 47.06           H  
ATOM   1826  HG1 THR A 142      11.084 -26.377  27.480  1.00 47.06           H  
ATOM   1827 1HG2 THR A 142      11.837 -29.141  28.373  1.00 47.06           H  
ATOM   1828 2HG2 THR A 142      12.678 -28.210  27.111  1.00 47.06           H  
ATOM   1829 3HG2 THR A 142      12.004 -29.814  26.734  1.00 47.06           H  
ATOM   1830  N   THR A 143       8.350 -28.684  24.665  1.00 43.09           N  
ATOM   1831  CA  THR A 143       7.471 -29.569  23.900  1.00 41.92           C  
ATOM   1832  C   THR A 143       7.765 -29.424  22.391  1.00 40.93           C  
ATOM   1833  O   THR A 143       7.745 -30.403  21.651  1.00 40.57           O  
ATOM   1834  CB  THR A 143       5.990 -29.235  24.116  1.00 43.30           C  
ATOM   1835  OG1 THR A 143       5.698 -29.183  25.516  1.00 48.00           O  
ATOM   1836  CG2 THR A 143       5.138 -30.324  23.464  1.00 42.83           C  
ATOM   1837  HN  THR A 143       7.943 -27.851  25.199  1.00 42.95           H  
ATOM   1838  HA  THR A 143       7.652 -30.601  24.202  1.00 42.95           H  
ATOM   1839  HB  THR A 143       5.763 -28.272  23.660  1.00 42.95           H  
ATOM   1840  HG1 THR A 143       5.909 -30.114  25.953  1.00 42.95           H  
ATOM   1841 1HG2 THR A 143       4.082 -30.097  23.611  1.00 42.95           H  
ATOM   1842 2HG2 THR A 143       5.369 -31.287  23.919  1.00 42.95           H  
ATOM   1843 3HG2 THR A 143       5.355 -30.365  22.397  1.00 42.95           H  
ATOM   1844  N   ASN A 144       8.121 -28.215  21.972  1.00 39.12           N  
ATOM   1845  CA  ASN A 144       8.506 -27.946  20.594  1.00 38.44           C  
ATOM   1846  C   ASN A 144       9.751 -28.739  20.238  1.00 37.78           C  
ATOM   1847  O   ASN A 144       9.762 -29.424  19.201  1.00 36.62           O  
ATOM   1848  CB  ASN A 144       8.663 -26.445  20.320  1.00 37.67           C  
ATOM   1849  CG  ASN A 144       7.324 -25.760  20.087  1.00 37.38           C  
ATOM   1850  OD1 ASN A 144       6.285 -26.399  19.962  1.00 38.50           O  
ATOM   1851  ND2 ASN A 144       7.316 -24.428  19.985  1.00 36.42           N  
ATOM   1852  HN  ASN A 144       8.125 -27.408  22.674  1.00 37.74           H  
ATOM   1853  HA  ASN A 144       7.699 -28.308  19.957  1.00 37.74           H  
ATOM   1854  HB1 ASN A 144       9.150 -25.981  21.178  1.00 37.74           H  
ATOM   1855  HB2 ASN A 144       9.284 -26.313  19.434  1.00 37.74           H  
ATOM   1856 1HD2 ASN A 144       8.231 -23.880  20.067  1.00 37.74           H  
ATOM   1857 2HD2 ASN A 144       6.394 -23.910  19.821  1.00 37.74           H  
ATOM   1858  N   ALA A 145      10.758 -28.763  21.095  1.00 36.05           N  
ATOM   1859  CA  ALA A 145      11.987 -29.523  20.882  1.00 35.80           C  
ATOM   1860  C   ALA A 145      11.749 -31.018  20.680  1.00 35.38           C  
ATOM   1861  O   ALA A 145      12.491 -31.718  19.949  1.00 36.40           O  
ATOM   1862  CB  ALA A 145      12.861 -29.339  22.141  1.00 35.65           C  
ATOM   1863  HN  ALA A 145      10.667 -28.193  21.996  1.00 35.86           H  
ATOM   1864  HA  ALA A 145      12.513 -29.122  20.016  1.00 35.86           H  
ATOM   1865  HB1 ALA A 145      13.792 -29.893  22.022  1.00 35.86           H  
ATOM   1866  HB2 ALA A 145      12.325 -29.713  23.014  1.00 35.86           H  
ATOM   1867  HB3 ALA A 145      13.084 -28.281  22.278  1.00 35.86           H  
ATOM   1868  N   SER A 146      10.788 -31.572  21.398  1.00 33.78           N  
ATOM   1869  CA  SER A 146      10.498 -33.004  21.281  1.00 34.27           C  
ATOM   1870  C   SER A 146       9.811 -33.279  19.920  1.00 32.83           C  
ATOM   1871  O   SER A 146      10.032 -34.301  19.305  1.00 32.19           O  
ATOM   1872  CB  SER A 146       9.552 -33.463  22.381  1.00 36.47           C  
ATOM   1873  OG  SER A 146      10.251 -33.535  23.629  1.00 42.87           O  
ATOM   1874  HN  SER A 146      10.216 -30.969  22.072  1.00 35.40           H  
ATOM   1875  HA  SER A 146      11.428 -33.570  21.341  1.00 35.40           H  
ATOM   1876  HB1 SER A 146       8.729 -32.754  22.469  1.00 35.40           H  
ATOM   1877  HB2 SER A 146       9.158 -34.448  22.131  1.00 35.40           H  
ATOM   1878  HG  SER A 146      11.044 -34.219  23.548  1.00 35.40           H  
ATOM   1879  N   LEU A 147       8.888 -32.387  19.568  1.00 31.99           N  
ATOM   1880  CA  LEU A 147       8.207 -32.540  18.283  1.00 31.00           C  
ATOM   1881  C   LEU A 147       9.244 -32.550  17.175  1.00 30.99           C  
ATOM   1882  O   LEU A 147       9.188 -33.397  16.302  1.00 30.11           O  
ATOM   1883  CB  LEU A 147       7.193 -31.410  18.101  1.00 31.50           C  
ATOM   1884  CG  LEU A 147       6.478 -31.429  16.751  1.00 29.38           C  
ATOM   1885  CD1 LEU A 147       5.819 -32.793  16.535  1.00 28.45           C  
ATOM   1886  CD2 LEU A 147       5.475 -30.296  16.666  1.00 27.80           C  
ATOM   1887  HN  LEU A 147       8.648 -31.570  20.216  1.00 30.15           H  
ATOM   1888  HA  LEU A 147       7.677 -33.492  18.277  1.00 30.15           H  
ATOM   1889  HB1 LEU A 147       6.443 -31.493  18.887  1.00 30.15           H  
ATOM   1890  HB2 LEU A 147       7.718 -30.460  18.197  1.00 30.15           H  
ATOM   1891  HG  LEU A 147       7.223 -31.283  15.969  1.00 30.15           H  
ATOM   1892 1HD1 LEU A 147       5.310 -32.803  15.571  1.00 30.15           H  
ATOM   1893 2HD1 LEU A 147       5.095 -32.977  17.329  1.00 30.15           H  
ATOM   1894 3HD1 LEU A 147       6.581 -33.572  16.551  1.00 30.15           H  
ATOM   1895 1HD2 LEU A 147       4.975 -30.325  15.698  1.00 30.15           H  
ATOM   1896 2HD2 LEU A 147       5.992 -29.343  16.779  1.00 30.15           H  
ATOM   1897 3HD2 LEU A 147       4.736 -30.404  17.460  1.00 30.15           H  
ATOM   1898  N   LEU A 148      10.101 -31.523  17.116  1.00 29.68           N  
ATOM   1899  CA  LEU A 148      11.158 -31.422  16.139  1.00 30.53           C  
ATOM   1900  C   LEU A 148      11.986 -32.678  15.964  1.00 31.34           C  
ATOM   1901  O   LEU A 148      12.248 -33.153  14.850  1.00 28.13           O  
ATOM   1902  CB  LEU A 148      12.040 -30.235  16.495  1.00 32.36           C  
ATOM   1903  CG  LEU A 148      12.604 -29.334  15.439  1.00 32.66           C  
ATOM   1904  CD1 LEU A 148      11.547 -28.938  14.414  1.00 32.69           C  
ATOM   1905  CD2 LEU A 148      13.181 -28.071  16.101  1.00 35.91           C  
ATOM   1906  HN  LEU A 148       9.996 -30.735  17.832  1.00 31.66           H  
ATOM   1907  HA  LEU A 148      10.692 -31.204  15.178  1.00 31.66           H  
ATOM   1908  HB1 LEU A 148      11.450 -29.601  17.157  1.00 31.66           H  
ATOM   1909  HB2 LEU A 148      12.892 -30.638  17.042  1.00 31.66           H  
ATOM   1910  HG  LEU A 148      13.410 -29.859  14.926  1.00 31.66           H  
ATOM   1911 1HD1 LEU A 148      11.994 -28.285  13.665  1.00 31.66           H  
ATOM   1912 2HD1 LEU A 148      10.734 -28.413  14.915  1.00 31.66           H  
ATOM   1913 3HD1 LEU A 148      11.157 -29.833  13.929  1.00 31.66           H  
ATOM   1914 1HD2 LEU A 148      13.592 -27.414  15.335  1.00 31.66           H  
ATOM   1915 2HD2 LEU A 148      13.970 -28.354  16.798  1.00 31.66           H  
ATOM   1916 3HD2 LEU A 148      12.390 -27.549  16.640  1.00 31.66           H  
ATOM   1917  N   THR A 149      12.434 -33.301  17.074  1.00 30.85           N  
ATOM   1918  CA  THR A 149      13.211 -34.529  16.986  1.00 30.70           C  
ATOM   1919  C   THR A 149      12.433 -35.670  16.334  1.00 29.67           C  
ATOM   1920  O   THR A 149      12.989 -36.351  15.445  1.00 29.98           O  
ATOM   1921  CB  THR A 149      13.749 -34.924  18.391  1.00 34.07           C  
ATOM   1922  OG1 THR A 149      12.933 -34.335  19.406  1.00 33.95           O  
ATOM   1923  CG2 THR A 149      15.128 -34.319  18.634  1.00 30.57           C  
ATOM   1924  HN  THR A 149      12.214 -32.885  18.035  1.00 31.40           H  
ATOM   1925  HA  THR A 149      14.075 -34.322  16.354  1.00 31.40           H  
ATOM   1926  HB  THR A 149      13.779 -36.008  18.501  1.00 31.40           H  
ATOM   1927  HG1 THR A 149      12.953 -33.290  19.309  1.00 31.40           H  
ATOM   1928 1HG2 THR A 149      15.483 -34.609  19.623  1.00 31.40           H  
ATOM   1929 2HG2 THR A 149      15.064 -33.232  18.576  1.00 31.40           H  
ATOM   1930 3HG2 THR A 149      15.823 -34.683  17.877  1.00 31.40           H  
ATOM   1931  N   LYS A 150      11.181 -35.828  16.637  1.00 28.78           N  
ATOM   1932  CA  LYS A 150      10.290 -36.822  16.064  1.00 29.81           C  
ATOM   1933  C   LYS A 150      10.119 -36.622  14.546  1.00 28.70           C  
ATOM   1934  O   LYS A 150       9.923 -37.582  13.790  1.00 27.07           O  
ATOM   1935  CB  LYS A 150       8.928 -36.711  16.744  1.00 33.72           C  
ATOM   1936  CG  LYS A 150       7.873 -37.716  16.490  1.00 35.68           C  
ATOM   1937  CD  LYS A 150       6.459 -37.174  16.533  1.00 43.47           C  
ATOM   1938  CE  LYS A 150       5.652 -37.476  15.262  1.00 46.36           C  
ATOM   1939  NZ  LYS A 150       4.621 -36.388  15.041  1.00 46.80           N1+
ATOM   1940  HN  LYS A 150      10.769 -35.169  17.373  1.00 35.60           H  
ATOM   1941  HA  LYS A 150      10.700 -37.815  16.248  1.00 35.60           H  
ATOM   1942  HB1 LYS A 150       9.115 -36.720  17.818  1.00 35.60           H  
ATOM   1943  HB2 LYS A 150       8.514 -35.745  16.455  1.00 35.60           H  
ATOM   1944  HG1 LYS A 150       8.043 -38.144  15.502  1.00 35.60           H  
ATOM   1945  HG2 LYS A 150       7.960 -38.498  17.245  1.00 35.60           H  
ATOM   1946  HD1 LYS A 150       5.944 -37.620  17.384  1.00 35.60           H  
ATOM   1947  HD2 LYS A 150       6.507 -36.093  16.663  1.00 35.60           H  
ATOM   1948  HE1 LYS A 150       6.326 -37.516  14.406  1.00 35.60           H  
ATOM   1949  HE2 LYS A 150       5.148 -38.436  15.373  1.00 35.60           H  
ATOM   1950  HZ1 LYS A 150       4.061 -36.602  14.155  1.00 35.60           H  
ATOM   1951  HZ2 LYS A 150       5.115 -35.445  14.932  1.00 35.60           H  
ATOM   1952  HZ3 LYS A 150       3.958 -36.348  15.880  1.00 35.60           H  
ATOM   1953  N   LEU A 151       9.803 -35.370  14.206  1.00 26.49           N  
ATOM   1954  CA  LEU A 151       9.608 -35.061  12.765  1.00 25.44           C  
ATOM   1955  C   LEU A 151      10.875 -35.239  11.981  1.00 24.28           C  
ATOM   1956  O   LEU A 151      10.847 -35.669  10.819  1.00 22.68           O  
ATOM   1957  CB  LEU A 151       9.120 -33.624  12.658  1.00 26.07           C  
ATOM   1958  CG  LEU A 151       7.757 -33.274  13.242  1.00 27.60           C  
ATOM   1959  CD1 LEU A 151       7.452 -31.814  12.918  1.00 29.17           C  
ATOM   1960  CD2 LEU A 151       6.635 -34.171  12.737  1.00 31.50           C  
ATOM   1961  HN  LEU A 151       9.693 -34.610  14.951  1.00 26.65           H  
ATOM   1962  HA  LEU A 151       8.845 -35.725  12.360  1.00 26.65           H  
ATOM   1963  HB1 LEU A 151       9.856 -32.996  13.160  1.00 26.65           H  
ATOM   1964  HB2 LEU A 151       9.090 -33.373  11.598  1.00 26.65           H  
ATOM   1965  HG  LEU A 151       7.814 -33.378  14.326  1.00 26.65           H  
ATOM   1966 1HD1 LEU A 151       6.479 -31.546  13.329  1.00 26.65           H  
ATOM   1967 2HD1 LEU A 151       7.440 -31.676  11.837  1.00 26.65           H  
ATOM   1968 3HD1 LEU A 151       8.219 -31.176  13.357  1.00 26.65           H  
ATOM   1969 1HD2 LEU A 151       5.693 -33.867  13.193  1.00 26.65           H  
ATOM   1970 2HD2 LEU A 151       6.849 -35.206  13.003  1.00 26.65           H  
ATOM   1971 3HD2 LEU A 151       6.559 -34.083  11.653  1.00 26.65           H  
ATOM   1972  N   GLN A 152      12.061 -34.993  12.584  1.00 23.04           N  
ATOM   1973  CA  GLN A 152      13.323 -35.141  11.891  1.00 22.91           C  
ATOM   1974  C   GLN A 152      13.842 -36.589  11.899  1.00 23.30           C  
ATOM   1975  O   GLN A 152      14.723 -36.846  11.072  1.00 23.29           O  
ATOM   1976  CB  GLN A 152      14.424 -34.229  12.489  1.00 27.73           C  
ATOM   1977  CG  GLN A 152      14.215 -32.761  12.170  1.00 32.24           C  
ATOM   1978  CD  GLN A 152      14.881 -31.763  13.096  1.00 37.14           C  
ATOM   1979  OE1 GLN A 152      15.507 -32.121  14.097  1.00 37.20           O  
ATOM   1980  NE2 GLN A 152      14.663 -30.475  12.834  1.00 38.80           N  
ATOM   1981  HN  GLN A 152      12.066 -34.679  13.607  1.00 29.52           H  
ATOM   1982  HA  GLN A 152      13.171 -34.846  10.853  1.00 29.52           H  
ATOM   1983  HB1 GLN A 152      14.427 -34.352  13.572  1.00 29.52           H  
ATOM   1984  HB2 GLN A 152      15.388 -34.538  12.085  1.00 29.52           H  
ATOM   1985  HG1 GLN A 152      14.596 -32.584  11.164  1.00 29.52           H  
ATOM   1986  HG2 GLN A 152      13.143 -32.568  12.192  1.00 29.52           H  
ATOM   1987 1HE2 GLN A 152      14.046 -30.194  12.006  1.00 29.52           H  
ATOM   1988 2HE2 GLN A 152      15.105 -29.721  13.451  1.00 29.52           H  
ATOM   1989  N   ALA A 153      13.220 -37.468  12.625  1.00 23.44           N  
ATOM   1990  CA  ALA A 153      13.526 -38.878  12.672  1.00 26.12           C  
ATOM   1991  C   ALA A 153      12.835 -39.672  11.550  1.00 25.60           C  
ATOM   1992  O   ALA A 153      13.165 -40.845  11.372  1.00 25.88           O  
ATOM   1993  CB  ALA A 153      13.078 -39.509  13.988  1.00 25.05           C  
ATOM   1994  HN  ALA A 153      12.416 -37.119  13.238  1.00 25.22           H  
ATOM   1995  HA  ALA A 153      14.604 -39.004  12.575  1.00 25.22           H  
ATOM   1996  HB1 ALA A 153      13.326 -40.570  13.985  1.00 25.22           H  
ATOM   1997  HB2 ALA A 153      12.001 -39.388  14.101  1.00 25.22           H  
ATOM   1998  HB3 ALA A 153      13.588 -39.020  14.818  1.00 25.22           H  
ATOM   1999  N   GLN A 154      11.820 -39.095  10.921  1.00 23.90           N  
ATOM   2000  CA  GLN A 154      11.057 -39.818   9.871  1.00 22.11           C  
ATOM   2001  C   GLN A 154      11.873 -40.100   8.633  1.00 19.60           C  
ATOM   2002  O   GLN A 154      12.847 -39.420   8.285  1.00 19.53           O  
ATOM   2003  CB  GLN A 154       9.841 -38.974   9.483  1.00 22.94           C  
ATOM   2004  CG  GLN A 154       8.888 -38.578  10.627  1.00 25.57           C  
ATOM   2005  CD  GLN A 154       7.863 -37.588  10.019  1.00 22.67           C  
ATOM   2006  OE1 GLN A 154       6.792 -38.084   9.782  1.00 26.64           O  
ATOM   2007  NE2 GLN A 154       8.275 -36.331   9.712  1.00 20.30           N  
ATOM   2008  HN  GLN A 154      11.546 -38.092  11.174  1.00 22.58           H  
ATOM   2009  HA  GLN A 154      10.708 -40.765  10.283  1.00 22.58           H  
ATOM   2010  HB1 GLN A 154      10.208 -38.056   9.024  1.00 22.58           H  
ATOM   2011  HB2 GLN A 154       9.264 -39.541   8.752  1.00 22.58           H  
ATOM   2012  HG1 GLN A 154       8.377 -39.460  11.014  1.00 22.58           H  
ATOM   2013  HG2 GLN A 154       9.444 -38.098  11.432  1.00 22.58           H  
ATOM   2014 1HE2 GLN A 154       9.290 -36.042   9.891  1.00 22.58           H  
ATOM   2015 2HE2 GLN A 154       7.585 -35.630   9.291  1.00 22.58           H  
ATOM   2016  N   ASN A 155      11.416 -41.087   7.814  1.00 17.72           N  
ATOM   2017  CA  ASN A 155      12.200 -41.335   6.587  1.00 17.36           C  
ATOM   2018  C   ASN A 155      11.977 -40.213   5.588  1.00 16.45           C  
ATOM   2019  O   ASN A 155      11.164 -39.296   5.842  1.00 17.29           O  
ATOM   2020  CB  ASN A 155      11.791 -42.695   5.994  1.00 18.33           C  
ATOM   2021  CG  ASN A 155      10.325 -42.748   5.624  1.00 20.02           C  
ATOM   2022  OD1 ASN A 155       9.794 -41.888   4.904  1.00 18.91           O  
ATOM   2023  ND2 ASN A 155       9.653 -43.822   5.993  1.00 16.90           N  
ATOM   2024  HN  ASN A 155      10.537 -41.652   8.046  1.00 17.87           H  
ATOM   2025  HA  ASN A 155      13.258 -41.369   6.847  1.00 17.87           H  
ATOM   2026  HB1 ASN A 155      12.384 -42.878   5.098  1.00 17.87           H  
ATOM   2027  HB2 ASN A 155      11.994 -43.473   6.730  1.00 17.87           H  
ATOM   2028 1HD2 ASN A 155      10.148 -44.605   6.529  1.00 17.87           H  
ATOM   2029 2HD2 ASN A 155       8.613 -43.910   5.756  1.00 17.87           H  
ATOM   2030  N   GLN A 156      12.721 -40.155   4.502  1.00 17.27           N  
ATOM   2031  CA  GLN A 156      12.658 -39.024   3.572  1.00 16.94           C  
ATOM   2032  C   GLN A 156      11.289 -38.842   2.949  1.00 17.15           C  
ATOM   2033  O   GLN A 156      10.859 -37.677   2.761  1.00 15.68           O  
ATOM   2034  CB  GLN A 156      13.728 -39.139   2.470  1.00 21.41           C  
ATOM   2035  CG  GLN A 156      15.149 -39.154   3.077  1.00 26.82           C  
ATOM   2036  CD  GLN A 156      15.441 -37.888   3.873  1.00 29.47           C  
ATOM   2037  OE1 GLN A 156      15.732 -38.000   5.076  1.00 34.39           O  
ATOM   2038  NE2 GLN A 156      15.287 -36.708   3.288  1.00 25.68           N  
ATOM   2039  HN  GLN A 156      13.393 -40.960   4.292  1.00 22.76           H  
ATOM   2040  HA  GLN A 156      12.877 -38.122   4.143  1.00 22.76           H  
ATOM   2041  HB1 GLN A 156      13.569 -40.063   1.914  1.00 22.76           H  
ATOM   2042  HB2 GLN A 156      13.638 -38.288   1.795  1.00 22.76           H  
ATOM   2043  HG1 GLN A 156      15.240 -40.015   3.739  1.00 22.76           H  
ATOM   2044  HG2 GLN A 156      15.876 -39.238   2.269  1.00 22.76           H  
ATOM   2045 1HE2 GLN A 156      14.962 -36.654   2.270  1.00 22.76           H  
ATOM   2046 2HE2 GLN A 156      15.488 -35.810   3.834  1.00 22.76           H  
ATOM   2047  N   TRP A 157      10.536 -39.905   2.695  1.00 15.37           N  
ATOM   2048  CA  TRP A 157       9.178 -39.725   2.112  1.00 16.32           C  
ATOM   2049  C   TRP A 157       8.294 -38.982   3.100  1.00 14.85           C  
ATOM   2050  O   TRP A 157       7.537 -38.048   2.727  1.00 14.76           O  
ATOM   2051  CB  TRP A 157       8.560 -41.128   1.846  1.00 15.14           C  
ATOM   2052  CG  TRP A 157       7.191 -41.082   1.232  1.00 15.87           C  
ATOM   2053  CD1 TRP A 157       5.971 -41.006   1.821  1.00 17.99           C  
ATOM   2054  CD2 TRP A 157       6.958 -41.072  -0.194  1.00 17.97           C  
ATOM   2055  NE1 TRP A 157       4.960 -40.985   0.853  1.00 16.66           N  
ATOM   2056  CE2 TRP A 157       5.574 -41.033  -0.373  1.00 16.44           C  
ATOM   2057  CE3 TRP A 157       7.790 -41.167  -1.297  1.00 17.89           C  
ATOM   2058  CZ2 TRP A 157       4.984 -41.065  -1.652  1.00 16.43           C  
ATOM   2059  CZ3 TRP A 157       7.219 -41.158  -2.580  1.00 18.58           C  
ATOM   2060  CH2 TRP A 157       5.823 -41.106  -2.734  1.00 14.75           C  
ATOM   2061  HN  TRP A 157      10.903 -40.887   2.908  1.00 16.36           H  
ATOM   2062  HA  TRP A 157       9.245 -39.165   1.179  1.00 16.36           H  
ATOM   2063  HB1 TRP A 157       9.221 -41.672   1.171  1.00 16.36           H  
ATOM   2064  HB2 TRP A 157       8.493 -41.659   2.795  1.00 16.36           H  
ATOM   2065  HD1 TRP A 157       5.802 -40.967   2.897  1.00 16.36           H  
ATOM   2066  HE1 TRP A 157       3.907 -40.940   1.035  1.00 16.36           H  
ATOM   2067  HE3 TRP A 157       8.870 -41.247  -1.171  1.00 16.36           H  
ATOM   2068  HZ2 TRP A 157       3.901 -41.057  -1.776  1.00 16.36           H  
ATOM   2069  HZ3 TRP A 157       7.861 -41.191  -3.460  1.00 16.36           H  
ATOM   2070  HH2 TRP A 157       5.398 -41.098  -3.738  1.00 16.36           H  
ATOM   2071  N   LEU A 158       8.272 -39.429   4.374  1.00 13.55           N  
ATOM   2072  CA  LEU A 158       7.387 -38.821   5.364  1.00 15.71           C  
ATOM   2073  C   LEU A 158       7.784 -37.348   5.579  1.00 14.84           C  
ATOM   2074  O   LEU A 158       6.907 -36.540   5.882  1.00 14.72           O  
ATOM   2075  CB  LEU A 158       7.451 -39.585   6.715  1.00 18.16           C  
ATOM   2076  CG  LEU A 158       6.844 -41.021   6.590  1.00 23.69           C  
ATOM   2077  CD1 LEU A 158       7.060 -41.787   7.884  1.00 26.02           C  
ATOM   2078  CD2 LEU A 158       5.380 -40.910   6.238  1.00 23.12           C  
ATOM   2079  HN  LEU A 158       8.910 -40.238   4.662  1.00 18.73           H  
ATOM   2080  HA  LEU A 158       6.364 -38.857   4.989  1.00 18.73           H  
ATOM   2081  HB1 LEU A 158       8.492 -39.667   7.027  1.00 18.73           H  
ATOM   2082  HB2 LEU A 158       6.889 -39.027   7.464  1.00 18.73           H  
ATOM   2083  HG  LEU A 158       7.357 -41.547   5.785  1.00 18.73           H  
ATOM   2084 1HD1 LEU A 158       6.635 -42.786   7.791  1.00 18.73           H  
ATOM   2085 2HD1 LEU A 158       6.572 -41.261   8.704  1.00 18.73           H  
ATOM   2086 3HD1 LEU A 158       8.128 -41.865   8.087  1.00 18.73           H  
ATOM   2087 1HD2 LEU A 158       4.950 -41.908   6.149  1.00 18.73           H  
ATOM   2088 2HD2 LEU A 158       5.273 -40.383   5.290  1.00 18.73           H  
ATOM   2089 3HD2 LEU A 158       4.858 -40.359   7.020  1.00 18.73           H  
ATOM   2090  N   GLN A 159       9.082 -37.118   5.586  1.00 13.68           N  
ATOM   2091  CA  GLN A 159       9.542 -35.689   5.798  1.00 14.91           C  
ATOM   2092  C   GLN A 159       9.110 -34.854   4.596  1.00 15.16           C  
ATOM   2093  O   GLN A 159       8.740 -33.671   4.763  1.00 13.44           O  
ATOM   2094  CB  GLN A 159      11.044 -35.656   5.977  1.00 17.22           C  
ATOM   2095  CG  GLN A 159      11.448 -36.299   7.330  1.00 19.15           C  
ATOM   2096  CD  GLN A 159      12.776 -35.767   7.841  1.00 26.33           C  
ATOM   2097  OE1 GLN A 159      13.717 -36.542   8.082  1.00 25.78           O  
ATOM   2098  NE2 GLN A 159      12.873 -34.459   7.991  1.00 21.53           N  
ATOM   2099  HN  GLN A 159       9.786 -37.912   5.447  1.00 18.58           H  
ATOM   2100  HA  GLN A 159       9.068 -35.292   6.696  1.00 18.58           H  
ATOM   2101  HB1 GLN A 159      11.514 -36.209   5.164  1.00 18.58           H  
ATOM   2102  HB2 GLN A 159      11.384 -34.621   5.957  1.00 18.58           H  
ATOM   2103  HG1 GLN A 159      10.675 -36.081   8.067  1.00 18.58           H  
ATOM   2104  HG2 GLN A 159      11.530 -37.378   7.196  1.00 18.58           H  
ATOM   2105 1HE2 GLN A 159      12.040 -33.830   7.756  1.00 18.58           H  
ATOM   2106 2HE2 GLN A 159      13.785 -34.028   8.348  1.00 18.58           H  
ATOM   2107  N   ASP A 160       9.225 -35.363   3.374  1.00 13.92           N  
ATOM   2108  CA  ASP A 160       8.688 -34.642   2.207  1.00 15.00           C  
ATOM   2109  C   ASP A 160       7.187 -34.402   2.349  1.00 14.73           C  
ATOM   2110  O   ASP A 160       6.660 -33.325   1.972  1.00 12.71           O  
ATOM   2111  CB  ASP A 160       8.997 -35.410   0.900  1.00 14.63           C  
ATOM   2112  CG  ASP A 160      10.425 -35.184   0.428  1.00 19.33           C  
ATOM   2113  OD1 ASP A 160      11.134 -34.298   0.931  1.00 20.58           O  
ATOM   2114  OD2 ASP A 160      10.924 -35.935  -0.433  1.00 20.08           O  
ATOM   2115  HN  ASP A 160       9.712 -36.306   3.236  1.00 16.37           H  
ATOM   2116  HA  ASP A 160       9.182 -33.672   2.153  1.00 16.37           H  
ATOM   2117  HB1 ASP A 160       8.849 -36.476   1.075  1.00 16.37           H  
ATOM   2118  HB2 ASP A 160       8.312 -35.071   0.123  1.00 16.37           H  
ATOM   2119  N   MET A 161       6.429 -35.367   2.845  1.00 14.41           N  
ATOM   2120  CA  MET A 161       5.008 -35.162   3.062  1.00 15.53           C  
ATOM   2121  C   MET A 161       4.788 -34.109   4.176  1.00 15.94           C  
ATOM   2122  O   MET A 161       3.923 -33.224   3.984  1.00 16.26           O  
ATOM   2123  CB  MET A 161       4.296 -36.446   3.479  1.00 19.45           C  
ATOM   2124  CG  MET A 161       4.009 -37.363   2.310  1.00 30.00           C  
ATOM   2125  SD  MET A 161       2.749 -36.690   1.184  1.00 39.02           S  
ATOM   2126  CE  MET A 161       1.292 -36.813   2.227  1.00 39.52           C  
ATOM   2127  HN  MET A 161       6.869 -36.311   3.089  1.00 23.77           H  
ATOM   2128  HA  MET A 161       4.560 -34.796   2.138  1.00 23.77           H  
ATOM   2129  HB1 MET A 161       4.926 -36.978   4.192  1.00 23.77           H  
ATOM   2130  HB2 MET A 161       3.351 -36.182   3.954  1.00 23.77           H  
ATOM   2131  HG1 MET A 161       4.932 -37.514   1.750  1.00 23.77           H  
ATOM   2132  HG2 MET A 161       3.657 -38.320   2.696  1.00 23.77           H  
ATOM   2133  HE1 MET A 161       0.424 -36.439   1.685  1.00 23.77           H  
ATOM   2134  HE2 MET A 161       1.439 -36.220   3.129  1.00 23.77           H  
ATOM   2135  HE3 MET A 161       1.127 -37.855   2.501  1.00 23.77           H  
ATOM   2136  N   THR A 162       5.532 -34.187   5.251  1.00 13.90           N  
ATOM   2137  CA  THR A 162       5.435 -33.174   6.340  1.00 15.10           C  
ATOM   2138  C   THR A 162       5.698 -31.780   5.806  1.00 15.45           C  
ATOM   2139  O   THR A 162       4.961 -30.841   6.114  1.00 13.60           O  
ATOM   2140  CB  THR A 162       6.477 -33.494   7.447  1.00 14.57           C  
ATOM   2141  OG1 THR A 162       6.120 -34.798   7.970  1.00 16.25           O  
ATOM   2142  CG2 THR A 162       6.428 -32.475   8.572  1.00 19.41           C  
ATOM   2143  HN  THR A 162       6.225 -34.996   5.350  1.00 15.47           H  
ATOM   2144  HA  THR A 162       4.434 -33.208   6.771  1.00 15.47           H  
ATOM   2145  HB  THR A 162       7.478 -33.527   7.018  1.00 15.47           H  
ATOM   2146  HG1 THR A 162       5.148 -34.763   8.365  1.00 15.47           H  
ATOM   2147 1HG2 THR A 162       7.170 -32.731   9.328  1.00 15.47           H  
ATOM   2148 2HG2 THR A 162       5.436 -32.478   9.023  1.00 15.47           H  
ATOM   2149 3HG2 THR A 162       6.643 -31.483   8.174  1.00 15.47           H  
ATOM   2150  N   THR A 163       6.735 -31.616   4.980  1.00 13.58           N  
ATOM   2151  CA  THR A 163       7.123 -30.310   4.440  1.00 15.25           C  
ATOM   2152  C   THR A 163       5.974 -29.728   3.606  1.00 15.15           C  
ATOM   2153  O   THR A 163       5.636 -28.545   3.757  1.00 12.86           O  
ATOM   2154  CB  THR A 163       8.368 -30.481   3.551  1.00 17.70           C  
ATOM   2155  OG1 THR A 163       9.412 -30.930   4.415  1.00 17.50           O  
ATOM   2156  CG2 THR A 163       8.832 -29.185   2.847  1.00 15.39           C  
ATOM   2157  HN  THR A 163       7.307 -32.476   4.700  1.00 15.35           H  
ATOM   2158  HA  THR A 163       7.354 -29.632   5.262  1.00 15.35           H  
ATOM   2159  HB  THR A 163       8.170 -31.246   2.800  1.00 15.35           H  
ATOM   2160  HG1 THR A 163       9.578 -30.214   5.165  1.00 15.35           H  
ATOM   2161 1HG2 THR A 163       9.714 -29.395   2.242  1.00 15.35           H  
ATOM   2162 2HG2 THR A 163       9.077 -28.432   3.596  1.00 15.35           H  
ATOM   2163 3HG2 THR A 163       8.033 -28.813   2.206  1.00 15.35           H  
ATOM   2164  N   HIS A 164       5.447 -30.593   2.740  1.00 15.07           N  
ATOM   2165  CA  HIS A 164       4.325 -30.098   1.880  1.00 16.09           C  
ATOM   2166  C   HIS A 164       3.138 -29.688   2.709  1.00 15.41           C  
ATOM   2167  O   HIS A 164       2.462 -28.692   2.385  1.00 14.92           O  
ATOM   2168  CB  HIS A 164       3.951 -31.260   0.908  1.00 21.45           C  
ATOM   2169  CG  HIS A 164       2.642 -31.004   0.193  1.00 23.19           C  
ATOM   2170  ND1 HIS A 164       1.624 -31.915   0.144  1.00 30.91           N  
ATOM   2171  CD2 HIS A 164       2.215 -29.910  -0.469  1.00 27.19           C  
ATOM   2172  CE1 HIS A 164       0.601 -31.402  -0.511  1.00 30.86           C  
ATOM   2173  NE2 HIS A 164       0.943 -30.164  -0.898  1.00 32.32           N  
ATOM   2174  HN  HIS A 164       5.809 -31.597   2.662  1.00 22.74           H  
ATOM   2175  HA  HIS A 164       4.669 -29.242   1.299  1.00 22.74           H  
ATOM   2176  HB1 HIS A 164       4.742 -31.366   0.166  1.00 22.74           H  
ATOM   2177  HB2 HIS A 164       3.864 -32.183   1.481  1.00 22.74           H  
ATOM   2178  HD1 HIS A 164       1.653 -32.895   0.572  1.00 22.74           H  
ATOM   2179  HD2 HIS A 164       2.780 -28.992  -0.632  1.00 22.74           H  
ATOM   2180  HE1 HIS A 164      -0.352 -31.895  -0.703  1.00 22.74           H  
ATOM   2181  N   LEU A 165       2.765 -30.475   3.709  1.00 14.22           N  
ATOM   2182  CA  LEU A 165       1.580 -30.188   4.543  1.00 13.58           C  
ATOM   2183  C   LEU A 165       1.781 -28.885   5.296  1.00 14.20           C  
ATOM   2184  O   LEU A 165       0.813 -28.133   5.498  1.00 12.42           O  
ATOM   2185  CB  LEU A 165       1.367 -31.368   5.522  1.00 17.83           C  
ATOM   2186  CG  LEU A 165       0.893 -32.661   4.806  1.00 19.52           C  
ATOM   2187  CD1 LEU A 165       0.731 -33.783   5.850  1.00 25.70           C  
ATOM   2188  CD2 LEU A 165      -0.424 -32.451   4.073  1.00 26.23           C  
ATOM   2189  HN  LEU A 165       3.344 -31.350   3.920  1.00 17.96           H  
ATOM   2190  HA  LEU A 165       0.705 -30.096   3.899  1.00 17.96           H  
ATOM   2191  HB1 LEU A 165       2.310 -31.575   6.029  1.00 17.96           H  
ATOM   2192  HB2 LEU A 165       0.615 -31.080   6.257  1.00 17.96           H  
ATOM   2193  HG  LEU A 165       1.652 -32.961   4.084  1.00 17.96           H  
ATOM   2194 1HD1 LEU A 165       0.398 -34.695   5.355  1.00 17.96           H  
ATOM   2195 2HD1 LEU A 165      -0.007 -33.484   6.594  1.00 17.96           H  
ATOM   2196 3HD1 LEU A 165       1.687 -33.965   6.340  1.00 17.96           H  
ATOM   2197 1HD2 LEU A 165      -0.721 -33.379   3.585  1.00 17.96           H  
ATOM   2198 2HD2 LEU A 165      -0.302 -31.670   3.323  1.00 17.96           H  
ATOM   2199 3HD2 LEU A 165      -1.193 -32.153   4.785  1.00 17.96           H  
ATOM   2200  N   ILE A 166       2.961 -28.731   5.883  1.00 11.55           N  
ATOM   2201  CA  ILE A 166       3.232 -27.463   6.593  1.00 12.40           C  
ATOM   2202  C   ILE A 166       3.101 -26.268   5.647  1.00 12.49           C  
ATOM   2203  O   ILE A 166       2.418 -25.278   5.995  1.00 12.02           O  
ATOM   2204  CB  ILE A 166       4.670 -27.491   7.174  1.00 13.93           C  
ATOM   2205  CG1 ILE A 166       4.705 -28.494   8.350  1.00 12.72           C  
ATOM   2206  CG2 ILE A 166       5.049 -26.063   7.640  1.00 10.69           C  
ATOM   2207  CD1 ILE A 166       6.131 -28.849   8.732  1.00 14.18           C  
ATOM   2208  HN  ILE A 166       3.698 -29.506   5.843  1.00 12.50           H  
ATOM   2209  HA  ILE A 166       2.519 -27.352   7.410  1.00 12.50           H  
ATOM   2210  HB  ILE A 166       5.366 -27.816   6.401  1.00 12.50           H  
ATOM   2211 1HG1 ILE A 166       4.208 -28.048   9.211  1.00 12.50           H  
ATOM   2212 2HG1 ILE A 166       4.180 -29.403   8.057  1.00 12.50           H  
ATOM   2213 1HG2 ILE A 166       6.059 -26.070   8.051  1.00 12.50           H  
ATOM   2214 2HG2 ILE A 166       4.348 -25.732   8.406  1.00 12.50           H  
ATOM   2215 3HG2 ILE A 166       5.007 -25.380   6.791  1.00 12.50           H  
ATOM   2216 1HD1 ILE A 166       6.120 -29.556   9.562  1.00 12.50           H  
ATOM   2217 2HD1 ILE A 166       6.663 -27.946   9.032  1.00 12.50           H  
ATOM   2218 3HD1 ILE A 166       6.635 -29.300   7.877  1.00 12.50           H  
ATOM   2219  N   LEU A 167       3.701 -26.354   4.438  1.00 12.65           N  
ATOM   2220  CA  LEU A 167       3.591 -25.198   3.531  1.00 12.60           C  
ATOM   2221  C   LEU A 167       2.132 -24.961   3.144  1.00 11.91           C  
ATOM   2222  O   LEU A 167       1.741 -23.814   3.031  1.00 10.51           O  
ATOM   2223  CB  LEU A 167       4.405 -25.452   2.243  1.00 13.64           C  
ATOM   2224  CG  LEU A 167       5.933 -25.507   2.524  1.00 15.39           C  
ATOM   2225  CD1 LEU A 167       6.659 -26.044   1.319  1.00 15.08           C  
ATOM   2226  CD2 LEU A 167       6.445 -24.119   2.942  1.00 14.96           C  
ATOM   2227  HN  LEU A 167       4.238 -27.233   4.149  1.00 13.34           H  
ATOM   2228  HA  LEU A 167       3.978 -24.311   4.032  1.00 13.34           H  
ATOM   2229  HB1 LEU A 167       4.092 -26.402   1.810  1.00 13.34           H  
ATOM   2230  HB2 LEU A 167       4.206 -24.647   1.536  1.00 13.34           H  
ATOM   2231  HG  LEU A 167       6.100 -26.194   3.354  1.00 13.34           H  
ATOM   2232 1HD1 LEU A 167       7.729 -26.079   1.525  1.00 13.34           H  
ATOM   2233 2HD1 LEU A 167       6.475 -25.394   0.464  1.00 13.34           H  
ATOM   2234 3HD1 LEU A 167       6.299 -27.048   1.095  1.00 13.34           H  
ATOM   2235 1HD2 LEU A 167       7.516 -24.170   3.136  1.00 13.34           H  
ATOM   2236 2HD2 LEU A 167       5.927 -23.797   3.846  1.00 13.34           H  
ATOM   2237 3HD2 LEU A 167       6.255 -23.405   2.141  1.00 13.34           H  
ATOM   2238  N   ARG A 168       1.384 -26.042   2.888  1.00 12.17           N  
ATOM   2239  CA  ARG A 168      -0.021 -25.735   2.456  1.00 11.43           C  
ATOM   2240  C   ARG A 168      -0.807 -25.152   3.600  1.00 13.32           C  
ATOM   2241  O   ARG A 168      -1.628 -24.227   3.433  1.00 13.09           O  
ATOM   2242  CB  ARG A 168      -0.586 -27.111   2.027  1.00 15.58           C  
ATOM   2243  CG  ARG A 168      -2.114 -26.992   1.887  1.00 22.13           C  
ATOM   2244  CD  ARG A 168      -2.690 -28.400   1.656  1.00 31.04           C  
ATOM   2245  NE  ARG A 168      -2.556 -28.698   0.232  1.00 35.46           N  
ATOM   2246  CZ  ARG A 168      -2.760 -29.946  -0.236  1.00 44.41           C  
ATOM   2247  NH1 ARG A 168      -2.945 -30.962   0.588  1.00 43.54           N  
ATOM   2248  NH2 ARG A 168      -2.649 -30.179  -1.538  1.00 44.43           N  
ATOM   2249  HN  ARG A 168       1.756 -27.041   2.983  1.00 26.05           H  
ATOM   2250  HA  ARG A 168      -0.016 -25.047   1.610  1.00 26.05           H  
ATOM   2251  HB1 ARG A 168      -0.152 -27.405   1.071  1.00 26.05           H  
ATOM   2252  HB2 ARG A 168      -0.344 -27.859   2.782  1.00 26.05           H  
ATOM   2253  HG1 ARG A 168      -2.535 -26.567   2.798  1.00 26.05           H  
ATOM   2254  HG2 ARG A 168      -2.357 -26.351   1.040  1.00 26.05           H  
ATOM   2255  HD1 ARG A 168      -2.134 -29.131   2.243  1.00 26.05           H  
ATOM   2256  HD2 ARG A 168      -3.741 -28.425   1.944  1.00 26.05           H  
ATOM   2257  HE  ARG A 168      -2.292 -27.916  -0.449  1.00 26.05           H  
ATOM   2258 1HH1 ARG A 168      -2.934 -30.802   1.646  1.00 26.05           H  
ATOM   2259 2HH1 ARG A 168      -3.105 -31.945   0.197  1.00 26.05           H  
ATOM   2260 1HH2 ARG A 168      -2.400 -29.380  -2.205  1.00 26.05           H  
ATOM   2261 2HH2 ARG A 168      -2.809 -31.165  -1.920  1.00 26.05           H  
ATOM   2262  N   SER A 169      -0.641 -25.759   4.780  1.00 11.67           N  
ATOM   2263  CA  SER A 169      -1.449 -25.233   5.940  1.00 13.57           C  
ATOM   2264  C   SER A 169      -1.087 -23.845   6.278  1.00 12.18           C  
ATOM   2265  O   SER A 169      -1.970 -23.017   6.608  1.00 12.09           O  
ATOM   2266  CB  SER A 169      -1.250 -26.203   7.123  1.00 16.16           C  
ATOM   2267  OG  SER A 169      -1.741 -25.661   8.335  1.00 25.20           O  
ATOM   2268  HN  SER A 169       0.034 -26.581   4.896  1.00 15.14           H  
ATOM   2269  HA  SER A 169      -2.502 -25.251   5.658  1.00 15.14           H  
ATOM   2270  HB1 SER A 169      -1.781 -27.131   6.911  1.00 15.14           H  
ATOM   2271  HB2 SER A 169      -0.186 -26.410   7.235  1.00 15.14           H  
ATOM   2272  HG  SER A 169      -1.232 -24.769   8.551  1.00 15.14           H  
ATOM   2273  N   PHE A 170       0.201 -23.506   6.256  1.00 12.05           N  
ATOM   2274  CA  PHE A 170       0.665 -22.175   6.572  1.00 11.62           C  
ATOM   2275  C   PHE A 170       0.197 -21.201   5.508  1.00 12.02           C  
ATOM   2276  O   PHE A 170      -0.294 -20.083   5.836  1.00 11.02           O  
ATOM   2277  CB  PHE A 170       2.196 -22.161   6.705  1.00  9.48           C  
ATOM   2278  CG  PHE A 170       2.782 -20.887   7.318  1.00 12.14           C  
ATOM   2279  CD1 PHE A 170       2.186 -20.258   8.401  1.00 12.70           C  
ATOM   2280  CD2 PHE A 170       3.935 -20.367   6.764  1.00 13.73           C  
ATOM   2281  CE1 PHE A 170       2.816 -19.110   8.949  1.00 12.66           C  
ATOM   2282  CE2 PHE A 170       4.569 -19.237   7.316  1.00 13.65           C  
ATOM   2283  CZ  PHE A 170       3.972 -18.616   8.407  1.00 12.52           C  
ATOM   2284  HN  PHE A 170       0.922 -24.251   5.993  1.00 12.14           H  
ATOM   2285  HA  PHE A 170       0.233 -21.877   7.527  1.00 12.14           H  
ATOM   2286  HB1 PHE A 170       2.488 -23.003   7.333  1.00 12.14           H  
ATOM   2287  HB2 PHE A 170       2.623 -22.284   5.709  1.00 12.14           H  
ATOM   2288  HD1 PHE A 170       1.255 -20.637   8.822  1.00 12.14           H  
ATOM   2289  HD2 PHE A 170       4.363 -20.841   5.881  1.00 12.14           H  
ATOM   2290  HE1 PHE A 170       2.373 -18.615   9.813  1.00 12.14           H  
ATOM   2291  HE2 PHE A 170       5.503 -18.860   6.899  1.00 12.14           H  
ATOM   2292  HZ  PHE A 170       4.430 -17.725   8.836  1.00 12.14           H  
ATOM   2293  N   LYS A 171       0.242 -21.588   4.244  1.00 10.33           N  
ATOM   2294  CA  LYS A 171      -0.345 -20.736   3.214  1.00 10.92           C  
ATOM   2295  C   LYS A 171      -1.817 -20.460   3.517  1.00 10.42           C  
ATOM   2296  O   LYS A 171      -2.272 -19.331   3.470  1.00 10.17           O  
ATOM   2297  CB  LYS A 171      -0.257 -21.465   1.840  1.00 11.95           C  
ATOM   2298  CG  LYS A 171      -0.867 -20.514   0.772  1.00 15.57           C  
ATOM   2299  CD  LYS A 171      -1.179 -21.331  -0.507  1.00 19.06           C  
ATOM   2300  CE  LYS A 171      -2.326 -22.297  -0.212  1.00 19.61           C  
ATOM   2301  NZ  LYS A 171      -2.827 -22.930  -1.448  1.00 23.67           N1+
ATOM   2302  HN  LYS A 171       0.704 -22.516   3.979  1.00 14.63           H  
ATOM   2303  HA  LYS A 171       0.201 -19.794   3.164  1.00 14.63           H  
ATOM   2304  HB1 LYS A 171       0.784 -21.679   1.598  1.00 14.63           H  
ATOM   2305  HB2 LYS A 171      -0.821 -22.397   1.875  1.00 14.63           H  
ATOM   2306  HG1 LYS A 171      -1.786 -20.073   1.157  1.00 14.63           H  
ATOM   2307  HG2 LYS A 171      -0.155 -19.723   0.536  1.00 14.63           H  
ATOM   2308  HD1 LYS A 171      -1.469 -20.655  -1.311  1.00 14.63           H  
ATOM   2309  HD2 LYS A 171      -0.295 -21.894  -0.806  1.00 14.63           H  
ATOM   2310  HE1 LYS A 171      -1.970 -23.074   0.465  1.00 14.63           H  
ATOM   2311  HE2 LYS A 171      -3.140 -21.747   0.260  1.00 14.63           H  
ATOM   2312  HZ1 LYS A 171      -3.627 -23.599  -1.208  1.00 14.63           H  
ATOM   2313  HZ2 LYS A 171      -2.035 -23.476  -1.916  1.00 14.63           H  
ATOM   2314  HZ3 LYS A 171      -3.183 -22.175  -2.117  1.00 14.63           H  
ATOM   2315  N   GLU A 172      -2.605 -21.494   3.764  1.00 12.03           N  
ATOM   2316  CA  GLU A 172      -4.063 -21.317   3.974  1.00 12.10           C  
ATOM   2317  C   GLU A 172      -4.289 -20.410   5.176  1.00 12.54           C  
ATOM   2318  O   GLU A 172      -5.213 -19.581   5.133  1.00 11.24           O  
ATOM   2319  CB  GLU A 172      -4.725 -22.708   4.188  1.00 16.01           C  
ATOM   2320  CG  GLU A 172      -4.719 -23.503   2.895  1.00 19.95           C  
ATOM   2321  CD  GLU A 172      -5.288 -24.916   3.012  1.00 26.62           C  
ATOM   2322  OE1 GLU A 172      -5.409 -25.440   4.135  1.00 29.02           O  
ATOM   2323  OE2 GLU A 172      -5.448 -25.534   1.932  1.00 26.17           O  
ATOM   2324  HN  GLU A 172      -2.183 -22.476   3.813  1.00 18.41           H  
ATOM   2325  HA  GLU A 172      -4.496 -20.850   3.089  1.00 18.41           H  
ATOM   2326  HB1 GLU A 172      -4.170 -23.256   4.949  1.00 18.41           H  
ATOM   2327  HB2 GLU A 172      -5.754 -22.568   4.519  1.00 18.41           H  
ATOM   2328  HG1 GLU A 172      -5.311 -22.959   2.159  1.00 18.41           H  
ATOM   2329  HG2 GLU A 172      -3.688 -23.580   2.548  1.00 18.41           H  
ATOM   2330  N   PHE A 173      -3.510 -20.664   6.258  1.00 10.79           N  
ATOM   2331  CA  PHE A 173      -3.699 -19.774   7.448  1.00 10.84           C  
ATOM   2332  C   PHE A 173      -3.447 -18.329   7.139  1.00 11.06           C  
ATOM   2333  O   PHE A 173      -4.202 -17.403   7.546  1.00  9.80           O  
ATOM   2334  CB  PHE A 173      -2.790 -20.285   8.568  1.00 10.27           C  
ATOM   2335  CG  PHE A 173      -3.118 -19.718   9.945  1.00 11.02           C  
ATOM   2336  CD1 PHE A 173      -4.151 -20.260  10.683  1.00 18.25           C  
ATOM   2337  CD2 PHE A 173      -2.447 -18.585  10.362  1.00 15.34           C  
ATOM   2338  CE1 PHE A 173      -4.406 -19.733  11.976  1.00 17.46           C  
ATOM   2339  CE2 PHE A 173      -2.669 -18.081  11.669  1.00 15.94           C  
ATOM   2340  CZ  PHE A 173      -3.711 -18.623  12.383  1.00 14.83           C  
ATOM   2341  HN  PHE A 173      -2.796 -21.461   6.261  1.00 13.24           H  
ATOM   2342  HA  PHE A 173      -4.732 -19.872   7.781  1.00 13.24           H  
ATOM   2343  HB1 PHE A 173      -2.881 -21.370   8.614  1.00 13.24           H  
ATOM   2344  HB2 PHE A 173      -1.762 -20.017   8.324  1.00 13.24           H  
ATOM   2345  HD1 PHE A 173      -4.756 -21.073  10.282  1.00 13.24           H  
ATOM   2346  HD2 PHE A 173      -1.751 -18.081   9.691  1.00 13.24           H  
ATOM   2347  HE1 PHE A 173      -5.140 -20.201  12.632  1.00 13.24           H  
ATOM   2348  HE2 PHE A 173      -2.040 -17.297  12.090  1.00 13.24           H  
ATOM   2349  HZ  PHE A 173      -3.999 -18.147  13.320  1.00 13.24           H  
ATOM   2350  N   LEU A 174      -2.384 -18.041   6.400  1.00 10.78           N  
ATOM   2351  CA  LEU A 174      -2.058 -16.631   6.079  1.00 11.28           C  
ATOM   2352  C   LEU A 174      -3.027 -16.030   5.080  1.00 10.41           C  
ATOM   2353  O   LEU A 174      -3.278 -14.819   5.187  1.00 11.11           O  
ATOM   2354  CB  LEU A 174      -0.631 -16.508   5.495  1.00 11.57           C  
ATOM   2355  CG  LEU A 174       0.509 -16.814   6.536  1.00 10.12           C  
ATOM   2356  CD1 LEU A 174       1.832 -16.859   5.768  1.00 15.35           C  
ATOM   2357  CD2 LEU A 174       0.543 -15.693   7.590  1.00 11.20           C  
ATOM   2358  HN  LEU A 174      -1.760 -18.829   6.034  1.00 11.48           H  
ATOM   2359  HA  LEU A 174      -2.105 -16.048   6.999  1.00 11.48           H  
ATOM   2360  HB1 LEU A 174      -0.537 -17.210   4.666  1.00 11.48           H  
ATOM   2361  HB2 LEU A 174      -0.497 -15.491   5.127  1.00 11.48           H  
ATOM   2362  HG  LEU A 174       0.325 -17.774   7.019  1.00 11.48           H  
ATOM   2363 1HD1 LEU A 174       2.647 -17.070   6.460  1.00 11.48           H  
ATOM   2364 2HD1 LEU A 174       2.005 -15.897   5.285  1.00 11.48           H  
ATOM   2365 3HD1 LEU A 174       1.787 -17.642   5.011  1.00 11.48           H  
ATOM   2366 1HD2 LEU A 174       1.331 -15.899   8.315  1.00 11.48           H  
ATOM   2367 2HD2 LEU A 174      -0.418 -15.646   8.102  1.00 11.48           H  
ATOM   2368 3HD2 LEU A 174       0.740 -14.739   7.101  1.00 11.48           H  
ATOM   2369  N   GLN A 175      -3.508 -16.834   4.109  1.00 10.65           N  
ATOM   2370  CA  GLN A 175      -4.548 -16.297   3.204  1.00 10.03           C  
ATOM   2371  C   GLN A 175      -5.797 -15.905   3.953  1.00 10.20           C  
ATOM   2372  O   GLN A 175      -6.428 -14.863   3.692  1.00  9.36           O  
ATOM   2373  CB  GLN A 175      -4.868 -17.404   2.153  1.00 10.76           C  
ATOM   2374  CG  GLN A 175      -3.710 -17.500   1.130  1.00 10.44           C  
ATOM   2375  CD  GLN A 175      -4.060 -18.542   0.063  1.00 12.68           C  
ATOM   2376  OE1 GLN A 175      -4.964 -19.326   0.217  1.00 19.17           O  
ATOM   2377  NE2 GLN A 175      -3.306 -18.485  -1.032  1.00 14.92           N  
ATOM   2378  HN  GLN A 175      -3.146 -17.835   3.996  1.00 12.02           H  
ATOM   2379  HA  GLN A 175      -4.153 -15.421   2.689  1.00 12.02           H  
ATOM   2380  HB1 GLN A 175      -4.985 -18.362   2.660  1.00 12.02           H  
ATOM   2381  HB2 GLN A 175      -5.792 -17.153   1.632  1.00 12.02           H  
ATOM   2382  HG1 GLN A 175      -3.562 -16.530   0.656  1.00 12.02           H  
ATOM   2383  HG2 GLN A 175      -2.795 -17.798   1.643  1.00 12.02           H  
ATOM   2384 1HE2 GLN A 175      -2.531 -17.751  -1.110  1.00 12.02           H  
ATOM   2385 2HE2 GLN A 175      -3.475 -19.173  -1.834  1.00 12.02           H  
ATOM   2386  N   SER A 176      -6.231 -16.777   4.872  1.00 11.03           N  
ATOM   2387  CA  SER A 176      -7.431 -16.445   5.678  1.00 12.03           C  
ATOM   2388  C   SER A 176      -7.118 -15.240   6.573  1.00 13.33           C  
ATOM   2389  O   SER A 176      -8.018 -14.416   6.841  1.00 10.62           O  
ATOM   2390  CB  SER A 176      -7.819 -17.655   6.556  1.00 16.27           C  
ATOM   2391  OG  SER A 176      -8.298 -18.709   5.704  1.00 17.79           O  
ATOM   2392  HN  SER A 176      -5.717 -17.703   5.023  1.00 13.51           H  
ATOM   2393  HA  SER A 176      -8.259 -16.198   5.013  1.00 13.51           H  
ATOM   2394  HB1 SER A 176      -6.946 -18.000   7.111  1.00 13.51           H  
ATOM   2395  HB2 SER A 176      -8.603 -17.364   7.255  1.00 13.51           H  
ATOM   2396  HG  SER A 176      -9.137 -18.373   5.169  1.00 13.51           H  
ATOM   2397  N   SER A 177      -5.898 -15.148   7.101  1.00 11.12           N  
ATOM   2398  CA  SER A 177      -5.527 -14.001   7.931  1.00 11.39           C  
ATOM   2399  C   SER A 177      -5.589 -12.706   7.151  1.00 13.27           C  
ATOM   2400  O   SER A 177      -6.120 -11.658   7.599  1.00 11.32           O  
ATOM   2401  CB  SER A 177      -4.086 -14.165   8.527  1.00  9.20           C  
ATOM   2402  OG  SER A 177      -4.116 -15.223   9.468  1.00 12.50           O  
ATOM   2403  HN  SER A 177      -5.182 -15.921   6.916  1.00 11.47           H  
ATOM   2404  HA  SER A 177      -6.233 -13.935   8.758  1.00 11.47           H  
ATOM   2405  HB1 SER A 177      -3.381 -14.400   7.729  1.00 11.47           H  
ATOM   2406  HB2 SER A 177      -3.783 -13.241   9.020  1.00 11.47           H  
ATOM   2407  HG  SER A 177      -4.799 -14.993  10.232  1.00 11.47           H  
ATOM   2408  N   LEU A 178      -5.047 -12.763   5.932  1.00 10.52           N  
ATOM   2409  CA  LEU A 178      -5.109 -11.530   5.104  1.00 12.80           C  
ATOM   2410  C   LEU A 178      -6.528 -11.098   4.866  1.00 13.12           C  
ATOM   2411  O   LEU A 178      -6.840  -9.908   4.967  1.00 12.03           O  
ATOM   2412  CB  LEU A 178      -4.375 -11.888   3.810  1.00 15.58           C  
ATOM   2413  CG  LEU A 178      -3.731 -10.858   2.954  1.00 19.34           C  
ATOM   2414  CD1 LEU A 178      -2.877  -9.812   3.638  1.00 15.57           C  
ATOM   2415  CD2 LEU A 178      -2.978 -11.557   1.807  1.00 21.90           C  
ATOM   2416  HN  LEU A 178      -4.588 -13.658   5.567  1.00 15.11           H  
ATOM   2417  HA  LEU A 178      -4.571 -10.730   5.612  1.00 15.11           H  
ATOM   2418  HB1 LEU A 178      -3.587 -12.586   4.091  1.00 15.11           H  
ATOM   2419  HB2 LEU A 178      -5.103 -12.397   3.178  1.00 15.11           H  
ATOM   2420  HG  LEU A 178      -4.548 -10.312   2.483  1.00 15.11           H  
ATOM   2421 1HD1 LEU A 178      -2.472  -9.128   2.892  1.00 15.11           H  
ATOM   2422 2HD1 LEU A 178      -2.057 -10.300   4.166  1.00 15.11           H  
ATOM   2423 3HD1 LEU A 178      -3.486  -9.254   4.350  1.00 15.11           H  
ATOM   2424 1HD2 LEU A 178      -2.503 -10.808   1.174  1.00 15.11           H  
ATOM   2425 2HD2 LEU A 178      -3.681 -12.141   1.213  1.00 15.11           H  
ATOM   2426 3HD2 LEU A 178      -2.217 -12.218   2.221  1.00 15.11           H  
ATOM   2427  N   ARG A 179      -7.425 -12.058   4.554  1.00 12.77           N  
ATOM   2428  CA  ARG A 179      -8.826 -11.770   4.327  1.00 15.45           C  
ATOM   2429  C   ARG A 179      -9.510 -11.175   5.558  1.00 16.77           C  
ATOM   2430  O   ARG A 179     -10.274 -10.206   5.422  1.00 17.60           O  
ATOM   2431  CB  ARG A 179      -9.570 -13.004   3.864  1.00 16.98           C  
ATOM   2432  CG  ARG A 179     -11.093 -12.879   3.765  1.00 17.29           C  
ATOM   2433  CD  ARG A 179     -11.748 -14.007   3.001  1.00 14.72           C  
ATOM   2434  NE  ARG A 179     -11.191 -14.215   1.643  1.00 15.74           N  
ATOM   2435  CZ  ARG A 179     -11.320 -15.333   0.967  1.00 17.16           C  
ATOM   2436  NH1 ARG A 179     -12.110 -16.315   1.376  1.00 16.82           N  
ATOM   2437  NH2 ARG A 179     -10.746 -15.504  -0.247  1.00 16.12           N  
ATOM   2438  HN  ARG A 179      -7.088 -13.070   4.471  1.00 16.13           H  
ATOM   2439  HA  ARG A 179      -8.885 -11.031   3.528  1.00 16.13           H  
ATOM   2440  HB1 ARG A 179      -9.193 -13.268   2.876  1.00 16.13           H  
ATOM   2441  HB2 ARG A 179      -9.348 -13.809   4.565  1.00 16.13           H  
ATOM   2442  HG1 ARG A 179     -11.503 -12.864   4.775  1.00 16.13           H  
ATOM   2443  HG2 ARG A 179     -11.329 -11.941   3.263  1.00 16.13           H  
ATOM   2444  HD1 ARG A 179     -11.618 -14.928   3.570  1.00 16.13           H  
ATOM   2445  HD2 ARG A 179     -12.811 -13.785   2.906  1.00 16.13           H  
ATOM   2446  HE  ARG A 179     -10.654 -13.409   1.188  1.00 16.13           H  
ATOM   2447 1HH1 ARG A 179     -12.668 -16.210   2.283  1.00 16.13           H  
ATOM   2448 2HH1 ARG A 179     -12.190 -17.213   0.799  1.00 16.13           H  
ATOM   2449 1HH2 ARG A 179     -10.168 -14.715  -0.681  1.00 16.13           H  
ATOM   2450 2HH2 ARG A 179     -10.870 -16.428  -0.772  1.00 16.13           H  
ATOM   2451  N   ALA A 180      -9.221 -11.697   6.737  1.00 14.76           N  
ATOM   2452  CA  ALA A 180      -9.827 -11.155   7.956  1.00 15.90           C  
ATOM   2453  C   ALA A 180      -9.284  -9.792   8.300  1.00 17.43           C  
ATOM   2454  O   ALA A 180     -10.091  -8.874   8.709  1.00 18.16           O  
ATOM   2455  CB  ALA A 180      -9.649 -12.122   9.139  1.00 15.56           C  
ATOM   2456  HN  ALA A 180      -8.541 -12.520   6.802  1.00 16.36           H  
ATOM   2457  HA  ALA A 180     -10.896 -11.048   7.774  1.00 16.36           H  
ATOM   2458  HB1 ALA A 180     -10.108 -11.695  10.030  1.00 16.36           H  
ATOM   2459  HB2 ALA A 180      -8.586 -12.284   9.320  1.00 16.36           H  
ATOM   2460  HB3 ALA A 180     -10.126 -13.074   8.906  1.00 16.36           H  
ATOM   2461  N   LEU A 181      -7.975  -9.597   8.201  1.00 16.53           N  
ATOM   2462  CA  LEU A 181      -7.349  -8.325   8.548  1.00 17.08           C  
ATOM   2463  C   LEU A 181      -7.831  -7.191   7.674  1.00 21.66           C  
ATOM   2464  O   LEU A 181      -8.045  -6.035   8.151  1.00 19.89           O  
ATOM   2465  CB  LEU A 181      -5.814  -8.413   8.452  1.00 13.58           C  
ATOM   2466  CG  LEU A 181      -5.238  -9.283   9.589  1.00 16.81           C  
ATOM   2467  CD1 LEU A 181      -3.816  -9.734   9.173  1.00 18.72           C  
ATOM   2468  CD2 LEU A 181      -5.215  -8.453  10.858  1.00 17.56           C  
ATOM   2469  HN  LEU A 181      -7.358 -10.400   7.855  1.00 17.73           H  
ATOM   2470  HA  LEU A 181      -7.610  -8.091   9.580  1.00 17.73           H  
ATOM   2471  HB1 LEU A 181      -5.542  -8.854   7.493  1.00 17.73           H  
ATOM   2472  HB2 LEU A 181      -5.394  -7.410   8.524  1.00 17.73           H  
ATOM   2473  HG  LEU A 181      -5.871 -10.158   9.736  1.00 17.73           H  
ATOM   2474 1HD1 LEU A 181      -3.385 -10.352   9.961  1.00 17.73           H  
ATOM   2475 2HD1 LEU A 181      -3.188  -8.857   9.015  1.00 17.73           H  
ATOM   2476 3HD1 LEU A 181      -3.873 -10.311   8.250  1.00 17.73           H  
ATOM   2477 1HD2 LEU A 181      -4.811  -9.050  11.676  1.00 17.73           H  
ATOM   2478 2HD2 LEU A 181      -6.229  -8.138  11.105  1.00 17.73           H  
ATOM   2479 3HD2 LEU A 181      -4.589  -7.574  10.706  1.00 17.73           H  
ATOM   2480  N   ARG A 182      -8.264  -7.551   6.456  1.00 22.55           N  
ATOM   2481  CA  ARG A 182      -8.921  -6.570   5.588  1.00 27.30           C  
ATOM   2482  C   ARG A 182     -10.183  -5.988   6.178  1.00 28.64           C  
ATOM   2483  O   ARG A 182     -10.603  -4.883   5.770  1.00 31.15           O  
ATOM   2484  CB  ARG A 182      -9.467  -7.290   4.299  1.00 25.25           C  
ATOM   2485  CG  ARG A 182      -8.576  -7.338   3.157  1.00 27.24           C  
ATOM   2486  CD  ARG A 182      -9.340  -7.334   1.810  1.00 23.46           C  
ATOM   2487  NE  ARG A 182     -10.119  -8.531   1.647  1.00 18.30           N  
ATOM   2488  CZ  ARG A 182     -11.383  -8.792   1.729  1.00 16.24           C  
ATOM   2489  NH1 ARG A 182     -12.356  -7.904   2.057  1.00 18.60           N  
ATOM   2490  NH2 ARG A 182     -11.812 -10.038   1.511  1.00 17.95           N  
ATOM   2491  HN  ARG A 182      -8.129  -8.557   6.118  1.00 23.33           H  
ATOM   2492  HA  ARG A 182      -8.226  -5.776   5.316  1.00 23.33           H  
ATOM   2493  HB1 ARG A 182      -9.711  -8.317   4.572  1.00 23.33           H  
ATOM   2494  HB2 ARG A 182     -10.374  -6.771   3.989  1.00 23.33           H  
ATOM   2495  HG1 ARG A 182      -7.919  -6.469   3.189  1.00 23.33           H  
ATOM   2496  HG2 ARG A 182      -7.979  -8.248   3.218  1.00 23.33           H  
ATOM   2497  HD1 ARG A 182     -10.005  -6.471   1.782  1.00 23.33           H  
ATOM   2498  HD2 ARG A 182      -8.620  -7.265   0.994  1.00 23.33           H  
ATOM   2499  HE  ARG A 182      -9.527  -9.389   1.407  1.00 23.33           H  
ATOM   2500 1HH1 ARG A 182     -12.102  -6.888   2.275  1.00 23.33           H  
ATOM   2501 2HH1 ARG A 182     -13.377  -8.220   2.098  1.00 23.33           H  
ATOM   2502 1HH2 ARG A 182     -11.112 -10.811   1.271  1.00 23.33           H  
ATOM   2503 2HH2 ARG A 182     -12.856 -10.264   1.577  1.00 23.33           H  
ATOM   2504  N   GLN A 183     -10.966  -6.828   6.818  1.00 30.95           N  
ATOM   2505  CA  GLN A 183     -12.251  -6.481   7.360  1.00 33.90           C  
ATOM   2506  C   GLN A 183     -12.158  -5.858   8.747  1.00 34.29           C  
ATOM   2507  O   GLN A 183     -13.205  -5.733   9.384  1.00 36.74           O  
ATOM   2508  CB  GLN A 183     -13.154  -7.719   7.375  1.00 37.65           C  
ATOM   2509  CG  GLN A 183     -13.656  -8.145   5.995  1.00 41.51           C  
ATOM   2510  CD  GLN A 183     -13.920  -9.646   5.999  1.00 45.54           C  
ATOM   2511  OE1 GLN A 183     -14.946 -10.137   6.490  1.00 44.58           O  
ATOM   2512  NE2 GLN A 183     -12.951 -10.376   5.466  1.00 41.93           N  
ATOM   2513  HN  GLN A 183     -10.625  -7.834   6.943  1.00 38.57           H  
ATOM   2514  HA  GLN A 183     -12.705  -5.746   6.695  1.00 38.57           H  
ATOM   2515  HB1 GLN A 183     -12.591  -8.548   7.805  1.00 38.57           H  
ATOM   2516  HB2 GLN A 183     -14.019  -7.503   8.002  1.00 38.57           H  
ATOM   2517  HG1 GLN A 183     -14.579  -7.613   5.763  1.00 38.57           H  
ATOM   2518  HG2 GLN A 183     -12.902  -7.910   5.244  1.00 38.57           H  
ATOM   2519 1HE2 GLN A 183     -12.074  -9.900   5.078  1.00 38.57           H  
ATOM   2520 2HE2 GLN A 183     -13.045 -11.441   5.423  1.00 38.57           H  
ATOM   2521  N   MET A 184     -10.996  -5.458   9.237  1.00 35.34           N  
ATOM   2522  CA  MET A 184     -10.902  -4.874  10.577  1.00 36.02           C  
ATOM   2523  C   MET A 184     -10.622  -3.364  10.515  1.00 39.00           C  
ATOM   2524  O   MET A 184      -9.438  -3.052  10.627  1.00 40.49           O  
ATOM   2525  CB  MET A 184      -9.807  -5.552  11.367  1.00 32.93           C  
ATOM   2526  CG  MET A 184     -10.091  -7.001  11.744  1.00 27.77           C  
ATOM   2527  SD  MET A 184      -8.628  -7.717  12.575  1.00 26.50           S  
ATOM   2528  CE  MET A 184      -9.052  -9.438  12.358  1.00 22.97           C  
ATOM   2529  OXT MET A 184     -11.618  -2.658  10.362  1.00 20.00           O  
ATOM   2530  HN  MET A 184     -10.111  -5.563   8.645  1.00 32.63           H  
ATOM   2531  HA  MET A 184     -11.850  -5.031  11.092  1.00 32.63           H  
ATOM   2532  HB1 MET A 184      -8.895  -5.530  10.770  1.00 32.63           H  
ATOM   2533  HB2 MET A 184      -9.653  -4.987  12.286  1.00 32.63           H  
ATOM   2534  HG1 MET A 184     -10.946  -7.039  12.419  1.00 32.63           H  
ATOM   2535  HG2 MET A 184     -10.313  -7.573  10.843  1.00 32.63           H  
ATOM   2536  HE1 MET A 184      -8.277 -10.062  12.801  1.00 32.63           H  
ATOM   2537  HE2 MET A 184      -9.133  -9.661  11.294  1.00 32.63           H  
ATOM   2538  HE3 MET A 184     -10.005  -9.642  12.846  1.00 32.63           H  
TER    2539      MET A 184 
HETATM 2540  O1  UNK     0      -3.453 -21.866  -6.169  1.00  0.00           O  
HETATM 2541  O2  UNK     0      -2.487 -22.310  -8.208  1.00  0.00           O  
HETATM 2542  O3  UNK     0      -2.246 -23.521  -3.972  1.00  0.00           O  
HETATM 2543  O4  UNK     0      -2.746 -24.377  -9.327  1.00  0.00           O  
HETATM 2544  O5  UNK     0      -0.153 -21.901  -4.461  1.00  0.00           O  
HETATM 2545  O6  UNK     0      -3.054 -25.624  -3.515  1.00  0.00           O  
HETATM 2546  O7  UNK     0       0.247 -24.146  -2.730  1.00  0.00           O  
HETATM 2547  O8  UNK     0      -0.149 -26.607  -0.921  1.00  0.00           O  
HETATM 2548  O9  UNK     0       0.314 -19.913  -5.381  1.00  0.00           O  
HETATM 2549  O10 UNK     0      -1.258 -27.897  -4.040  1.00  0.00           O  
HETATM 2550  O11 UNK     0      -4.691 -25.882  -1.365  1.00  0.00           O  
HETATM 2551  C12 UNK     0      -1.394 -22.880  -6.278  1.00  0.00           C  
HETATM 2552  C13 UNK     0      -2.361 -23.685  -5.370  1.00  0.00           C  
HETATM 2553  C14 UNK     0      -1.477 -24.090  -7.247  1.00  0.00           C  
HETATM 2554  C15 UNK     0      -3.744 -23.233  -5.902  1.00  0.00           C  
HETATM 2555  C16 UNK     0      -1.742 -24.959  -5.992  1.00  0.00           C  
HETATM 2556  C17 UNK     0      -2.707 -23.707  -8.086  1.00  0.00           C  
HETATM 2557  C18 UNK     0      -2.247 -21.779  -6.914  1.00  0.00           C  
HETATM 2558  C19 UNK     0      -4.026 -23.881  -7.288  1.00  0.00           C  
HETATM 2559  C20 UNK     0      -0.014 -22.502  -5.739  1.00  0.00           C  
HETATM 2560  C21 UNK     0      -4.946 -23.311  -4.965  1.00  0.00           C  
HETATM 2561  C22 UNK     0      -1.866 -24.858  -3.722  1.00  0.00           C  
HETATM 2562  C23 UNK     0      -0.899 -24.955  -2.514  1.00  0.00           C  
HETATM 2563  C24 UNK     0       0.319 -20.659  -4.430  1.00  0.00           C  
HETATM 2564  C25 UNK     0      -0.441 -26.420  -2.295  1.00  0.00           C  
HETATM 2565  C26 UNK     0      -2.951 -26.802  -2.710  1.00  0.00           C  
HETATM 2566  C27 UNK     0      -1.537 -27.430  -2.731  1.00  0.00           C  
HETATM 2567  C28 UNK     0       0.870 -20.221  -3.114  1.00  0.00           C  
HETATM 2568  C29 UNK     0      -3.390 -26.420  -1.293  1.00  0.00           C  
HETATM 2569  C30 UNK     0       1.518 -21.148  -2.278  1.00  0.00           C  
HETATM 2570  C31 UNK     0       0.744 -18.880  -2.708  1.00  0.00           C  
HETATM 2571  C32 UNK     0       2.039 -20.734  -1.038  1.00  0.00           C  
HETATM 2572  C33 UNK     0       1.264 -18.467  -1.468  1.00  0.00           C  
HETATM 2573  C34 UNK     0       1.911 -19.394  -0.634  1.00  0.00           C  
HETATM 2574  H35 UNK     0      -1.831 -24.206  -9.814  1.00  0.00           H  
HETATM 2575  H36 UNK     0      -0.056 -23.149  -2.857  1.00  0.00           H  
HETATM 2576  H37 UNK     0      -1.008 -26.421  -0.347  1.00  0.00           H  
HETATM 2577  H38 UNK     0      -0.322 -28.372  -4.050  1.00  0.00           H  
HETATM 2578  H39 UNK     0      -5.356 -26.596  -1.754  1.00  0.00           H  
HETATM 2579  H40 UNK     0      -0.741 -24.466  -7.958  1.00  0.00           H  
HETATM 2580  H41 UNK     0      -2.499 -25.718  -6.186  1.00  0.00           H  
HETATM 2581  H42 UNK     0      -0.811 -25.234  -5.494  1.00  0.00           H  
HETATM 2582  H43 UNK     0      -1.841 -20.767  -6.939  1.00  0.00           H  
HETATM 2583  H44 UNK     0      -4.251 -24.941  -7.167  1.00  0.00           H  
HETATM 2584  H45 UNK     0      -4.838 -23.354  -7.790  1.00  0.00           H  
HETATM 2585  H46 UNK     0       0.462 -21.798  -6.422  1.00  0.00           H  
HETATM 2586  H47 UNK     0       0.601 -23.398  -5.656  1.00  0.00           H  
HETATM 2587  H48 UNK     0      -5.810 -22.843  -5.435  1.00  0.00           H  
HETATM 2588  H49 UNK     0      -4.717 -22.799  -4.030  1.00  0.00           H  
HETATM 2589  H50 UNK     0      -5.173 -24.357  -4.756  1.00  0.00           H  
HETATM 2590  H51 UNK     0      -1.321 -25.257  -4.578  1.00  0.00           H  
HETATM 2591  H52 UNK     0      -1.435 -24.606  -1.632  1.00  0.00           H  
HETATM 2592  H53 UNK     0       0.444 -26.602  -2.905  1.00  0.00           H  
HETATM 2593  H54 UNK     0      -3.597 -27.580  -3.117  1.00  0.00           H  
HETATM 2594  H55 UNK     0      -1.524 -28.253  -2.016  1.00  0.00           H  
HETATM 2595  H56 UNK     0      -3.393 -27.308  -0.660  1.00  0.00           H  
HETATM 2596  H57 UNK     0      -2.707 -25.675  -0.887  1.00  0.00           H  
HETATM 2597  H58 UNK     0       1.617 -22.188  -2.590  1.00  0.00           H  
HETATM 2598  H59 UNK     0       0.243 -18.159  -3.354  1.00  0.00           H  
HETATM 2599  H60 UNK     0       2.543 -21.452  -0.392  1.00  0.00           H  
HETATM 2600  H61 UNK     0       1.165 -17.428  -1.154  1.00  0.00           H  
HETATM 2601  H62 UNK     0       2.313 -19.075   0.327  1.00  0.00           H  
TER    2602      UNK     0 
CONECT  427  515
CONECT  515  427
CONECT  721  862
CONECT  862  721
CONECT 2540 2554 2557
CONECT 2541 2556 2557
CONECT 2542 2552 2561
CONECT 2543 2556 2574
CONECT 2544 2559 2563
CONECT 2545 2561 2565
CONECT 2546 2562 2575
CONECT 2547 2564 2576
CONECT 2548 2563
CONECT 2549 2566 2577
CONECT 2550 2568 2578
CONECT 2551 2552 2553 2557 2559
CONECT 2552 2542 2551 2554 2555
CONECT 2553 2551 2555 2556 2579
CONECT 2554 2540 2552 2558 2560
CONECT 2555 2552 2553 2580 2581
CONECT 2556 2541 2543 2553 2558
CONECT 2557 2540 2541 2551 2582
CONECT 2558 2554 2556 2583 2584
CONECT 2559 2544 2551 2585 2586
CONECT 2560 2554 2587 2588 2589
CONECT 2561 2542 2545 2562 2590
CONECT 2562 2546 2561 2564 2591
CONECT 2563 2544 2548 2567
CONECT 2564 2547 2562 2566 2592
CONECT 2565 2545 2566 2568 2593
CONECT 2566 2549 2564 2565 2594
CONECT 2567 2563 2569 2570
CONECT 2568 2550 2565 2595 2596
CONECT 2569 2567 2571 2597
CONECT 2570 2567 2572 2598
CONECT 2571 2569 2573 2599
CONECT 2572 2570 2573 2600
CONECT 2573 2571 2572 2601
CONECT 2574 2543
CONECT 2575 2546
CONECT 2576 2547
CONECT 2577 2549
CONECT 2578 2550
CONECT 2579 2553
CONECT 2580 2555
CONECT 2581 2555
CONECT 2582 2557
CONECT 2583 2558
CONECT 2584 2558
CONECT 2585 2559
CONECT 2586 2559
CONECT 2587 2560
CONECT 2588 2560
CONECT 2589 2560
CONECT 2590 2561
CONECT 2591 2562
CONECT 2592 2564
CONECT 2593 2565
CONECT 2594 2566
CONECT 2595 2568
CONECT 2596 2568
CONECT 2597 2569
CONECT 2598 2570
CONECT 2599 2571
CONECT 2600 2572
CONECT 2601 2573
END
