# Supplementary material for: Elucidating the molecular mechanisms of paeoniflorin intervention in oral lichen planus: a computational biology and bioinformatics–based research strategy
Source: Front Bioinform. 2026 Jul 17;6:1817487. doi: 10.3389/fbinf.2026.1817487 (PMC13423862; doi:10.3389/fbinf.2026.1817487)
Supplement: Supplementary file 1 [file DataSheet1.zip › Raw-Data/Intersection target network topological parameter values.xlsx]

## Sheet: Sheet1
		Degree	Betweenness	Closeness	Network
1	TNF	58	281.872	0.902778	56.0613
2	IL6	59	357.399	0.915493	56.8895
3	ALB	52	183.819	0.833333	48.9224
4	IL1B	53	207.544	0.844156	49.4567
5	MMP9	49	114.656	0.802469	45.7203
6	AKT1	47	93.8504	0.783133	43.1762
7	EGFR	46	74.2955	0.77381	42.3791
8	STAT3	46	80.7122	0.77381	41.9441
9	NFKB1	44	45.4002	0.755814	40.294
10	CASP3	42	31.4434	0.738636	38.1
11	HIF1A	42	48.1399	0.738636	37.6184
12	IL2	46	158.065	0.77381	40.7286
13	PTGS2	42	79.6219	0.738636	36.2857
14	PPARG	42	77.0724	0.738636	36.2087
15	MMP2	41	52.1735	0.730337	36.041
16	SRC	40	48.3867	0.722222	34.9667
17	FGF2	38	21.1967	0.706522	33.9755
18	HSP90AA1	41	70.4737	0.730337	35.5283
19	ESR1	36	15.2465	0.691489	31.7463
20	HSP90AB1	37	28.1968	0.698925	32.877
21	IGF1	35	12.1524	0.684211	31.1043
22	ICAM1	39	54.632	0.714286	32.919
23	CCL5	35	32.1017	0.684211	29.0592
24	HSPA4	32	15.4801	0.663265	27.6251
25	KIT	35	65.7744	0.684211	28.5574
26	LGALS3	32	19.237	0.663265	26.899
27	JAK2	30	8.50037	0.65	27.084
28	ACE	33	62.2373	0.670103	26.1121
29	CASP1	29	14.9451	0.643564	24.7038
30	MMP3	29	11.5217	0.643564	25.5505
31	PLAU	28	17.0624	0.637255	23.8882
32	TGFBR2	26	7.56553	0.625	24.0043
33	MDM2	28	18.9376	0.637255	24.1337
34	MMP7	27	10.5272	0.631068	23.236
35	CTSB	27	11.885	0.631068	21.9861
36	TGFB2	24	1.73845	0.613208	22.4141
37	TGFBR1	22	6.32102	0.601852	19.756
38	ABCB1	21	9.36868	0.59633	18.7222
39	DNMT1	20	2.74581	0.590909	19.0994
40	SELP	21	4.87985	0.59633	18.4864
41	ELANE	23	15.9578	0.607477	17.5971
42	DPP4	22	18.3903	0.601852	17.9595
43	HSPA8	19	4.31291	0.580357	16.5111
44	PIK3CG	18	9.0004	0.580357	15.6324
45	MIF	17	8.34562	0.575221	14.458
46	COL18A1	15	0.93366	0.565217	13.8571
47	MMP12	16	2.97186	0.565217	13.6476
48	JAK3	13	0	0.555556	13
49	TYR	15	14.5679	0.565217	11.6
50	MMP8	11	0.267857	0.53719	10.6
51	S100A9	11	5.33915	0.546219	8.7
52	ITGAL	12	5.17603	0.541667	9.65714
53	CYP27B1	10	4.12043	0.53719	8.05556
54	CMA1	9	0.436957	0.532787	8
55	LGALS9	8	0	0.528455	8
56	FKBP1A	9	4.79121	0.515873	5.75
57	CD1A	8	0.930556	0.528455	7.42857
58	AMY2A	9	1.13404	0.532787	8.08929
59	AMY1B	9	1.13404	0.532787	8.08929
60	FAP	8	1.79617	0.52	6
61	MITF	6	0.320513	0.492424	5.2
62	RBP4	6	2.09192	0.515873	4
63	CYP2C9	7	3.06535	0.503876	3.7
64	B3GAT1	6	0.263889	0.52	5.6
65	PDE4B	5	1.47163	0.503876	3
66	CD14	4	0	0.503876	4
