# Supplementary material for: Elucidating the molecular mechanisms of paeoniflorin intervention in oral lichen planus: a computational biology and bioinformatics–based research strategy
Source: Front Bioinform. 2026 Jul 17;6:1817487. doi: 10.3389/fbinf.2026.1817487 (PMC13423862; doi:10.3389/fbinf.2026.1817487)
Supplement: Supplementary file 1 [file DataSheet1.zip › Raw-Data/MMP9-1GKC.pdb]

REMARK   Accelrys Discovery Studio PDB file
REMARK   Created:  2025-08-03T14:27:49Z
CRYST1   56.005   56.005  262.655  90.00  90.00  90.00 P41212     
ATOM      1  N   ASP B 113      38.439  24.617 161.434  1.00 58.69           N1+
ATOM      2  CA  ASP B 113      39.418  24.920 160.351  1.00 58.71           C  
ATOM      3  C   ASP B 113      40.865  24.867 160.849  1.00 56.49           C  
ATOM      4  O   ASP B 113      41.355  25.782 161.519  1.00 56.57           O  
ATOM      5  CB  ASP B 113      39.115  26.293 159.737  1.00 61.05           C  
ATOM      6  CG  ASP B 113      39.042  27.399 160.776  1.00 62.86           C  
ATOM      7  OD1 ASP B 113      40.101  27.786 161.322  1.00 62.33           O  
ATOM      8  OD2 ASP B 113      37.917  27.876 161.046  1.00 63.37           O  
ATOM      9  HT1 ASP B 113      37.445  24.666 161.041  1.00 60.01           H  
ATOM     10  HT2 ASP B 113      38.546  25.333 162.222  1.00 60.01           H  
ATOM     11  HT3 ASP B 113      38.623  23.635 161.817  1.00 60.01           H  
ATOM     12  HA  ASP B 113      39.302  24.168 159.571  1.00 60.01           H  
ATOM     13  HB1 ASP B 113      39.902  26.537 159.024  1.00 60.01           H  
ATOM     14  HB2 ASP B 113      38.158  26.239 159.218  1.00 60.01           H  
ATOM     15  N   LEU B 114      41.541  23.778 160.512  1.00 52.64           N  
ATOM     16  CA  LEU B 114      42.921  23.579 160.910  1.00 48.28           C  
ATOM     17  C   LEU B 114      43.846  24.419 160.029  1.00 43.58           C  
ATOM     18  O   LEU B 114      43.584  24.607 158.838  1.00 42.86           O  
ATOM     19  CB  LEU B 114      43.265  22.094 160.794  1.00 48.88           C  
ATOM     20  CG  LEU B 114      44.509  21.605 161.528  1.00 50.33           C  
ATOM     21  CD1 LEU B 114      44.535  22.156 162.948  1.00 50.73           C  
ATOM     22  CD2 LEU B 114      44.500  20.088 161.540  1.00 51.89           C  
ATOM     23  HN  LEU B 114      41.054  23.024 159.929  1.00 48.65           H  
ATOM     24  HA  LEU B 114      43.040  23.891 161.948  1.00 48.65           H  
ATOM     25  HB1 LEU B 114      42.415  21.530 161.179  1.00 48.65           H  
ATOM     26  HB2 LEU B 114      43.401  21.871 159.736  1.00 48.65           H  
ATOM     27  HG  LEU B 114      45.395  21.951 160.996  1.00 48.65           H  
ATOM     28 1HD1 LEU B 114      45.428  21.799 163.460  1.00 48.65           H  
ATOM     29 2HD1 LEU B 114      43.649  21.818 163.486  1.00 48.65           H  
ATOM     30 3HD1 LEU B 114      44.546  23.245 162.915  1.00 48.65           H  
ATOM     31 1HD2 LEU B 114      45.384  19.723 162.062  1.00 48.65           H  
ATOM     32 2HD2 LEU B 114      44.504  19.716 160.515  1.00 48.65           H  
ATOM     33 3HD2 LEU B 114      43.605  19.733 162.051  1.00 48.65           H  
ATOM     34  N   LYS B 115      44.917  24.942 160.615  1.00 37.78           N  
ATOM     35  CA  LYS B 115      45.858  25.745 159.846  1.00 34.84           C  
ATOM     36  C   LYS B 115      47.233  25.767 160.498  1.00 32.44           C  
ATOM     37  O   LYS B 115      47.395  25.317 161.628  1.00 31.94           O  
ATOM     38  CB  LYS B 115      45.341  27.176 159.702  1.00 35.26           C  
ATOM     39  CG  LYS B 115      45.439  28.007 160.972  1.00 39.03           C  
ATOM     40  CD  LYS B 115      45.160  29.466 160.674  1.00 38.56           C  
ATOM     41  CE  LYS B 115      45.529  30.353 161.845  1.00 41.04           C  
ATOM     42  NZ  LYS B 115      45.396  31.790 161.475  1.00 41.35           N1+
ATOM     43  HN  LYS B 115      45.089  24.773 161.657  1.00 36.92           H  
ATOM     44  HA  LYS B 115      45.953  25.309 158.851  1.00 36.92           H  
ATOM     45  HB1 LYS B 115      45.921  27.672 158.924  1.00 36.92           H  
ATOM     46  HB2 LYS B 115      44.294  27.132 159.403  1.00 36.92           H  
ATOM     47  HG1 LYS B 115      44.710  27.643 161.696  1.00 36.92           H  
ATOM     48  HG2 LYS B 115      46.442  27.911 161.387  1.00 36.92           H  
ATOM     49  HD1 LYS B 115      45.743  29.767 159.804  1.00 36.92           H  
ATOM     50  HD2 LYS B 115      44.098  29.587 160.459  1.00 36.92           H  
ATOM     51  HE1 LYS B 115      44.866  30.136 162.682  1.00 36.92           H  
ATOM     52  HE2 LYS B 115      46.560  30.152 162.136  1.00 36.92           H  
ATOM     53  HZ1 LYS B 115      45.660  32.401 162.313  1.00 36.92           H  
ATOM     54  HZ2 LYS B 115      44.385  31.994 161.191  1.00 36.92           H  
ATOM     55  HZ3 LYS B 115      46.047  32.009 160.655  1.00 36.92           H  
ATOM     56  N   TRP B 116      48.225  26.284 159.779  1.00 30.35           N  
ATOM     57  CA  TRP B 116      49.571  26.359 160.320  1.00 30.31           C  
ATOM     58  C   TRP B 116      49.645  27.558 161.252  1.00 31.82           C  
ATOM     59  O   TRP B 116      49.024  28.589 160.996  1.00 32.51           O  
ATOM     60  CB  TRP B 116      50.613  26.516 159.204  1.00 27.93           C  
ATOM     61  CG  TRP B 116      50.690  25.351 158.258  1.00 27.86           C  
ATOM     62  CD1 TRP B 116      50.266  25.321 156.958  1.00 26.75           C  
ATOM     63  CD2 TRP B 116      51.204  24.040 158.541  1.00 26.96           C  
ATOM     64  NE1 TRP B 116      50.483  24.078 156.415  1.00 23.61           N  
ATOM     65  CE2 TRP B 116      51.058  23.271 157.363  1.00 27.29           C  
ATOM     66  CE3 TRP B 116      51.773  23.441 159.674  1.00 23.04           C  
ATOM     67  CZ2 TRP B 116      51.460  21.930 157.287  1.00 24.46           C  
ATOM     68  CZ3 TRP B 116      52.171  22.108 159.597  1.00 23.32           C  
ATOM     69  CH2 TRP B 116      52.012  21.369 158.410  1.00 23.78           C  
ATOM     70  HN  TRP B 116      48.030  26.648 158.792  1.00 27.14           H  
ATOM     71  HA  TRP B 116      49.783  25.451 160.885  1.00 27.14           H  
ATOM     72  HB1 TRP B 116      50.364  27.407 158.628  1.00 27.14           H  
ATOM     73  HB2 TRP B 116      51.591  26.644 159.667  1.00 27.14           H  
ATOM     74  HD1 TRP B 116      49.820  26.163 156.429  1.00 27.14           H  
ATOM     75  HE1 TRP B 116      50.242  23.787 155.414  1.00 27.14           H  
ATOM     76  HE3 TRP B 116      51.901  24.007 160.597  1.00 27.14           H  
ATOM     77  HZ2 TRP B 116      51.338  21.355 156.369  1.00 27.14           H  
ATOM     78  HZ3 TRP B 116      52.613  21.629 160.471  1.00 27.14           H  
ATOM     79  HH2 TRP B 116      52.335  20.328 158.383  1.00 27.14           H  
ATOM     80  N   HIS B 117      50.400  27.419 162.335  1.00 31.20           N  
ATOM     81  CA  HIS B 117      50.549  28.507 163.285  1.00 31.82           C  
ATOM     82  C   HIS B 117      51.774  29.357 163.006  1.00 30.66           C  
ATOM     83  O   HIS B 117      51.997  30.358 163.679  1.00 34.99           O  
ATOM     84  CB  HIS B 117      50.577  27.963 164.711  1.00 31.55           C  
ATOM     85  CG  HIS B 117      49.237  27.513 165.193  1.00 32.54           C  
ATOM     86  ND1 HIS B 117      49.064  26.767 166.337  1.00 33.18           N  
ATOM     87  CD2 HIS B 117      47.999  27.711 164.681  1.00 32.52           C  
ATOM     88  CE1 HIS B 117      47.777  26.523 166.510  1.00 32.64           C  
ATOM     89  NE2 HIS B 117      47.110  27.085 165.518  1.00 34.29           N  
ATOM     90  HN  HIS B 117      50.906  26.492 162.510  1.00 32.54           H  
ATOM     91  HA  HIS B 117      49.673  29.149 163.193  1.00 32.54           H  
ATOM     92  HB1 HIS B 117      51.261  27.115 164.745  1.00 32.54           H  
ATOM     93  HB2 HIS B 117      50.938  28.748 165.375  1.00 32.54           H  
ATOM     94  HD1 HIS B 117      49.849  26.436 166.985  1.00 32.54           H  
ATOM     95  HD2 HIS B 117      47.755  28.264 163.774  1.00 32.54           H  
ATOM     96  HE1 HIS B 117      47.340  25.955 167.331  1.00 32.54           H  
ATOM     97  N   HIS B 118      52.572  28.950 162.022  1.00 28.55           N  
ATOM     98  CA  HIS B 118      53.745  29.722 161.617  1.00 25.56           C  
ATOM     99  C   HIS B 118      53.553  30.058 160.144  1.00 25.78           C  
ATOM    100  O   HIS B 118      52.775  29.406 159.456  1.00 26.11           O  
ATOM    101  CB  HIS B 118      55.044  28.934 161.824  1.00 25.76           C  
ATOM    102  CG  HIS B 118      55.057  27.591 161.164  1.00 25.72           C  
ATOM    103  ND1 HIS B 118      54.198  26.576 161.526  1.00 24.79           N  
ATOM    104  CD2 HIS B 118      55.839  27.090 160.180  1.00 24.52           C  
ATOM    105  CE1 HIS B 118      54.453  25.506 160.796  1.00 22.93           C  
ATOM    106  NE2 HIS B 118      55.445  25.791 159.971  1.00 23.07           N  
ATOM    107  HN  HIS B 118      52.349  28.035 161.515  1.00 25.28           H  
ATOM    108  HA  HIS B 118      53.787  30.645 162.195  1.00 25.28           H  
ATOM    109  HB1 HIS B 118      55.868  29.522 161.420  1.00 25.28           H  
ATOM    110  HB2 HIS B 118      55.190  28.790 162.895  1.00 25.28           H  
ATOM    111  HD1 HIS B 118      53.443  26.644 162.281  1.00 25.28           H  
ATOM    112  HD2 HIS B 118      56.633  27.618 159.652  1.00 25.28           H  
ATOM    113  HE1 HIS B 118      53.934  24.550 160.863  1.00 25.28           H  
ATOM    114  N   HIS B 119      54.261  31.072 159.666  1.00 25.82           N  
ATOM    115  CA  HIS B 119      54.133  31.514 158.286  1.00 25.15           C  
ATOM    116  C   HIS B 119      55.290  31.152 157.372  1.00 24.84           C  
ATOM    117  O   HIS B 119      55.163  31.228 156.155  1.00 24.51           O  
ATOM    118  CB  HIS B 119      53.911  33.030 158.253  1.00 25.12           C  
ATOM    119  CG  HIS B 119      52.559  33.446 158.740  1.00 26.86           C  
ATOM    120  ND1 HIS B 119      52.177  34.766 158.840  1.00 26.98           N  
ATOM    121  CD2 HIS B 119      51.495  32.712 159.144  1.00 25.46           C  
ATOM    122  CE1 HIS B 119      50.934  34.826 159.285  1.00 29.50           C  
ATOM    123  NE2 HIS B 119      50.498  33.594 159.477  1.00 28.22           N  
ATOM    124  HN  HIS B 119      54.946  31.579 160.313  1.00 26.25           H  
ATOM    125  HA  HIS B 119      53.238  31.046 157.877  1.00 26.25           H  
ATOM    126  HB1 HIS B 119      54.665  33.503 158.883  1.00 26.25           H  
ATOM    127  HB2 HIS B 119      54.028  33.373 157.225  1.00 26.25           H  
ATOM    128  HD1 HIS B 119      52.789  35.609 158.596  1.00 26.25           H  
ATOM    129  HD2 HIS B 119      51.441  31.625 159.195  1.00 26.25           H  
ATOM    130  HE1 HIS B 119      50.365  35.738 159.463  1.00 26.25           H  
ATOM    131  N   ASN B 120      56.421  30.779 157.955  1.00 23.92           N  
ATOM    132  CA  ASN B 120      57.581  30.395 157.166  1.00 23.42           C  
ATOM    133  C   ASN B 120      57.568  28.878 157.046  1.00 23.79           C  
ATOM    134  O   ASN B 120      58.249  28.160 157.779  1.00 22.99           O  
ATOM    135  CB  ASN B 120      58.868  30.914 157.824  1.00 24.61           C  
ATOM    136  CG  ASN B 120      59.019  30.486 159.285  1.00 27.08           C  
ATOM    137  OD1 ASN B 120      58.047  30.395 160.041  1.00 28.75           O  
ATOM    138  ND2 ASN B 120      60.259  30.244 159.689  1.00 24.54           N  
ATOM    139  HN  ASN B 120      56.481  30.760 159.023  1.00 24.89           H  
ATOM    140  HA  ASN B 120      57.492  30.830 156.170  1.00 24.89           H  
ATOM    141  HB1 ASN B 120      59.721  30.533 157.263  1.00 24.89           H  
ATOM    142  HB2 ASN B 120      58.862  32.003 157.782  1.00 24.89           H  
ATOM    143 1HD2 ASN B 120      61.075  30.353 159.006  1.00 24.89           H  
ATOM    144 2HD2 ASN B 120      60.443  29.940 160.698  1.00 24.89           H  
ATOM    145  N   ILE B 121      56.760  28.401 156.107  1.00 23.12           N  
ATOM    146  CA  ILE B 121      56.585  26.979 155.876  1.00 24.05           C  
ATOM    147  C   ILE B 121      57.722  26.340 155.097  1.00 23.08           C  
ATOM    148  O   ILE B 121      58.319  26.962 154.223  1.00 25.00           O  
ATOM    149  CB  ILE B 121      55.245  26.734 155.156  1.00 25.87           C  
ATOM    150  CG1 ILE B 121      54.104  27.259 156.039  1.00 26.83           C  
ATOM    151  CG2 ILE B 121      55.066  25.256 154.855  1.00 25.54           C  
ATOM    152  CD1 ILE B 121      52.721  27.053 155.465  1.00 31.75           C  
ATOM    153  HN  ILE B 121      56.217  29.092 155.497  1.00 25.65           H  
ATOM    154  HA  ILE B 121      56.533  26.489 156.848  1.00 25.65           H  
ATOM    155  HB  ILE B 121      55.245  27.286 154.216  1.00 25.65           H  
ATOM    156 1HG1 ILE B 121      54.154  26.746 157.000  1.00 25.65           H  
ATOM    157 2HG1 ILE B 121      54.254  28.328 156.189  1.00 25.65           H  
ATOM    158 1HG2 ILE B 121      54.115  25.101 154.346  1.00 25.65           H  
ATOM    159 2HG2 ILE B 121      55.075  24.691 155.787  1.00 25.65           H  
ATOM    160 3HG2 ILE B 121      55.879  24.914 154.215  1.00 25.65           H  
ATOM    161 1HD1 ILE B 121      51.978  27.453 156.154  1.00 25.65           H  
ATOM    162 2HD1 ILE B 121      52.543  25.988 155.318  1.00 25.65           H  
ATOM    163 3HD1 ILE B 121      52.644  27.569 154.508  1.00 25.65           H  
ATOM    164  N   THR B 122      58.029  25.094 155.429  1.00 21.12           N  
ATOM    165  CA  THR B 122      59.096  24.382 154.744  1.00 19.30           C  
ATOM    166  C   THR B 122      58.564  23.156 154.026  1.00 18.87           C  
ATOM    167  O   THR B 122      57.539  22.586 154.415  1.00 17.08           O  
ATOM    168  CB  THR B 122      60.203  23.938 155.721  1.00 18.41           C  
ATOM    169  OG1 THR B 122      59.640  23.097 156.732  1.00 18.81           O  
ATOM    170  CG2 THR B 122      60.861  25.147 156.359  1.00 14.91           C  
ATOM    171  HN  THR B 122      57.485  24.606 156.211  1.00 18.36           H  
ATOM    172  HA  THR B 122      59.537  25.050 154.004  1.00 18.36           H  
ATOM    173  HB  THR B 122      60.956  23.374 155.170  1.00 18.36           H  
ATOM    174  HG1 THR B 122      58.902  23.627 157.258  1.00 18.36           H  
ATOM    175 1HG2 THR B 122      61.640  24.817 157.046  1.00 18.36           H  
ATOM    176 2HG2 THR B 122      60.114  25.721 156.907  1.00 18.36           H  
ATOM    177 3HG2 THR B 122      61.302  25.773 155.583  1.00 18.36           H  
ATOM    178  N   TYR B 123      59.260  22.756 152.966  1.00 18.82           N  
ATOM    179  CA  TYR B 123      58.848  21.584 152.207  1.00 17.71           C  
ATOM    180  C   TYR B 123      60.048  20.798 151.726  1.00 14.81           C  
ATOM    181  O   TYR B 123      61.116  21.353 151.497  1.00 14.65           O  
ATOM    182  CB  TYR B 123      57.966  21.973 151.004  1.00 14.12           C  
ATOM    183  CG  TYR B 123      58.671  22.725 149.891  1.00 14.85           C  
ATOM    184  CD1 TYR B 123      58.811  24.113 149.936  1.00 15.43           C  
ATOM    185  CD2 TYR B 123      59.144  22.052 148.761  1.00 15.15           C  
ATOM    186  CE1 TYR B 123      59.392  24.817 148.882  1.00 12.87           C  
ATOM    187  CE2 TYR B 123      59.725  22.746 147.702  1.00 15.56           C  
ATOM    188  CZ  TYR B 123      59.842  24.126 147.766  1.00 17.67           C  
ATOM    189  OH  TYR B 123      60.378  24.816 146.702  1.00 20.47           O  
ATOM    190  HN  TYR B 123      60.131  23.301 152.668  1.00 16.01           H  
ATOM    191  HA  TYR B 123      58.262  20.942 152.865  1.00 16.01           H  
ATOM    192  HB1 TYR B 123      57.553  21.057 150.581  1.00 16.01           H  
ATOM    193  HB2 TYR B 123      57.155  22.602 151.372  1.00 16.01           H  
ATOM    194  HD1 TYR B 123      58.459  24.657 150.812  1.00 16.01           H  
ATOM    195  HD2 TYR B 123      59.057  20.967 148.708  1.00 16.01           H  
ATOM    196  HE1 TYR B 123      59.492  25.901 148.934  1.00 16.01           H  
ATOM    197  HE2 TYR B 123      60.086  22.206 146.827  1.00 16.01           H  
ATOM    198  HH  TYR B 123      59.661  25.480 146.318  1.00 16.01           H  
ATOM    199  N   TRP B 124      59.840  19.499 151.567  1.00 12.91           N  
ATOM    200  CA  TRP B 124      60.867  18.587 151.121  1.00 14.27           C  
ATOM    201  C   TRP B 124      60.355  17.741 149.955  1.00 15.49           C  
ATOM    202  O   TRP B 124      59.312  17.093 150.061  1.00 13.62           O  
ATOM    203  CB  TRP B 124      61.271  17.677 152.295  1.00 16.23           C  
ATOM    204  CG  TRP B 124      62.237  16.559 151.970  1.00 16.27           C  
ATOM    205  CD1 TRP B 124      63.303  16.613 151.117  1.00 17.04           C  
ATOM    206  CD2 TRP B 124      62.292  15.266 152.595  1.00 17.47           C  
ATOM    207  NE1 TRP B 124      64.021  15.442 151.179  1.00 16.74           N  
ATOM    208  CE2 TRP B 124      63.424  14.600 152.078  1.00 17.45           C  
ATOM    209  CE3 TRP B 124      61.496  14.610 153.548  1.00 17.63           C  
ATOM    210  CZ2 TRP B 124      63.783  13.307 152.484  1.00 18.60           C  
ATOM    211  CZ3 TRP B 124      61.853  13.327 153.952  1.00 18.18           C  
ATOM    212  CH2 TRP B 124      62.988  12.691 153.420  1.00 18.22           C  
ATOM    213  HN  TRP B 124      58.867  19.108 151.779  1.00 16.44           H  
ATOM    214  HA  TRP B 124      61.736  19.158 150.795  1.00 16.44           H  
ATOM    215  HB1 TRP B 124      61.732  18.304 153.058  1.00 16.44           H  
ATOM    216  HB2 TRP B 124      60.363  17.226 152.694  1.00 16.44           H  
ATOM    217  HD1 TRP B 124      63.549  17.462 150.479  1.00 16.44           H  
ATOM    218  HE1 TRP B 124      64.904  15.224 150.615  1.00 16.44           H  
ATOM    219  HE3 TRP B 124      60.614  15.097 153.964  1.00 16.44           H  
ATOM    220  HZ2 TRP B 124      64.661  12.809 152.072  1.00 16.44           H  
ATOM    221  HZ3 TRP B 124      61.244  12.808 154.692  1.00 16.44           H  
ATOM    222  HH2 TRP B 124      63.243  11.687 153.758  1.00 16.44           H  
ATOM    223  N   ILE B 125      61.080  17.770 148.841  1.00 12.10           N  
ATOM    224  CA  ILE B 125      60.729  16.956 147.696  1.00 13.59           C  
ATOM    225  C   ILE B 125      61.514  15.672 147.918  1.00 13.64           C  
ATOM    226  O   ILE B 125      62.694  15.588 147.592  1.00 14.54           O  
ATOM    227  CB  ILE B 125      61.167  17.608 146.381  1.00 14.78           C  
ATOM    228  CG1 ILE B 125      60.520  18.991 146.254  1.00 13.64           C  
ATOM    229  CG2 ILE B 125      60.773  16.715 145.214  1.00 10.29           C  
ATOM    230  CD1 ILE B 125      61.024  19.811 145.080  1.00 12.29           C  
ATOM    231  HN  ILE B 125      61.939  18.406 148.790  1.00 13.11           H  
ATOM    232  HA  ILE B 125      59.658  16.753 147.685  1.00 13.11           H  
ATOM    233  HB  ILE B 125      62.251  17.724 146.387  1.00 13.11           H  
ATOM    234 1HG1 ILE B 125      59.445  18.855 146.139  1.00 13.11           H  
ATOM    235 2HG1 ILE B 125      60.721  19.547 147.170  1.00 13.11           H  
ATOM    236 1HG2 ILE B 125      61.085  17.180 144.279  1.00 13.11           H  
ATOM    237 2HG2 ILE B 125      59.691  16.579 145.209  1.00 13.11           H  
ATOM    238 3HG2 ILE B 125      61.260  15.745 145.317  1.00 13.11           H  
ATOM    239 1HD1 ILE B 125      60.515  20.775 145.064  1.00 13.11           H  
ATOM    240 2HD1 ILE B 125      60.822  19.278 144.151  1.00 13.11           H  
ATOM    241 3HD1 ILE B 125      62.098  19.970 145.181  1.00 13.11           H  
ATOM    242  N   GLN B 126      60.855  14.679 148.496  1.00 13.68           N  
ATOM    243  CA  GLN B 126      61.496  13.413 148.802  1.00 15.77           C  
ATOM    244  C   GLN B 126      61.971  12.587 147.604  1.00 18.55           C  
ATOM    245  O   GLN B 126      63.086  12.069 147.611  1.00 18.76           O  
ATOM    246  CB  GLN B 126      60.564  12.573 149.662  1.00 14.28           C  
ATOM    247  CG  GLN B 126      61.092  11.200 149.957  1.00 19.68           C  
ATOM    248  CD  GLN B 126      60.133  10.402 150.794  1.00 22.52           C  
ATOM    249  OE1 GLN B 126      59.933   9.211 150.560  1.00 28.95           O  
ATOM    250  NE2 GLN B 126      59.534  11.048 151.782  1.00 19.79           N  
ATOM    251  HN  GLN B 126      59.823  14.814 148.744  1.00 19.11           H  
ATOM    252  HA  GLN B 126      62.375  13.637 149.406  1.00 19.11           H  
ATOM    253  HB1 GLN B 126      60.407  13.092 150.608  1.00 19.11           H  
ATOM    254  HB2 GLN B 126      59.612  12.471 149.140  1.00 19.11           H  
ATOM    255  HG1 GLN B 126      61.259  10.676 149.016  1.00 19.11           H  
ATOM    256  HG2 GLN B 126      62.036  11.293 150.494  1.00 19.11           H  
ATOM    257 1HE2 GLN B 126      59.744  12.084 151.949  1.00 19.11           H  
ATOM    258 2HE2 GLN B 126      58.840  10.534 152.414  1.00 19.11           H  
ATOM    259  N   ASN B 127      61.118  12.428 146.596  1.00 19.57           N  
ATOM    260  CA  ASN B 127      61.492  11.664 145.412  1.00 17.91           C  
ATOM    261  C   ASN B 127      60.868  12.265 144.165  1.00 19.24           C  
ATOM    262  O   ASN B 127      60.138  13.261 144.239  1.00 19.36           O  
ATOM    263  CB  ASN B 127      61.111  10.184 145.549  1.00 17.29           C  
ATOM    264  CG  ASN B 127      59.628   9.965 145.734  1.00 18.23           C  
ATOM    265  OD1 ASN B 127      58.830  10.882 145.602  1.00 20.83           O  
ATOM    266  ND2 ASN B 127      59.254   8.735 146.035  1.00 18.51           N  
ATOM    267  HN  ASN B 127      60.144  12.867 146.655  1.00 18.87           H  
ATOM    268  HA  ASN B 127      62.575  11.722 145.305  1.00 18.87           H  
ATOM    269  HB1 ASN B 127      61.428   9.660 144.647  1.00 18.87           H  
ATOM    270  HB2 ASN B 127      61.632   9.771 146.413  1.00 18.87           H  
ATOM    271 1HD2 ASN B 127      59.987   7.962 146.134  1.00 18.87           H  
ATOM    272 2HD2 ASN B 127      58.218   8.511 146.180  1.00 18.87           H  
ATOM    273  N   TYR B 128      61.164  11.666 143.016  1.00 18.73           N  
ATOM    274  CA  TYR B 128      60.670  12.187 141.749  1.00 14.58           C  
ATOM    275  C   TYR B 128      59.890  11.203 140.899  1.00 14.07           C  
ATOM    276  O   TYR B 128      59.880  10.005 141.158  1.00 12.64           O  
ATOM    277  CB  TYR B 128      61.844  12.731 140.921  1.00 15.39           C  
ATOM    278  CG  TYR B 128      62.538  13.932 141.536  1.00 13.70           C  
ATOM    279  CD1 TYR B 128      63.526  13.777 142.510  1.00 12.60           C  
ATOM    280  CD2 TYR B 128      62.156  15.229 141.187  1.00 15.12           C  
ATOM    281  CE1 TYR B 128      64.113  14.889 143.124  1.00 11.44           C  
ATOM    282  CE2 TYR B 128      62.731  16.341 141.793  1.00 11.78           C  
ATOM    283  CZ  TYR B 128      63.706  16.164 142.760  1.00 13.63           C  
ATOM    284  OH  TYR B 128      64.257  17.270 143.365  1.00 11.62           O  
ATOM    285  HN  TYR B 128      61.775  10.787 143.022  1.00 13.77           H  
ATOM    286  HA  TYR B 128      60.009  13.024 141.973  1.00 13.77           H  
ATOM    287  HB1 TYR B 128      62.579  11.934 140.806  1.00 13.77           H  
ATOM    288  HB2 TYR B 128      61.465  13.021 139.941  1.00 13.77           H  
ATOM    289  HD1 TYR B 128      63.845  12.775 142.796  1.00 13.77           H  
ATOM    290  HD2 TYR B 128      61.391  15.373 140.424  1.00 13.77           H  
ATOM    291  HE1 TYR B 128      64.884  14.754 143.882  1.00 13.77           H  
ATOM    292  HE2 TYR B 128      62.416  17.345 141.509  1.00 13.77           H  
ATOM    293  HH  TYR B 128      64.071  17.234 144.398  1.00 13.77           H  
ATOM    294  N   SER B 129      59.230  11.737 139.877  1.00 15.52           N  
ATOM    295  CA  SER B 129      58.461  10.929 138.936  1.00 17.11           C  
ATOM    296  C   SER B 129      59.374  10.596 137.766  1.00 20.19           C  
ATOM    297  O   SER B 129      60.298  11.345 137.452  1.00 19.00           O  
ATOM    298  CB  SER B 129      57.246  11.705 138.419  1.00 17.11           C  
ATOM    299  OG  SER B 129      56.716  11.100 137.252  1.00 14.91           O  
ATOM    300  HN  SER B 129      59.264  12.798 139.739  1.00 17.31           H  
ATOM    301  HA  SER B 129      58.133  10.010 139.421  1.00 17.31           H  
ATOM    302  HB1 SER B 129      56.478  11.721 139.192  1.00 17.31           H  
ATOM    303  HB2 SER B 129      57.548  12.726 138.185  1.00 17.31           H  
ATOM    304  HG  SER B 129      57.450  11.085 136.501  1.00 17.31           H  
ATOM    305  N   GLU B 130      59.109   9.480 137.108  1.00 23.95           N  
ATOM    306  CA  GLU B 130      59.937   9.079 135.982  1.00 27.98           C  
ATOM    307  C   GLU B 130      59.585   9.825 134.700  1.00 26.19           C  
ATOM    308  O   GLU B 130      60.331   9.763 133.732  1.00 27.48           O  
ATOM    309  CB  GLU B 130      59.795   7.575 135.743  1.00 33.47           C  
ATOM    310  CG  GLU B 130      59.913   6.740 137.004  1.00 40.62           C  
ATOM    311  CD  GLU B 130      60.077   5.255 136.718  1.00 45.97           C  
ATOM    312  OE1 GLU B 130      61.082   4.880 136.068  1.00 47.09           O  
ATOM    313  OE2 GLU B 130      59.204   4.466 137.148  1.00 47.02           O  
ATOM    314  HN  GLU B 130      58.282   8.870 137.405  1.00 35.53           H  
ATOM    315  HA  GLU B 130      60.977   9.291 136.228  1.00 35.53           H  
ATOM    316  HB1 GLU B 130      58.818   7.389 135.298  1.00 35.53           H  
ATOM    317  HB2 GLU B 130      60.576   7.262 135.050  1.00 35.53           H  
ATOM    318  HG1 GLU B 130      60.780   7.083 137.568  1.00 35.53           H  
ATOM    319  HG2 GLU B 130      59.012   6.882 137.600  1.00 35.53           H  
ATOM    320  N   ASP B 131      58.464  10.543 134.702  1.00 23.99           N  
ATOM    321  CA  ASP B 131      58.008  11.256 133.511  1.00 21.74           C  
ATOM    322  C   ASP B 131      58.637  12.606 133.194  1.00 22.03           C  
ATOM    323  O   ASP B 131      58.578  13.052 132.051  1.00 21.61           O  
ATOM    324  CB  ASP B 131      56.496  11.480 133.557  1.00 22.01           C  
ATOM    325  CG  ASP B 131      55.717  10.228 133.884  1.00 18.40           C  
ATOM    326  OD1 ASP B 131      56.138   9.119 133.514  1.00 21.04           O  
ATOM    327  OD2 ASP B 131      54.652  10.371 134.504  1.00 17.97           O  
ATOM    328  HN  ASP B 131      57.882  10.599 135.598  1.00 21.10           H  
ATOM    329  HA  ASP B 131      58.206  10.607 132.658  1.00 21.10           H  
ATOM    330  HB1 ASP B 131      56.280  12.230 134.318  1.00 21.10           H  
ATOM    331  HB2 ASP B 131      56.171  11.845 132.583  1.00 21.10           H  
ATOM    332  N   LEU B 132      59.207  13.273 134.189  1.00 19.22           N  
ATOM    333  CA  LEU B 132      59.797  14.582 133.953  1.00 17.22           C  
ATOM    334  C   LEU B 132      61.179  14.713 134.566  1.00 17.81           C  
ATOM    335  O   LEU B 132      61.515  14.000 135.511  1.00 20.83           O  
ATOM    336  CB  LEU B 132      58.887  15.664 134.528  1.00 16.52           C  
ATOM    337  CG  LEU B 132      57.497  15.796 133.901  1.00 20.26           C  
ATOM    338  CD1 LEU B 132      56.642  16.745 134.732  1.00 18.39           C  
ATOM    339  CD2 LEU B 132      57.629  16.303 132.471  1.00 19.31           C  
ATOM    340  HN  LEU B 132      59.233  12.846 135.170  1.00 18.69           H  
ATOM    341  HA  LEU B 132      59.880  14.735 132.877  1.00 18.69           H  
ATOM    342  HB1 LEU B 132      58.752  15.453 135.589  1.00 18.70           H  
ATOM    343  HB2 LEU B 132      59.395  16.621 134.409  1.00 18.70           H  
ATOM    344  HG  LEU B 132      57.022  14.815 133.885  1.00 18.70           H  
ATOM    345 1HD1 LEU B 132      55.654  16.835 134.280  1.00 18.70           H  
ATOM    346 2HD1 LEU B 132      57.116  17.726 134.766  1.00 18.70           H  
ATOM    347 3HD1 LEU B 132      56.544  16.354 135.745  1.00 18.70           H  
ATOM    348 1HD2 LEU B 132      56.639  16.397 132.025  1.00 18.70           H  
ATOM    349 2HD2 LEU B 132      58.224  15.599 131.889  1.00 18.70           H  
ATOM    350 3HD2 LEU B 132      58.119  17.277 132.474  1.00 18.70           H  
ATOM    351  N   PRO B 133      62.014  15.617 134.021  1.00 17.25           N  
ATOM    352  CA  PRO B 133      63.371  15.820 134.557  1.00 17.25           C  
ATOM    353  C   PRO B 133      63.250  16.450 135.954  1.00 15.64           C  
ATOM    354  O   PRO B 133      62.245  17.096 136.250  1.00 15.44           O  
ATOM    355  CB  PRO B 133      64.002  16.790 133.554  1.00 14.93           C  
ATOM    356  CG  PRO B 133      63.214  16.559 132.292  1.00 15.96           C  
ATOM    357  CD  PRO B 133      61.811  16.408 132.796  1.00 15.36           C  
ATOM    358  HA  PRO B 133      63.923  14.881 134.596  1.00 15.98           H  
ATOM    359  HB1 PRO B 133      63.900  17.821 133.893  1.00 15.98           H  
ATOM    360  HB2 PRO B 133      65.057  16.560 133.401  1.00 15.98           H  
ATOM    361  HG1 PRO B 133      63.298  17.410 131.616  1.00 15.98           H  
ATOM    362  HG2 PRO B 133      63.547  15.655 131.782  1.00 15.98           H  
ATOM    363  HD1 PRO B 133      61.363  17.376 133.019  1.00 15.98           H  
ATOM    364  HD2 PRO B 133      61.187  15.875 132.079  1.00 15.98           H  
ATOM    365  N   ARG B 134      64.259  16.265 136.805  1.00 16.42           N  
ATOM    366  CA  ARG B 134      64.237  16.840 138.159  1.00 16.86           C  
ATOM    367  C   ARG B 134      64.022  18.338 138.138  1.00 16.07           C  
ATOM    368  O   ARG B 134      63.219  18.869 138.899  1.00 15.45           O  
ATOM    369  CB  ARG B 134      65.551  16.591 138.906  1.00 18.20           C  
ATOM    370  CG  ARG B 134      65.708  15.207 139.469  1.00 22.57           C  
ATOM    371  CD  ARG B 134      66.845  15.143 140.470  1.00 21.69           C  
ATOM    372  NE  ARG B 134      67.022  13.771 140.932  1.00 26.97           N  
ATOM    373  CZ  ARG B 134      67.541  13.427 142.107  1.00 28.81           C  
ATOM    374  NH1 ARG B 134      67.945  14.360 142.966  1.00 24.33           N  
ATOM    375  NH2 ARG B 134      67.641  12.143 142.424  1.00 28.78           N  
ATOM    376  HN  ARG B 134      65.104  15.685 136.497  1.00 21.47           H  
ATOM    377  HA  ARG B 134      63.424  16.379 138.720  1.00 21.47           H  
ATOM    378  HB1 ARG B 134      66.373  16.769 138.213  1.00 21.47           H  
ATOM    379  HB2 ARG B 134      65.611  17.301 139.731  1.00 21.47           H  
ATOM    380  HG1 ARG B 134      64.782  14.919 139.966  1.00 21.47           H  
ATOM    381  HG2 ARG B 134      65.914  14.514 138.654  1.00 21.47           H  
ATOM    382  HD1 ARG B 134      67.764  15.486 139.995  1.00 21.47           H  
ATOM    383  HD2 ARG B 134      66.614  15.784 141.321  1.00 21.47           H  
ATOM    384  HE  ARG B 134      66.711  12.984 140.278  1.00 21.47           H  
ATOM    385 1HH1 ARG B 134      67.853  15.396 142.713  1.00 21.47           H  
ATOM    386 2HH1 ARG B 134      68.361  14.074 143.909  1.00 21.47           H  
ATOM    387 1HH2 ARG B 134      67.306  11.395 141.737  1.00 21.47           H  
ATOM    388 2HH2 ARG B 134      68.057  11.856 143.367  1.00 21.47           H  
ATOM    389  N   ALA B 135      64.764  19.013 137.268  1.00 14.39           N  
ATOM    390  CA  ALA B 135      64.685  20.461 137.163  1.00 16.40           C  
ATOM    391  C   ALA B 135      63.278  20.946 136.837  1.00 16.67           C  
ATOM    392  O   ALA B 135      62.844  21.984 137.326  1.00 18.93           O  
ATOM    393  CB  ALA B 135      65.677  20.959 136.106  1.00 17.38           C  
ATOM    394  HN  ALA B 135      65.436  18.479 136.629  1.00 16.75           H  
ATOM    395  HA  ALA B 135      64.974  20.886 138.124  1.00 16.75           H  
ATOM    396  HB1 ALA B 135      65.614  22.045 136.031  1.00 16.75           H  
ATOM    397  HB2 ALA B 135      65.434  20.514 135.141  1.00 16.75           H  
ATOM    398  HB3 ALA B 135      66.689  20.673 136.393  1.00 16.75           H  
ATOM    399  N   VAL B 136      62.566  20.192 136.008  1.00 15.47           N  
ATOM    400  CA  VAL B 136      61.213  20.562 135.626  1.00 13.65           C  
ATOM    401  C   VAL B 136      60.259  20.394 136.803  1.00 14.22           C  
ATOM    402  O   VAL B 136      59.362  21.211 137.016  1.00 13.15           O  
ATOM    403  CB  VAL B 136      60.721  19.694 134.433  1.00 14.12           C  
ATOM    404  CG1 VAL B 136      59.229  19.926 134.177  1.00  9.73           C  
ATOM    405  CG2 VAL B 136      61.530  20.037 133.190  1.00 12.36           C  
ATOM    406  HN  VAL B 136      62.996  19.295 135.614  1.00 13.24           H  
ATOM    407  HA  VAL B 136      61.210  21.608 135.321  1.00 13.24           H  
ATOM    408  HB  VAL B 136      60.877  18.643 134.675  1.00 13.24           H  
ATOM    409 1HG1 VAL B 136      58.904  19.310 133.339  1.00 13.24           H  
ATOM    410 2HG1 VAL B 136      59.059  20.977 133.942  1.00 13.24           H  
ATOM    411 3HG1 VAL B 136      58.661  19.656 135.067  1.00 13.24           H  
ATOM    412 1HG2 VAL B 136      61.186  19.429 132.353  1.00 13.24           H  
ATOM    413 2HG2 VAL B 136      62.585  19.835 133.375  1.00 13.24           H  
ATOM    414 3HG2 VAL B 136      61.399  21.092 132.950  1.00 13.24           H  
ATOM    415  N   ILE B 137      60.460  19.323 137.563  1.00 15.06           N  
ATOM    416  CA  ILE B 137      59.617  19.029 138.709  1.00 13.17           C  
ATOM    417  C   ILE B 137      59.862  20.025 139.830  1.00 15.99           C  
ATOM    418  O   ILE B 137      58.908  20.543 140.404  1.00 16.24           O  
ATOM    419  CB  ILE B 137      59.855  17.580 139.200  1.00 14.87           C  
ATOM    420  CG1 ILE B 137      59.287  16.597 138.166  1.00 11.36           C  
ATOM    421  CG2 ILE B 137      59.229  17.371 140.571  1.00 14.89           C  
ATOM    422  CD1 ILE B 137      59.476  15.131 138.521  1.00 11.57           C  
ATOM    423  HN  ILE B 137      61.265  18.659 137.325  1.00 14.14           H  
ATOM    424  HA  ILE B 137      58.576  19.116 138.397  1.00 14.14           H  
ATOM    425  HB  ILE B 137      60.929  17.414 139.281  1.00 14.14           H  
ATOM    426 1HG1 ILE B 137      58.219  16.788 138.066  1.00 14.14           H  
ATOM    427 2HG1 ILE B 137      59.781  16.783 137.212  1.00 14.14           H  
ATOM    428 1HG2 ILE B 137      59.406  16.347 140.900  1.00 14.14           H  
ATOM    429 2HG2 ILE B 137      58.156  17.552 140.512  1.00 14.14           H  
ATOM    430 3HG2 ILE B 137      59.676  18.064 141.284  1.00 14.14           H  
ATOM    431 1HD1 ILE B 137      59.046  14.508 137.737  1.00 14.14           H  
ATOM    432 2HD1 ILE B 137      58.978  14.919 139.467  1.00 14.14           H  
ATOM    433 3HD1 ILE B 137      60.540  14.913 138.614  1.00 14.14           H  
ATOM    434  N   ASP B 138      61.132  20.308 140.134  1.00 15.66           N  
ATOM    435  CA  ASP B 138      61.447  21.279 141.184  1.00 15.15           C  
ATOM    436  C   ASP B 138      60.752  22.603 140.871  1.00 15.48           C  
ATOM    437  O   ASP B 138      60.095  23.187 141.732  1.00 20.45           O  
ATOM    438  CB  ASP B 138      62.959  21.544 141.288  1.00 12.56           C  
ATOM    439  CG  ASP B 138      63.746  20.351 141.803  1.00 10.35           C  
ATOM    440  OD1 ASP B 138      63.156  19.399 142.353  1.00 11.63           O  
ATOM    441  OD2 ASP B 138      64.983  20.371 141.664  1.00 17.25           O  
ATOM    442  HN  ASP B 138      61.925  19.821 139.606  1.00 14.82           H  
ATOM    443  HA  ASP B 138      61.084  20.902 142.140  1.00 14.82           H  
ATOM    444  HB1 ASP B 138      63.333  21.803 140.298  1.00 14.82           H  
ATOM    445  HB2 ASP B 138      63.117  22.382 141.967  1.00 14.82           H  
ATOM    446  N   ASP B 139      60.902  23.069 139.635  1.00 14.76           N  
ATOM    447  CA  ASP B 139      60.313  24.328 139.189  1.00 13.88           C  
ATOM    448  C   ASP B 139      58.785  24.354 139.267  1.00 13.68           C  
ATOM    449  O   ASP B 139      58.200  25.343 139.697  1.00 18.58           O  
ATOM    450  CB  ASP B 139      60.768  24.621 137.762  1.00 16.77           C  
ATOM    451  CG  ASP B 139      60.207  25.919 137.221  1.00 19.24           C  
ATOM    452  OD1 ASP B 139      60.611  26.985 137.721  1.00 20.16           O  
ATOM    453  OD2 ASP B 139      59.362  25.870 136.297  1.00 18.28           O  
ATOM    454  HN  ASP B 139      61.479  22.497 138.938  1.00 16.92           H  
ATOM    455  HA  ASP B 139      60.694  25.122 139.831  1.00 16.92           H  
ATOM    456  HB1 ASP B 139      61.856  24.680 137.749  1.00 16.92           H  
ATOM    457  HB2 ASP B 139      60.440  23.805 137.118  1.00 16.92           H  
ATOM    458  N   ALA B 140      58.135  23.276 138.850  1.00 12.86           N  
ATOM    459  CA  ALA B 140      56.679  23.204 138.907  1.00 10.91           C  
ATOM    460  C   ALA B 140      56.174  23.343 140.347  1.00 13.69           C  
ATOM    461  O   ALA B 140      55.184  24.034 140.601  1.00 14.16           O  
ATOM    462  CB  ALA B 140      56.196  21.882 138.315  1.00  9.57           C  
ATOM    463  HN  ALA B 140      58.688  22.445 138.465  1.00 12.24           H  
ATOM    464  HA  ALA B 140      56.267  24.021 138.314  1.00 12.24           H  
ATOM    465  HB1 ALA B 140      55.108  21.838 138.362  1.00 12.24           H  
ATOM    466  HB2 ALA B 140      56.618  21.053 138.884  1.00 12.24           H  
ATOM    467  HB3 ALA B 140      56.517  21.810 137.276  1.00 12.24           H  
ATOM    468  N   PHE B 141      56.831  22.668 141.289  1.00 15.83           N  
ATOM    469  CA  PHE B 141      56.425  22.758 142.694  1.00 16.29           C  
ATOM    470  C   PHE B 141      56.670  24.172 143.226  1.00 16.78           C  
ATOM    471  O   PHE B 141      55.871  24.709 143.990  1.00 19.28           O  
ATOM    472  CB  PHE B 141      57.182  21.737 143.559  1.00 13.24           C  
ATOM    473  CG  PHE B 141      56.731  20.304 143.363  1.00 12.26           C  
ATOM    474  CD1 PHE B 141      55.409  20.007 143.025  1.00 13.72           C  
ATOM    475  CD2 PHE B 141      57.628  19.251 143.516  1.00  9.81           C  
ATOM    476  CE1 PHE B 141      54.995  18.679 142.841  1.00 13.46           C  
ATOM    477  CE2 PHE B 141      57.224  17.927 143.337  1.00  7.35           C  
ATOM    478  CZ  PHE B 141      55.907  17.641 142.998  1.00 11.80           C  
ATOM    479  HN  PHE B 141      57.664  22.054 141.017  1.00 13.62           H  
ATOM    480  HA  PHE B 141      55.358  22.544 142.760  1.00 13.62           H  
ATOM    481  HB1 PHE B 141      58.242  21.799 143.312  1.00 13.62           H  
ATOM    482  HB2 PHE B 141      57.036  22.001 144.606  1.00 13.62           H  
ATOM    483  HD1 PHE B 141      54.690  20.817 142.903  1.00 13.62           H  
ATOM    484  HD2 PHE B 141      58.664  19.464 143.780  1.00 13.62           H  
ATOM    485  HE1 PHE B 141      53.960  18.461 142.575  1.00 13.62           H  
ATOM    486  HE2 PHE B 141      57.942  17.117 143.463  1.00 13.62           H  
ATOM    487  HZ  PHE B 141      55.590  16.608 142.856  1.00 13.62           H  
ATOM    488  N   ALA B 142      57.772  24.783 142.807  1.00 17.38           N  
ATOM    489  CA  ALA B 142      58.093  26.136 143.246  1.00 17.57           C  
ATOM    490  C   ALA B 142      57.061  27.149 142.738  1.00 18.95           C  
ATOM    491  O   ALA B 142      56.664  28.060 143.467  1.00 19.80           O  
ATOM    492  CB  ALA B 142      59.490  26.521 142.770  1.00 14.41           C  
ATOM    493  HN  ALA B 142      58.434  24.275 142.137  1.00 17.62           H  
ATOM    494  HA  ALA B 142      58.084  26.154 144.336  1.00 17.62           H  
ATOM    495  HB1 ALA B 142      59.722  27.533 143.102  1.00 17.62           H  
ATOM    496  HB2 ALA B 142      59.528  26.479 141.681  1.00 17.62           H  
ATOM    497  HB3 ALA B 142      60.220  25.827 143.186  1.00 17.62           H  
ATOM    498  N   ARG B 143      56.628  26.993 141.490  1.00 19.15           N  
ATOM    499  CA  ARG B 143      55.642  27.906 140.917  1.00 17.98           C  
ATOM    500  C   ARG B 143      54.274  27.638 141.531  1.00 18.29           C  
ATOM    501  O   ARG B 143      53.451  28.544 141.661  1.00 22.02           O  
ATOM    502  CB  ARG B 143      55.596  27.761 139.388  1.00 16.03           C  
ATOM    503  CG  ARG B 143      56.888  28.201 138.707  1.00 16.18           C  
ATOM    504  CD  ARG B 143      56.812  28.138 137.181  1.00 18.32           C  
ATOM    505  NE  ARG B 143      56.746  26.768 136.685  1.00 14.27           N  
ATOM    506  CZ  ARG B 143      55.666  26.213 136.150  1.00 14.50           C  
ATOM    507  NH1 ARG B 143      54.548  26.912 136.030  1.00 12.39           N  
ATOM    508  NH2 ARG B 143      55.701  24.946 135.753  1.00 14.50           N  
ATOM    509  HN  ARG B 143      57.007  26.187 140.897  1.00 16.69           H  
ATOM    510  HA  ARG B 143      55.935  28.928 141.159  1.00 16.69           H  
ATOM    511  HB1 ARG B 143      55.414  26.714 139.144  1.00 16.69           H  
ATOM    512  HB2 ARG B 143      54.777  28.371 139.006  1.00 16.69           H  
ATOM    513  HG1 ARG B 143      57.103  29.228 139.002  1.00 16.69           H  
ATOM    514  HG2 ARG B 143      57.696  27.550 139.041  1.00 16.69           H  
ATOM    515  HD1 ARG B 143      55.921  28.673 136.852  1.00 16.69           H  
ATOM    516  HD2 ARG B 143      57.698  28.618 136.766  1.00 16.69           H  
ATOM    517  HE  ARG B 143      57.630  26.169 136.758  1.00 16.69           H  
ATOM    518 1HH1 ARG B 143      54.513  27.928 136.365  1.00 16.69           H  
ATOM    519 2HH1 ARG B 143      53.679  26.461 135.598  1.00 16.69           H  
ATOM    520 1HH2 ARG B 143      56.599  24.375 135.865  1.00 16.69           H  
ATOM    521 2HH2 ARG B 143      54.831  24.496 135.321  1.00 16.69           H  
ATOM    522  N   ALA B 144      54.036  26.392 141.927  1.00 17.80           N  
ATOM    523  CA  ALA B 144      52.768  26.030 142.552  1.00 17.21           C  
ATOM    524  C   ALA B 144      52.660  26.677 143.941  1.00 19.87           C  
ATOM    525  O   ALA B 144      51.572  27.056 144.369  1.00 19.56           O  
ATOM    526  CB  ALA B 144      52.656  24.520 142.660  1.00 17.90           C  
ATOM    527  HN  ALA B 144      54.786  25.642 141.785  1.00 18.47           H  
ATOM    528  HA  ALA B 144      51.953  26.398 141.929  1.00 18.47           H  
ATOM    529  HB1 ALA B 144      51.707  24.258 143.128  1.00 18.47           H  
ATOM    530  HB2 ALA B 144      53.477  24.137 143.266  1.00 18.47           H  
ATOM    531  HB3 ALA B 144      52.704  24.079 141.664  1.00 18.47           H  
ATOM    532  N   PHE B 145      53.787  26.795 144.645  1.00 20.99           N  
ATOM    533  CA  PHE B 145      53.798  27.427 145.970  1.00 21.67           C  
ATOM    534  C   PHE B 145      53.719  28.942 145.832  1.00 21.95           C  
ATOM    535  O   PHE B 145      53.101  29.613 146.652  1.00 25.86           O  
ATOM    536  CB  PHE B 145      55.072  27.069 146.759  1.00 18.85           C  
ATOM    537  CG  PHE B 145      55.008  25.734 147.446  1.00 16.57           C  
ATOM    538  CD1 PHE B 145      53.976  25.449 148.333  1.00 14.21           C  
ATOM    539  CD2 PHE B 145      55.974  24.764 147.204  1.00 14.86           C  
ATOM    540  CE1 PHE B 145      53.904  24.220 148.972  1.00 18.27           C  
ATOM    541  CE2 PHE B 145      55.917  23.527 147.836  1.00 19.57           C  
ATOM    542  CZ  PHE B 145      54.879  23.251 148.724  1.00 20.55           C  
ATOM    543  HN  PHE B 145      54.702  26.421 144.235  1.00 19.40           H  
ATOM    544  HA  PHE B 145      52.930  27.081 146.531  1.00 19.40           H  
ATOM    545  HB1 PHE B 145      55.913  27.058 146.066  1.00 19.40           H  
ATOM    546  HB2 PHE B 145      55.234  27.837 147.516  1.00 19.40           H  
ATOM    547  HD1 PHE B 145      53.213  26.202 148.529  1.00 19.40           H  
ATOM    548  HD2 PHE B 145      56.787  24.976 146.510  1.00 19.40           H  
ATOM    549  HE1 PHE B 145      53.089  24.011 149.665  1.00 19.40           H  
ATOM    550  HE2 PHE B 145      56.681  22.776 147.638  1.00 19.40           H  
ATOM    551  HZ  PHE B 145      54.828  22.283 149.223  1.00 19.40           H  
ATOM    552  N   ALA B 146      54.356  29.481 144.802  1.00 20.87           N  
ATOM    553  CA  ALA B 146      54.344  30.921 144.576  1.00 21.45           C  
ATOM    554  C   ALA B 146      52.930  31.466 144.360  1.00 23.06           C  
ATOM    555  O   ALA B 146      52.661  32.629 144.658  1.00 25.48           O  
ATOM    556  CB  ALA B 146      55.222  31.268 143.390  1.00 17.43           C  
ATOM    557  HN  ALA B 146      54.889  28.847 144.124  1.00 21.66           H  
ATOM    558  HA  ALA B 146      54.762  31.405 145.459  1.00 21.66           H  
ATOM    559  HB1 ALA B 146      55.207  32.346 143.229  1.00 21.66           H  
ATOM    560  HB2 ALA B 146      54.847  30.763 142.500  1.00 21.66           H  
ATOM    561  HB3 ALA B 146      56.244  30.945 143.587  1.00 21.66           H  
ATOM    562  N   LEU B 147      52.029  30.636 143.841  1.00 24.74           N  
ATOM    563  CA  LEU B 147      50.652  31.075 143.615  1.00 26.04           C  
ATOM    564  C   LEU B 147      50.020  31.481 144.934  1.00 28.47           C  
ATOM    565  O   LEU B 147      49.343  32.500 145.030  1.00 30.66           O  
ATOM    566  CB  LEU B 147      49.797  29.958 143.010  1.00 24.21           C  
ATOM    567  CG  LEU B 147      49.951  29.560 141.539  1.00 27.50           C  
ATOM    568  CD1 LEU B 147      48.945  28.468 141.230  1.00 25.16           C  
ATOM    569  CD2 LEU B 147      49.718  30.754 140.630  1.00 23.79           C  
ATOM    570  HN  LEU B 147      52.315  29.637 143.586  1.00 26.32           H  
ATOM    571  HA  LEU B 147      50.654  31.931 142.940  1.00 26.32           H  
ATOM    572  HB1 LEU B 147      49.997  29.061 143.597  1.00 26.32           H  
ATOM    573  HB2 LEU B 147      48.757  30.256 143.144  1.00 26.32           H  
ATOM    574  HG  LEU B 147      50.958  29.176 141.375  1.00 26.32           H  
ATOM    575 1HD1 LEU B 147      49.040  28.171 140.186  1.00 26.32           H  
ATOM    576 2HD1 LEU B 147      47.937  28.840 141.411  1.00 26.32           H  
ATOM    577 3HD1 LEU B 147      49.135  27.607 141.871  1.00 26.32           H  
ATOM    578 1HD2 LEU B 147      49.833  30.448 139.590  1.00 26.32           H  
ATOM    579 2HD2 LEU B 147      50.444  31.534 140.860  1.00 26.32           H  
ATOM    580 3HD2 LEU B 147      48.710  31.139 140.786  1.00 26.32           H  
ATOM    581  N   TRP B 148      50.245  30.664 145.951  1.00 28.49           N  
ATOM    582  CA  TRP B 148      49.680  30.913 147.265  1.00 29.54           C  
ATOM    583  C   TRP B 148      50.397  31.995 148.064  1.00 28.97           C  
ATOM    584  O   TRP B 148      49.752  32.844 148.674  1.00 29.64           O  
ATOM    585  CB  TRP B 148      49.652  29.609 148.053  1.00 26.39           C  
ATOM    586  CG  TRP B 148      48.796  28.553 147.417  1.00 24.57           C  
ATOM    587  CD1 TRP B 148      49.214  27.369 146.885  1.00 22.40           C  
ATOM    588  CD2 TRP B 148      47.366  28.550 147.330  1.00 25.64           C  
ATOM    589  NE1 TRP B 148      48.133  26.619 146.483  1.00 22.24           N  
ATOM    590  CE2 TRP B 148      46.986  27.320 146.747  1.00 24.80           C  
ATOM    591  CE3 TRP B 148      46.366  29.464 147.695  1.00 25.42           C  
ATOM    592  CZ2 TRP B 148      45.644  26.977 146.522  1.00 27.07           C  
ATOM    593  CZ3 TRP B 148      45.029  29.122 147.471  1.00 26.11           C  
ATOM    594  CH2 TRP B 148      44.684  27.889 146.892  1.00 24.97           C  
ATOM    595  HN  TRP B 148      50.858  29.800 145.801  1.00 26.16           H  
ATOM    596  HA  TRP B 148      48.648  31.236 147.125  1.00 26.16           H  
ATOM    597  HB1 TRP B 148      50.671  29.229 148.130  1.00 26.16           H  
ATOM    598  HB2 TRP B 148      49.264  29.815 149.050  1.00 26.16           H  
ATOM    599  HD1 TRP B 148      50.255  27.061 146.792  1.00 26.16           H  
ATOM    600  HE1 TRP B 148      48.180  25.647 146.037  1.00 26.16           H  
ATOM    601  HE3 TRP B 148      46.626  30.422 148.145  1.00 26.16           H  
ATOM    602  HZ2 TRP B 148      45.373  26.023 146.071  1.00 26.16           H  
ATOM    603  HZ3 TRP B 148      44.242  29.823 147.750  1.00 26.16           H  
ATOM    604  HH2 TRP B 148      43.632  27.650 146.733  1.00 26.16           H  
ATOM    605  N   SER B 149      51.724  31.979 148.063  1.00 30.94           N  
ATOM    606  CA  SER B 149      52.474  32.986 148.808  1.00 33.11           C  
ATOM    607  C   SER B 149      52.241  34.372 148.221  1.00 35.39           C  
ATOM    608  O   SER B 149      52.600  35.381 148.827  1.00 38.15           O  
ATOM    609  CB  SER B 149      53.967  32.675 148.776  1.00 31.16           C  
ATOM    610  OG  SER B 149      54.465  32.773 147.457  1.00 34.33           O  
ATOM    611  HN  SER B 149      52.247  31.224 147.513  1.00 33.85           H  
ATOM    612  HA  SER B 149      52.136  32.981 149.844  1.00 33.85           H  
ATOM    613  HB1 SER B 149      54.495  33.385 149.412  1.00 33.85           H  
ATOM    614  HB2 SER B 149      54.130  31.663 149.147  1.00 33.85           H  
ATOM    615  HG  SER B 149      53.961  32.089 146.840  1.00 33.85           H  
ATOM    616  N   ALA B 150      51.641  34.418 147.039  1.00 35.46           N  
ATOM    617  CA  ALA B 150      51.379  35.683 146.374  1.00 35.64           C  
ATOM    618  C   ALA B 150      50.160  36.380 146.949  1.00 36.30           C  
ATOM    619  O   ALA B 150      50.054  37.600 146.875  1.00 35.93           O  
ATOM    620  CB  ALA B 150      51.187  35.457 144.883  1.00 35.78           C  
ATOM    621  HN  ALA B 150      51.344  33.505 146.566  1.00 35.82           H  
ATOM    622  HA  ALA B 150      52.244  36.331 146.515  1.00 35.82           H  
ATOM    623  HB1 ALA B 150      50.991  36.411 144.393  1.00 35.82           H  
ATOM    624  HB2 ALA B 150      50.343  34.786 144.722  1.00 35.82           H  
ATOM    625  HB3 ALA B 150      52.089  35.012 144.463  1.00 35.82           H  
ATOM    626  N   VAL B 151      49.238  35.611 147.519  1.00 36.26           N  
ATOM    627  CA  VAL B 151      48.031  36.196 148.089  1.00 37.29           C  
ATOM    628  C   VAL B 151      47.926  36.035 149.606  1.00 37.54           C  
ATOM    629  O   VAL B 151      46.838  36.144 150.173  1.00 38.76           O  
ATOM    630  CB  VAL B 151      46.761  35.601 147.435  1.00 37.45           C  
ATOM    631  CG1 VAL B 151      46.728  35.952 145.959  1.00 39.35           C  
ATOM    632  CG2 VAL B 151      46.735  34.099 147.614  1.00 37.42           C  
ATOM    633  HN  VAL B 151      49.383  34.552 147.560  1.00 37.72           H  
ATOM    634  HA  VAL B 151      48.046  37.264 147.870  1.00 37.72           H  
ATOM    635  HB  VAL B 151      45.883  36.029 147.918  1.00 37.72           H  
ATOM    636 1HG1 VAL B 151      45.832  35.530 145.505  1.00 37.72           H  
ATOM    637 2HG1 VAL B 151      47.611  35.543 145.468  1.00 37.72           H  
ATOM    638 3HG1 VAL B 151      46.718  37.036 145.843  1.00 37.72           H  
ATOM    639 1HG2 VAL B 151      45.837  33.693 147.149  1.00 37.72           H  
ATOM    640 2HG2 VAL B 151      46.734  33.859 148.677  1.00 37.72           H  
ATOM    641 3HG2 VAL B 151      47.616  33.661 147.144  1.00 37.72           H  
ATOM    642  N   THR B 152      49.057  35.774 150.257  1.00 36.72           N  
ATOM    643  CA  THR B 152      49.098  35.611 151.711  1.00 34.50           C  
ATOM    644  C   THR B 152      50.484  35.975 152.241  1.00 34.43           C  
ATOM    645  O   THR B 152      51.424  36.166 151.466  1.00 33.86           O  
ATOM    646  CB  THR B 152      48.815  34.159 152.139  1.00 32.69           C  
ATOM    647  OG1 THR B 152      49.872  33.313 151.672  1.00 34.10           O  
ATOM    648  CG2 THR B 152      47.492  33.677 151.587  1.00 33.09           C  
ATOM    649  HN  THR B 152      49.966  35.680 149.700  1.00 34.20           H  
ATOM    650  HA  THR B 152      48.357  36.269 152.166  1.00 34.20           H  
ATOM    651  HB  THR B 152      48.781  34.112 153.227  1.00 34.20           H  
ATOM    652  HG1 THR B 152      49.927  33.366 150.625  1.00 34.20           H  
ATOM    653 1HG2 THR B 152      47.318  32.649 151.905  1.00 34.20           H  
ATOM    654 2HG2 THR B 152      47.514  33.721 150.498  1.00 34.20           H  
ATOM    655 3HG2 THR B 152      46.689  34.313 151.960  1.00 34.20           H  
ATOM    656  N   PRO B 153      50.624  36.084 153.576  1.00 35.88           N  
ATOM    657  CA  PRO B 153      51.909  36.423 154.199  1.00 35.29           C  
ATOM    658  C   PRO B 153      52.810  35.190 154.341  1.00 33.55           C  
ATOM    659  O   PRO B 153      53.889  35.259 154.928  1.00 33.85           O  
ATOM    660  CB  PRO B 153      51.491  36.993 155.548  1.00 33.79           C  
ATOM    661  CG  PRO B 153      50.313  36.136 155.894  1.00 36.98           C  
ATOM    662  CD  PRO B 153      49.542  36.096 154.582  1.00 36.97           C  
ATOM    663  HA  PRO B 153      52.416  37.189 153.612  1.00 35.19           H  
ATOM    664  HB1 PRO B 153      52.287  36.889 156.286  1.00 35.19           H  
ATOM    665  HB2 PRO B 153      51.207  38.042 155.464  1.00 35.19           H  
ATOM    666  HG1 PRO B 153      50.627  35.137 156.197  1.00 35.19           H  
ATOM    667  HG2 PRO B 153      49.717  36.587 156.688  1.00 35.19           H  
ATOM    668  HD1 PRO B 153      48.930  35.197 154.512  1.00 35.19           H  
ATOM    669  HD2 PRO B 153      48.910  36.977 154.470  1.00 35.19           H  
ATOM    670  N   LEU B 154      52.357  34.064 153.796  1.00 32.24           N  
ATOM    671  CA  LEU B 154      53.111  32.813 153.850  1.00 29.72           C  
ATOM    672  C   LEU B 154      54.301  32.796 152.897  1.00 28.80           C  
ATOM    673  O   LEU B 154      54.253  33.384 151.817  1.00 29.79           O  
ATOM    674  CB  LEU B 154      52.210  31.634 153.485  1.00 28.34           C  
ATOM    675  CG  LEU B 154      50.920  31.386 154.263  1.00 29.72           C  
ATOM    676  CD1 LEU B 154      50.115  30.308 153.547  1.00 25.73           C  
ATOM    677  CD2 LEU B 154      51.241  30.971 155.697  1.00 27.68           C  
ATOM    678  HN  LEU B 154      51.408  34.075 153.301  1.00 29.00           H  
ATOM    679  HA  LEU B 154      53.477  32.670 154.867  1.00 29.00           H  
ATOM    680  HB1 LEU B 154      51.926  31.767 152.441  1.00 29.00           H  
ATOM    681  HB2 LEU B 154      52.815  30.733 153.586  1.00 29.00           H  
ATOM    682  HG  LEU B 154      50.337  32.307 154.284  1.00 29.00           H  
ATOM    683 1HD1 LEU B 154      49.190  30.121 154.093  1.00 29.00           H  
ATOM    684 2HD1 LEU B 154      50.700  29.389 153.499  1.00 29.00           H  
ATOM    685 3HD1 LEU B 154      49.879  30.641 152.536  1.00 29.00           H  
ATOM    686 1HD2 LEU B 154      50.313  30.797 156.242  1.00 29.00           H  
ATOM    687 2HD2 LEU B 154      51.806  31.764 156.187  1.00 29.00           H  
ATOM    688 3HD2 LEU B 154      51.833  30.056 155.687  1.00 29.00           H  
ATOM    689  N   THR B 155      55.370  32.123 153.307  1.00 26.47           N  
ATOM    690  CA  THR B 155      56.550  31.968 152.468  1.00 26.48           C  
ATOM    691  C   THR B 155      56.822  30.469 152.444  1.00 27.63           C  
ATOM    692  O   THR B 155      56.361  29.731 153.321  1.00 28.65           O  
ATOM    693  CB  THR B 155      57.786  32.697 153.018  1.00 25.05           C  
ATOM    694  OG1 THR B 155      58.199  32.092 154.250  1.00 26.56           O  
ATOM    695  CG2 THR B 155      57.478  34.161 153.235  1.00 26.91           C  
ATOM    696  HN  THR B 155      55.364  31.682 154.282  1.00 26.82           H  
ATOM    697  HA  THR B 155      56.334  32.319 151.459  1.00 26.82           H  
ATOM    698  HB  THR B 155      58.597  32.611 152.294  1.00 26.82           H  
ATOM    699  HG1 THR B 155      57.419  32.155 154.950  1.00 26.82           H  
ATOM    700 1HG2 THR B 155      58.362  34.665 153.625  1.00 26.82           H  
ATOM    701 2HG2 THR B 155      56.660  34.259 153.949  1.00 26.82           H  
ATOM    702 3HG2 THR B 155      57.189  34.616 152.288  1.00 26.82           H  
ATOM    703  N   PHE B 156      57.561  30.020 151.438  1.00 26.34           N  
ATOM    704  CA  PHE B 156      57.858  28.603 151.289  1.00 24.22           C  
ATOM    705  C   PHE B 156      59.338  28.362 151.045  1.00 23.36           C  
ATOM    706  O   PHE B 156      59.910  28.853 150.079  1.00 25.84           O  
ATOM    707  CB  PHE B 156      57.010  28.041 150.147  1.00 21.10           C  
ATOM    708  CG  PHE B 156      55.531  28.101 150.419  1.00 21.18           C  
ATOM    709  CD1 PHE B 156      54.916  27.141 151.229  1.00 19.72           C  
ATOM    710  CD2 PHE B 156      54.761  29.150 149.924  1.00 18.40           C  
ATOM    711  CE1 PHE B 156      53.560  27.231 151.541  1.00 18.13           C  
ATOM    712  CE2 PHE B 156      53.404  29.249 150.231  1.00 15.81           C  
ATOM    713  CZ  PHE B 156      52.803  28.291 151.040  1.00 17.61           C  
ATOM    714  HN  PHE B 156      57.947  30.714 150.721  1.00 21.06           H  
ATOM    715  HA  PHE B 156      57.574  28.094 152.210  1.00 21.06           H  
ATOM    716  HB1 PHE B 156      57.219  28.616 149.245  1.00 21.06           H  
ATOM    717  HB2 PHE B 156      57.290  27.000 149.988  1.00 21.06           H  
ATOM    718  HD1 PHE B 156      55.504  26.312 151.622  1.00 21.06           H  
ATOM    719  HD2 PHE B 156      55.225  29.904 149.288  1.00 21.06           H  
ATOM    720  HE1 PHE B 156      53.093  26.476 152.174  1.00 21.06           H  
ATOM    721  HE2 PHE B 156      52.815  30.077 149.837  1.00 21.06           H  
ATOM    722  HZ  PHE B 156      51.743  28.368 151.282  1.00 21.06           H  
ATOM    723  N   THR B 157      59.951  27.596 151.938  1.00 24.03           N  
ATOM    724  CA  THR B 157      61.375  27.302 151.858  1.00 22.52           C  
ATOM    725  C   THR B 157      61.629  25.824 151.638  1.00 21.11           C  
ATOM    726  O   THR B 157      61.050  24.977 152.317  1.00 21.31           O  
ATOM    727  CB  THR B 157      62.075  27.739 153.149  1.00 21.34           C  
ATOM    728  OG1 THR B 157      61.867  29.138 153.328  1.00 25.73           O  
ATOM    729  CG2 THR B 157      63.567  27.461 153.091  1.00 20.97           C  
ATOM    730  HN  THR B 157      59.381  27.181 152.743  1.00 22.43           H  
ATOM    731  HA  THR B 157      61.801  27.858 151.023  1.00 22.43           H  
ATOM    732  HB  THR B 157      61.642  27.201 153.992  1.00 22.43           H  
ATOM    733  HG1 THR B 157      62.268  29.660 152.510  1.00 22.43           H  
ATOM    734 1HG2 THR B 157      64.034  27.783 154.022  1.00 22.43           H  
ATOM    735 2HG2 THR B 157      64.007  28.008 152.257  1.00 22.43           H  
ATOM    736 3HG2 THR B 157      63.733  26.393 152.952  1.00 22.43           H  
ATOM    737  N   ARG B 158      62.502  25.521 150.688  1.00 21.15           N  
ATOM    738  CA  ARG B 158      62.831  24.138 150.385  1.00 21.88           C  
ATOM    739  C   ARG B 158      63.963  23.657 151.284  1.00 22.35           C  
ATOM    740  O   ARG B 158      64.973  24.341 151.435  1.00 23.68           O  
ATOM    741  CB  ARG B 158      63.248  23.996 148.919  1.00 23.11           C  
ATOM    742  CG  ARG B 158      63.532  22.559 148.524  1.00 20.37           C  
ATOM    743  CD  ARG B 158      64.052  22.459 147.121  1.00 21.66           C  
ATOM    744  NE  ARG B 158      64.381  21.083 146.772  1.00 18.52           N  
ATOM    745  CZ  ARG B 158      64.905  20.721 145.610  1.00 17.45           C  
ATOM    746  NH1 ARG B 158      65.158  21.637 144.689  1.00 16.66           N  
ATOM    747  NH2 ARG B 158      65.174  19.447 145.372  1.00 15.63           N  
ATOM    748  HN  ARG B 158      62.972  26.307 150.135  1.00 20.22           H  
ATOM    749  HA  ARG B 158      61.952  23.519 150.563  1.00 20.22           H  
ATOM    750  HB1 ARG B 158      62.444  24.377 148.290  1.00 20.22           H  
ATOM    751  HB2 ARG B 158      64.149  24.587 148.755  1.00 20.22           H  
ATOM    752  HG1 ARG B 158      64.275  22.146 149.206  1.00 20.22           H  
ATOM    753  HG2 ARG B 158      62.609  21.984 148.600  1.00 20.22           H  
ATOM    754  HD1 ARG B 158      63.290  22.826 146.434  1.00 20.22           H  
ATOM    755  HD2 ARG B 158      64.949  23.072 147.031  1.00 20.22           H  
ATOM    756  HE  ARG B 158      64.188  20.320 147.497  1.00 20.22           H  
ATOM    757 1HH1 ARG B 158      64.939  22.666 144.884  1.00 20.22           H  
ATOM    758 2HH1 ARG B 158      65.581  21.348 143.750  1.00 20.22           H  
ATOM    759 1HH2 ARG B 158      64.968  18.708 146.118  1.00 20.22           H  
ATOM    760 2HH2 ARG B 158      65.597  19.156 144.433  1.00 20.22           H  
ATOM    761  N   VAL B 159      63.784  22.486 151.888  1.00 21.22           N  
ATOM    762  CA  VAL B 159      64.795  21.904 152.760  1.00 21.38           C  
ATOM    763  C   VAL B 159      64.951  20.447 152.345  1.00 23.15           C  
ATOM    764  O   VAL B 159      64.240  19.988 151.456  1.00 23.36           O  
ATOM    765  CB  VAL B 159      64.384  22.006 154.252  1.00 21.61           C  
ATOM    766  CG1 VAL B 159      64.096  23.462 154.600  1.00 19.88           C  
ATOM    767  CG2 VAL B 159      63.158  21.135 154.537  1.00 20.58           C  
ATOM    768  HN  VAL B 159      62.869  21.955 151.728  1.00 21.60           H  
ATOM    769  HA  VAL B 159      65.741  22.424 152.611  1.00 21.60           H  
ATOM    770  HB  VAL B 159      65.213  21.656 154.868  1.00 21.60           H  
ATOM    771 1HG1 VAL B 159      63.807  23.535 155.648  1.00 21.60           H  
ATOM    772 2HG1 VAL B 159      63.285  23.832 153.973  1.00 21.60           H  
ATOM    773 3HG1 VAL B 159      64.990  24.061 154.427  1.00 21.60           H  
ATOM    774 1HG2 VAL B 159      62.887  21.221 155.589  1.00 21.60           H  
ATOM    775 2HG2 VAL B 159      63.389  20.095 154.306  1.00 21.60           H  
ATOM    776 3HG2 VAL B 159      62.324  21.467 153.919  1.00 21.60           H  
ATOM    777  N   TYR B 160      65.864  19.717 152.982  1.00 24.51           N  
ATOM    778  CA  TYR B 160      66.100  18.321 152.613  1.00 25.70           C  
ATOM    779  C   TYR B 160      65.991  17.297 153.735  1.00 27.77           C  
ATOM    780  O   TYR B 160      66.644  16.254 153.696  1.00 28.36           O  
ATOM    781  CB  TYR B 160      67.475  18.190 151.956  1.00 23.43           C  
ATOM    782  CG  TYR B 160      67.634  19.050 150.728  1.00 23.94           C  
ATOM    783  CD1 TYR B 160      67.800  20.430 150.837  1.00 22.81           C  
ATOM    784  CD2 TYR B 160      67.567  18.492 149.451  1.00 24.09           C  
ATOM    785  CE1 TYR B 160      67.891  21.233 149.703  1.00 24.82           C  
ATOM    786  CE2 TYR B 160      67.658  19.285 148.313  1.00 24.05           C  
ATOM    787  CZ  TYR B 160      67.820  20.652 148.445  1.00 25.74           C  
ATOM    788  OH  TYR B 160      67.919  21.438 147.319  1.00 32.12           O  
ATOM    789  HN  TYR B 160      66.433  20.157 153.774  1.00 25.61           H  
ATOM    790  HA  TYR B 160      65.357  18.056 151.861  1.00 25.61           H  
ATOM    791  HB1 TYR B 160      68.234  18.480 152.682  1.00 25.61           H  
ATOM    792  HB2 TYR B 160      67.624  17.149 151.670  1.00 25.61           H  
ATOM    793  HD1 TYR B 160      67.859  20.887 151.825  1.00 25.61           H  
ATOM    794  HD2 TYR B 160      67.441  17.415 149.344  1.00 25.61           H  
ATOM    795  HE1 TYR B 160      68.017  22.311 149.803  1.00 25.61           H  
ATOM    796  HE2 TYR B 160      67.602  18.832 147.323  1.00 25.61           H  
ATOM    797  HH  TYR B 160      67.143  22.146 147.316  1.00 25.61           H  
ATOM    798  N   SER B 161      65.162  17.576 154.731  1.00 29.96           N  
ATOM    799  CA  SER B 161      65.006  16.641 155.834  1.00 32.14           C  
ATOM    800  C   SER B 161      63.549  16.412 156.178  1.00 33.22           C  
ATOM    801  O   SER B 161      62.667  17.155 155.750  1.00 29.83           O  
ATOM    802  CB  SER B 161      65.751  17.144 157.077  1.00 32.84           C  
ATOM    803  OG  SER B 161      65.274  18.414 157.490  1.00 34.79           O  
ATOM    804  HN  SER B 161      64.607  18.491 154.723  1.00 32.13           H  
ATOM    805  HA  SER B 161      65.441  15.687 155.537  1.00 32.13           H  
ATOM    806  HB1 SER B 161      65.607  16.431 157.889  1.00 32.13           H  
ATOM    807  HB2 SER B 161      66.813  17.223 156.845  1.00 32.13           H  
ATOM    808  HG  SER B 161      65.413  19.109 156.716  1.00 32.13           H  
ATOM    809  N   ARG B 162      63.319  15.376 156.973  1.00 37.03           N  
ATOM    810  CA  ARG B 162      61.990  14.999 157.418  1.00 40.29           C  
ATOM    811  C   ARG B 162      61.395  16.078 158.325  1.00 38.61           C  
ATOM    812  O   ARG B 162      60.264  15.949 158.781  1.00 39.20           O  
ATOM    813  CB  ARG B 162      62.071  13.676 158.176  1.00 46.56           C  
ATOM    814  CG  ARG B 162      60.957  12.699 157.863  1.00 57.91           C  
ATOM    815  CD  ARG B 162      61.049  11.467 158.757  1.00 64.70           C  
ATOM    816  NE  ARG B 162      59.974  10.514 158.490  1.00 70.47           N  
ATOM    817  CZ  ARG B 162      59.694   9.466 159.260  1.00 73.51           C  
ATOM    818  NH1 ARG B 162      58.698   8.651 158.937  1.00 74.22           N  
ATOM    819  NH2 ARG B 162      60.406   9.237 160.357  1.00 74.50           N  
ATOM    820  HN  ARG B 162      64.152  14.791 157.302  1.00 56.09           H  
ATOM    821  HA  ARG B 162      61.346  14.871 156.548  1.00 56.09           H  
ATOM    822  HB1 ARG B 162      63.020  13.200 157.928  1.00 56.09           H  
ATOM    823  HB2 ARG B 162      62.041  13.894 159.244  1.00 56.09           H  
ATOM    824  HG1 ARG B 162      59.997  13.188 158.027  1.00 56.09           H  
ATOM    825  HG2 ARG B 162      61.035  12.390 156.821  1.00 56.09           H  
ATOM    826  HD1 ARG B 162      62.006  10.976 158.581  1.00 56.09           H  
ATOM    827  HD2 ARG B 162      60.988  11.783 159.798  1.00 56.09           H  
ATOM    828  HE  ARG B 162      59.373  10.669 157.618  1.00 56.09           H  
ATOM    829 1HH1 ARG B 162      58.119   8.836 158.056  1.00 56.09           H  
ATOM    830 2HH1 ARG B 162      58.474   7.808 159.557  1.00 56.09           H  
ATOM    831 1HH2 ARG B 162      61.206   9.896 160.623  1.00 56.09           H  
ATOM    832 2HH2 ARG B 162      60.180   8.394 160.975  1.00 56.09           H  
ATOM    833  N   ASP B 163      62.160  17.135 158.583  1.00 37.90           N  
ATOM    834  CA  ASP B 163      61.707  18.233 159.438  1.00 36.97           C  
ATOM    835  C   ASP B 163      60.784  19.198 158.706  1.00 33.52           C  
ATOM    836  O   ASP B 163      60.165  20.065 159.326  1.00 33.69           O  
ATOM    837  CB  ASP B 163      62.894  19.043 159.971  1.00 42.42           C  
ATOM    838  CG  ASP B 163      63.908  18.195 160.698  1.00 46.87           C  
ATOM    839  OD1 ASP B 163      63.505  17.346 161.523  1.00 49.44           O  
ATOM    840  OD2 ASP B 163      65.116  18.393 160.451  1.00 50.63           O  
ATOM    841  HN  ASP B 163      63.138  17.184 158.152  1.00 41.43           H  
ATOM    842  HA  ASP B 163      61.166  17.812 160.286  1.00 41.43           H  
ATOM    843  HB1 ASP B 163      63.388  19.530 159.130  1.00 41.43           H  
ATOM    844  HB2 ASP B 163      62.517  19.800 160.659  1.00 41.43           H  
ATOM    845  N   ALA B 164      60.706  19.065 157.389  1.00 29.73           N  
ATOM    846  CA  ALA B 164      59.864  19.948 156.594  1.00 25.02           C  
ATOM    847  C   ALA B 164      58.408  19.808 157.005  1.00 22.73           C  
ATOM    848  O   ALA B 164      57.983  18.743 157.453  1.00 18.59           O  
ATOM    849  CB  ALA B 164      60.019  19.620 155.116  1.00 24.48           C  
ATOM    850  HN  ALA B 164      61.270  18.297 156.903  1.00 24.11           H  
ATOM    851  HA  ALA B 164      60.179  20.978 156.761  1.00 24.11           H  
ATOM    852  HB1 ALA B 164      59.386  20.284 154.528  1.00 24.11           H  
ATOM    853  HB2 ALA B 164      59.722  18.586 154.940  1.00 24.11           H  
ATOM    854  HB3 ALA B 164      61.060  19.754 154.821  1.00 24.11           H  
ATOM    855  N   ASP B 165      57.644  20.886 156.865  1.00 20.01           N  
ATOM    856  CA  ASP B 165      56.226  20.835 157.207  1.00 19.49           C  
ATOM    857  C   ASP B 165      55.486  20.055 156.128  1.00 20.86           C  
ATOM    858  O   ASP B 165      54.620  19.240 156.417  1.00 19.12           O  
ATOM    859  CB  ASP B 165      55.625  22.240 157.298  1.00 17.17           C  
ATOM    860  CG  ASP B 165      56.279  23.087 158.365  1.00 15.31           C  
ATOM    861  OD1 ASP B 165      56.422  22.601 159.505  1.00 16.45           O  
ATOM    862  OD2 ASP B 165      56.643  24.242 158.066  1.00 14.81           O  
ATOM    863  HN  ASP B 165      58.071  21.797 156.499  1.00 17.90           H  
ATOM    864  HA  ASP B 165      56.105  20.329 158.165  1.00 17.90           H  
ATOM    865  HB1 ASP B 165      55.750  22.735 156.335  1.00 17.90           H  
ATOM    866  HB2 ASP B 165      54.563  22.151 157.526  1.00 17.90           H  
ATOM    867  N   ILE B 166      55.836  20.312 154.875  1.00 20.30           N  
ATOM    868  CA  ILE B 166      55.183  19.646 153.760  1.00 17.16           C  
ATOM    869  C   ILE B 166      56.138  18.694 153.058  1.00 15.84           C  
ATOM    870  O   ILE B 166      57.096  19.114 152.411  1.00 16.45           O  
ATOM    871  CB  ILE B 166      54.640  20.692 152.748  1.00 19.96           C  
ATOM    872  CG1 ILE B 166      53.611  21.587 153.449  1.00 20.77           C  
ATOM    873  CG2 ILE B 166      54.032  19.995 151.530  1.00 16.75           C  
ATOM    874  CD1 ILE B 166      53.139  22.769 152.625  1.00 16.61           C  
ATOM    875  HN  ILE B 166      56.613  21.022 154.681  1.00 17.98           H  
ATOM    876  HA  ILE B 166      54.342  19.070 154.146  1.00 17.98           H  
ATOM    877  HB  ILE B 166      55.470  21.314 152.413  1.00 17.98           H  
ATOM    878 1HG1 ILE B 166      52.742  20.977 153.697  1.00 17.98           H  
ATOM    879 2HG1 ILE B 166      54.061  21.969 154.365  1.00 17.98           H  
ATOM    880 1HG2 ILE B 166      53.657  20.743 150.832  1.00 17.98           H  
ATOM    881 2HG2 ILE B 166      53.211  19.354 151.850  1.00 17.98           H  
ATOM    882 3HG2 ILE B 166      54.794  19.390 151.039  1.00 17.98           H  
ATOM    883 1HD1 ILE B 166      52.414  23.346 153.199  1.00 17.98           H  
ATOM    884 2HD1 ILE B 166      52.673  22.410 151.708  1.00 17.98           H  
ATOM    885 3HD1 ILE B 166      53.991  23.402 152.376  1.00 17.98           H  
ATOM    886  N   VAL B 167      55.883  17.405 153.207  1.00 13.42           N  
ATOM    887  CA  VAL B 167      56.711  16.408 152.567  1.00 13.63           C  
ATOM    888  C   VAL B 167      55.991  15.939 151.310  1.00 14.94           C  
ATOM    889  O   VAL B 167      54.826  15.535 151.358  1.00 15.76           O  
ATOM    890  CB  VAL B 167      56.977  15.221 153.498  1.00 13.46           C  
ATOM    891  CG1 VAL B 167      57.737  14.136 152.750  1.00 11.25           C  
ATOM    892  CG2 VAL B 167      57.773  15.694 154.713  1.00 12.79           C  
ATOM    893  HN  VAL B 167      55.054  17.096 153.809  1.00 13.61           H  
ATOM    894  HA  VAL B 167      57.662  16.861 152.286  1.00 13.61           H  
ATOM    895  HB  VAL B 167      56.023  14.816 153.836  1.00 13.61           H  
ATOM    896 1HG1 VAL B 167      57.923  13.295 153.418  1.00 13.61           H  
ATOM    897 2HG1 VAL B 167      58.688  14.535 152.397  1.00 13.61           H  
ATOM    898 3HG1 VAL B 167      57.146  13.799 151.898  1.00 13.61           H  
ATOM    899 1HG2 VAL B 167      57.962  14.849 155.375  1.00 13.61           H  
ATOM    900 2HG2 VAL B 167      57.203  16.454 155.248  1.00 13.61           H  
ATOM    901 3HG2 VAL B 167      58.722  16.117 154.384  1.00 13.61           H  
ATOM    902  N   ILE B 168      56.698  16.015 150.187  1.00 13.79           N  
ATOM    903  CA  ILE B 168      56.165  15.636 148.886  1.00 12.71           C  
ATOM    904  C   ILE B 168      56.749  14.334 148.381  1.00 13.67           C  
ATOM    905  O   ILE B 168      57.949  14.096 148.491  1.00 11.91           O  
ATOM    906  CB  ILE B 168      56.472  16.714 147.857  1.00 14.97           C  
ATOM    907  CG1 ILE B 168      55.919  18.059 148.348  1.00 13.19           C  
ATOM    908  CG2 ILE B 168      55.912  16.306 146.503  1.00 13.61           C  
ATOM    909  CD1 ILE B 168      56.377  19.259 147.543  1.00 14.12           C  
ATOM    910  HN  ILE B 168      57.706  16.371 150.242  1.00 13.50           H  
ATOM    911  HA  ILE B 168      55.084  15.527 148.968  1.00 13.50           H  
ATOM    912  HB  ILE B 168      57.555  16.802 147.767  1.00 13.50           H  
ATOM    913 1HG1 ILE B 168      54.831  18.016 148.305  1.00 13.50           H  
ATOM    914 2HG1 ILE B 168      56.237  18.201 149.381  1.00 13.50           H  
ATOM    915 1HG2 ILE B 168      56.134  17.081 145.769  1.00 13.50           H  
ATOM    916 2HG2 ILE B 168      54.832  16.177 146.580  1.00 13.50           H  
ATOM    917 3HG2 ILE B 168      56.368  15.367 146.189  1.00 13.50           H  
ATOM    918 1HD1 ILE B 168      55.939  20.166 147.960  1.00 13.50           H  
ATOM    919 2HD1 ILE B 168      56.058  19.145 146.507  1.00 13.50           H  
ATOM    920 3HD1 ILE B 168      57.464  19.330 147.583  1.00 13.50           H  
ATOM    921  N   GLN B 169      55.903  13.481 147.820  1.00 14.64           N  
ATOM    922  CA  GLN B 169      56.400  12.230 147.291  1.00 17.38           C  
ATOM    923  C   GLN B 169      55.511  11.625 146.226  1.00 16.18           C  
ATOM    924  O   GLN B 169      54.304  11.856 146.204  1.00 14.81           O  
ATOM    925  CB  GLN B 169      56.599  11.209 148.412  1.00 20.52           C  
ATOM    926  CG  GLN B 169      55.328  10.614 148.956  1.00 28.99           C  
ATOM    927  CD  GLN B 169      55.589   9.395 149.828  1.00 34.11           C  
ATOM    928  OE1 GLN B 169      55.972   8.329 149.334  1.00 34.45           O  
ATOM    929  NE2 GLN B 169      55.392   9.550 151.134  1.00 36.00           N  
ATOM    930  HN  GLN B 169      54.861  13.716 147.759  1.00 24.12           H  
ATOM    931  HA  GLN B 169      57.374  12.423 146.841  1.00 24.12           H  
ATOM    932  HB1 GLN B 169      57.215  10.397 148.026  1.00 24.12           H  
ATOM    933  HB2 GLN B 169      57.120  11.703 149.232  1.00 24.12           H  
ATOM    934  HG1 GLN B 169      54.815  11.368 149.553  1.00 24.12           H  
ATOM    935  HG2 GLN B 169      54.694  10.318 148.120  1.00 24.12           H  
ATOM    936 1HE2 GLN B 169      55.067  10.495 151.518  1.00 24.12           H  
ATOM    937 2HE2 GLN B 169      55.558   8.730 151.801  1.00 24.12           H  
ATOM    938  N   PHE B 170      56.141  10.859 145.339  1.00 14.40           N  
ATOM    939  CA  PHE B 170      55.463  10.147 144.274  1.00 13.46           C  
ATOM    940  C   PHE B 170      55.414   8.685 144.681  1.00 14.78           C  
ATOM    941  O   PHE B 170      56.389   8.160 145.202  1.00 16.19           O  
ATOM    942  CB  PHE B 170      56.237  10.257 142.959  1.00  9.79           C  
ATOM    943  CG  PHE B 170      56.265  11.642 142.386  1.00 11.55           C  
ATOM    944  CD1 PHE B 170      57.172  12.581 142.852  1.00 12.24           C  
ATOM    945  CD2 PHE B 170      55.371  12.012 141.388  1.00 12.04           C  
ATOM    946  CE1 PHE B 170      57.191  13.874 142.334  1.00 12.05           C  
ATOM    947  CE2 PHE B 170      55.379  13.306 140.865  1.00 11.98           C  
ATOM    948  CZ  PHE B 170      56.288  14.237 141.338  1.00 13.47           C  
ATOM    949  HN  PHE B 170      57.204  10.764 145.416  1.00 12.90           H  
ATOM    950  HA  PHE B 170      54.452  10.535 144.148  1.00 12.90           H  
ATOM    951  HB1 PHE B 170      57.264   9.939 143.137  1.00 12.90           H  
ATOM    952  HB2 PHE B 170      55.772   9.593 142.230  1.00 12.90           H  
ATOM    953  HD1 PHE B 170      57.879  12.304 143.634  1.00 12.90           H  
ATOM    954  HD2 PHE B 170      54.655  11.283 141.009  1.00 12.90           H  
ATOM    955  HE1 PHE B 170      57.912  14.601 142.708  1.00 12.90           H  
ATOM    956  HE2 PHE B 170      54.670  13.583 140.085  1.00 12.90           H  
ATOM    957  HZ  PHE B 170      56.297  15.249 140.933  1.00 12.90           H  
ATOM    958  N   GLY B 171      54.283   8.028 144.446  1.00 16.63           N  
ATOM    959  CA  GLY B 171      54.170   6.626 144.795  1.00 18.19           C  
ATOM    960  C   GLY B 171      53.143   5.900 143.951  1.00 20.06           C  
ATOM    961  O   GLY B 171      52.352   6.535 143.260  1.00 21.45           O  
ATOM    962  HN  GLY B 171      53.454   8.535 143.998  1.00 19.08           H  
ATOM    963  HA1 GLY B 171      55.140   6.151 144.651  1.00 19.08           H  
ATOM    964  HA2 GLY B 171      53.879   6.549 145.843  1.00 19.08           H  
ATOM    965  N   VAL B 172      53.168   4.572 143.988  1.00 21.07           N  
ATOM    966  CA  VAL B 172      52.206   3.764 143.247  1.00 22.74           C  
ATOM    967  C   VAL B 172      51.547   2.773 144.203  1.00 24.58           C  
ATOM    968  O   VAL B 172      52.210   2.174 145.055  1.00 24.53           O  
ATOM    969  CB  VAL B 172      52.875   2.967 142.109  1.00 22.64           C  
ATOM    970  CG1 VAL B 172      53.593   3.913 141.170  1.00 22.95           C  
ATOM    971  CG2 VAL B 172      53.832   1.943 142.686  1.00 23.18           C  
ATOM    972  HN  VAL B 172      53.914   4.082 144.578  1.00 23.10           H  
ATOM    973  HA  VAL B 172      51.441   4.416 142.825  1.00 23.10           H  
ATOM    974  HB  VAL B 172      52.100   2.443 141.549  1.00 23.10           H  
ATOM    975 1HG1 VAL B 172      54.063   3.343 140.369  1.00 23.10           H  
ATOM    976 2HG1 VAL B 172      54.357   4.462 141.721  1.00 23.10           H  
ATOM    977 3HG1 VAL B 172      52.877   4.616 140.744  1.00 23.10           H  
ATOM    978 1HG2 VAL B 172      54.300   1.385 141.875  1.00 23.10           H  
ATOM    979 2HG2 VAL B 172      53.284   1.256 143.331  1.00 23.10           H  
ATOM    980 3HG2 VAL B 172      54.601   2.451 143.268  1.00 23.10           H  
ATOM    981  N   ALA B 173      50.238   2.607 144.061  1.00 25.72           N  
ATOM    982  CA  ALA B 173      49.498   1.690 144.912  1.00 25.50           C  
ATOM    983  C   ALA B 173      49.826   1.959 146.379  1.00 25.00           C  
ATOM    984  O   ALA B 173      49.761   3.106 146.836  1.00 23.10           O  
ATOM    985  CB  ALA B 173      49.845   0.256 144.543  1.00 24.40           C  
ATOM    986  HN  ALA B 173      49.718   3.158 143.306  1.00 24.74           H  
ATOM    987  HA  ALA B 173      48.431   1.846 144.755  1.00 24.74           H  
ATOM    988  HB1 ALA B 173      49.289  -0.429 145.183  1.00 24.74           H  
ATOM    989  HB2 ALA B 173      50.914   0.093 144.680  1.00 24.74           H  
ATOM    990  HB3 ALA B 173      49.581   0.074 143.501  1.00 24.74           H  
ATOM    991  N   GLU B 174      50.179   0.902 147.105  1.00 26.18           N  
ATOM    992  CA  GLU B 174      50.521   1.002 148.523  1.00 30.44           C  
ATOM    993  C   GLU B 174      51.810   1.802 148.647  1.00 28.21           C  
ATOM    994  O   GLU B 174      52.839   1.399 148.108  1.00 26.23           O  
ATOM    995  CB  GLU B 174      50.756  -0.391 149.113  1.00 37.69           C  
ATOM    996  CG  GLU B 174      49.929  -1.502 148.484  1.00 50.32           C  
ATOM    997  CD  GLU B 174      48.452  -1.388 148.800  1.00 56.96           C  
ATOM    998  OE1 GLU B 174      47.671  -2.226 148.296  1.00 59.68           O  
ATOM    999  OE2 GLU B 174      48.074  -0.464 149.555  1.00 61.18           O  
ATOM   1000  HN  GLU B 174      50.214  -0.058 146.633  1.00 41.88           H  
ATOM   1001  HA  GLU B 174      49.719   1.504 149.064  1.00 41.88           H  
ATOM   1002  HB1 GLU B 174      51.810  -0.639 148.985  1.00 41.88           H  
ATOM   1003  HB2 GLU B 174      50.518  -0.353 150.176  1.00 41.88           H  
ATOM   1004  HG1 GLU B 174      50.057  -1.461 147.402  1.00 41.88           H  
ATOM   1005  HG2 GLU B 174      50.292  -2.460 148.858  1.00 41.88           H  
ATOM   1006  N   HIS B 175      51.776   2.922 149.360  1.00 26.31           N  
ATOM   1007  CA  HIS B 175      52.989   3.723 149.488  1.00 26.29           C  
ATOM   1008  C   HIS B 175      53.334   4.246 150.890  1.00 27.55           C  
ATOM   1009  O   HIS B 175      54.057   5.231 151.019  1.00 26.45           O  
ATOM   1010  CB  HIS B 175      52.935   4.898 148.500  1.00 21.05           C  
ATOM   1011  CG  HIS B 175      51.733   5.777 148.671  1.00 19.27           C  
ATOM   1012  ND1 HIS B 175      50.526   5.519 148.056  1.00 15.56           N  
ATOM   1013  CD2 HIS B 175      51.536   6.874 149.438  1.00 17.23           C  
ATOM   1014  CE1 HIS B 175      49.638   6.416 148.441  1.00 14.96           C  
ATOM   1015  NE2 HIS B 175      50.225   7.248 149.281  1.00 13.17           N  
ATOM   1016  HN  HIS B 175      50.869   3.233 149.835  1.00 20.78           H  
ATOM   1017  HA  HIS B 175      53.819   3.089 149.176  1.00 20.78           H  
ATOM   1018  HB1 HIS B 175      53.828   5.506 148.641  1.00 20.78           H  
ATOM   1019  HB2 HIS B 175      52.925   4.495 147.487  1.00 20.78           H  
ATOM   1020  HD1 HIS B 175      50.339   4.717 147.373  1.00 20.78           H  
ATOM   1021  HD2 HIS B 175      52.279   7.368 150.064  1.00 20.78           H  
ATOM   1022  HE1 HIS B 175      48.597   6.462 148.120  1.00 20.78           H  
ATOM   1023  N   GLY B 176      52.831   3.601 151.940  1.00 30.22           N  
ATOM   1024  CA  GLY B 176      53.154   4.070 153.280  1.00 32.63           C  
ATOM   1025  C   GLY B 176      51.972   4.307 154.198  1.00 35.23           C  
ATOM   1026  O   GLY B 176      51.827   3.621 155.209  1.00 39.12           O  
ATOM   1027  HN  GLY B 176      52.198   2.750 151.801  1.00 34.30           H  
ATOM   1028  HA1 GLY B 176      53.797   3.326 153.749  1.00 34.30           H  
ATOM   1029  HA2 GLY B 176      53.696   5.011 153.183  1.00 34.30           H  
ATOM   1030  N   ASP B 177      51.138   5.289 153.875  1.00 33.34           N  
ATOM   1031  CA  ASP B 177      49.968   5.563 154.692  1.00 33.01           C  
ATOM   1032  C   ASP B 177      48.969   4.438 154.475  1.00 33.84           C  
ATOM   1033  O   ASP B 177      49.323   3.368 153.982  1.00 35.39           O  
ATOM   1034  CB  ASP B 177      49.343   6.899 154.299  1.00 34.56           C  
ATOM   1035  CG  ASP B 177      49.366   7.138 152.797  1.00 33.72           C  
ATOM   1036  OD1 ASP B 177      49.119   6.191 152.023  1.00 30.99           O  
ATOM   1037  OD2 ASP B 177      49.623   8.286 152.395  1.00 32.06           O  
ATOM   1038  HN  ASP B 177      51.329   5.883 153.006  1.00 33.36           H  
ATOM   1039  HA  ASP B 177      50.258   5.593 155.742  1.00 33.36           H  
ATOM   1040  HB1 ASP B 177      48.307   6.913 154.638  1.00 33.36           H  
ATOM   1041  HB2 ASP B 177      49.897   7.700 154.788  1.00 33.36           H  
ATOM   1042  N   GLY B 178      47.719   4.666 154.837  1.00 34.25           N  
ATOM   1043  CA  GLY B 178      46.732   3.620 154.641  1.00 36.75           C  
ATOM   1044  C   GLY B 178      45.836   3.952 153.474  1.00 35.04           C  
ATOM   1045  O   GLY B 178      44.705   3.478 153.390  1.00 37.61           O  
ATOM   1046  HN  GLY B 178      47.439   5.605 155.267  1.00 35.91           H  
ATOM   1047  HA1 GLY B 178      47.243   2.677 154.444  1.00 35.91           H  
ATOM   1048  HA2 GLY B 178      46.127   3.525 155.542  1.00 35.91           H  
ATOM   1049  N   TYR B 179      46.359   4.768 152.566  1.00 33.73           N  
ATOM   1050  CA  TYR B 179      45.597   5.200 151.409  1.00 32.53           C  
ATOM   1051  C   TYR B 179      46.309   4.931 150.089  1.00 30.01           C  
ATOM   1052  O   TYR B 179      46.907   5.825 149.503  1.00 29.44           O  
ATOM   1053  CB  TYR B 179      45.285   6.690 151.545  1.00 35.60           C  
ATOM   1054  CG  TYR B 179      44.636   7.044 152.867  1.00 40.89           C  
ATOM   1055  CD1 TYR B 179      45.334   6.907 154.070  1.00 43.33           C  
ATOM   1056  CD2 TYR B 179      43.318   7.492 152.922  1.00 42.09           C  
ATOM   1057  CE1 TYR B 179      44.736   7.204 155.290  1.00 43.67           C  
ATOM   1058  CE2 TYR B 179      42.711   7.794 154.140  1.00 42.63           C  
ATOM   1059  CZ  TYR B 179      43.426   7.647 155.317  1.00 43.63           C  
ATOM   1060  OH  TYR B 179      42.835   7.947 156.519  1.00 45.29           O  
ATOM   1061  HN  TYR B 179      47.364   5.114 152.690  1.00 38.57           H  
ATOM   1062  HA  TYR B 179      44.653   4.655 151.402  1.00 38.57           H  
ATOM   1063  HB1 TYR B 179      46.217   7.249 151.456  1.00 38.57           H  
ATOM   1064  HB2 TYR B 179      44.610   6.978 150.739  1.00 38.57           H  
ATOM   1065  HD1 TYR B 179      46.367   6.561 154.052  1.00 38.57           H  
ATOM   1066  HD2 TYR B 179      42.752   7.608 151.998  1.00 38.57           H  
ATOM   1067  HE1 TYR B 179      45.296   7.088 156.218  1.00 38.57           H  
ATOM   1068  HE2 TYR B 179      41.679   8.144 154.166  1.00 38.57           H  
ATOM   1069  HH  TYR B 179      42.830   7.093 157.130  1.00 38.57           H  
ATOM   1070  N   PRO B 180      46.255   3.686 149.604  1.00 29.94           N  
ATOM   1071  CA  PRO B 180      46.918   3.366 148.335  1.00 28.82           C  
ATOM   1072  C   PRO B 180      46.253   4.029 147.128  1.00 28.62           C  
ATOM   1073  O   PRO B 180      45.070   4.372 147.167  1.00 30.61           O  
ATOM   1074  CB  PRO B 180      46.838   1.843 148.280  1.00 29.21           C  
ATOM   1075  CG  PRO B 180      45.590   1.533 149.067  1.00 30.96           C  
ATOM   1076  CD  PRO B 180      45.706   2.475 150.238  1.00 28.60           C  
ATOM   1077  HA  PRO B 180      47.963   3.672 148.386  1.00 29.54           H  
ATOM   1078  HB1 PRO B 180      46.748   1.494 147.251  1.00 29.54           H  
ATOM   1079  HB2 PRO B 180      47.714   1.389 148.743  1.00 29.54           H  
ATOM   1080  HG1 PRO B 180      44.693   1.739 148.482  1.00 29.54           H  
ATOM   1081  HG2 PRO B 180      45.579   0.494 149.396  1.00 29.54           H  
ATOM   1082  HD1 PRO B 180      44.732   2.670 150.687  1.00 29.54           H  
ATOM   1083  HD2 PRO B 180      46.384   2.083 150.996  1.00 29.54           H  
ATOM   1084  N   PHE B 181      47.023   4.225 146.062  1.00 26.71           N  
ATOM   1085  CA  PHE B 181      46.475   4.825 144.851  1.00 26.70           C  
ATOM   1086  C   PHE B 181      45.810   3.733 144.017  1.00 26.77           C  
ATOM   1087  O   PHE B 181      46.020   2.546 144.261  1.00 23.82           O  
ATOM   1088  CB  PHE B 181      47.568   5.547 144.055  1.00 22.42           C  
ATOM   1089  CG  PHE B 181      48.019   6.842 144.687  1.00 17.95           C  
ATOM   1090  CD1 PHE B 181      47.108   7.871 144.919  1.00 16.47           C  
ATOM   1091  CD2 PHE B 181      49.349   7.029 145.058  1.00 17.30           C  
ATOM   1092  CE1 PHE B 181      47.511   9.069 145.511  1.00 14.31           C  
ATOM   1093  CE2 PHE B 181      49.765   8.221 145.650  1.00 14.81           C  
ATOM   1094  CZ  PHE B 181      48.842   9.245 145.877  1.00 16.31           C  
ATOM   1095  HN  PHE B 181      48.054   3.940 146.093  1.00 20.32           H  
ATOM   1096  HA  PHE B 181      45.716   5.553 145.137  1.00 20.32           H  
ATOM   1097  HB1 PHE B 181      48.430   4.885 143.974  1.00 20.32           H  
ATOM   1098  HB2 PHE B 181      47.182   5.765 143.059  1.00 20.32           H  
ATOM   1099  HD1 PHE B 181      46.064   7.738 144.634  1.00 20.32           H  
ATOM   1100  HD2 PHE B 181      50.073   6.233 144.883  1.00 20.32           H  
ATOM   1101  HE1 PHE B 181      46.786   9.864 145.686  1.00 20.32           H  
ATOM   1102  HE2 PHE B 181      50.809   8.354 145.935  1.00 20.32           H  
ATOM   1103  HZ  PHE B 181      49.163  10.178 146.339  1.00 20.32           H  
ATOM   1104  N   ASP B 182      45.017   4.142 143.032  1.00 28.61           N  
ATOM   1105  CA  ASP B 182      44.259   3.209 142.203  1.00 29.98           C  
ATOM   1106  C   ASP B 182      44.731   2.976 140.768  1.00 30.43           C  
ATOM   1107  O   ASP B 182      43.924   2.646 139.909  1.00 30.49           O  
ATOM   1108  CB  ASP B 182      42.808   3.674 142.164  1.00 29.97           C  
ATOM   1109  CG  ASP B 182      42.698   5.131 141.810  1.00 30.41           C  
ATOM   1110  OD1 ASP B 182      43.709   5.661 141.331  1.00 35.31           O  
ATOM   1111  OD2 ASP B 182      41.631   5.750 141.995  1.00 33.11           O  
ATOM   1112  HN  ASP B 182      44.931   5.191 142.840  1.00 31.04           H  
ATOM   1113  HA  ASP B 182      44.274   2.243 142.708  1.00 31.04           H  
ATOM   1114  HB1 ASP B 182      42.270   3.088 141.419  1.00 31.04           H  
ATOM   1115  HB2 ASP B 182      42.360   3.515 143.145  1.00 31.04           H  
ATOM   1116  N   GLY B 183      46.020   3.128 140.499  1.00 30.89           N  
ATOM   1117  CA  GLY B 183      46.493   2.905 139.146  1.00 29.05           C  
ATOM   1118  C   GLY B 183      46.142   4.064 138.237  1.00 29.44           C  
ATOM   1119  O   GLY B 183      45.789   5.131 138.723  1.00 25.58           O  
ATOM   1120  HN  GLY B 183      46.704   3.412 141.271  1.00 28.74           H  
ATOM   1121  HA1 GLY B 183      47.576   2.785 139.165  1.00 28.74           H  
ATOM   1122  HA2 GLY B 183      46.033   1.997 138.755  1.00 28.74           H  
ATOM   1123  N   LYS B 184      46.217   3.849 136.925  1.00 29.06           N  
ATOM   1124  CA  LYS B 184      45.936   4.895 135.943  1.00 30.26           C  
ATOM   1125  C   LYS B 184      44.565   5.565 136.087  1.00 28.94           C  
ATOM   1126  O   LYS B 184      43.545   4.901 136.239  1.00 30.47           O  
ATOM   1127  CB  LYS B 184      46.100   4.322 134.535  1.00 33.27           C  
ATOM   1128  CG  LYS B 184      45.992   5.346 133.426  1.00 36.93           C  
ATOM   1129  CD  LYS B 184      46.258   4.704 132.077  1.00 41.28           C  
ATOM   1130  CE  LYS B 184      46.044   5.691 130.936  1.00 44.88           C  
ATOM   1131  NZ  LYS B 184      44.634   6.176 130.859  1.00 43.95           N1+
ATOM   1132  HN  LYS B 184      46.493   2.876 136.577  1.00 35.45           H  
ATOM   1133  HA  LYS B 184      46.692   5.670 136.069  1.00 35.45           H  
ATOM   1134  HB1 LYS B 184      47.082   3.852 134.471  1.00 35.45           H  
ATOM   1135  HB2 LYS B 184      45.326   3.570 134.381  1.00 35.45           H  
ATOM   1136  HG1 LYS B 184      44.988   5.771 133.428  1.00 35.45           H  
ATOM   1137  HG2 LYS B 184      46.723   6.137 133.596  1.00 35.45           H  
ATOM   1138  HD1 LYS B 184      47.289   4.350 132.050  1.00 35.45           H  
ATOM   1139  HD2 LYS B 184      45.580   3.860 131.947  1.00 35.45           H  
ATOM   1140  HE1 LYS B 184      46.701   6.548 131.087  1.00 35.45           H  
ATOM   1141  HE2 LYS B 184      46.297   5.200 129.996  1.00 35.45           H  
ATOM   1142  HZ1 LYS B 184      44.537   6.864 130.045  1.00 35.45           H  
ATOM   1143  HZ2 LYS B 184      44.375   6.668 131.773  1.00 35.45           H  
ATOM   1144  HZ3 LYS B 184      43.978   5.345 130.703  1.00 35.45           H  
ATOM   1145  N   ASP B 185      44.561   6.892 136.034  1.00 29.99           N  
ATOM   1146  CA  ASP B 185      43.347   7.692 136.166  1.00 30.47           C  
ATOM   1147  C   ASP B 185      42.642   7.509 137.506  1.00 31.65           C  
ATOM   1148  O   ASP B 185      43.099   6.765 138.363  1.00 32.44           O  
ATOM   1149  CB  ASP B 185      42.367   7.376 135.035  1.00 35.39           C  
ATOM   1150  CG  ASP B 185      42.877   7.826 133.684  1.00 38.40           C  
ATOM   1151  OD1 ASP B 185      43.081   9.045 133.491  1.00 39.28           O  
ATOM   1152  OD2 ASP B 185      43.078   6.954 132.814  1.00 42.49           O  
ATOM   1153  HN  ASP B 185      45.492   7.399 135.888  1.00 35.01           H  
ATOM   1154  HA  ASP B 185      43.629   8.741 136.079  1.00 35.01           H  
ATOM   1155  HB1 ASP B 185      42.203   6.299 135.006  1.00 35.01           H  
ATOM   1156  HB2 ASP B 185      41.423   7.882 135.239  1.00 35.01           H  
ATOM   1157  N   GLY B 186      41.509   8.181 137.670  1.00 29.41           N  
ATOM   1158  CA  GLY B 186      40.774   8.091 138.912  1.00 27.84           C  
ATOM   1159  C   GLY B 186      41.335   9.123 139.864  1.00 27.88           C  
ATOM   1160  O   GLY B 186      41.355  10.310 139.549  1.00 29.24           O  
ATOM   1161  HN  GLY B 186      41.136   8.794 136.876  1.00 28.59           H  
ATOM   1162  HA1 GLY B 186      39.718   8.290 138.732  1.00 28.59           H  
ATOM   1163  HA2 GLY B 186      40.889   7.094 139.338  1.00 28.59           H  
ATOM   1164  N   LEU B 187      41.792   8.678 141.030  1.00 27.15           N  
ATOM   1165  CA  LEU B 187      42.376   9.585 142.015  1.00 25.82           C  
ATOM   1166  C   LEU B 187      43.771   9.971 141.520  1.00 22.60           C  
ATOM   1167  O   LEU B 187      44.593   9.106 141.265  1.00 17.85           O  
ATOM   1168  CB  LEU B 187      42.493   8.878 143.359  1.00 27.95           C  
ATOM   1169  CG  LEU B 187      42.940   9.772 144.507  1.00 30.41           C  
ATOM   1170  CD1 LEU B 187      41.855  10.797 144.779  1.00 28.19           C  
ATOM   1171  CD2 LEU B 187      43.205   8.927 145.746  1.00 34.06           C  
ATOM   1172  HN  LEU B 187      41.731   7.633 141.252  1.00 26.75           H  
ATOM   1173  HA  LEU B 187      41.756  10.476 142.115  1.00 26.75           H  
ATOM   1174  HB1 LEU B 187      41.517   8.463 143.611  1.00 26.75           H  
ATOM   1175  HB2 LEU B 187      43.217   8.069 143.256  1.00 26.75           H  
ATOM   1176  HG  LEU B 187      43.857  10.288 144.223  1.00 26.75           H  
ATOM   1177 1HD1 LEU B 187      42.163  11.444 145.600  1.00 26.75           H  
ATOM   1178 2HD1 LEU B 187      40.931  10.286 145.048  1.00 26.75           H  
ATOM   1179 3HD1 LEU B 187      41.690  11.399 143.885  1.00 26.75           H  
ATOM   1180 1HD2 LEU B 187      43.525   9.572 146.565  1.00 26.75           H  
ATOM   1181 2HD2 LEU B 187      43.988   8.200 145.530  1.00 26.75           H  
ATOM   1182 3HD2 LEU B 187      42.292   8.404 146.031  1.00 26.75           H  
ATOM   1183  N   LEU B 188      44.047  11.262 141.397  1.00 22.16           N  
ATOM   1184  CA  LEU B 188      45.346  11.700 140.884  1.00 22.33           C  
ATOM   1185  C   LEU B 188      46.400  11.897 141.965  1.00 23.14           C  
ATOM   1186  O   LEU B 188      47.593  11.658 141.749  1.00 22.98           O  
ATOM   1187  CB  LEU B 188      45.177  13.002 140.095  1.00 19.27           C  
ATOM   1188  CG  LEU B 188      44.127  12.970 138.979  1.00 20.81           C  
ATOM   1189  CD1 LEU B 188      44.110  14.305 138.252  1.00 12.81           C  
ATOM   1190  CD2 LEU B 188      44.425  11.823 138.013  1.00 17.71           C  
ATOM   1191  HN  LEU B 188      43.314  11.990 141.675  1.00 20.15           H  
ATOM   1192  HA  LEU B 188      45.710  10.936 140.197  1.00 20.15           H  
ATOM   1193  HB1 LEU B 188      44.895  13.786 140.798  1.00 20.15           H  
ATOM   1194  HB2 LEU B 188      46.138  13.247 139.644  1.00 20.15           H  
ATOM   1195  HG  LEU B 188      43.147  12.804 139.426  1.00 20.15           H  
ATOM   1196 1HD1 LEU B 188      43.362  14.278 137.459  1.00 20.15           H  
ATOM   1197 2HD1 LEU B 188      45.092  14.496 137.818  1.00 20.15           H  
ATOM   1198 3HD1 LEU B 188      43.864  15.100 138.956  1.00 20.15           H  
ATOM   1199 1HD2 LEU B 188      43.674  11.808 137.223  1.00 20.15           H  
ATOM   1200 2HD2 LEU B 188      44.402  10.877 138.554  1.00 20.15           H  
ATOM   1201 3HD2 LEU B 188      45.412  11.965 137.572  1.00 20.15           H  
ATOM   1202  N   ALA B 189      45.948  12.331 143.131  1.00 23.03           N  
ATOM   1203  CA  ALA B 189      46.830  12.585 144.255  1.00 22.63           C  
ATOM   1204  C   ALA B 189      45.974  12.896 145.472  1.00 23.10           C  
ATOM   1205  O   ALA B 189      44.751  12.932 145.378  1.00 25.16           O  
ATOM   1206  CB  ALA B 189      47.717  13.768 143.942  1.00 21.82           C  
ATOM   1207  HN  ALA B 189      44.898  12.500 143.249  1.00 23.15           H  
ATOM   1208  HA  ALA B 189      47.443  11.705 144.450  1.00 23.15           H  
ATOM   1209  HB1 ALA B 189      48.380  13.959 144.786  1.00 23.15           H  
ATOM   1210  HB2 ALA B 189      47.099  14.647 143.759  1.00 23.15           H  
ATOM   1211  HB3 ALA B 189      48.312  13.552 143.055  1.00 23.15           H  
ATOM   1212  N   HIS B 190      46.622  13.104 146.613  1.00 22.01           N  
ATOM   1213  CA  HIS B 190      45.927  13.458 147.840  1.00 21.61           C  
ATOM   1214  C   HIS B 190      46.898  14.097 148.822  1.00 22.17           C  
ATOM   1215  O   HIS B 190      48.086  13.786 148.818  1.00 21.16           O  
ATOM   1216  CB  HIS B 190      45.218  12.237 148.451  1.00 19.44           C  
ATOM   1217  CG  HIS B 190      46.126  11.110 148.838  1.00 21.62           C  
ATOM   1218  ND1 HIS B 190      45.771   9.787 148.673  1.00 20.29           N  
ATOM   1219  CD2 HIS B 190      47.343  11.101 149.434  1.00 23.01           C  
ATOM   1220  CE1 HIS B 190      46.730   9.013 149.151  1.00 20.79           C  
ATOM   1221  NE2 HIS B 190      47.695   9.786 149.619  1.00 19.38           N  
ATOM   1222  HN  HIS B 190      47.688  13.008 146.629  1.00 21.15           H  
ATOM   1223  HA  HIS B 190      45.166  14.198 147.592  1.00 21.15           H  
ATOM   1224  HB1 HIS B 190      44.687  12.566 149.344  1.00 21.15           H  
ATOM   1225  HB2 HIS B 190      44.503  11.860 147.720  1.00 21.15           H  
ATOM   1226  HD1 HIS B 190      44.861   9.441 148.228  1.00 21.15           H  
ATOM   1227  HD2 HIS B 190      47.932  11.974 149.714  1.00 21.15           H  
ATOM   1228  HE1 HIS B 190      46.726   7.923 149.158  1.00 21.15           H  
ATOM   1229  N   ALA B 191      46.386  15.015 149.637  1.00 19.90           N  
ATOM   1230  CA  ALA B 191      47.191  15.727 150.615  1.00 21.04           C  
ATOM   1231  C   ALA B 191      46.511  15.689 151.981  1.00 24.29           C  
ATOM   1232  O   ALA B 191      45.342  15.313 152.091  1.00 23.00           O  
ATOM   1233  CB  ALA B 191      47.386  17.165 150.169  1.00 16.20           C  
ATOM   1234  HN  ALA B 191      45.342  15.238 149.570  1.00 20.89           H  
ATOM   1235  HA  ALA B 191      48.165  15.244 150.691  1.00 20.89           H  
ATOM   1236  HB1 ALA B 191      47.990  17.695 150.905  1.00 20.89           H  
ATOM   1237  HB2 ALA B 191      46.415  17.652 150.077  1.00 20.89           H  
ATOM   1238  HB3 ALA B 191      47.893  17.181 149.204  1.00 20.89           H  
ATOM   1239  N   PHE B 192      47.248  16.076 153.020  1.00 25.22           N  
ATOM   1240  CA  PHE B 192      46.712  16.081 154.373  1.00 23.69           C  
ATOM   1241  C   PHE B 192      46.712  17.491 154.932  1.00 24.15           C  
ATOM   1242  O   PHE B 192      47.600  18.286 154.632  1.00 23.64           O  
ATOM   1243  CB  PHE B 192      47.532  15.162 155.290  1.00 23.93           C  
ATOM   1244  CG  PHE B 192      47.565  13.731 154.839  1.00 26.85           C  
ATOM   1245  CD1 PHE B 192      48.483  13.308 153.881  1.00 29.60           C  
ATOM   1246  CD2 PHE B 192      46.668  12.806 155.358  1.00 27.63           C  
ATOM   1247  CE1 PHE B 192      48.510  11.984 153.447  1.00 27.95           C  
ATOM   1248  CE2 PHE B 192      46.685  11.480 154.930  1.00 29.13           C  
ATOM   1249  CZ  PHE B 192      47.609  11.069 153.972  1.00 29.53           C  
ATOM   1250  HN  PHE B 192      48.258  16.391 152.857  1.00 26.48           H  
ATOM   1251  HA  PHE B 192      45.685  15.718 154.343  1.00 26.48           H  
ATOM   1252  HB1 PHE B 192      48.556  15.535 155.324  1.00 26.48           H  
ATOM   1253  HB2 PHE B 192      47.098  15.198 156.289  1.00 26.48           H  
ATOM   1254  HD1 PHE B 192      49.192  14.024 153.464  1.00 26.48           H  
ATOM   1255  HD2 PHE B 192      45.943  13.121 156.108  1.00 26.48           H  
ATOM   1256  HE1 PHE B 192      49.236  11.669 152.698  1.00 26.48           H  
ATOM   1257  HE2 PHE B 192      45.975  10.764 155.345  1.00 26.48           H  
ATOM   1258  HZ  PHE B 192      47.624  10.032 153.636  1.00 26.48           H  
ATOM   1259  N   PRO B 193      45.703  17.818 155.761  1.00 25.45           N  
ATOM   1260  CA  PRO B 193      45.535  19.135 156.399  1.00 23.84           C  
ATOM   1261  C   PRO B 193      46.693  19.452 157.355  1.00 24.12           C  
ATOM   1262  O   PRO B 193      47.364  18.544 157.851  1.00 24.59           O  
ATOM   1263  CB  PRO B 193      44.211  18.998 157.151  1.00 23.85           C  
ATOM   1264  CG  PRO B 193      43.517  17.859 156.470  1.00 27.72           C  
ATOM   1265  CD  PRO B 193      44.626  16.901 156.165  1.00 24.82           C  
ATOM   1266  HA  PRO B 193      45.455  19.912 155.638  1.00 24.91           H  
ATOM   1267  HB1 PRO B 193      44.386  18.771 158.203  1.00 24.91           H  
ATOM   1268  HB2 PRO B 193      43.624  19.913 157.069  1.00 24.91           H  
ATOM   1269  HG1 PRO B 193      42.779  17.403 157.130  1.00 24.91           H  
ATOM   1270  HG2 PRO B 193      43.029  18.193 155.554  1.00 24.91           H  
ATOM   1271  HD1 PRO B 193      44.905  16.322 157.045  1.00 24.91           H  
ATOM   1272  HD2 PRO B 193      44.355  16.224 155.355  1.00 24.91           H  
ATOM   1273  N   PRO B 194      46.929  20.745 157.633  1.00 23.67           N  
ATOM   1274  CA  PRO B 194      48.005  21.193 158.527  1.00 24.52           C  
ATOM   1275  C   PRO B 194      48.077  20.402 159.834  1.00 26.78           C  
ATOM   1276  O   PRO B 194      47.054  19.982 160.374  1.00 27.80           O  
ATOM   1277  CB  PRO B 194      47.668  22.660 158.756  1.00 23.21           C  
ATOM   1278  CG  PRO B 194      47.036  23.056 157.463  1.00 23.95           C  
ATOM   1279  CD  PRO B 194      46.130  21.889 157.160  1.00 22.01           C  
ATOM   1280  HA  PRO B 194      48.960  21.119 158.007  1.00 24.56           H  
ATOM   1281  HB1 PRO B 194      46.972  22.778 159.586  1.00 24.56           H  
ATOM   1282  HB2 PRO B 194      48.568  23.244 158.949  1.00 24.56           H  
ATOM   1283  HG1 PRO B 194      46.465  23.978 157.572  1.00 24.56           H  
ATOM   1284  HG2 PRO B 194      47.786  23.183 156.683  1.00 24.56           H  
ATOM   1285  HD1 PRO B 194      45.190  21.967 157.705  1.00 24.56           H  
ATOM   1286  HD2 PRO B 194      45.926  21.814 156.092  1.00 24.56           H  
ATOM   1287  N   GLY B 195      49.294  20.207 160.334  1.00 26.68           N  
ATOM   1288  CA  GLY B 195      49.490  19.459 161.563  1.00 25.28           C  
ATOM   1289  C   GLY B 195      50.851  18.786 161.573  1.00 26.25           C  
ATOM   1290  O   GLY B 195      51.653  19.026 160.671  1.00 27.65           O  
ATOM   1291  HN  GLY B 195      50.143  20.608 159.822  1.00 26.47           H  
ATOM   1292  HA1 GLY B 195      49.422  20.141 162.411  1.00 26.47           H  
ATOM   1293  HA2 GLY B 195      48.714  18.698 161.645  1.00 26.47           H  
ATOM   1294  N   PRO B 196      51.145  17.935 162.574  1.00 26.70           N  
ATOM   1295  CA  PRO B 196      52.428  17.233 162.685  1.00 26.43           C  
ATOM   1296  C   PRO B 196      52.463  15.901 161.947  1.00 25.56           C  
ATOM   1297  O   PRO B 196      51.423  15.356 161.592  1.00 28.95           O  
ATOM   1298  CB  PRO B 196      52.572  17.049 164.189  1.00 26.13           C  
ATOM   1299  CG  PRO B 196      51.173  16.742 164.588  1.00 24.53           C  
ATOM   1300  CD  PRO B 196      50.356  17.760 163.808  1.00 23.89           C  
ATOM   1301  HA  PRO B 196      53.228  17.875 162.317  1.00 26.03           H  
ATOM   1302  HB1 PRO B 196      53.243  16.224 164.426  1.00 26.03           H  
ATOM   1303  HB2 PRO B 196      52.931  17.960 164.668  1.00 26.03           H  
ATOM   1304  HG1 PRO B 196      50.901  15.725 164.306  1.00 26.03           H  
ATOM   1305  HG2 PRO B 196      51.036  16.871 165.662  1.00 26.03           H  
ATOM   1306  HD1 PRO B 196      49.360  17.377 163.586  1.00 26.03           H  
ATOM   1307  HD2 PRO B 196      50.271  18.698 164.356  1.00 26.03           H  
ATOM   1308  N   GLY B 197      53.665  15.379 161.721  1.00 24.12           N  
ATOM   1309  CA  GLY B 197      53.803  14.100 161.046  1.00 22.38           C  
ATOM   1310  C   GLY B 197      53.338  14.098 159.605  1.00 23.14           C  
ATOM   1311  O   GLY B 197      53.602  15.036 158.868  1.00 21.24           O  
ATOM   1312  HN  GLY B 197      54.540  15.907 162.040  1.00 22.72           H  
ATOM   1313  HA1 GLY B 197      54.855  13.817 161.065  1.00 22.72           H  
ATOM   1314  HA2 GLY B 197      53.218  13.361 161.594  1.00 22.72           H  
ATOM   1315  N   ILE B 198      52.633  13.048 159.202  1.00 24.37           N  
ATOM   1316  CA  ILE B 198      52.147  12.941 157.832  1.00 26.26           C  
ATOM   1317  C   ILE B 198      51.194  14.085 157.479  1.00 26.36           C  
ATOM   1318  O   ILE B 198      50.921  14.343 156.309  1.00 27.06           O  
ATOM   1319  CB  ILE B 198      51.440  11.590 157.613  1.00 27.60           C  
ATOM   1320  CG1 ILE B 198      51.200  11.365 156.119  1.00 29.76           C  
ATOM   1321  CG2 ILE B 198      50.131  11.561 158.386  1.00 27.08           C  
ATOM   1322  CD1 ILE B 198      50.620  10.012 155.789  1.00 31.30           C  
ATOM   1323  HN  ILE B 198      52.417  12.264 159.897  1.00 27.47           H  
ATOM   1324  HA  ILE B 198      53.004  12.991 157.161  1.00 27.47           H  
ATOM   1325  HB  ILE B 198      52.084  10.794 157.987  1.00 27.47           H  
ATOM   1326 1HG1 ILE B 198      50.510  12.130 155.764  1.00 27.47           H  
ATOM   1327 2HG1 ILE B 198      52.153  11.465 155.600  1.00 27.47           H  
ATOM   1328 1HG2 ILE B 198      49.636  10.603 158.227  1.00 27.47           H  
ATOM   1329 2HG2 ILE B 198      49.484  12.366 158.037  1.00 27.47           H  
ATOM   1330 3HG2 ILE B 198      50.333  11.693 159.449  1.00 27.47           H  
ATOM   1331 1HD1 ILE B 198      50.479   9.930 154.711  1.00 27.47           H  
ATOM   1332 2HD1 ILE B 198      49.659   9.896 156.290  1.00 27.47           H  
ATOM   1333 3HD1 ILE B 198      51.302   9.232 156.127  1.00 27.47           H  
ATOM   1334  N   GLN B 199      50.704  14.781 158.498  1.00 26.62           N  
ATOM   1335  CA  GLN B 199      49.790  15.901 158.298  1.00 26.46           C  
ATOM   1336  C   GLN B 199      50.459  16.998 157.482  1.00 23.79           C  
ATOM   1337  O   GLN B 199      51.576  17.367 157.768  1.00 25.59           O  
ATOM   1338  CB  GLN B 199      49.359  16.457 159.654  1.00 29.46           C  
ATOM   1339  CG  GLN B 199      47.864  16.383 159.914  1.00 38.14           C  
ATOM   1340  CD  GLN B 199      47.323  14.967 159.860  1.00 41.94           C  
ATOM   1341  OE1 GLN B 199      46.116  14.751 159.940  1.00 44.27           O  
ATOM   1342  NE2 GLN B 199      48.215  13.993 159.727  1.00 46.11           N  
ATOM   1343  HN  GLN B 199      50.987  14.513 159.494  1.00 33.60           H  
ATOM   1344  HA  GLN B 199      48.908  15.548 157.763  1.00 33.60           H  
ATOM   1345  HB1 GLN B 199      49.869  15.890 160.433  1.00 33.60           H  
ATOM   1346  HB2 GLN B 199      49.663  17.502 159.706  1.00 33.60           H  
ATOM   1347  HG1 GLN B 199      47.663  16.794 160.903  1.00 33.60           H  
ATOM   1348  HG2 GLN B 199      47.350  16.980 159.160  1.00 33.60           H  
ATOM   1349 1HE2 GLN B 199      49.257  14.227 159.664  1.00 33.60           H  
ATOM   1350 2HE2 GLN B 199      47.892  12.974 159.683  1.00 33.60           H  
ATOM   1351  N   GLY B 200      49.774  17.524 156.472  1.00 23.38           N  
ATOM   1352  CA  GLY B 200      50.364  18.568 155.650  1.00 18.35           C  
ATOM   1353  C   GLY B 200      51.149  18.047 154.450  1.00 20.05           C  
ATOM   1354  O   GLY B 200      51.606  18.835 153.619  1.00 21.28           O  
ATOM   1355  HN  GLY B 200      48.784  17.178 156.263  1.00 20.76           H  
ATOM   1356  HA1 GLY B 200      49.562  19.208 155.282  1.00 20.76           H  
ATOM   1357  HA2 GLY B 200      51.040  19.153 156.273  1.00 20.76           H  
ATOM   1358  N   ASP B 201      51.308  16.727 154.354  1.00 18.69           N  
ATOM   1359  CA  ASP B 201      52.049  16.115 153.253  1.00 18.67           C  
ATOM   1360  C   ASP B 201      51.203  15.996 151.974  1.00 20.96           C  
ATOM   1361  O   ASP B 201      49.971  16.042 152.029  1.00 21.22           O  
ATOM   1362  CB  ASP B 201      52.557  14.730 153.668  1.00 17.24           C  
ATOM   1363  CG  ASP B 201      53.613  14.794 154.764  1.00 19.44           C  
ATOM   1364  OD1 ASP B 201      53.978  15.912 155.160  1.00 14.37           O  
ATOM   1365  OD2 ASP B 201      54.080  13.730 155.220  1.00 16.31           O  
ATOM   1366  HN  ASP B 201      50.880  16.097 155.105  1.00 18.36           H  
ATOM   1367  HA  ASP B 201      52.913  16.743 153.033  1.00 18.36           H  
ATOM   1368  HB1 ASP B 201      51.713  14.144 154.031  1.00 18.36           H  
ATOM   1369  HB2 ASP B 201      52.990  14.242 152.795  1.00 18.36           H  
ATOM   1370  N   ALA B 202      51.872  15.836 150.831  1.00 18.26           N  
ATOM   1371  CA  ALA B 202      51.197  15.722 149.536  1.00 17.33           C  
ATOM   1372  C   ALA B 202      51.803  14.586 148.728  1.00 18.72           C  
ATOM   1373  O   ALA B 202      53.004  14.569 148.483  1.00 20.07           O  
ATOM   1374  CB  ALA B 202      51.326  17.027 148.771  1.00 16.82           C  
ATOM   1375  HN  ALA B 202      52.941  15.789 150.861  1.00 18.24           H  
ATOM   1376  HA  ALA B 202      50.141  15.513 149.704  1.00 18.24           H  
ATOM   1377  HB1 ALA B 202      50.822  16.936 147.809  1.00 18.24           H  
ATOM   1378  HB2 ALA B 202      52.380  17.251 148.609  1.00 18.24           H  
ATOM   1379  HB3 ALA B 202      50.868  17.832 149.346  1.00 18.24           H  
ATOM   1380  N   HIS B 203      50.968  13.639 148.314  1.00 17.89           N  
ATOM   1381  CA  HIS B 203      51.424  12.481 147.555  1.00 15.98           C  
ATOM   1382  C   HIS B 203      50.786  12.427 146.168  1.00 18.64           C  
ATOM   1383  O   HIS B 203      49.591  12.668 146.016  1.00 18.44           O  
ATOM   1384  CB  HIS B 203      51.092  11.215 148.334  1.00 17.39           C  
ATOM   1385  CG  HIS B 203      51.623  11.212 149.736  1.00 20.36           C  
ATOM   1386  ND1 HIS B 203      51.160  10.349 150.704  1.00 18.51           N  
ATOM   1387  CD2 HIS B 203      52.599  11.944 150.325  1.00 17.40           C  
ATOM   1388  CE1 HIS B 203      51.827  10.546 151.826  1.00 17.19           C  
ATOM   1389  NE2 HIS B 203      52.706  11.508 151.623  1.00 17.14           N  
ATOM   1390  HN  HIS B 203      49.927  13.729 148.545  1.00 17.89           H  
ATOM   1391  HA  HIS B 203      52.506  12.545 147.439  1.00 17.89           H  
ATOM   1392  HB1 HIS B 203      50.008  11.112 148.377  1.00 17.89           H  
ATOM   1393  HB2 HIS B 203      51.518  10.363 147.803  1.00 17.89           H  
ATOM   1394  HD1 HIS B 203      50.380   9.630 150.568  1.00 17.89           H  
ATOM   1395  HD2 HIS B 203      53.189  12.732 149.856  1.00 17.89           H  
ATOM   1396  HE1 HIS B 203      51.677  10.006 152.761  1.00 17.89           H  
ATOM   1397  N   PHE B 204      51.594  12.105 145.160  1.00 19.00           N  
ATOM   1398  CA  PHE B 204      51.128  12.046 143.776  1.00 15.37           C  
ATOM   1399  C   PHE B 204      51.227  10.650 143.185  1.00 15.36           C  
ATOM   1400  O   PHE B 204      52.257   9.993 143.293  1.00 15.05           O  
ATOM   1401  CB  PHE B 204      51.929  13.027 142.912  1.00 16.11           C  
ATOM   1402  CG  PHE B 204      51.907  14.444 143.421  1.00 14.27           C  
ATOM   1403  CD1 PHE B 204      52.747  14.840 144.459  1.00 15.41           C  
ATOM   1404  CD2 PHE B 204      51.017  15.374 142.887  1.00 13.45           C  
ATOM   1405  CE1 PHE B 204      52.704  16.143 144.961  1.00 15.16           C  
ATOM   1406  CE2 PHE B 204      50.962  16.685 143.380  1.00 14.52           C  
ATOM   1407  CZ  PHE B 204      51.806  17.071 144.418  1.00 14.98           C  
ATOM   1408  HN  PHE B 204      52.619  11.882 145.370  1.00 15.33           H  
ATOM   1409  HA  PHE B 204      50.082  12.351 143.756  1.00 15.33           H  
ATOM   1410  HB1 PHE B 204      52.965  12.690 142.880  1.00 15.33           H  
ATOM   1411  HB2 PHE B 204      51.512  13.017 141.905  1.00 15.33           H  
ATOM   1412  HD1 PHE B 204      53.448  14.123 144.886  1.00 15.33           H  
ATOM   1413  HD2 PHE B 204      50.354  15.078 142.074  1.00 15.33           H  
ATOM   1414  HE1 PHE B 204      53.368  16.437 145.774  1.00 15.33           H  
ATOM   1415  HE2 PHE B 204      50.260  17.401 142.952  1.00 15.33           H  
ATOM   1416  HZ  PHE B 204      51.768  18.089 144.806  1.00 15.33           H  
ATOM   1417  N   ASP B 205      50.144  10.204 142.555  1.00 16.99           N  
ATOM   1418  CA  ASP B 205      50.094   8.877 141.941  1.00 18.47           C  
ATOM   1419  C   ASP B 205      50.944   8.843 140.673  1.00 17.99           C  
ATOM   1420  O   ASP B 205      50.604   9.460 139.670  1.00 16.40           O  
ATOM   1421  CB  ASP B 205      48.660   8.502 141.583  1.00 16.97           C  
ATOM   1422  CG  ASP B 205      48.546   7.080 141.116  1.00 17.69           C  
ATOM   1423  OD1 ASP B 205      49.567   6.496 140.725  1.00 24.22           O  
ATOM   1424  OD2 ASP B 205      47.442   6.530 141.132  1.00 22.67           O  
ATOM   1425  HN  ASP B 205      49.282  10.835 142.495  1.00 18.92           H  
ATOM   1426  HA  ASP B 205      50.485   8.145 142.648  1.00 18.92           H  
ATOM   1427  HB1 ASP B 205      48.032   8.633 142.464  1.00 18.92           H  
ATOM   1428  HB2 ASP B 205      48.313   9.162 140.788  1.00 18.92           H  
ATOM   1429  N   ASP B 206      52.039   8.101 140.722  1.00 18.18           N  
ATOM   1430  CA  ASP B 206      52.943   8.020 139.593  1.00 19.10           C  
ATOM   1431  C   ASP B 206      52.522   6.977 138.560  1.00 22.02           C  
ATOM   1432  O   ASP B 206      53.328   6.553 137.739  1.00 22.79           O  
ATOM   1433  CB  ASP B 206      54.360   7.745 140.098  1.00 18.63           C  
ATOM   1434  CG  ASP B 206      55.424   8.234 139.147  1.00 21.55           C  
ATOM   1435  OD1 ASP B 206      55.153   9.165 138.359  1.00 22.68           O  
ATOM   1436  OD2 ASP B 206      56.546   7.700 139.204  1.00 24.38           O  
ATOM   1437  HN  ASP B 206      52.261   7.551 141.612  1.00 21.17           H  
ATOM   1438  HA  ASP B 206      52.948   8.992 139.101  1.00 21.17           H  
ATOM   1439  HB1 ASP B 206      54.492   8.247 141.056  1.00 21.17           H  
ATOM   1440  HB2 ASP B 206      54.480   6.670 140.231  1.00 21.17           H  
ATOM   1441  N   ASP B 207      51.274   6.529 138.627  1.00 21.73           N  
ATOM   1442  CA  ASP B 207      50.772   5.589 137.631  1.00 20.62           C  
ATOM   1443  C   ASP B 207      50.123   6.478 136.570  1.00 20.79           C  
ATOM   1444  O   ASP B 207      49.739   6.016 135.504  1.00 23.31           O  
ATOM   1445  CB  ASP B 207      49.729   4.635 138.212  1.00 19.80           C  
ATOM   1446  CG  ASP B 207      50.304   3.270 138.551  1.00 22.45           C  
ATOM   1447  OD1 ASP B 207      51.334   2.884 137.963  1.00 20.45           O  
ATOM   1448  OD2 ASP B 207      49.709   2.571 139.399  1.00 23.05           O  
ATOM   1449  HN  ASP B 207      50.632   6.860 139.417  1.00 21.52           H  
ATOM   1450  HA  ASP B 207      51.597   5.025 137.196  1.00 21.52           H  
ATOM   1451  HB1 ASP B 207      49.321   5.077 139.121  1.00 21.52           H  
ATOM   1452  HB2 ASP B 207      48.931   4.505 137.481  1.00 21.52           H  
ATOM   1453  N   GLU B 208      50.008   7.763 136.890  1.00 18.69           N  
ATOM   1454  CA  GLU B 208      49.441   8.755 135.987  1.00 20.13           C  
ATOM   1455  C   GLU B 208      50.560   9.285 135.099  1.00 21.01           C  
ATOM   1456  O   GLU B 208      51.725   9.238 135.477  1.00 19.13           O  
ATOM   1457  CB  GLU B 208      48.874   9.931 136.778  1.00 20.83           C  
ATOM   1458  CG  GLU B 208      47.935   9.526 137.894  1.00 29.96           C  
ATOM   1459  CD  GLU B 208      46.627   8.986 137.377  1.00 33.57           C  
ATOM   1460  OE1 GLU B 208      46.617   8.360 136.293  1.00 36.59           O  
ATOM   1461  OE2 GLU B 208      45.607   9.185 138.060  1.00 40.04           O  
ATOM   1462  HN  GLU B 208      50.347   8.083 137.853  1.00 26.66           H  
ATOM   1463  HA  GLU B 208      48.660   8.303 135.376  1.00 26.66           H  
ATOM   1464  HB1 GLU B 208      49.706  10.484 137.214  1.00 26.66           H  
ATOM   1465  HB2 GLU B 208      48.329  10.577 136.089  1.00 26.66           H  
ATOM   1466  HG1 GLU B 208      48.418   8.756 138.496  1.00 26.66           H  
ATOM   1467  HG2 GLU B 208      47.732  10.399 138.515  1.00 26.66           H  
ATOM   1468  N   LEU B 209      50.207   9.795 133.924  1.00 18.61           N  
ATOM   1469  CA  LEU B 209      51.204  10.366 133.026  1.00 17.96           C  
ATOM   1470  C   LEU B 209      51.312  11.837 133.399  1.00 18.42           C  
ATOM   1471  O   LEU B 209      50.379  12.603 133.160  1.00 18.49           O  
ATOM   1472  CB  LEU B 209      50.758  10.242 131.568  1.00 18.74           C  
ATOM   1473  CG  LEU B 209      51.617  10.985 130.532  1.00 19.98           C  
ATOM   1474  CD1 LEU B 209      53.062  10.519 130.627  1.00 18.61           C  
ATOM   1475  CD2 LEU B 209      51.064  10.740 129.131  1.00 17.02           C  
ATOM   1476  HN  LEU B 209      49.177   9.787 133.633  1.00 18.48           H  
ATOM   1477  HA  LEU B 209      52.165   9.871 133.168  1.00 18.48           H  
ATOM   1478  HB1 LEU B 209      50.763   9.184 131.307  1.00 18.48           H  
ATOM   1479  HB2 LEU B 209      49.742  10.629 131.497  1.00 18.48           H  
ATOM   1480  HG  LEU B 209      51.577  12.054 130.744  1.00 18.48           H  
ATOM   1481 1HD1 LEU B 209      53.665  11.050 129.890  1.00 18.48           H  
ATOM   1482 2HD1 LEU B 209      53.112   9.448 130.433  1.00 18.48           H  
ATOM   1483 3HD1 LEU B 209      53.446  10.725 131.626  1.00 18.48           H  
ATOM   1484 1HD2 LEU B 209      51.676  11.269 128.401  1.00 18.48           H  
ATOM   1485 2HD2 LEU B 209      50.038  11.104 129.076  1.00 18.48           H  
ATOM   1486 3HD2 LEU B 209      51.082   9.672 128.914  1.00 18.48           H  
ATOM   1487  N   TRP B 210      52.434  12.230 133.998  1.00 17.94           N  
ATOM   1488  CA  TRP B 210      52.618  13.622 134.401  1.00 16.68           C  
ATOM   1489  C   TRP B 210      53.267  14.435 133.299  1.00 16.25           C  
ATOM   1490  O   TRP B 210      54.230  14.003 132.665  1.00 14.91           O  
ATOM   1491  CB  TRP B 210      53.454  13.723 135.694  1.00 15.77           C  
ATOM   1492  CG  TRP B 210      52.752  13.143 136.870  1.00 14.61           C  
ATOM   1493  CD1 TRP B 210      53.051  11.979 137.511  1.00 13.93           C  
ATOM   1494  CD2 TRP B 210      51.546  13.636 137.469  1.00 14.73           C  
ATOM   1495  NE1 TRP B 210      52.101  11.708 138.467  1.00 15.76           N  
ATOM   1496  CE2 TRP B 210      51.165  12.708 138.464  1.00 14.79           C  
ATOM   1497  CE3 TRP B 210      50.744  14.769 137.255  1.00 16.70           C  
ATOM   1498  CZ2 TRP B 210      50.012  12.876 139.248  1.00 13.38           C  
ATOM   1499  CZ3 TRP B 210      49.591  14.935 138.034  1.00 13.30           C  
ATOM   1500  CH2 TRP B 210      49.241  13.990 139.016  1.00 13.83           C  
ATOM   1501  HN  TRP B 210      53.210  11.518 134.186  1.00 15.18           H  
ATOM   1502  HA  TRP B 210      51.635  14.048 134.601  1.00 15.18           H  
ATOM   1503  HB1 TRP B 210      54.392  13.187 135.547  1.00 15.18           H  
ATOM   1504  HB2 TRP B 210      53.663  14.774 135.894  1.00 15.18           H  
ATOM   1505  HD1 TRP B 210      53.918  11.353 137.297  1.00 15.18           H  
ATOM   1506  HE1 TRP B 210      52.094  10.853 139.110  1.00 15.18           H  
ATOM   1507  HE3 TRP B 210      51.013  15.505 136.498  1.00 15.18           H  
ATOM   1508  HZ2 TRP B 210      49.738  12.149 140.013  1.00 15.18           H  
ATOM   1509  HZ3 TRP B 210      48.957  15.808 137.877  1.00 15.18           H  
ATOM   1510  HH2 TRP B 210      48.338  14.145 139.606  1.00 15.18           H  
ATOM   1511  N   SER B 211      52.731  15.630 133.092  1.00 16.82           N  
ATOM   1512  CA  SER B 211      53.218  16.521 132.061  1.00 15.97           C  
ATOM   1513  C   SER B 211      52.924  17.953 132.496  1.00 17.15           C  
ATOM   1514  O   SER B 211      52.677  18.207 133.676  1.00 20.26           O  
ATOM   1515  CB  SER B 211      52.497  16.187 130.747  1.00 16.80           C  
ATOM   1516  OG  SER B 211      53.111  16.799 129.634  1.00 12.64           O  
ATOM   1517  HN  SER B 211      51.913  15.945 133.706  1.00 16.61           H  
ATOM   1518  HA  SER B 211      54.293  16.387 131.936  1.00 16.61           H  
ATOM   1519  HB1 SER B 211      52.509  15.106 130.605  1.00 16.61           H  
ATOM   1520  HB2 SER B 211      51.466  16.534 130.814  1.00 16.61           H  
ATOM   1521  HG  SER B 211      53.100  17.842 129.757  1.00 16.61           H  
ATOM   1522  N   LEU B 212      52.954  18.881 131.543  1.00 15.88           N  
ATOM   1523  CA  LEU B 212      52.680  20.294 131.800  1.00 15.39           C  
ATOM   1524  C   LEU B 212      52.044  20.901 130.558  1.00 16.86           C  
ATOM   1525  O   LEU B 212      52.335  20.471 129.453  1.00 16.65           O  
ATOM   1526  CB  LEU B 212      53.972  21.049 132.105  1.00 12.60           C  
ATOM   1527  CG  LEU B 212      54.744  20.758 133.401  1.00 16.29           C  
ATOM   1528  CD1 LEU B 212      56.029  21.560 133.386  1.00 12.54           C  
ATOM   1529  CD2 LEU B 212      53.904  21.118 134.638  1.00 12.78           C  
ATOM   1530  HN  LEU B 212      53.189  18.580 130.544  1.00 14.87           H  
ATOM   1531  HA  LEU B 212      51.995  20.386 132.643  1.00 14.87           H  
ATOM   1532  HB1 LEU B 212      54.656  20.849 131.280  1.00 14.87           H  
ATOM   1533  HB2 LEU B 212      53.721  22.109 132.120  1.00 14.87           H  
ATOM   1534  HG  LEU B 212      54.989  19.697 133.436  1.00 14.87           H  
ATOM   1535 1HD1 LEU B 212      56.590  21.365 134.300  1.00 14.87           H  
ATOM   1536 2HD1 LEU B 212      55.794  22.623 133.324  1.00 14.87           H  
ATOM   1537 3HD1 LEU B 212      56.629  21.270 132.523  1.00 14.87           H  
ATOM   1538 1HD2 LEU B 212      54.475  20.902 135.541  1.00 14.87           H  
ATOM   1539 2HD2 LEU B 212      52.987  20.529 134.639  1.00 14.87           H  
ATOM   1540 3HD2 LEU B 212      53.654  22.179 134.612  1.00 14.87           H  
ATOM   1541  N   GLY B 213      51.181  21.898 130.739  1.00 20.56           N  
ATOM   1542  CA  GLY B 213      50.545  22.557 129.602  1.00 20.23           C  
ATOM   1543  C   GLY B 213      49.475  21.767 128.864  1.00 21.25           C  
ATOM   1544  O   GLY B 213      48.885  20.835 129.409  1.00 21.72           O  
ATOM   1545  HN  GLY B 213      50.950  22.221 131.732  1.00 20.94           H  
ATOM   1546  HA1 GLY B 213      50.084  23.475 129.968  1.00 20.94           H  
ATOM   1547  HA2 GLY B 213      51.327  22.804 128.884  1.00 20.94           H  
ATOM   1548  N   LYS B 214      49.207  22.158 127.621  1.00 20.99           N  
ATOM   1549  CA  LYS B 214      48.217  21.473 126.795  1.00 21.58           C  
ATOM   1550  C   LYS B 214      48.804  20.142 126.355  1.00 22.13           C  
ATOM   1551  O   LYS B 214      50.029  19.997 126.286  1.00 23.20           O  
ATOM   1552  CB  LYS B 214      47.879  22.314 125.560  1.00 22.10           C  
ATOM   1553  CG  LYS B 214      47.094  23.564 125.878  1.00 24.12           C  
ATOM   1554  CD  LYS B 214      46.828  24.410 124.647  1.00 27.19           C  
ATOM   1555  CE  LYS B 214      48.099  25.058 124.149  1.00 30.98           C  
ATOM   1556  NZ  LYS B 214      47.812  26.127 123.147  1.00 36.83           N1+
ATOM   1557  HN  LYS B 214      49.732  22.998 127.215  1.00 25.46           H  
ATOM   1558  HA  LYS B 214      47.312  21.299 127.378  1.00 25.46           H  
ATOM   1559  HB1 LYS B 214      48.811  22.606 125.076  1.00 25.46           H  
ATOM   1560  HB2 LYS B 214      47.290  21.702 124.877  1.00 25.46           H  
ATOM   1561  HG1 LYS B 214      46.139  23.275 126.317  1.00 25.46           H  
ATOM   1562  HG2 LYS B 214      47.659  24.159 126.596  1.00 25.46           H  
ATOM   1563  HD1 LYS B 214      46.420  23.776 123.860  1.00 25.46           H  
ATOM   1564  HD2 LYS B 214      46.107  25.188 124.898  1.00 25.46           H  
ATOM   1565  HE1 LYS B 214      48.627  25.498 124.995  1.00 25.46           H  
ATOM   1566  HE2 LYS B 214      48.726  24.297 123.685  1.00 25.46           H  
ATOM   1567  HZ1 LYS B 214      48.732  26.563 122.817  1.00 25.46           H  
ATOM   1568  HZ2 LYS B 214      47.201  26.882 123.595  1.00 25.46           H  
ATOM   1569  HZ3 LYS B 214      47.298  25.703 122.310  1.00 25.46           H  
ATOM   1570  N   GLY B 215      47.940  19.180 126.044  1.00 18.79           N  
ATOM   1571  CA  GLY B 215      48.420  17.877 125.623  1.00 17.78           C  
ATOM   1572  C   GLY B 215      47.925  16.758 126.521  1.00 18.87           C  
ATOM   1573  O   GLY B 215      47.238  17.010 127.515  1.00 19.58           O  
ATOM   1574  HN  GLY B 215      46.888  19.367 126.104  1.00 18.76           H  
ATOM   1575  HA1 GLY B 215      48.074  17.689 124.607  1.00 18.76           H  
ATOM   1576  HA2 GLY B 215      49.510  17.883 125.641  1.00 18.76           H  
ATOM   1577  N   GLN B 391      48.268  15.519 126.181  1.00 19.71           N  
ATOM   1578  CA  GLN B 391      47.828  14.384 126.978  1.00 24.27           C  
ATOM   1579  C   GLN B 391      48.582  14.369 128.311  1.00 22.67           C  
ATOM   1580  O   GLN B 391      49.614  15.024 128.456  1.00 19.97           O  
ATOM   1581  CB  GLN B 391      48.024  13.073 126.200  1.00 26.88           C  
ATOM   1582  CG  GLN B 391      49.371  12.436 126.354  1.00 36.19           C  
ATOM   1583  CD  GLN B 391      50.489  13.421 126.157  1.00 42.59           C  
ATOM   1584  OE1 GLN B 391      50.568  14.090 125.131  1.00 51.17           O  
ATOM   1585  NE2 GLN B 391      51.368  13.520 127.144  1.00 50.82           N  
ATOM   1586  HN  GLN B 391      48.873  15.355 125.314  1.00 32.70           H  
ATOM   1587  HA  GLN B 391      46.765  14.503 127.187  1.00 32.70           H  
ATOM   1588  HB1 GLN B 391      47.273  12.361 126.544  1.00 32.70           H  
ATOM   1589  HB2 GLN B 391      47.869  13.283 125.142  1.00 32.70           H  
ATOM   1590  HG1 GLN B 391      49.447  12.014 127.356  1.00 32.70           H  
ATOM   1591  HG2 GLN B 391      49.470  11.640 125.616  1.00 32.70           H  
ATOM   1592 1HE2 GLN B 391      51.258  12.916 128.021  1.00 32.70           H  
ATOM   1593 2HE2 GLN B 391      52.187  14.204 127.064  1.00 32.70           H  
ATOM   1594  N   GLY B 392      48.050  13.635 129.284  1.00 22.31           N  
ATOM   1595  CA  GLY B 392      48.672  13.586 130.592  1.00 20.72           C  
ATOM   1596  C   GLY B 392      48.050  14.651 131.473  1.00 19.93           C  
ATOM   1597  O   GLY B 392      47.238  15.452 131.010  1.00 20.51           O  
ATOM   1598  HN  GLY B 392      47.156  13.076 129.100  1.00 20.87           H  
ATOM   1599  HA1 GLY B 392      48.511  12.604 131.037  1.00 20.87           H  
ATOM   1600  HA2 GLY B 392      49.742  13.771 130.495  1.00 20.87           H  
ATOM   1601  N   TYR B 393      48.433  14.672 132.744  1.00 20.46           N  
ATOM   1602  CA  TYR B 393      47.896  15.643 133.692  1.00 18.29           C  
ATOM   1603  C   TYR B 393      48.964  16.653 134.050  1.00 17.76           C  
ATOM   1604  O   TYR B 393      50.138  16.304 134.130  1.00 22.05           O  
ATOM   1605  CB  TYR B 393      47.421  14.924 134.962  1.00 20.08           C  
ATOM   1606  CG  TYR B 393      46.248  13.989 134.746  1.00 16.50           C  
ATOM   1607  CD1 TYR B 393      44.957  14.490 134.602  1.00 17.97           C  
ATOM   1608  CD2 TYR B 393      46.429  12.610 134.675  1.00 18.06           C  
ATOM   1609  CE1 TYR B 393      43.871  13.647 134.397  1.00 16.85           C  
ATOM   1610  CE2 TYR B 393      45.342  11.747 134.467  1.00 17.10           C  
ATOM   1611  CZ  TYR B 393      44.064  12.281 134.329  1.00 18.56           C  
ATOM   1612  OH  TYR B 393      42.974  11.463 134.100  1.00 18.94           O  
ATOM   1613  HN  TYR B 393      49.155  13.958 133.082  1.00 18.55           H  
ATOM   1614  HA  TYR B 393      47.052  16.160 133.236  1.00 18.55           H  
ATOM   1615  HB1 TYR B 393      48.254  14.342 135.356  1.00 18.55           H  
ATOM   1616  HB2 TYR B 393      47.127  15.678 135.692  1.00 18.55           H  
ATOM   1617  HD1 TYR B 393      44.794  15.567 134.651  1.00 18.55           H  
ATOM   1618  HD2 TYR B 393      47.431  12.194 134.783  1.00 18.55           H  
ATOM   1619  HE1 TYR B 393      42.869  14.063 134.290  1.00 18.55           H  
ATOM   1620  HE2 TYR B 393      45.497  10.669 134.414  1.00 18.55           H  
ATOM   1621  HH  TYR B 393      42.271  11.592 134.869  1.00 18.55           H  
ATOM   1622  N   SER B 394      48.560  17.901 134.271  1.00 17.69           N  
ATOM   1623  CA  SER B 394      49.505  18.955 134.627  1.00 18.43           C  
ATOM   1624  C   SER B 394      49.974  18.806 136.066  1.00 19.32           C  
ATOM   1625  O   SER B 394      49.185  18.953 136.997  1.00 23.73           O  
ATOM   1626  CB  SER B 394      48.864  20.331 134.464  1.00 15.87           C  
ATOM   1627  OG  SER B 394      49.799  21.357 134.756  1.00 17.63           O  
ATOM   1628  HN  SER B 394      47.520  18.137 134.186  1.00 18.78           H  
ATOM   1629  HA  SER B 394      50.370  18.890 133.967  1.00 18.78           H  
ATOM   1630  HB1 SER B 394      48.517  20.445 133.437  1.00 18.78           H  
ATOM   1631  HB2 SER B 394      48.017  20.414 135.145  1.00 18.78           H  
ATOM   1632  HG  SER B 394      50.134  21.254 135.746  1.00 18.78           H  
ATOM   1633  N   LEU B 395      51.253  18.512 136.255  1.00 18.56           N  
ATOM   1634  CA  LEU B 395      51.785  18.373 137.604  1.00 17.72           C  
ATOM   1635  C   LEU B 395      51.624  19.710 138.329  1.00 18.62           C  
ATOM   1636  O   LEU B 395      51.285  19.746 139.507  1.00 19.25           O  
ATOM   1637  CB  LEU B 395      53.265  17.972 137.556  1.00 16.48           C  
ATOM   1638  CG  LEU B 395      53.993  17.751 138.889  1.00 15.25           C  
ATOM   1639  CD1 LEU B 395      53.311  16.631 139.670  1.00 13.74           C  
ATOM   1640  CD2 LEU B 395      55.457  17.409 138.628  1.00 10.40           C  
ATOM   1641  HN  LEU B 395      51.898  18.376 135.412  1.00 16.25           H  
ATOM   1642  HA  LEU B 395      51.222  17.606 138.135  1.00 16.25           H  
ATOM   1643  HB1 LEU B 395      53.331  17.041 136.992  1.00 16.25           H  
ATOM   1644  HB2 LEU B 395      53.797  18.759 137.022  1.00 16.25           H  
ATOM   1645  HG  LEU B 395      53.944  18.669 139.474  1.00 16.25           H  
ATOM   1646 1HD1 LEU B 395      53.831  16.478 140.615  1.00 16.25           H  
ATOM   1647 2HD1 LEU B 395      53.340  15.711 139.087  1.00 16.25           H  
ATOM   1648 3HD1 LEU B 395      52.274  16.904 139.867  1.00 16.25           H  
ATOM   1649 1HD2 LEU B 395      55.969  17.253 139.577  1.00 16.25           H  
ATOM   1650 2HD2 LEU B 395      55.932  18.229 138.090  1.00 16.25           H  
ATOM   1651 3HD2 LEU B 395      55.517  16.500 138.030  1.00 16.25           H  
ATOM   1652  N   PHE B 396      51.853  20.803 137.605  1.00 16.65           N  
ATOM   1653  CA  PHE B 396      51.741  22.152 138.152  1.00 17.42           C  
ATOM   1654  C   PHE B 396      50.369  22.429 138.749  1.00 20.69           C  
ATOM   1655  O   PHE B 396      50.257  22.821 139.916  1.00 20.46           O  
ATOM   1656  CB  PHE B 396      52.035  23.181 137.057  1.00 16.61           C  
ATOM   1657  CG  PHE B 396      51.661  24.592 137.421  1.00 17.86           C  
ATOM   1658  CD1 PHE B 396      52.306  25.261 138.456  1.00 17.66           C  
ATOM   1659  CD2 PHE B 396      50.666  25.259 136.714  1.00 19.99           C  
ATOM   1660  CE1 PHE B 396      51.966  26.580 138.782  1.00 17.56           C  
ATOM   1661  CE2 PHE B 396      50.319  26.573 137.030  1.00 20.09           C  
ATOM   1662  CZ  PHE B 396      50.974  27.236 138.070  1.00 19.48           C  
ATOM   1663  HN  PHE B 396      52.131  20.688 136.578  1.00 18.59           H  
ATOM   1664  HA  PHE B 396      52.487  22.266 138.939  1.00 18.59           H  
ATOM   1665  HB1 PHE B 396      53.103  23.155 136.842  1.00 18.59           H  
ATOM   1666  HB2 PHE B 396      51.477  22.899 136.164  1.00 18.59           H  
ATOM   1667  HD1 PHE B 396      53.087  24.752 139.021  1.00 18.59           H  
ATOM   1668  HD2 PHE B 396      50.150  24.748 135.901  1.00 18.59           H  
ATOM   1669  HE1 PHE B 396      52.481  27.091 139.595  1.00 18.59           H  
ATOM   1670  HE2 PHE B 396      49.537  27.082 136.466  1.00 18.59           H  
ATOM   1671  HZ  PHE B 396      50.707  28.263 138.320  1.00 18.59           H  
ATOM   1672  N   LEU B 397      49.329  22.234 137.942  1.00 20.63           N  
ATOM   1673  CA  LEU B 397      47.958  22.472 138.381  1.00 19.67           C  
ATOM   1674  C   LEU B 397      47.512  21.550 139.510  1.00 18.44           C  
ATOM   1675  O   LEU B 397      46.858  21.997 140.452  1.00 19.34           O  
ATOM   1676  CB  LEU B 397      46.985  22.340 137.201  1.00 19.64           C  
ATOM   1677  CG  LEU B 397      47.038  23.424 136.122  1.00 18.58           C  
ATOM   1678  CD1 LEU B 397      45.965  23.156 135.086  1.00 15.91           C  
ATOM   1679  CD2 LEU B 397      46.843  24.793 136.748  1.00 18.23           C  
ATOM   1680  HN  LEU B 397      49.503  21.893 136.943  1.00 18.81           H  
ATOM   1681  HA  LEU B 397      47.900  23.497 138.747  1.00 18.81           H  
ATOM   1682  HB1 LEU B 397      47.187  21.385 136.716  1.00 18.80           H  
ATOM   1683  HB2 LEU B 397      45.974  22.334 137.609  1.00 18.80           H  
ATOM   1684  HG  LEU B 397      48.014  23.393 135.637  1.00 18.80           H  
ATOM   1685 1HD1 LEU B 397      46.001  23.927 134.317  1.00 18.80           H  
ATOM   1686 2HD1 LEU B 397      44.986  23.167 135.565  1.00 18.80           H  
ATOM   1687 3HD1 LEU B 397      46.135  22.181 134.630  1.00 18.80           H  
ATOM   1688 1HD2 LEU B 397      46.882  25.557 135.972  1.00 18.80           H  
ATOM   1689 2HD2 LEU B 397      47.633  24.975 137.477  1.00 18.80           H  
ATOM   1690 3HD2 LEU B 397      45.874  24.831 137.245  1.00 18.80           H  
ATOM   1691  N   VAL B 398      47.846  20.266 139.417  1.00 17.99           N  
ATOM   1692  CA  VAL B 398      47.464  19.326 140.466  1.00 19.04           C  
ATOM   1693  C   VAL B 398      48.211  19.629 141.773  1.00 20.64           C  
ATOM   1694  O   VAL B 398      47.659  19.469 142.862  1.00 21.46           O  
ATOM   1695  CB  VAL B 398      47.733  17.866 140.043  1.00 19.35           C  
ATOM   1696  CG1 VAL B 398      47.353  16.905 141.173  1.00 15.55           C  
ATOM   1697  CG2 VAL B 398      46.913  17.538 138.809  1.00 19.62           C  
ATOM   1698  HN  VAL B 398      48.398  19.920 138.568  1.00 19.09           H  
ATOM   1699  HA  VAL B 398      46.395  19.436 140.650  1.00 19.09           H  
ATOM   1700  HB  VAL B 398      48.792  17.748 139.812  1.00 19.09           H  
ATOM   1701 1HG1 VAL B 398      47.548  15.880 140.860  1.00 19.09           H  
ATOM   1702 2HG1 VAL B 398      46.294  17.018 141.406  1.00 19.09           H  
ATOM   1703 3HG1 VAL B 398      47.946  17.133 142.059  1.00 19.09           H  
ATOM   1704 1HG2 VAL B 398      47.102  16.507 138.510  1.00 19.09           H  
ATOM   1705 2HG2 VAL B 398      47.193  18.209 137.997  1.00 19.09           H  
ATOM   1706 3HG2 VAL B 398      45.853  17.662 139.033  1.00 19.09           H  
ATOM   1707  N   ALA B 399      49.457  20.079 141.660  1.00 18.80           N  
ATOM   1708  CA  ALA B 399      50.254  20.411 142.834  1.00 21.04           C  
ATOM   1709  C   ALA B 399      49.636  21.599 143.566  1.00 21.74           C  
ATOM   1710  O   ALA B 399      49.548  21.615 144.795  1.00 22.28           O  
ATOM   1711  CB  ALA B 399      51.701  20.743 142.421  1.00 17.73           C  
ATOM   1712  HN  ALA B 399      49.884  20.200 140.686  1.00 20.32           H  
ATOM   1713  HA  ALA B 399      50.267  19.552 143.505  1.00 20.32           H  
ATOM   1714  HB1 ALA B 399      52.285  20.989 143.308  1.00 20.32           H  
ATOM   1715  HB2 ALA B 399      51.699  21.594 141.740  1.00 20.32           H  
ATOM   1716  HB3 ALA B 399      52.144  19.881 141.923  1.00 20.32           H  
ATOM   1717  N   ALA B 400      49.210  22.597 142.802  1.00 21.01           N  
ATOM   1718  CA  ALA B 400      48.611  23.787 143.378  1.00 20.55           C  
ATOM   1719  C   ALA B 400      47.363  23.413 144.168  1.00 22.57           C  
ATOM   1720  O   ALA B 400      47.090  23.992 145.220  1.00 23.97           O  
ATOM   1721  CB  ALA B 400      48.270  24.788 142.274  1.00 19.74           C  
ATOM   1722  HN  ALA B 400      49.310  22.523 141.739  1.00 21.57           H  
ATOM   1723  HA  ALA B 400      49.330  24.247 144.057  1.00 21.57           H  
ATOM   1724  HB1 ALA B 400      47.821  25.678 142.716  1.00 21.57           H  
ATOM   1725  HB2 ALA B 400      47.566  24.334 141.576  1.00 21.57           H  
ATOM   1726  HB3 ALA B 400      49.180  25.067 141.742  1.00 21.57           H  
ATOM   1727  N   HIS B 401      46.612  22.442 143.658  1.00 22.90           N  
ATOM   1728  CA  HIS B 401      45.397  21.980 144.321  1.00 23.48           C  
ATOM   1729  C   HIS B 401      45.763  21.246 145.615  1.00 24.30           C  
ATOM   1730  O   HIS B 401      45.192  21.519 146.673  1.00 24.53           O  
ATOM   1731  CB  HIS B 401      44.616  21.041 143.395  1.00 22.18           C  
ATOM   1732  CG  HIS B 401      43.328  20.544 143.976  1.00 23.80           C  
ATOM   1733  ND1 HIS B 401      42.138  21.230 143.847  1.00 23.81           N  
ATOM   1734  CD2 HIS B 401      43.044  19.429 144.691  1.00 21.37           C  
ATOM   1735  CE1 HIS B 401      41.177  20.557 144.454  1.00 24.18           C  
ATOM   1736  NE2 HIS B 401      41.699  19.461 144.976  1.00 21.29           N  
ATOM   1737  HN  HIS B 401      46.907  21.987 142.736  1.00 23.18           H  
ATOM   1738  HA  HIS B 401      44.774  22.841 144.564  1.00 23.18           H  
ATOM   1739  HB1 HIS B 401      44.391  21.578 142.473  1.00 23.18           H  
ATOM   1740  HB2 HIS B 401      45.245  20.180 143.171  1.00 23.18           H  
ATOM   1741  HD1 HIS B 401      42.013  22.161 143.335  1.00 23.18           H  
ATOM   1742  HD2 HIS B 401      43.749  18.652 144.985  1.00 23.18           H  
ATOM   1743  HE1 HIS B 401      40.130  20.855 144.514  1.00 23.18           H  
ATOM   1744  N   GLU B 402      46.714  20.317 145.529  1.00 23.82           N  
ATOM   1745  CA  GLU B 402      47.150  19.566 146.708  1.00 22.77           C  
ATOM   1746  C   GLU B 402      47.710  20.486 147.785  1.00 22.14           C  
ATOM   1747  O   GLU B 402      47.431  20.301 148.966  1.00 24.45           O  
ATOM   1748  CB  GLU B 402      48.217  18.530 146.341  1.00 22.35           C  
ATOM   1749  CG  GLU B 402      47.744  17.435 145.406  1.00 21.55           C  
ATOM   1750  CD  GLU B 402      46.298  17.071 145.636  1.00 21.21           C  
ATOM   1751  OE1 GLU B 402      45.914  16.813 146.790  1.00 23.03           O  
ATOM   1752  OE2 GLU B 402      45.539  17.043 144.654  1.00 26.51           O  
ATOM   1753  HN  GLU B 402      47.168  20.116 144.581  1.00 23.09           H  
ATOM   1754  HA  GLU B 402      46.288  19.041 147.119  1.00 23.09           H  
ATOM   1755  HB1 GLU B 402      49.045  19.052 145.861  1.00 23.09           H  
ATOM   1756  HB2 GLU B 402      48.566  18.062 147.262  1.00 23.09           H  
ATOM   1757  HG1 GLU B 402      47.860  17.778 144.378  1.00 23.09           H  
ATOM   1758  HG2 GLU B 402      48.358  16.549 145.565  1.00 23.09           H  
ATOM   1759  N   PHE B 403      48.504  21.473 147.382  1.00 22.87           N  
ATOM   1760  CA  PHE B 403      49.079  22.396 148.348  1.00 23.58           C  
ATOM   1761  C   PHE B 403      47.975  23.229 148.981  1.00 25.40           C  
ATOM   1762  O   PHE B 403      48.155  23.801 150.055  1.00 27.88           O  
ATOM   1763  CB  PHE B 403      50.124  23.308 147.688  1.00 20.83           C  
ATOM   1764  CG  PHE B 403      51.322  22.571 147.140  1.00 22.36           C  
ATOM   1765  CD1 PHE B 403      51.587  21.252 147.518  1.00 20.84           C  
ATOM   1766  CD2 PHE B 403      52.175  23.189 146.230  1.00 18.11           C  
ATOM   1767  CE1 PHE B 403      52.682  20.560 146.989  1.00 21.54           C  
ATOM   1768  CE2 PHE B 403      53.272  22.507 145.695  1.00 18.09           C  
ATOM   1769  CZ  PHE B 403      53.525  21.193 146.072  1.00 19.86           C  
ATOM   1770  HN  PHE B 403      48.721  21.589 146.341  1.00 21.94           H  
ATOM   1771  HA  PHE B 403      49.569  21.817 149.131  1.00 21.94           H  
ATOM   1772  HB1 PHE B 403      49.644  23.841 146.867  1.00 21.94           H  
ATOM   1773  HB2 PHE B 403      50.473  24.024 148.432  1.00 21.94           H  
ATOM   1774  HD1 PHE B 403      50.932  20.756 148.234  1.00 21.94           H  
ATOM   1775  HD2 PHE B 403      51.985  24.220 145.930  1.00 21.94           H  
ATOM   1776  HE1 PHE B 403      52.877  19.531 147.291  1.00 21.94           H  
ATOM   1777  HE2 PHE B 403      53.929  23.006 144.982  1.00 21.94           H  
ATOM   1778  HZ  PHE B 403      54.378  20.659 145.654  1.00 21.94           H  
ATOM   1779  N   GLY B 404      46.829  23.288 148.310  1.00 25.83           N  
ATOM   1780  CA  GLY B 404      45.703  24.038 148.833  1.00 25.16           C  
ATOM   1781  C   GLY B 404      45.208  23.328 150.076  1.00 25.03           C  
ATOM   1782  O   GLY B 404      44.922  23.953 151.096  1.00 24.69           O  
ATOM   1783  HN  GLY B 404      46.736  22.777 147.374  1.00 25.18           H  
ATOM   1784  HA1 GLY B 404      46.018  25.051 149.086  1.00 25.18           H  
ATOM   1785  HA2 GLY B 404      44.908  24.079 148.089  1.00 25.18           H  
ATOM   1786  N   HIS B 405      45.110  22.008 149.980  1.00 23.03           N  
ATOM   1787  CA  HIS B 405      44.689  21.186 151.102  1.00 23.37           C  
ATOM   1788  C   HIS B 405      45.736  21.262 152.215  1.00 26.13           C  
ATOM   1789  O   HIS B 405      45.407  21.507 153.371  1.00 27.66           O  
ATOM   1790  CB  HIS B 405      44.537  19.731 150.668  1.00 21.33           C  
ATOM   1791  CG  HIS B 405      43.325  19.474 149.834  1.00 26.14           C  
ATOM   1792  ND1 HIS B 405      42.076  19.944 150.178  1.00 25.46           N  
ATOM   1793  CD2 HIS B 405      43.164  18.781 148.683  1.00 23.33           C  
ATOM   1794  CE1 HIS B 405      41.198  19.551 149.274  1.00 26.71           C  
ATOM   1795  NE2 HIS B 405      41.833  18.844 148.357  1.00 25.66           N  
ATOM   1796  HN  HIS B 405      45.348  21.535 149.050  1.00 24.88           H  
ATOM   1797  HA  HIS B 405      43.734  21.552 151.479  1.00 24.88           H  
ATOM   1798  HB1 HIS B 405      45.418  19.451 150.090  1.00 24.88           H  
ATOM   1799  HB2 HIS B 405      44.477  19.110 151.562  1.00 24.88           H  
ATOM   1800  HD1 HIS B 405      41.853  20.535 151.042  1.00 24.88           H  
ATOM   1801  HD2 HIS B 405      43.945  18.269 148.121  1.00 24.88           H  
ATOM   1802  HE1 HIS B 405      40.131  19.772 149.283  1.00 24.88           H  
ATOM   1803  N   ALA B 406      46.998  21.053 151.850  1.00 24.97           N  
ATOM   1804  CA  ALA B 406      48.099  21.082 152.802  1.00 25.23           C  
ATOM   1805  C   ALA B 406      48.150  22.374 153.606  1.00 24.96           C  
ATOM   1806  O   ALA B 406      48.822  22.433 154.634  1.00 24.90           O  
ATOM   1807  CB  ALA B 406      49.424  20.868 152.075  1.00 25.56           C  
ATOM   1808  HN  ALA B 406      47.211  20.857 150.820  1.00 25.12           H  
ATOM   1809  HA  ALA B 406      47.961  20.257 153.500  1.00 25.12           H  
ATOM   1810  HB1 ALA B 406      50.242  20.891 152.795  1.00 25.12           H  
ATOM   1811  HB2 ALA B 406      49.567  21.659 151.338  1.00 25.12           H  
ATOM   1812  HB3 ALA B 406      49.411  19.901 151.572  1.00 25.12           H  
ATOM   1813  N   LEU B 407      47.450  23.407 153.139  1.00 25.75           N  
ATOM   1814  CA  LEU B 407      47.424  24.683 153.849  1.00 26.02           C  
ATOM   1815  C   LEU B 407      46.121  24.869 154.627  1.00 27.45           C  
ATOM   1816  O   LEU B 407      45.947  25.868 155.323  1.00 28.27           O  
ATOM   1817  CB  LEU B 407      47.613  25.856 152.887  1.00 24.31           C  
ATOM   1818  CG  LEU B 407      48.951  25.959 152.146  1.00 27.21           C  
ATOM   1819  CD1 LEU B 407      48.960  27.227 151.301  1.00 24.05           C  
ATOM   1820  CD2 LEU B 407      50.110  25.979 153.132  1.00 25.82           C  
ATOM   1821  HN  LEU B 407      46.898  23.300 152.229  1.00 26.11           H  
ATOM   1822  HA  LEU B 407      48.249  24.692 154.561  1.00 26.11           H  
ATOM   1823  HB1 LEU B 407      46.828  25.789 152.134  1.00 26.11           H  
ATOM   1824  HB2 LEU B 407      47.488  26.773 153.463  1.00 26.11           H  
ATOM   1825  HG  LEU B 407      49.060  25.096 151.490  1.00 26.11           H  
ATOM   1826 1HD1 LEU B 407      49.910  27.305 150.772  1.00 26.11           H  
ATOM   1827 2HD1 LEU B 407      48.832  28.096 151.947  1.00 26.11           H  
ATOM   1828 3HD1 LEU B 407      48.144  27.189 150.579  1.00 26.11           H  
ATOM   1829 1HD2 LEU B 407      51.051  26.052 152.586  1.00 26.11           H  
ATOM   1830 2HD2 LEU B 407      50.103  25.062 153.721  1.00 26.11           H  
ATOM   1831 3HD2 LEU B 407      50.008  26.837 153.796  1.00 26.11           H  
ATOM   1832  N   GLY B 408      45.208  23.910 154.504  1.00 27.89           N  
ATOM   1833  CA  GLY B 408      43.957  23.998 155.234  1.00 30.11           C  
ATOM   1834  C   GLY B 408      42.673  24.146 154.437  1.00 31.82           C  
ATOM   1835  O   GLY B 408      41.588  23.994 154.989  1.00 34.34           O  
ATOM   1836  HN  GLY B 408      45.396  23.072 153.866  1.00 31.04           H  
ATOM   1837  HA1 GLY B 408      43.865  23.090 155.830  1.00 31.04           H  
ATOM   1838  HA2 GLY B 408      44.028  24.861 155.896  1.00 31.04           H  
ATOM   1839  N   LEU B 409      42.772  24.438 153.147  1.00 33.15           N  
ATOM   1840  CA  LEU B 409      41.575  24.601 152.325  1.00 32.57           C  
ATOM   1841  C   LEU B 409      40.826  23.305 152.034  1.00 33.31           C  
ATOM   1842  O   LEU B 409      41.427  22.250 151.850  1.00 32.51           O  
ATOM   1843  CB  LEU B 409      41.925  25.260 150.991  1.00 31.21           C  
ATOM   1844  CG  LEU B 409      42.400  26.711 151.009  1.00 32.82           C  
ATOM   1845  CD1 LEU B 409      42.551  27.189 149.581  1.00 31.72           C  
ATOM   1846  CD2 LEU B 409      41.397  27.589 151.747  1.00 33.90           C  
ATOM   1847  HN  LEU B 409      43.739  24.555 152.704  1.00 32.65           H  
ATOM   1848  HA  LEU B 409      40.895  25.266 152.856  1.00 32.65           H  
ATOM   1849  HB1 LEU B 409      42.717  24.666 150.534  1.00 32.65           H  
ATOM   1850  HB2 LEU B 409      41.033  25.219 150.366  1.00 32.65           H  
ATOM   1851  HG  LEU B 409      43.366  26.767 151.511  1.00 32.65           H  
ATOM   1852 1HD1 LEU B 409      42.890  28.225 149.578  1.00 32.65           H  
ATOM   1853 2HD1 LEU B 409      41.590  27.120 149.071  1.00 32.65           H  
ATOM   1854 3HD1 LEU B 409      43.282  26.567 149.064  1.00 32.65           H  
ATOM   1855 1HD2 LEU B 409      41.750  28.620 151.751  1.00 32.65           H  
ATOM   1856 2HD2 LEU B 409      41.292  27.237 152.773  1.00 32.65           H  
ATOM   1857 3HD2 LEU B 409      40.431  27.538 151.245  1.00 32.65           H  
ATOM   1858  N   ASP B 410      39.500  23.396 152.003  1.00 35.18           N  
ATOM   1859  CA  ASP B 410      38.660  22.248 151.684  1.00 35.77           C  
ATOM   1860  C   ASP B 410      38.213  22.438 150.232  1.00 34.97           C  
ATOM   1861  O   ASP B 410      38.553  23.442 149.592  1.00 31.85           O  
ATOM   1862  CB  ASP B 410      37.422  22.186 152.595  1.00 42.82           C  
ATOM   1863  CG  ASP B 410      37.767  21.848 154.046  1.00 51.30           C  
ATOM   1864  OD1 ASP B 410      38.706  21.050 154.273  1.00 53.65           O  
ATOM   1865  OD2 ASP B 410      37.084  22.365 154.963  1.00 54.35           O  
ATOM   1866  HN  ASP B 410      39.037  24.337 152.218  1.00 42.49           H  
ATOM   1867  HA  ASP B 410      39.237  21.328 151.778  1.00 42.49           H  
ATOM   1868  HB1 ASP B 410      36.925  23.156 152.573  1.00 42.49           H  
ATOM   1869  HB2 ASP B 410      36.746  21.422 152.211  1.00 42.49           H  
ATOM   1870  N   HIS B 411      37.452  21.482 149.713  1.00 32.49           N  
ATOM   1871  CA  HIS B 411      36.967  21.565 148.342  1.00 33.78           C  
ATOM   1872  C   HIS B 411      35.985  22.704 148.128  1.00 35.95           C  
ATOM   1873  O   HIS B 411      35.224  23.062 149.028  1.00 38.94           O  
ATOM   1874  CB  HIS B 411      36.312  20.248 147.944  1.00 30.30           C  
ATOM   1875  CG  HIS B 411      37.294  19.186 147.573  1.00 29.54           C  
ATOM   1876  ND1 HIS B 411      37.039  17.843 147.741  1.00 28.79           N  
ATOM   1877  CD2 HIS B 411      38.532  19.270 147.036  1.00 27.76           C  
ATOM   1878  CE1 HIS B 411      38.079  17.144 147.325  1.00 28.07           C  
ATOM   1879  NE2 HIS B 411      38.998  17.986 146.892  1.00 31.97           N  
ATOM   1880  HN  HIS B 411      37.190  20.635 150.313  1.00 31.76           H  
ATOM   1881  HA  HIS B 411      37.824  21.729 147.688  1.00 31.76           H  
ATOM   1882  HB1 HIS B 411      35.717  19.890 148.784  1.00 31.76           H  
ATOM   1883  HB2 HIS B 411      35.661  20.430 147.089  1.00 31.76           H  
ATOM   1884  HD1 HIS B 411      36.138  17.430 148.146  1.00 31.76           H  
ATOM   1885  HD2 HIS B 411      39.061  20.185 146.768  1.00 31.76           H  
ATOM   1886  HE1 HIS B 411      38.164  16.057 147.337  1.00 31.76           H  
ATOM   1887  N   SER B 412      36.013  23.274 146.927  1.00 37.78           N  
ATOM   1888  CA  SER B 412      35.115  24.365 146.566  1.00 38.30           C  
ATOM   1889  C   SER B 412      33.957  23.800 145.763  1.00 39.44           C  
ATOM   1890  O   SER B 412      34.050  22.703 145.213  1.00 38.62           O  
ATOM   1891  CB  SER B 412      35.846  25.417 145.726  1.00 37.72           C  
ATOM   1892  OG  SER B 412      34.953  26.426 145.281  1.00 34.94           O  
ATOM   1893  HN  SER B 412      36.717  22.921 146.202  1.00 37.80           H  
ATOM   1894  HA  SER B 412      34.731  24.831 147.473  1.00 37.80           H  
ATOM   1895  HB1 SER B 412      36.628  25.875 146.332  1.00 37.80           H  
ATOM   1896  HB2 SER B 412      36.295  24.931 144.859  1.00 37.80           H  
ATOM   1897  HG  SER B 412      34.199  25.992 144.693  1.00 37.80           H  
ATOM   1898  N   SER B 413      32.862  24.553 145.715  1.00 41.65           N  
ATOM   1899  CA  SER B 413      31.672  24.149 144.973  1.00 43.35           C  
ATOM   1900  C   SER B 413      31.620  24.910 143.644  1.00 43.39           C  
ATOM   1901  O   SER B 413      30.789  24.627 142.782  1.00 43.76           O  
ATOM   1902  CB  SER B 413      30.414  24.431 145.806  1.00 43.75           C  
ATOM   1903  OG  SER B 413      30.416  25.759 146.311  1.00 45.44           O  
ATOM   1904  HN  SER B 413      32.853  25.486 146.238  1.00 43.56           H  
ATOM   1905  HA  SER B 413      31.729  23.080 144.767  1.00 43.56           H  
ATOM   1906  HB1 SER B 413      29.534  24.291 145.178  1.00 43.56           H  
ATOM   1907  HB2 SER B 413      30.379  23.733 146.643  1.00 43.56           H  
ATOM   1908  HG  SER B 413      31.259  25.901 146.921  1.00 43.56           H  
ATOM   1909  N   VAL B 414      32.520  25.878 143.495  1.00 43.36           N  
ATOM   1910  CA  VAL B 414      32.613  26.679 142.282  1.00 45.01           C  
ATOM   1911  C   VAL B 414      33.418  25.873 141.257  1.00 49.61           C  
ATOM   1912  O   VAL B 414      34.639  25.731 141.384  1.00 50.35           O  
ATOM   1913  CB  VAL B 414      33.330  28.015 142.569  1.00 43.92           C  
ATOM   1914  CG1 VAL B 414      33.395  28.862 141.307  1.00 42.90           C  
ATOM   1915  CG2 VAL B 414      32.606  28.761 143.691  1.00 42.04           C  
ATOM   1916  HN  VAL B 414      33.201  26.076 144.296  1.00 45.31           H  
ATOM   1917  HA  VAL B 414      31.614  26.874 141.893  1.00 45.31           H  
ATOM   1918  HB  VAL B 414      34.347  27.800 142.895  1.00 45.31           H  
ATOM   1919 1HG1 VAL B 414      33.903  29.801 141.525  1.00 45.31           H  
ATOM   1920 2HG1 VAL B 414      32.384  29.070 140.956  1.00 45.31           H  
ATOM   1921 3HG1 VAL B 414      33.944  28.323 140.535  1.00 45.31           H  
ATOM   1922 1HG2 VAL B 414      33.116  29.703 143.890  1.00 45.31           H  
ATOM   1923 2HG2 VAL B 414      32.607  28.150 144.594  1.00 45.31           H  
ATOM   1924 3HG2 VAL B 414      31.578  28.962 143.390  1.00 45.31           H  
ATOM   1925  N   PRO B 415      32.739  25.326 140.231  1.00 53.34           N  
ATOM   1926  CA  PRO B 415      33.348  24.518 139.166  1.00 54.30           C  
ATOM   1927  C   PRO B 415      34.614  25.060 138.505  1.00 52.96           C  
ATOM   1928  O   PRO B 415      35.396  24.287 137.955  1.00 54.37           O  
ATOM   1929  CB  PRO B 415      32.200  24.343 138.173  1.00 56.11           C  
ATOM   1930  CG  PRO B 415      31.014  24.261 139.078  1.00 55.46           C  
ATOM   1931  CD  PRO B 415      31.281  25.415 140.033  1.00 54.43           C  
ATOM   1932  HA  PRO B 415      33.582  23.538 139.582  1.00 54.42           H  
ATOM   1933  HB1 PRO B 415      32.126  25.197 137.500  1.00 54.42           H  
ATOM   1934  HB2 PRO B 415      32.317  23.429 137.590  1.00 54.42           H  
ATOM   1935  HG1 PRO B 415      30.084  24.406 138.529  1.00 54.42           H  
ATOM   1936  HG2 PRO B 415      30.981  23.308 139.605  1.00 54.42           H  
ATOM   1937  HD1 PRO B 415      31.001  26.369 139.587  1.00 54.42           H  
ATOM   1938  HD2 PRO B 415      30.746  25.281 140.973  1.00 54.42           H  
ATOM   1939  N   GLU B 416      34.818  26.373 138.544  1.00 50.37           N  
ATOM   1940  CA  GLU B 416      36.016  26.946 137.940  1.00 48.82           C  
ATOM   1941  C   GLU B 416      37.059  27.369 138.971  1.00 45.83           C  
ATOM   1942  O   GLU B 416      38.023  28.060 138.646  1.00 45.77           O  
ATOM   1943  CB  GLU B 416      35.662  28.135 137.041  1.00 53.26           C  
ATOM   1944  CG  GLU B 416      34.714  29.151 137.651  1.00 58.55           C  
ATOM   1945  CD  GLU B 416      33.266  28.900 137.270  1.00 61.82           C  
ATOM   1946  OE1 GLU B 416      32.399  29.699 137.684  1.00 62.91           O  
ATOM   1947  OE2 GLU B 416      32.994  27.907 136.556  1.00 63.31           O  
ATOM   1948  HN  GLU B 416      34.102  27.011 139.019  1.00 54.52           H  
ATOM   1949  HA  GLU B 416      36.467  26.179 137.310  1.00 54.52           H  
ATOM   1950  HB1 GLU B 416      36.588  28.650 136.785  1.00 54.52           H  
ATOM   1951  HB2 GLU B 416      35.199  27.745 136.134  1.00 54.52           H  
ATOM   1952  HG1 GLU B 416      34.803  29.103 138.736  1.00 54.52           H  
ATOM   1953  HG2 GLU B 416      34.998  30.145 137.306  1.00 54.52           H  
ATOM   1954  N   ALA B 417      36.859  26.964 140.220  1.00 40.82           N  
ATOM   1955  CA  ALA B 417      37.811  27.283 141.278  1.00 37.74           C  
ATOM   1956  C   ALA B 417      38.867  26.181 141.281  1.00 36.14           C  
ATOM   1957  O   ALA B 417      38.561  25.018 140.984  1.00 34.99           O  
ATOM   1958  CB  ALA B 417      37.105  27.337 142.632  1.00 33.86           C  
ATOM   1959  HN  ALA B 417      35.984  26.394 140.454  1.00 36.71           H  
ATOM   1960  HA  ALA B 417      38.283  28.244 141.071  1.00 36.71           H  
ATOM   1961  HB1 ALA B 417      37.829  27.576 143.411  1.00 36.71           H  
ATOM   1962  HB2 ALA B 417      36.650  26.369 142.844  1.00 36.71           H  
ATOM   1963  HB3 ALA B 417      36.331  28.104 142.608  1.00 36.71           H  
ATOM   1964  N   LEU B 418      40.107  26.543 141.605  1.00 34.03           N  
ATOM   1965  CA  LEU B 418      41.191  25.569 141.648  1.00 30.71           C  
ATOM   1966  C   LEU B 418      40.886  24.445 142.629  1.00 30.37           C  
ATOM   1967  O   LEU B 418      41.261  23.295 142.402  1.00 31.03           O  
ATOM   1968  CB  LEU B 418      42.502  26.248 142.048  1.00 31.54           C  
ATOM   1969  CG  LEU B 418      43.718  25.338 142.279  1.00 30.96           C  
ATOM   1970  CD1 LEU B 418      44.048  24.554 141.013  1.00 28.41           C  
ATOM   1971  CD2 LEU B 418      44.908  26.190 142.704  1.00 29.00           C  
ATOM   1972  HN  LEU B 418      40.311  27.567 141.838  1.00 30.76           H  
ATOM   1973  HA  LEU B 418      41.312  25.139 140.654  1.00 30.76           H  
ATOM   1974  HB1 LEU B 418      42.763  26.950 141.256  1.00 30.76           H  
ATOM   1975  HB2 LEU B 418      42.320  26.794 142.974  1.00 30.76           H  
ATOM   1976  HG  LEU B 418      43.485  24.635 143.078  1.00 30.76           H  
ATOM   1977 1HD1 LEU B 418      44.912  23.915 141.196  1.00 30.76           H  
ATOM   1978 2HD1 LEU B 418      44.275  25.248 140.204  1.00 30.76           H  
ATOM   1979 3HD1 LEU B 418      43.193  23.938 140.734  1.00 30.76           H  
ATOM   1980 1HD2 LEU B 418      45.774  25.549 142.869  1.00 30.76           H  
ATOM   1981 2HD2 LEU B 418      44.666  26.718 143.626  1.00 30.76           H  
ATOM   1982 3HD2 LEU B 418      45.136  26.913 141.921  1.00 30.76           H  
ATOM   1983  N   MET B 419      40.197  24.772 143.719  1.00 29.50           N  
ATOM   1984  CA  MET B 419      39.871  23.764 144.717  1.00 30.42           C  
ATOM   1985  C   MET B 419      38.688  22.862 144.381  1.00 30.21           C  
ATOM   1986  O   MET B 419      38.301  22.021 145.193  1.00 30.07           O  
ATOM   1987  CB  MET B 419      39.657  24.418 146.085  1.00 31.33           C  
ATOM   1988  CG  MET B 419      40.933  24.997 146.691  1.00 31.92           C  
ATOM   1989  SD  MET B 419      42.360  23.881 146.543  1.00 33.33           S  
ATOM   1990  CE  MET B 419      41.836  22.484 147.532  1.00 27.72           C  
ATOM   1991  HN  MET B 419      39.880  25.784 143.863  1.00 30.56           H  
ATOM   1992  HA  MET B 419      40.744  23.118 144.809  1.00 30.56           H  
ATOM   1993  HB1 MET B 419      38.932  25.224 145.972  1.00 30.56           H  
ATOM   1994  HB2 MET B 419      39.261  23.666 146.768  1.00 30.56           H  
ATOM   1995  HG1 MET B 419      41.168  25.930 146.179  1.00 30.56           H  
ATOM   1996  HG2 MET B 419      40.756  25.196 147.748  1.00 30.56           H  
ATOM   1997  HE1 MET B 419      42.616  21.723 147.529  1.00 30.56           H  
ATOM   1998  HE2 MET B 419      40.920  22.066 147.115  1.00 30.56           H  
ATOM   1999  HE3 MET B 419      41.652  22.811 148.555  1.00 30.56           H  
ATOM   2000  N   TYR B 420      38.119  23.026 143.190  1.00 31.40           N  
ATOM   2001  CA  TYR B 420      37.006  22.180 142.769  1.00 31.95           C  
ATOM   2002  C   TYR B 420      37.558  20.749 142.790  1.00 31.80           C  
ATOM   2003  O   TYR B 420      38.658  20.498 142.310  1.00 35.03           O  
ATOM   2004  CB  TYR B 420      36.550  22.570 141.356  1.00 36.57           C  
ATOM   2005  CG  TYR B 420      35.227  21.951 140.953  1.00 41.51           C  
ATOM   2006  CD1 TYR B 420      34.035  22.330 141.577  1.00 43.15           C  
ATOM   2007  CD2 TYR B 420      35.173  20.947 139.986  1.00 42.71           C  
ATOM   2008  CE1 TYR B 420      32.824  21.719 141.250  1.00 43.91           C  
ATOM   2009  CE2 TYR B 420      33.971  20.330 139.655  1.00 43.77           C  
ATOM   2010  CZ  TYR B 420      32.803  20.717 140.290  1.00 44.73           C  
ATOM   2011  OH  TYR B 420      31.628  20.080 139.969  1.00 45.83           O  
ATOM   2012  HN  TYR B 420      38.482  23.788 142.532  1.00 39.36           H  
ATOM   2013  HA  TYR B 420      36.177  22.273 143.470  1.00 39.36           H  
ATOM   2014  HB1 TYR B 420      36.450  23.655 141.313  1.00 39.36           H  
ATOM   2015  HB2 TYR B 420      37.312  22.247 140.647  1.00 39.36           H  
ATOM   2016  HD1 TYR B 420      34.052  23.116 142.332  1.00 39.36           H  
ATOM   2017  HD2 TYR B 420      36.089  20.641 139.481  1.00 39.36           H  
ATOM   2018  HE1 TYR B 420      31.902  22.026 141.744  1.00 39.36           H  
ATOM   2019  HE2 TYR B 420      33.949  19.545 138.899  1.00 39.36           H  
ATOM   2020  HH  TYR B 420      31.238  19.612 140.824  1.00 39.36           H  
ATOM   2021  N   PRO B 421      36.797  19.792 143.340  1.00 31.81           N  
ATOM   2022  CA  PRO B 421      37.177  18.376 143.455  1.00 31.76           C  
ATOM   2023  C   PRO B 421      37.462  17.536 142.212  1.00 32.82           C  
ATOM   2024  O   PRO B 421      37.890  16.383 142.329  1.00 33.44           O  
ATOM   2025  CB  PRO B 421      36.033  17.783 144.277  1.00 32.37           C  
ATOM   2026  CG  PRO B 421      34.869  18.597 143.833  1.00 31.84           C  
ATOM   2027  CD  PRO B 421      35.430  20.002 143.846  1.00 31.47           C  
ATOM   2028  HA  PRO B 421      38.071  18.336 144.078  1.00 32.22           H  
ATOM   2029  HB1 PRO B 421      35.887  16.728 144.047  1.00 32.22           H  
ATOM   2030  HB2 PRO B 421      36.212  17.901 145.346  1.00 32.22           H  
ATOM   2031  HG1 PRO B 421      34.547  18.311 142.832  1.00 32.22           H  
ATOM   2032  HG2 PRO B 421      34.033  18.500 144.526  1.00 32.22           H  
ATOM   2033  HD1 PRO B 421      34.862  20.661 143.189  1.00 32.22           H  
ATOM   2034  HD2 PRO B 421      35.441  20.415 144.855  1.00 32.22           H  
ATOM   2035  N   MET B 422      37.225  18.078 141.028  1.00 34.03           N  
ATOM   2036  CA  MET B 422      37.469  17.303 139.819  1.00 34.21           C  
ATOM   2037  C   MET B 422      38.520  17.987 138.965  1.00 30.07           C  
ATOM   2038  O   MET B 422      38.610  19.208 138.960  1.00 27.30           O  
ATOM   2039  CB  MET B 422      36.156  17.127 139.050  1.00 40.49           C  
ATOM   2040  CG  MET B 422      35.093  16.379 139.863  1.00 46.52           C  
ATOM   2041  SD  MET B 422      33.548  16.039 138.978  1.00 54.83           S  
ATOM   2042  CE  MET B 422      33.899  14.421 138.287  1.00 48.46           C  
ATOM   2043  HN  MET B 422      36.856  19.080 140.959  1.00 39.49           H  
ATOM   2044  HA  MET B 422      37.840  16.319 140.105  1.00 39.49           H  
ATOM   2045  HB1 MET B 422      35.768  18.112 138.791  1.00 39.49           H  
ATOM   2046  HB2 MET B 422      36.358  16.565 138.138  1.00 39.49           H  
ATOM   2047  HG1 MET B 422      35.518  15.426 140.179  1.00 39.49           H  
ATOM   2048  HG2 MET B 422      34.854  16.980 140.741  1.00 39.49           H  
ATOM   2049  HE1 MET B 422      33.039  14.076 137.713  1.00 39.49           H  
ATOM   2050  HE2 MET B 422      34.102  13.717 139.094  1.00 39.49           H  
ATOM   2051  HE3 MET B 422      34.769  14.485 137.634  1.00 39.49           H  
ATOM   2052  N   TYR B 423      39.328  17.205 138.256  1.00 30.57           N  
ATOM   2053  CA  TYR B 423      40.386  17.789 137.423  1.00 30.47           C  
ATOM   2054  C   TYR B 423      39.891  18.450 136.132  1.00 29.81           C  
ATOM   2055  O   TYR B 423      38.997  17.941 135.456  1.00 28.16           O  
ATOM   2056  CB  TYR B 423      41.432  16.730 137.066  1.00 28.25           C  
ATOM   2057  CG  TYR B 423      42.541  17.261 136.179  1.00 28.83           C  
ATOM   2058  CD1 TYR B 423      43.549  18.077 136.695  1.00 26.05           C  
ATOM   2059  CD2 TYR B 423      42.557  16.984 134.809  1.00 29.17           C  
ATOM   2060  CE1 TYR B 423      44.547  18.607 135.866  1.00 26.97           C  
ATOM   2061  CE2 TYR B 423      43.548  17.509 133.973  1.00 28.79           C  
ATOM   2062  CZ  TYR B 423      44.537  18.319 134.508  1.00 27.46           C  
ATOM   2063  OH  TYR B 423      45.499  18.848 133.679  1.00 29.00           O  
ATOM   2064  HN  TYR B 423      39.206  16.143 138.293  1.00 28.63           H  
ATOM   2065  HA  TYR B 423      40.884  18.557 138.015  1.00 28.63           H  
ATOM   2066  HB1 TYR B 423      41.876  16.357 137.989  1.00 28.63           H  
ATOM   2067  HB2 TYR B 423      40.933  15.913 136.545  1.00 28.63           H  
ATOM   2068  HD1 TYR B 423      43.560  18.306 137.761  1.00 28.63           H  
ATOM   2069  HD2 TYR B 423      41.782  16.346 134.384  1.00 28.63           H  
ATOM   2070  HE1 TYR B 423      45.327  19.242 136.285  1.00 28.63           H  
ATOM   2071  HE2 TYR B 423      43.542  17.282 132.907  1.00 28.63           H  
ATOM   2072  HH  TYR B 423      45.453  19.896 133.713  1.00 28.63           H  
ATOM   2073  N   ARG B 424      40.496  19.583 135.795  1.00 30.84           N  
ATOM   2074  CA  ARG B 424      40.155  20.320 134.582  1.00 30.74           C  
ATOM   2075  C   ARG B 424      41.316  21.241 134.201  1.00 31.98           C  
ATOM   2076  O   ARG B 424      41.662  22.147 134.960  1.00 30.87           O  
ATOM   2077  CB  ARG B 424      38.885  21.143 134.823  1.00 30.80           C  
ATOM   2078  HN  ARG B 424      41.261  19.970 136.436  1.00 31.05           H  
ATOM   2079  HA  ARG B 424      39.981  19.612 133.772  1.00 31.05           H  
ATOM   2080  HB1 ARG B 424      38.643  21.684 133.899  1.00 31.05           H  
ATOM   2081  HB2 ARG B 424      39.055  21.843 135.623  1.00 31.05           H  
ATOM   2082  CG  ARG B 424      38.040  21.225 133.533  1.00  0.00           C  
ATOM   2083  CD  ARG B 424      36.804  22.107 133.784  1.00  0.00           C  
ATOM   2084  NE  ARG B 424      35.955  22.116 132.605  1.00  0.00           N  
ATOM   2085  CZ  ARG B 424      34.884  22.826 132.552  1.00  0.00           C  
ATOM   2086  NH1 ARG B 424      34.471  23.655 133.643  1.00  0.00           N  
ATOM   2087  NH2 ARG B 424      34.080  22.795 131.382  1.00  0.00           N  
ATOM   2088  N   PHE B 425      41.916  21.016 133.030  1.00 32.65           N  
ATOM   2089  CA  PHE B 425      43.037  21.847 132.587  1.00 32.21           C  
ATOM   2090  C   PHE B 425      42.612  23.261 132.226  1.00 32.08           C  
ATOM   2091  O   PHE B 425      41.517  23.474 131.723  1.00 35.15           O  
ATOM   2092  CB  PHE B 425      43.761  21.219 131.387  1.00 29.42           C  
ATOM   2093  CG  PHE B 425      44.871  22.085 130.837  1.00 28.07           C  
ATOM   2094  CD1 PHE B 425      44.635  22.967 129.783  1.00 26.46           C  
ATOM   2095  CD2 PHE B 425      46.130  22.075 131.427  1.00 26.10           C  
ATOM   2096  CE1 PHE B 425      45.636  23.828 129.334  1.00 26.71           C  
ATOM   2097  CE2 PHE B 425      47.138  22.933 130.986  1.00 23.65           C  
ATOM   2098  CZ  PHE B 425      46.890  23.811 129.941  1.00 24.65           C  
ATOM   2099  HN  PHE B 425      41.573  20.217 132.406  1.00 28.83           H  
ATOM   2100  HA  PHE B 425      43.749  21.912 133.409  1.00 28.83           H  
ATOM   2101  HB1 PHE B 425      44.189  20.267 131.701  1.00 28.83           H  
ATOM   2102  HB2 PHE B 425      43.032  21.047 130.595  1.00 28.83           H  
ATOM   2103  HD1 PHE B 425      43.656  22.984 129.304  1.00 28.83           H  
ATOM   2104  HD2 PHE B 425      46.333  21.386 132.247  1.00 28.83           H  
ATOM   2105  HE1 PHE B 425      45.438  24.513 128.510  1.00 28.83           H  
ATOM   2106  HE2 PHE B 425      48.119  22.913 131.462  1.00 28.83           H  
ATOM   2107  HZ  PHE B 425      47.674  24.485 129.596  1.00 28.83           H  
ATOM   2108  N   THR B 426      43.489  24.226 132.480  1.00 32.53           N  
ATOM   2109  CA  THR B 426      43.193  25.618 132.170  1.00 31.99           C  
ATOM   2110  C   THR B 426      44.470  26.415 131.960  1.00 32.40           C  
ATOM   2111  O   THR B 426      45.515  26.082 132.515  1.00 31.41           O  
ATOM   2112  CB  THR B 426      42.377  26.297 133.309  1.00 33.76           C  
ATOM   2113  OG1 THR B 426      42.153  27.674 132.979  1.00 35.23           O  
ATOM   2114  CG2 THR B 426      43.132  26.236 134.638  1.00 32.87           C  
ATOM   2115  HN  THR B 426      44.431  23.976 132.921  1.00 32.88           H  
ATOM   2116  HA  THR B 426      42.606  25.653 131.252  1.00 32.88           H  
ATOM   2117  HB  THR B 426      41.417  25.791 133.416  1.00 32.88           H  
ATOM   2118  HG1 THR B 426      43.076  28.163 132.870  1.00 32.88           H  
ATOM   2119 1HG2 THR B 426      42.539  26.717 135.416  1.00 32.88           H  
ATOM   2120 2HG2 THR B 426      44.087  26.752 134.538  1.00 32.88           H  
ATOM   2121 3HG2 THR B 426      43.309  25.195 134.909  1.00 32.88           H  
ATOM   2122  N   GLU B 427      44.376  27.458 131.143  1.00 32.69           N  
ATOM   2123  CA  GLU B 427      45.505  28.338 130.877  1.00 34.12           C  
ATOM   2124  C   GLU B 427      45.237  29.605 131.680  1.00 33.67           C  
ATOM   2125  O   GLU B 427      44.133  29.793 132.186  1.00 35.20           O  
ATOM   2126  CB  GLU B 427      45.593  28.670 129.384  1.00 36.51           C  
ATOM   2127  CG  GLU B 427      45.967  27.493 128.490  1.00 41.69           C  
ATOM   2128  CD  GLU B 427      46.103  27.888 127.024  1.00 45.50           C  
ATOM   2129  OE1 GLU B 427      45.082  28.269 126.410  1.00 44.55           O  
ATOM   2130  OE2 GLU B 427      47.235  27.822 126.488  1.00 47.29           O  
ATOM   2131  HN  GLU B 427      43.440  27.658 130.665  1.00 39.02           H  
ATOM   2132  HA  GLU B 427      46.431  27.871 131.212  1.00 39.02           H  
ATOM   2133  HB1 GLU B 427      44.622  29.045 129.062  1.00 39.02           H  
ATOM   2134  HB2 GLU B 427      46.345  29.448 129.253  1.00 39.02           H  
ATOM   2135  HG1 GLU B 427      46.919  27.085 128.831  1.00 39.02           H  
ATOM   2136  HG2 GLU B 427      45.193  26.731 128.575  1.00 39.02           H  
ATOM   2137  N   GLY B 428      46.234  30.471 131.800  1.00 33.34           N  
ATOM   2138  CA  GLY B 428      46.041  31.692 132.561  1.00 34.51           C  
ATOM   2139  C   GLY B 428      46.066  31.428 134.057  1.00 36.70           C  
ATOM   2140  O   GLY B 428      46.241  30.281 134.475  1.00 35.95           O  
ATOM   2141  HN  GLY B 428      47.178  30.270 131.337  1.00 35.13           H  
ATOM   2142  HA1 GLY B 428      46.837  32.393 132.312  1.00 35.13           H  
ATOM   2143  HA2 GLY B 428      45.077  32.126 132.295  1.00 35.13           H  
ATOM   2144  N   PRO B 429      45.887  32.468 134.893  1.00 37.61           N  
ATOM   2145  CA  PRO B 429      45.888  32.363 136.361  1.00 35.27           C  
ATOM   2146  C   PRO B 429      44.969  31.258 136.882  1.00 34.51           C  
ATOM   2147  O   PRO B 429      43.769  31.248 136.605  1.00 35.20           O  
ATOM   2148  CB  PRO B 429      45.444  33.753 136.806  1.00 36.80           C  
ATOM   2149  CG  PRO B 429      44.594  34.224 135.655  1.00 38.82           C  
ATOM   2150  CD  PRO B 429      45.427  33.803 134.473  1.00 37.68           C  
ATOM   2151  HA  PRO B 429      46.905  32.180 136.709  1.00 36.56           H  
ATOM   2152  HB1 PRO B 429      44.863  33.702 137.727  1.00 36.56           H  
ATOM   2153  HB2 PRO B 429      46.302  34.409 136.953  1.00 36.56           H  
ATOM   2154  HG1 PRO B 429      43.621  33.732 135.651  1.00 36.56           H  
ATOM   2155  HG2 PRO B 429      44.455  35.305 135.679  1.00 36.56           H  
ATOM   2156  HD1 PRO B 429      44.828  33.749 133.564  1.00 36.56           H  
ATOM   2157  HD2 PRO B 429      46.266  34.481 134.316  1.00 36.56           H  
ATOM   2158  N   PRO B 430      45.533  30.312 137.648  1.00 32.84           N  
ATOM   2159  CA  PRO B 430      44.843  29.160 138.246  1.00 33.23           C  
ATOM   2160  C   PRO B 430      43.870  29.482 139.381  1.00 33.86           C  
ATOM   2161  O   PRO B 430      42.786  28.891 139.475  1.00 32.09           O  
ATOM   2162  CB  PRO B 430      45.997  28.284 138.747  1.00 32.15           C  
ATOM   2163  CG  PRO B 430      47.172  28.722 137.930  1.00 32.06           C  
ATOM   2164  CD  PRO B 430      46.984  30.207 137.866  1.00 30.88           C  
ATOM   2165  HA  PRO B 430      44.307  28.624 137.463  1.00 32.44           H  
ATOM   2166  HB1 PRO B 430      46.179  28.454 139.808  1.00 32.44           H  
ATOM   2167  HB2 PRO B 430      45.782  27.229 138.580  1.00 32.44           H  
ATOM   2168  HG1 PRO B 430      48.111  28.464 138.420  1.00 32.44           H  
ATOM   2169  HG2 PRO B 430      47.147  28.278 136.935  1.00 32.44           H  
ATOM   2170  HD1 PRO B 430      47.282  30.686 138.799  1.00 32.44           H  
ATOM   2171  HD2 PRO B 430      47.543  30.643 137.038  1.00 32.44           H  
ATOM   2172  N   LEU B 431      44.271  30.405 140.250  1.00 34.56           N  
ATOM   2173  CA  LEU B 431      43.456  30.778 141.401  1.00 35.70           C  
ATOM   2174  C   LEU B 431      42.207  31.588 141.084  1.00 36.24           C  
ATOM   2175  O   LEU B 431      42.271  32.661 140.479  1.00 36.37           O  
ATOM   2176  CB  LEU B 431      44.300  31.550 142.419  1.00 33.79           C  
ATOM   2177  CG  LEU B 431      45.449  30.793 143.080  1.00 33.47           C  
ATOM   2178  CD1 LEU B 431      46.049  31.651 144.190  1.00 33.46           C  
ATOM   2179  CD2 LEU B 431      44.934  29.481 143.649  1.00 36.47           C  
ATOM   2180  HN  LEU B 431      45.215  30.886 140.101  1.00 35.01           H  
ATOM   2181  HA  LEU B 431      43.131  29.855 141.882  1.00 35.01           H  
ATOM   2182  HB1 LEU B 431      44.726  32.413 141.907  1.00 35.01           H  
ATOM   2183  HB2 LEU B 431      43.632  31.890 143.210  1.00 35.01           H  
ATOM   2184  HG  LEU B 431      46.216  30.584 142.334  1.00 35.01           H  
ATOM   2185 1HD1 LEU B 431      46.870  31.112 144.663  1.00 35.01           H  
ATOM   2186 2HD1 LEU B 431      45.283  31.871 144.934  1.00 35.01           H  
ATOM   2187 3HD1 LEU B 431      46.423  32.583 143.767  1.00 35.01           H  
ATOM   2188 1HD2 LEU B 431      45.755  28.942 144.121  1.00 35.01           H  
ATOM   2189 2HD2 LEU B 431      44.516  28.875 142.845  1.00 35.01           H  
ATOM   2190 3HD2 LEU B 431      44.161  29.684 144.390  1.00 35.01           H  
ATOM   2191  N   HIS B 432      41.064  31.064 141.505  1.00 36.71           N  
ATOM   2192  CA  HIS B 432      39.811  31.760 141.299  1.00 41.25           C  
ATOM   2193  C   HIS B 432      39.613  32.670 142.507  1.00 44.37           C  
ATOM   2194  O   HIS B 432      40.151  32.400 143.588  1.00 46.02           O  
ATOM   2195  CB  HIS B 432      38.662  30.761 141.191  1.00 40.99           C  
ATOM   2196  CG  HIS B 432      37.332  31.404 140.963  1.00 44.68           C  
ATOM   2197  ND1 HIS B 432      36.626  32.031 141.967  1.00 46.47           N  
ATOM   2198  CD2 HIS B 432      36.589  31.541 139.838  1.00 44.42           C  
ATOM   2199  CE1 HIS B 432      35.504  32.524 141.472  1.00 45.59           C  
ATOM   2200  NE2 HIS B 432      35.459  32.241 140.182  1.00 46.62           N  
ATOM   2201  HN  HIS B 432      41.068  30.117 142.002  1.00 43.71           H  
ATOM   2202  HA  HIS B 432      39.866  32.359 140.390  1.00 43.71           H  
ATOM   2203  HB1 HIS B 432      38.867  30.088 140.358  1.00 43.71           H  
ATOM   2204  HB2 HIS B 432      38.614  30.189 142.118  1.00 43.71           H  
ATOM   2205  HD1 HIS B 432      36.938  32.107 142.988  1.00 43.71           H  
ATOM   2206  HD2 HIS B 432      36.841  31.166 138.846  1.00 43.71           H  
ATOM   2207  HE1 HIS B 432      34.745  33.071 142.032  1.00 43.71           H  
ATOM   2208  N   LYS B 433      38.859  33.751 142.330  1.00 46.58           N  
ATOM   2209  CA  LYS B 433      38.627  34.678 143.428  1.00 46.70           C  
ATOM   2210  C   LYS B 433      38.062  33.973 144.658  1.00 43.89           C  
ATOM   2211  O   LYS B 433      38.150  34.491 145.767  1.00 44.99           O  
ATOM   2212  CB  LYS B 433      37.717  35.822 142.972  1.00 51.43           C  
ATOM   2213  CG  LYS B 433      38.355  36.668 141.865  1.00 55.90           C  
ATOM   2214  CD  LYS B 433      37.589  37.956 141.584  1.00 59.77           C  
ATOM   2215  CE  LYS B 433      38.320  38.811 140.549  1.00 61.80           C  
ATOM   2216  NZ  LYS B 433      37.720  40.171 140.380  1.00 62.64           N1+
ATOM   2217  HN  LYS B 433      38.419  33.941 141.373  1.00 52.63           H  
ATOM   2218  HA  LYS B 433      39.588  35.110 143.706  1.00 52.63           H  
ATOM   2219  HB1 LYS B 433      36.785  35.400 142.597  1.00 52.63           H  
ATOM   2220  HB2 LYS B 433      37.507  36.465 143.827  1.00 52.63           H  
ATOM   2221  HG1 LYS B 433      39.370  36.926 142.167  1.00 52.63           H  
ATOM   2222  HG2 LYS B 433      38.387  36.076 140.950  1.00 52.63           H  
ATOM   2223  HD1 LYS B 433      36.598  37.706 141.205  1.00 52.63           H  
ATOM   2224  HD2 LYS B 433      37.492  38.522 142.510  1.00 52.63           H  
ATOM   2225  HE1 LYS B 433      39.357  38.926 140.865  1.00 52.63           H  
ATOM   2226  HE2 LYS B 433      38.287  38.296 139.589  1.00 52.63           H  
ATOM   2227  HZ1 LYS B 433      38.274  40.717 139.646  1.00 52.63           H  
ATOM   2228  HZ2 LYS B 433      37.753  40.694 141.313  1.00 52.63           H  
ATOM   2229  HZ3 LYS B 433      36.703  40.076 140.061  1.00 52.63           H  
ATOM   2230  N   ASP B 434      37.501  32.783 144.460  1.00 40.87           N  
ATOM   2231  CA  ASP B 434      36.964  31.998 145.565  1.00 39.24           C  
ATOM   2232  C   ASP B 434      38.127  31.365 146.337  1.00 40.97           C  
ATOM   2233  O   ASP B 434      38.102  31.288 147.571  1.00 41.38           O  
ATOM   2234  CB  ASP B 434      36.032  30.905 145.038  1.00 38.77           C  
ATOM   2235  CG  ASP B 434      35.520  29.999 146.138  1.00 39.93           C  
ATOM   2236  OD1 ASP B 434      36.053  28.882 146.286  1.00 43.55           O  
ATOM   2237  OD2 ASP B 434      34.593  30.408 146.866  1.00 42.42           O  
ATOM   2238  HN  ASP B 434      37.442  32.393 143.466  1.00 40.89           H  
ATOM   2239  HA  ASP B 434      36.406  32.654 146.233  1.00 40.89           H  
ATOM   2240  HB1 ASP B 434      35.180  31.378 144.550  1.00 40.89           H  
ATOM   2241  HB2 ASP B 434      36.577  30.301 144.313  1.00 40.89           H  
ATOM   2242  N   ASP B 435      39.144  30.915 145.601  1.00 39.44           N  
ATOM   2243  CA  ASP B 435      40.324  30.305 146.204  1.00 37.18           C  
ATOM   2244  C   ASP B 435      41.088  31.354 147.007  1.00 38.01           C  
ATOM   2245  O   ASP B 435      41.591  31.077 148.098  1.00 39.15           O  
ATOM   2246  CB  ASP B 435      41.258  29.737 145.128  1.00 36.04           C  
ATOM   2247  CG  ASP B 435      40.608  28.653 144.293  1.00 37.10           C  
ATOM   2248  OD1 ASP B 435      40.086  27.671 144.868  1.00 35.74           O  
ATOM   2249  OD2 ASP B 435      40.632  28.779 143.050  1.00 40.79           O  
ATOM   2250  HN  ASP B 435      39.093  31.004 144.536  1.00 37.93           H  
ATOM   2251  HA  ASP B 435      40.012  29.500 146.870  1.00 37.93           H  
ATOM   2252  HB1 ASP B 435      41.561  30.549 144.467  1.00 37.93           H  
ATOM   2253  HB2 ASP B 435      42.137  29.318 145.617  1.00 37.93           H  
ATOM   2254  N   VAL B 436      41.178  32.560 146.459  1.00 37.34           N  
ATOM   2255  CA  VAL B 436      41.893  33.637 147.127  1.00 37.88           C  
ATOM   2256  C   VAL B 436      41.203  34.051 148.426  1.00 41.35           C  
ATOM   2257  O   VAL B 436      41.870  34.444 149.392  1.00 40.58           O  
ATOM   2258  CB  VAL B 436      42.018  34.863 146.209  1.00 37.00           C  
ATOM   2259  CG1 VAL B 436      42.850  35.939 146.887  1.00 37.16           C  
ATOM   2260  CG2 VAL B 436      42.654  34.454 144.893  1.00 37.45           C  
ATOM   2261  HN  VAL B 436      40.717  32.743 145.511  1.00 38.39           H  
ATOM   2262  HA  VAL B 436      42.896  33.285 147.368  1.00 38.39           H  
ATOM   2263  HB  VAL B 436      41.022  35.259 146.012  1.00 38.39           H  
ATOM   2264 1HG1 VAL B 436      42.933  36.804 146.229  1.00 38.39           H  
ATOM   2265 2HG1 VAL B 436      43.845  35.549 147.100  1.00 38.39           H  
ATOM   2266 3HG1 VAL B 436      42.370  36.237 147.819  1.00 38.39           H  
ATOM   2267 1HG2 VAL B 436      42.741  35.326 144.245  1.00 38.39           H  
ATOM   2268 2HG2 VAL B 436      42.033  33.701 144.407  1.00 38.39           H  
ATOM   2269 3HG2 VAL B 436      43.645  34.041 145.081  1.00 38.39           H  
ATOM   2270  N   ASN B 437      39.872  33.964 148.445  1.00 42.61           N  
ATOM   2271  CA  ASN B 437      39.103  34.323 149.633  1.00 42.98           C  
ATOM   2272  C   ASN B 437      39.341  33.309 150.732  1.00 41.97           C  
ATOM   2273  O   ASN B 437      39.656  33.665 151.863  1.00 44.18           O  
ATOM   2274  CB  ASN B 437      37.602  34.372 149.331  1.00 44.38           C  
ATOM   2275  CG  ASN B 437      37.199  35.607 148.564  1.00 46.07           C  
ATOM   2276  OD1 ASN B 437      37.778  36.681 148.743  1.00 49.54           O  
ATOM   2277  ND2 ASN B 437      36.182  35.471 147.721  1.00 46.44           N  
ATOM   2278  HN  ASN B 437      39.357  33.624 147.571  1.00 44.77           H  
ATOM   2279  HA  ASN B 437      39.426  35.304 149.981  1.00 44.77           H  
ATOM   2280  HB1 ASN B 437      37.337  33.494 148.742  1.00 44.77           H  
ATOM   2281  HB2 ASN B 437      37.057  34.355 150.275  1.00 44.77           H  
ATOM   2282 1HD2 ASN B 437      35.697  34.523 147.616  1.00 44.77           H  
ATOM   2283 2HD2 ASN B 437      35.847  36.310 147.147  1.00 44.77           H  
ATOM   2284  N   GLY B 438      39.177  32.038 150.391  1.00 42.23           N  
ATOM   2285  CA  GLY B 438      39.373  30.980 151.364  1.00 41.20           C  
ATOM   2286  C   GLY B 438      40.737  31.015 152.030  1.00 40.27           C  
ATOM   2287  O   GLY B 438      40.851  30.821 153.241  1.00 40.43           O  
ATOM   2288  HN  GLY B 438      38.897  31.790 149.388  1.00 41.03           H  
ATOM   2289  HA1 GLY B 438      38.610  31.076 152.136  1.00 41.03           H  
ATOM   2290  HA2 GLY B 438      39.261  30.021 150.858  1.00 41.03           H  
ATOM   2291  N   ILE B 439      41.778  31.269 151.246  1.00 39.21           N  
ATOM   2292  CA  ILE B 439      43.125  31.305 151.796  1.00 38.89           C  
ATOM   2293  C   ILE B 439      43.317  32.597 152.587  1.00 40.47           C  
ATOM   2294  O   ILE B 439      44.034  32.625 153.588  1.00 41.20           O  
ATOM   2295  CB  ILE B 439      44.195  31.186 150.666  1.00 34.85           C  
ATOM   2296  CG1 ILE B 439      45.546  30.783 151.262  1.00 34.00           C  
ATOM   2297  CG2 ILE B 439      44.318  32.488 149.913  1.00 32.27           C  
ATOM   2298  CD1 ILE B 439      45.558  29.373 151.853  1.00 32.09           C  
ATOM   2299  HN  ILE B 439      41.626  31.449 150.202  1.00 36.62           H  
ATOM   2300  HA  ILE B 439      43.244  30.462 152.476  1.00 36.62           H  
ATOM   2301  HB  ILE B 439      43.878  30.410 149.969  1.00 36.62           H  
ATOM   2302 1HG1 ILE B 439      46.298  30.833 150.475  1.00 36.62           H  
ATOM   2303 2HG1 ILE B 439      45.799  31.490 152.052  1.00 36.62           H  
ATOM   2304 1HG2 ILE B 439      45.069  32.386 149.129  1.00 36.62           H  
ATOM   2305 2HG2 ILE B 439      44.617  33.279 150.601  1.00 36.62           H  
ATOM   2306 3HG2 ILE B 439      43.357  32.741 149.464  1.00 36.62           H  
ATOM   2307 1HD1 ILE B 439      46.547  29.156 152.257  1.00 36.62           H  
ATOM   2308 2HD1 ILE B 439      45.318  28.650 151.074  1.00 36.62           H  
ATOM   2309 3HD1 ILE B 439      44.818  29.306 152.651  1.00 36.62           H  
ATOM   2310  N   ARG B 440      42.654  33.658 152.134  1.00 43.75           N  
ATOM   2311  CA  ARG B 440      42.725  34.967 152.782  1.00 44.46           C  
ATOM   2312  C   ARG B 440      42.006  34.908 154.128  1.00 44.17           C  
ATOM   2313  O   ARG B 440      42.320  35.666 155.047  1.00 43.24           O  
ATOM   2314  CB  ARG B 440      42.048  36.030 151.909  1.00 46.94           C  
ATOM   2315  CG  ARG B 440      42.937  37.185 151.471  1.00 49.56           C  
ATOM   2316  CD  ARG B 440      43.845  36.769 150.334  1.00 54.73           C  
ATOM   2317  NE  ARG B 440      44.726  37.850 149.901  1.00 58.03           N  
ATOM   2318  CZ  ARG B 440      44.306  38.991 149.362  1.00 60.42           C  
ATOM   2319  NH1 ARG B 440      43.009  39.211 149.186  1.00 60.93           N  
ATOM   2320  NH2 ARG B 440      45.188  39.910 148.988  1.00 60.50           N  
ATOM   2321  HN  ARG B 440      42.045  33.549 151.261  1.00 51.52           H  
ATOM   2322  HA  ARG B 440      43.769  35.238 152.940  1.00 51.52           H  
ATOM   2323  HB1 ARG B 440      41.672  35.538 151.012  1.00 51.52           H  
ATOM   2324  HB2 ARG B 440      41.213  36.445 152.473  1.00 51.52           H  
ATOM   2325  HG1 ARG B 440      42.309  38.013 151.141  1.00 51.52           H  
ATOM   2326  HG2 ARG B 440      43.547  37.505 152.316  1.00 51.52           H  
ATOM   2327  HD1 ARG B 440      44.457  35.930 150.664  1.00 51.52           H  
ATOM   2328  HD2 ARG B 440      43.229  36.460 149.489  1.00 51.52           H  
ATOM   2329  HE  ARG B 440      45.780  37.715 150.026  1.00 51.52           H  
ATOM   2330 1HH1 ARG B 440      42.296  38.469 149.478  1.00 51.52           H  
ATOM   2331 2HH1 ARG B 440      42.676  40.131 148.752  1.00 51.52           H  
ATOM   2332 1HH2 ARG B 440      46.235  39.732 149.120  1.00 51.52           H  
ATOM   2333 2HH2 ARG B 440      44.852  40.829 148.554  1.00 51.52           H  
ATOM   2334  N   HIS B 441      41.033  34.004 154.221  1.00 42.88           N  
ATOM   2335  CA  HIS B 441      40.235  33.818 155.428  1.00 43.46           C  
ATOM   2336  C   HIS B 441      41.029  33.144 156.538  1.00 42.38           C  
ATOM   2337  O   HIS B 441      40.835  33.448 157.713  1.00 43.43           O  
ATOM   2338  CB  HIS B 441      38.997  32.972 155.112  1.00 46.73           C  
ATOM   2339  CG  HIS B 441      38.118  32.713 156.297  1.00 52.22           C  
ATOM   2340  ND1 HIS B 441      37.331  33.690 156.871  1.00 54.78           N  
ATOM   2341  CD2 HIS B 441      37.906  31.588 157.022  1.00 53.91           C  
ATOM   2342  CE1 HIS B 441      36.673  33.178 157.896  1.00 54.20           C  
ATOM   2343  NE2 HIS B 441      37.005  31.904 158.010  1.00 54.76           N  
ATOM   2344  HN  HIS B 441      40.827  33.386 153.372  1.00 48.88           H  
ATOM   2345  HA  HIS B 441      39.906  34.796 155.781  1.00 48.88           H  
ATOM   2346  HB1 HIS B 441      38.409  33.494 154.357  1.00 48.88           H  
ATOM   2347  HB2 HIS B 441      39.330  32.013 154.716  1.00 48.88           H  
ATOM   2348  HD1 HIS B 441      37.264  34.705 156.538  1.00 48.88           H  
ATOM   2349  HD2 HIS B 441      38.365  30.614 156.853  1.00 48.88           H  
ATOM   2350  HE1 HIS B 441      35.975  33.715 158.538  1.00 48.88           H  
ATOM   2351  N   LEU B 442      41.924  32.233 156.158  1.00 40.54           N  
ATOM   2352  CA  LEU B 442      42.747  31.495 157.118  1.00 37.84           C  
ATOM   2353  C   LEU B 442      44.012  32.232 157.548  1.00 35.29           C  
ATOM   2354  O   LEU B 442      44.367  32.218 158.721  1.00 37.44           O  
ATOM   2355  CB  LEU B 442      43.136  30.124 156.542  1.00 36.23           C  
ATOM   2356  CG  LEU B 442      42.020  29.121 156.224  1.00 36.95           C  
ATOM   2357  CD1 LEU B 442      42.600  27.921 155.494  1.00 37.45           C  
ATOM   2358  CD2 LEU B 442      41.337  28.676 157.507  1.00 38.67           C  
ATOM   2359  HN  LEU B 442      42.046  32.034 155.114  1.00 37.55           H  
ATOM   2360  HA  LEU B 442      42.144  31.322 158.009  1.00 37.55           H  
ATOM   2361  HB1 LEU B 442      43.678  30.307 155.614  1.00 37.55           H  
ATOM   2362  HB2 LEU B 442      43.800  29.648 157.264  1.00 37.55           H  
ATOM   2363  HG  LEU B 442      41.284  29.604 155.581  1.00 37.55           H  
ATOM   2364 1HD1 LEU B 442      41.804  27.211 155.270  1.00 37.55           H  
ATOM   2365 2HD1 LEU B 442      43.349  27.440 156.123  1.00 37.55           H  
ATOM   2366 3HD1 LEU B 442      43.064  28.250 154.564  1.00 37.55           H  
ATOM   2367 1HD2 LEU B 442      40.546  27.964 157.270  1.00 37.55           H  
ATOM   2368 2HD2 LEU B 442      40.907  29.542 158.009  1.00 37.55           H  
ATOM   2369 3HD2 LEU B 442      42.068  28.202 158.163  1.00 37.55           H  
ATOM   2370  N   TYR B 443      44.693  32.872 156.605  1.00 34.38           N  
ATOM   2371  CA  TYR B 443      45.932  33.581 156.920  1.00 36.23           C  
ATOM   2372  C   TYR B 443      45.855  35.082 156.659  1.00 38.24           C  
ATOM   2373  O   TYR B 443      46.801  35.794 157.063  1.00 40.58           O  
ATOM   2374  CB  TYR B 443      47.105  32.984 156.123  1.00 34.25           C  
ATOM   2375  CG  TYR B 443      47.261  31.490 156.300  1.00 31.93           C  
ATOM   2376  CD1 TYR B 443      46.614  30.596 155.446  1.00 29.81           C  
ATOM   2377  CD2 TYR B 443      48.004  30.968 157.366  1.00 29.17           C  
ATOM   2378  CE1 TYR B 443      46.695  29.215 155.649  1.00 28.03           C  
ATOM   2379  CE2 TYR B 443      48.092  29.592 157.578  1.00 28.10           C  
ATOM   2380  CZ  TYR B 443      47.433  28.721 156.718  1.00 29.15           C  
ATOM   2381  OH  TYR B 443      47.496  27.360 156.932  1.00 27.85           O  
ATOM   2382  OXT TYR B 443      44.864  35.527 156.044  1.00 41.15           O  
ATOM   2383  HN  TYR B 443      44.329  32.869 155.599  1.00 32.99           H  
ATOM   2384  HA  TYR B 443      46.140  33.436 157.980  1.00 32.99           H  
ATOM   2385  HB1 TYR B 443      46.943  33.190 155.065  1.00 32.99           H  
ATOM   2386  HB2 TYR B 443      48.025  33.467 156.451  1.00 32.99           H  
ATOM   2387  HD1 TYR B 443      46.035  30.981 154.606  1.00 32.99           H  
ATOM   2388  HD2 TYR B 443      48.522  31.648 158.042  1.00 32.99           H  
ATOM   2389  HE1 TYR B 443      46.183  28.530 154.973  1.00 32.99           H  
ATOM   2390  HE2 TYR B 443      48.674  29.202 158.413  1.00 32.99           H  
ATOM   2391  HH  TYR B 443      46.528  26.985 157.093  1.00 32.99           H  
TER    2392      TYR B 443 
HETATM 2393  O1  UNK     0      54.392   7.493 156.710  1.00  0.00           O  
HETATM 2394  O2  UNK     0      52.905   8.143 155.081  1.00  0.00           O  
HETATM 2395  O3  UNK     0      57.041   8.884 156.430  1.00  0.00           O  
HETATM 2396  O4  UNK     0      53.190   7.608 152.795  1.00  0.00           O  
HETATM 2397  O5  UNK     0      55.292  10.972 157.334  1.00  0.00           O  
HETATM 2398  O6  UNK     0      58.707   7.436 155.788  1.00  0.00           O  
HETATM 2399  O7  UNK     0      58.429  11.090 155.268  1.00  0.00           O  
HETATM 2400  O8  UNK     0      61.377  10.293 154.871  1.00  0.00           O  
HETATM 2401  O9  UNK     0      56.641  12.621 156.641  1.00  0.00           O  
HETATM 2402  O10 UNK     0      59.748   7.716 153.048  1.00  0.00           O  
HETATM 2403  O11 UNK     0      60.581   6.665 157.648  1.00  0.00           O  
HETATM 2404  C12 UNK     0      54.724   9.452 155.555  1.00  0.00           C  
HETATM 2405  C13 UNK     0      56.000   8.569 155.528  1.00  0.00           C  
HETATM 2406  C14 UNK     0      54.630   9.164 154.032  1.00  0.00           C  
HETATM 2407  C15 UNK     0      55.414   7.158 155.778  1.00  0.00           C  
HETATM 2408  C16 UNK     0      56.172   9.019 154.057  1.00  0.00           C  
HETATM 2409  C17 UNK     0      53.819   7.857 154.034  1.00  0.00           C  
HETATM 2410  C18 UNK     0      53.641   8.591 156.210  1.00  0.00           C  
HETATM 2411  C19 UNK     0      54.672   6.650 154.507  1.00  0.00           C  
HETATM 2412  C20 UNK     0      54.843  10.914 155.989  1.00  0.00           C  
HETATM 2413  C21 UNK     0      56.316   6.092 156.392  1.00  0.00           C  
HETATM 2414  C22 UNK     0      58.079   8.685 155.494  1.00  0.00           C  
HETATM 2415  C23 UNK     0      59.091   9.859 155.515  1.00  0.00           C  
HETATM 2416  C24 UNK     0      56.191  11.932 157.527  1.00  0.00           C  
HETATM 2417  C25 UNK     0      60.188   9.658 154.437  1.00  0.00           C  
HETATM 2418  C26 UNK     0      60.074   7.275 155.399  1.00  0.00           C  
HETATM 2419  C27 UNK     0      60.469   8.152 154.188  1.00  0.00           C  
HETATM 2420  C28 UNK     0      56.626  12.122 158.942  1.00  0.00           C  
HETATM 2421  C29 UNK     0      60.932   7.577 156.632  1.00  0.00           C  
HETATM 2422  C30 UNK     0      56.142  11.266 159.948  1.00  0.00           C  
HETATM 2423  C31 UNK     0      57.522  13.155 159.273  1.00  0.00           C  
HETATM 2424  C32 UNK     0      56.553  11.444 161.282  1.00  0.00           C  
HETATM 2425  C33 UNK     0      57.931  13.333 160.606  1.00  0.00           C  
HETATM 2426  C34 UNK     0      57.447  12.478 161.609  1.00  0.00           C  
HETATM 2427  H35 UNK     0      52.624   8.457 152.546  1.00  0.00           H  
HETATM 2428  H36 UNK     0      57.700  11.242 156.008  1.00  0.00           H  
HETATM 2429  H37 UNK     0      61.697   9.869 155.776  1.00  0.00           H  
HETATM 2430  H38 UNK     0      60.049   8.271 152.209  1.00  0.00           H  
HETATM 2431  H39 UNK     0      60.765   5.682 157.329  1.00  0.00           H  
HETATM 2432  H40 UNK     0      54.206   9.771 153.232  1.00  0.00           H  
HETATM 2433  H41 UNK     0      56.505   8.196 153.424  1.00  0.00           H  
HETATM 2434  H42 UNK     0      56.664   9.989 153.992  1.00  0.00           H  
HETATM 2435  H43 UNK     0      53.012   9.050 156.972  1.00  0.00           H  
HETATM 2436  H44 UNK     0      55.393   6.379 153.736  1.00  0.00           H  
HETATM 2437  H45 UNK     0      54.023   5.812 154.762  1.00  0.00           H  
HETATM 2438  H46 UNK     0      53.868  11.396 155.910  1.00  0.00           H  
HETATM 2439  H47 UNK     0      55.556  11.427 155.344  1.00  0.00           H  
HETATM 2440  H48 UNK     0      55.731   5.202 156.623  1.00  0.00           H  
HETATM 2441  H49 UNK     0      56.771   6.477 157.305  1.00  0.00           H  
HETATM 2442  H50 UNK     0      57.101   5.832 155.682  1.00  0.00           H  
HETATM 2443  H51 UNK     0      57.670   8.658 154.483  1.00  0.00           H  
HETATM 2444  H52 UNK     0      59.553   9.881 156.502  1.00  0.00           H  
HETATM 2445  H53 UNK     0      59.838  10.094 153.501  1.00  0.00           H  
HETATM 2446  H54 UNK     0      60.238   6.253 155.058  1.00  0.00           H  
HETATM 2447  H55 UNK     0      61.542   8.043 154.029  1.00  0.00           H  
HETATM 2448  H56 UNK     0      61.987   7.460 156.381  1.00  0.00           H  
HETATM 2449  H57 UNK     0      60.740   8.595 156.971  1.00  0.00           H  
HETATM 2450  H58 UNK     0      55.447  10.465 159.694  1.00  0.00           H  
HETATM 2451  H59 UNK     0      57.899  13.819 158.494  1.00  0.00           H  
HETATM 2452  H60 UNK     0      56.179  10.780 162.061  1.00  0.00           H  
HETATM 2453  H61 UNK     0      58.625  14.134 160.861  1.00  0.00           H  
HETATM 2454  H62 UNK     0      57.764  12.617 162.643  1.00  0.00           H  
TER    2455      UNK     0 
CONECT 2393 2407 2410
CONECT 2394 2409 2410
CONECT 2395 2405 2414
CONECT 2396 2409 2427
CONECT 2397 2412 2416
CONECT 2398 2414 2418
CONECT 2399 2415 2428
CONECT 2400 2417 2429
CONECT 2401 2416
CONECT 2402 2419 2430
CONECT 2403 2421 2431
CONECT 2404 2405 2406 2410 2412
CONECT 2405 2395 2404 2407 2408
CONECT 2406 2404 2408 2409 2432
CONECT 2407 2393 2405 2411 2413
CONECT 2408 2405 2406 2433 2434
CONECT 2409 2394 2396 2406 2411
CONECT 2410 2393 2394 2404 2435
CONECT 2411 2407 2409 2436 2437
CONECT 2412 2397 2404 2438 2439
CONECT 2413 2407 2440 2441 2442
CONECT 2414 2395 2398 2415 2443
CONECT 2415 2399 2414 2417 2444
CONECT 2416 2397 2401 2420
CONECT 2417 2400 2415 2419 2445
CONECT 2418 2398 2419 2421 2446
CONECT 2419 2402 2417 2418 2447
CONECT 2420 2416 2422 2423
CONECT 2421 2403 2418 2448 2449
CONECT 2422 2420 2424 2450
CONECT 2423 2420 2425 2451
CONECT 2424 2422 2426 2452
CONECT 2425 2423 2426 2453
CONECT 2426 2424 2425 2454
CONECT 2427 2396
CONECT 2428 2399
CONECT 2429 2400
CONECT 2430 2402
CONECT 2431 2403
CONECT 2432 2406
CONECT 2433 2408
CONECT 2434 2408
CONECT 2435 2410
CONECT 2436 2411
CONECT 2437 2411
CONECT 2438 2412
CONECT 2439 2412
CONECT 2440 2413
CONECT 2441 2413
CONECT 2442 2413
CONECT 2443 2414
CONECT 2444 2415
CONECT 2445 2417
CONECT 2446 2418
CONECT 2447 2419
CONECT 2448 2421
CONECT 2449 2421
CONECT 2450 2422
CONECT 2451 2423
CONECT 2452 2424
CONECT 2453 2425
CONECT 2454 2426
END
