# Supplementary material for: Elucidating the molecular mechanisms of paeoniflorin intervention in oral lichen planus: a computational biology and bioinformatics–based research strategy
Source: Front Bioinform. 2026 Jul 17;6:1817487. doi: 10.3389/fbinf.2026.1817487 (PMC13423862; doi:10.3389/fbinf.2026.1817487)
Supplement: Supplementary file 1 [file DataSheet1.zip › Raw-Data/STAS3-6NJS.pdb]

REMARK   Accelrys Discovery Studio PDB file
REMARK   Created:  2025-08-03T00:24:18Z
CRYST1   84.000   84.000  206.310  90.00  90.00  90.00 P41212     
ATOM      1  N   VAL A 136     -18.879  24.681  26.137  1.00 64.79           N1+
ATOM      2  CA  VAL A 136     -20.148  24.033  25.807  1.00 64.66           C  
ATOM      3  C   VAL A 136     -20.004  22.492  25.863  1.00 67.86           C  
ATOM      4  O   VAL A 136     -19.149  21.920  25.179  1.00 67.72           O  
ATOM      5  CB  VAL A 136     -20.785  24.567  24.478  1.00 68.67           C  
ATOM      6  CG1 VAL A 136     -19.847  24.430  23.276  1.00 68.46           C  
ATOM      7  CG2 VAL A 136     -22.146  23.929  24.198  1.00 68.51           C  
ATOM      8  HT1 VAL A 136     -18.998  25.743  26.093  1.00 67.24           H  
ATOM      9  HT2 VAL A 136     -18.130  24.377  25.436  1.00 67.24           H  
ATOM     10  HT3 VAL A 136     -18.579  24.397  27.124  1.00 67.24           H  
ATOM     11  HA  VAL A 136     -20.841  24.301  26.604  1.00 67.24           H  
ATOM     12  HB  VAL A 136     -20.961  25.633  24.620  1.00 67.24           H  
ATOM     13 1HG1 VAL A 136     -20.340  24.815  22.384  1.00 67.24           H  
ATOM     14 2HG1 VAL A 136     -19.597  23.379  23.127  1.00 67.24           H  
ATOM     15 3HG1 VAL A 136     -18.935  24.997  23.460  1.00 67.24           H  
ATOM     16 1HG2 VAL A 136     -22.550  24.328  23.268  1.00 67.24           H  
ATOM     17 2HG2 VAL A 136     -22.829  24.155  25.017  1.00 67.24           H  
ATOM     18 3HG2 VAL A 136     -22.030  22.849  24.109  1.00 67.24           H  
ATOM     19  N   VAL A 137     -20.829  21.839  26.709  1.00 63.25           N  
ATOM     20  CA  VAL A 137     -20.832  20.383  26.896  1.00 62.68           C  
ATOM     21  C   VAL A 137     -21.483  19.708  25.681  1.00 65.02           C  
ATOM     22  O   VAL A 137     -22.602  20.069  25.306  1.00 64.96           O  
ATOM     23  CB  VAL A 137     -21.496  19.952  28.237  1.00 66.98           C  
ATOM     24  CG1 VAL A 137     -21.353  18.449  28.469  1.00 66.82           C  
ATOM     25  CG2 VAL A 137     -20.918  20.728  29.422  1.00 66.91           C  
ATOM     26  HN  VAL A 137     -21.524  22.419  27.279  1.00 65.23           H  
ATOM     27  HA  VAL A 137     -19.792  20.058  26.929  1.00 65.23           H  
ATOM     28  HB  VAL A 137     -22.560  20.181  28.173  1.00 65.23           H  
ATOM     29 1HG1 VAL A 137     -21.827  18.180  29.413  1.00 65.23           H  
ATOM     30 2HG1 VAL A 137     -20.296  18.185  28.505  1.00 65.23           H  
ATOM     31 3HG1 VAL A 137     -21.834  17.908  27.654  1.00 65.23           H  
ATOM     32 1HG2 VAL A 137     -21.404  20.402  30.342  1.00 65.23           H  
ATOM     33 2HG2 VAL A 137     -21.092  21.794  29.278  1.00 65.23           H  
ATOM     34 3HG2 VAL A 137     -19.846  20.541  29.492  1.00 65.23           H  
ATOM     35  N   THR A 138     -20.777  18.736  25.071  1.00 59.85           N  
ATOM     36  CA  THR A 138     -21.242  18.004  23.885  1.00 58.88           C  
ATOM     37  C   THR A 138     -22.259  16.906  24.233  1.00 60.91           C  
ATOM     38  O   THR A 138     -22.474  16.612  25.412  1.00 60.15           O  
ATOM     39  CB  THR A 138     -20.052  17.458  23.053  1.00 67.03           C  
ATOM     40  OG1 THR A 138     -19.567  16.242  23.622  1.00 65.76           O  
ATOM     41  CG2 THR A 138     -18.917  18.469  22.886  1.00 66.25           C  
ATOM     42  HN  THR A 138     -19.819  18.482  25.475  1.00 62.69           H  
ATOM     43  HA  THR A 138     -21.762  18.725  23.254  1.00 62.69           H  
ATOM     44  HB  THR A 138     -20.430  17.224  22.058  1.00 62.69           H  
ATOM     45  HG1 THR A 138     -19.245  16.419  24.605  1.00 62.69           H  
ATOM     46 1HG2 THR A 138     -18.117  18.024  22.295  1.00 62.69           H  
ATOM     47 2HG2 THR A 138     -18.531  18.748  23.867  1.00 62.69           H  
ATOM     48 3HG2 THR A 138     -19.293  19.357  22.378  1.00 62.69           H  
ATOM     49  N   GLU A 139     -22.878  16.304  23.194  1.00 56.48           N  
ATOM     50  CA  GLU A 139     -23.843  15.208  23.313  1.00 55.80           C  
ATOM     51  C   GLU A 139     -23.139  13.938  23.799  1.00 57.34           C  
ATOM     52  O   GLU A 139     -23.671  13.224  24.651  1.00 57.10           O  
ATOM     53  CB  GLU A 139     -24.526  14.951  21.960  1.00 57.39           C  
ATOM     54  CG  GLU A 139     -25.854  15.665  21.797  1.00 70.75           C  
ATOM     55  CD  GLU A 139     -27.019  14.950  22.452  1.00 97.76           C  
ATOM     56  OE1 GLU A 139     -27.602  14.050  21.806  1.00 97.92           O  
ATOM     57  OE2 GLU A 139     -27.344  15.283  23.615  1.00 92.02           O  
ATOM     58  HN  GLU A 139     -22.646  16.654  22.210  1.00 71.40           H  
ATOM     59  HA  GLU A 139     -24.603  15.488  24.042  1.00 71.40           H  
ATOM     60  HB1 GLU A 139     -23.856  15.287  21.168  1.00 71.40           H  
ATOM     61  HB2 GLU A 139     -24.698  13.879  21.861  1.00 71.40           H  
ATOM     62  HG1 GLU A 139     -25.767  16.657  22.240  1.00 71.40           H  
ATOM     63  HG2 GLU A 139     -26.064  15.760  20.732  1.00 71.40           H  
ATOM     64  N   LYS A 140     -21.930  13.681  23.263  1.00 51.78           N  
ATOM     65  CA  LYS A 140     -21.066  12.548  23.591  1.00 50.65           C  
ATOM     66  C   LYS A 140     -20.629  12.612  25.062  1.00 53.50           C  
ATOM     67  O   LYS A 140     -20.532  11.573  25.715  1.00 53.42           O  
ATOM     68  CB  LYS A 140     -19.842  12.565  22.658  1.00 52.45           C  
ATOM     69  CG  LYS A 140     -19.022  11.285  22.636  1.00 58.32           C  
ATOM     70  CD  LYS A 140     -18.048  11.311  21.474  1.00 62.35           C  
ATOM     71  CE  LYS A 140     -16.940  10.314  21.640  1.00 68.34           C  
ATOM     72  NZ  LYS A 140     -16.082  10.248  20.430  1.00 77.61           N1+
ATOM     73  HN  LYS A 140     -21.568  14.370  22.529  1.00 58.71           H  
ATOM     74  HA  LYS A 140     -21.620  11.624  23.428  1.00 58.71           H  
ATOM     75  HB1 LYS A 140     -20.194  12.756  21.644  1.00 58.71           H  
ATOM     76  HB2 LYS A 140     -19.189  13.378  22.975  1.00 58.71           H  
ATOM     77  HG1 LYS A 140     -18.467  11.196  23.570  1.00 58.71           H  
ATOM     78  HG2 LYS A 140     -19.690  10.431  22.527  1.00 58.71           H  
ATOM     79  HD1 LYS A 140     -18.590  11.083  20.556  1.00 58.71           H  
ATOM     80  HD2 LYS A 140     -17.614  12.308  21.402  1.00 58.71           H  
ATOM     81  HE1 LYS A 140     -16.327  10.604  22.493  1.00 58.71           H  
ATOM     82  HE2 LYS A 140     -17.373   9.330  21.821  1.00 58.71           H  
ATOM     83  HZ1 LYS A 140     -15.304   9.529  20.582  1.00 58.71           H  
ATOM     84  HZ2 LYS A 140     -15.648  11.209  20.247  1.00 58.71           H  
ATOM     85  HZ3 LYS A 140     -16.674   9.958  19.587  1.00 58.71           H  
ATOM     86  N   GLN A 141     -20.389  13.835  25.574  1.00 48.82           N  
ATOM     87  CA  GLN A 141     -19.966  14.105  26.948  1.00 47.98           C  
ATOM     88  C   GLN A 141     -21.118  13.988  27.948  1.00 51.77           C  
ATOM     89  O   GLN A 141     -20.886  13.571  29.085  1.00 51.83           O  
ATOM     90  CB  GLN A 141     -19.276  15.474  27.050  1.00 48.97           C  
ATOM     91  CG  GLN A 141     -17.919  15.533  26.337  1.00 54.34           C  
ATOM     92  CD  GLN A 141     -17.294  16.912  26.292  1.00 61.99           C  
ATOM     93  OE1 GLN A 141     -17.944  17.946  26.485  1.00 55.68           O  
ATOM     94  NE2 GLN A 141     -16.004  16.956  26.024  1.00 50.64           N  
ATOM     95  HN  GLN A 141     -20.518  14.675  24.924  1.00 52.45           H  
ATOM     96  HA  GLN A 141     -19.227  13.349  27.214  1.00 52.45           H  
ATOM     97  HB1 GLN A 141     -19.931  16.224  26.606  1.00 52.45           H  
ATOM     98  HB2 GLN A 141     -19.121  15.704  28.104  1.00 52.45           H  
ATOM     99  HG1 GLN A 141     -17.232  14.865  26.856  1.00 52.45           H  
ATOM    100  HG2 GLN A 141     -18.057  15.188  25.312  1.00 52.45           H  
ATOM    101 1HE2 GLN A 141     -15.462  16.049  25.854  1.00 52.45           H  
ATOM    102 2HE2 GLN A 141     -15.499  17.898  25.977  1.00 52.45           H  
ATOM    103  N   GLN A 142     -22.350  14.357  27.535  1.00 47.73           N  
ATOM    104  CA  GLN A 142     -23.548  14.263  28.379  1.00 47.17           C  
ATOM    105  C   GLN A 142     -23.960  12.799  28.535  1.00 49.28           C  
ATOM    106  O   GLN A 142     -24.389  12.398  29.618  1.00 48.77           O  
ATOM    107  CB  GLN A 142     -24.707  15.103  27.809  1.00 48.74           C  
ATOM    108  CG  GLN A 142     -24.581  16.606  28.091  1.00 64.52           C  
ATOM    109  CD  GLN A 142     -25.707  17.454  27.529  1.00 80.93           C  
ATOM    110  OE1 GLN A 142     -26.244  18.336  28.211  1.00 75.22           O  
ATOM    111  NE2 GLN A 142     -26.082  17.232  26.271  1.00 71.20           N  
ATOM    112  HN  GLN A 142     -22.459  14.738  26.541  1.00 59.28           H  
ATOM    113  HA  GLN A 142     -23.299  14.653  29.366  1.00 59.28           H  
ATOM    114  HB1 GLN A 142     -24.738  14.958  26.729  1.00 59.28           H  
ATOM    115  HB2 GLN A 142     -25.638  14.748  28.251  1.00 59.28           H  
ATOM    116  HG1 GLN A 142     -24.556  16.748  29.171  1.00 59.28           H  
ATOM    117  HG2 GLN A 142     -23.644  16.955  27.657  1.00 59.28           H  
ATOM    118 1HE2 GLN A 142     -25.593  16.476  25.692  1.00 59.28           H  
ATOM    119 2HE2 GLN A 142     -26.872  17.809  25.839  1.00 59.28           H  
ATOM    120  N   MET A 143     -23.804  12.001  27.454  1.00 44.81           N  
ATOM    121  CA  MET A 143     -24.093  10.565  27.422  1.00 44.10           C  
ATOM    122  C   MET A 143     -23.073   9.818  28.284  1.00 47.19           C  
ATOM    123  O   MET A 143     -23.434   8.846  28.942  1.00 47.33           O  
ATOM    124  CB  MET A 143     -24.051  10.025  26.014  1.00 46.37           C  
ATOM    125  HN  MET A 143     -23.442  12.453  26.554  1.00 45.96           H  
ATOM    126  HA  MET A 143     -25.086  10.402  27.842  1.00 45.96           H  
ATOM    127  HB1 MET A 143     -24.297   8.967  25.983  1.00 45.96           H  
ATOM    128  HB2 MET A 143     -23.098  10.204  25.539  1.00 45.96           H  
ATOM    129  CG  MET A 143     -22.616   9.831  25.521  1.00  0.00           C  
ATOM    130  SD  MET A 143     -22.682   9.139  23.852  1.00  0.00           S  
ATOM    131  CE  MET A 143     -21.000   8.887  23.233  1.00  0.00           C  
ATOM    132  N   LEU A 144     -21.812  10.302  28.302  1.00 42.48           N  
ATOM    133  CA  LEU A 144     -20.715   9.768  29.111  1.00 41.70           C  
ATOM    134  C   LEU A 144     -20.983  10.014  30.607  1.00 44.97           C  
ATOM    135  O   LEU A 144     -20.754   9.117  31.417  1.00 44.05           O  
ATOM    136  CB  LEU A 144     -19.382  10.413  28.673  1.00 41.50           C  
ATOM    137  CG  LEU A 144     -18.090   9.949  29.360  1.00 45.61           C  
ATOM    138  CD1 LEU A 144     -17.708   8.544  28.941  1.00 45.51           C  
ATOM    139  CD2 LEU A 144     -16.956  10.886  29.038  1.00 47.76           C  
ATOM    140  HN  LEU A 144     -21.598  11.142  27.675  1.00 44.20           H  
ATOM    141  HA  LEU A 144     -20.652   8.693  28.943  1.00 44.20           H  
ATOM    142  HB1 LEU A 144     -19.267  10.223  27.606  1.00 44.20           H  
ATOM    143  HB2 LEU A 144     -19.471  11.486  28.844  1.00 44.20           H  
ATOM    144  HG  LEU A 144     -18.250   9.957  30.438  1.00 44.20           H  
ATOM    145 1HD1 LEU A 144     -16.789   8.250  29.448  1.00 44.20           H  
ATOM    146 2HD1 LEU A 144     -17.553   8.516  27.862  1.00 44.20           H  
ATOM    147 3HD1 LEU A 144     -18.507   7.854  29.211  1.00 44.20           H  
ATOM    148 1HD2 LEU A 144     -16.048  10.542  29.533  1.00 44.20           H  
ATOM    149 2HD2 LEU A 144     -17.202  11.889  29.387  1.00 44.20           H  
ATOM    150 3HD2 LEU A 144     -16.796  10.906  27.960  1.00 44.20           H  
ATOM    151  N   GLU A 145     -21.481  11.220  30.958  1.00 41.88           N  
ATOM    152  CA  GLU A 145     -21.836  11.631  32.322  1.00 41.90           C  
ATOM    153  C   GLU A 145     -22.943  10.720  32.893  1.00 45.99           C  
ATOM    154  O   GLU A 145     -22.875  10.338  34.066  1.00 45.43           O  
ATOM    155  CB  GLU A 145     -22.259  13.117  32.334  1.00 43.30           C  
ATOM    156  CG  GLU A 145     -22.613  13.700  33.698  1.00 55.44           C  
ATOM    157  CD  GLU A 145     -21.502  13.839  34.726  1.00 80.61           C  
ATOM    158  OE1 GLU A 145     -20.323  13.988  34.328  1.00 81.61           O  
ATOM    159  OE2 GLU A 145     -21.819  13.815  35.937  1.00 72.24           O  
ATOM    160  HN  GLU A 145     -21.629  11.936  30.176  1.00 56.49           H  
ATOM    161  HA  GLU A 145     -20.951  11.525  32.950  1.00 56.49           H  
ATOM    162  HB1 GLU A 145     -21.435  13.702  31.925  1.00 56.49           H  
ATOM    163  HB2 GLU A 145     -23.133  13.220  31.690  1.00 56.49           H  
ATOM    164  HG1 GLU A 145     -23.023  14.695  33.528  1.00 56.49           H  
ATOM    165  HG2 GLU A 145     -23.380  13.060  34.135  1.00 56.49           H  
ATOM    166  N   GLN A 146     -23.937  10.354  32.055  1.00 42.68           N  
ATOM    167  CA  GLN A 146     -25.028   9.464  32.453  1.00 42.56           C  
ATOM    168  C   GLN A 146     -24.543   8.013  32.522  1.00 46.22           C  
ATOM    169  O   GLN A 146     -24.913   7.306  33.456  1.00 46.03           O  
ATOM    170  CB  GLN A 146     -26.261   9.622  31.538  1.00 44.06           C  
ATOM    171  CG  GLN A 146     -27.550   8.960  32.072  1.00 61.31           C  
ATOM    172  CD  GLN A 146     -28.008   9.461  33.431  1.00 78.14           C  
ATOM    173  OE1 GLN A 146     -28.236  10.660  33.645  1.00 73.24           O  
ATOM    174  NE2 GLN A 146     -28.164   8.544  34.382  1.00 66.84           N  
ATOM    175  HN  GLN A 146     -23.926  10.732  31.054  1.00 55.68           H  
ATOM    176  HA  GLN A 146     -25.332   9.753  33.459  1.00 55.68           H  
ATOM    177  HB1 GLN A 146     -26.454  10.687  31.410  1.00 55.68           H  
ATOM    178  HB2 GLN A 146     -26.026   9.176  30.572  1.00 55.68           H  
ATOM    179  HG1 GLN A 146     -28.349   9.147  31.355  1.00 55.68           H  
ATOM    180  HG2 GLN A 146     -27.373   7.887  32.148  1.00 55.68           H  
ATOM    181 1HE2 GLN A 146     -27.969   7.514  34.169  1.00 55.68           H  
ATOM    182 2HE2 GLN A 146     -28.485   8.837  35.360  1.00 55.68           H  
ATOM    183  N   HIS A 147     -23.687   7.588  31.568  1.00 42.28           N  
ATOM    184  CA  HIS A 147     -23.094   6.247  31.538  1.00 41.84           C  
ATOM    185  C   HIS A 147     -22.245   5.961  32.788  1.00 44.83           C  
ATOM    186  O   HIS A 147     -22.249   4.828  33.269  1.00 44.54           O  
ATOM    187  CB  HIS A 147     -22.278   6.043  30.256  1.00 42.81           C  
ATOM    188  CG  HIS A 147     -23.091   5.649  29.059  1.00 46.54           C  
ATOM    189  ND1 HIS A 147     -22.487   5.179  27.904  1.00 48.51           N  
ATOM    190  CD2 HIS A 147     -24.433   5.648  28.877  1.00 48.45           C  
ATOM    191  CE1 HIS A 147     -23.473   4.913  27.063  1.00 47.97           C  
ATOM    192  NE2 HIS A 147     -24.662   5.177  27.604  1.00 48.30           N  
ATOM    193  HN  HIS A 147     -23.426   8.271  30.787  1.00 45.61           H  
ATOM    194  HA  HIS A 147     -23.912   5.527  31.525  1.00 45.61           H  
ATOM    195  HB1 HIS A 147     -21.765   6.977  30.027  1.00 45.61           H  
ATOM    196  HB2 HIS A 147     -21.543   5.260  30.441  1.00 45.61           H  
ATOM    197  HD1 HIS A 147     -21.439   5.056  27.728  1.00 45.61           H  
ATOM    198  HD2 HIS A 147     -25.187   5.960  29.600  1.00 45.61           H  
ATOM    199  HE1 HIS A 147     -23.331   4.526  26.054  1.00 45.61           H  
ATOM    200  N   LEU A 148     -21.553   6.993  33.327  1.00 40.43           N  
ATOM    201  CA  LEU A 148     -20.749   6.894  34.551  1.00 40.00           C  
ATOM    202  C   LEU A 148     -21.667   6.832  35.774  1.00 44.80           C  
ATOM    203  O   LEU A 148     -21.415   6.040  36.682  1.00 44.78           O  
ATOM    204  CB  LEU A 148     -19.767   8.075  34.683  1.00 39.76           C  
ATOM    205  CG  LEU A 148     -18.557   8.078  33.749  1.00 43.71           C  
ATOM    206  CD1 LEU A 148     -17.994   9.460  33.619  1.00 43.38           C  
ATOM    207  CD2 LEU A 148     -17.481   7.124  34.222  1.00 46.21           C  
ATOM    208  HN  LEU A 148     -21.595   7.939  32.830  1.00 42.88           H  
ATOM    209  HA  LEU A 148     -20.171   5.971  34.508  1.00 42.88           H  
ATOM    210  HB1 LEU A 148     -20.328   8.991  34.498  1.00 42.88           H  
ATOM    211  HB2 LEU A 148     -19.392   8.078  35.707  1.00 42.88           H  
ATOM    212  HG  LEU A 148     -18.889   7.753  32.763  1.00 42.88           H  
ATOM    213 1HD1 LEU A 148     -17.134   9.441  32.950  1.00 42.88           H  
ATOM    214 2HD1 LEU A 148     -17.683   9.820  34.600  1.00 42.88           H  
ATOM    215 3HD1 LEU A 148     -18.755  10.126  33.212  1.00 42.88           H  
ATOM    216 1HD2 LEU A 148     -16.638   7.155  33.532  1.00 42.88           H  
ATOM    217 2HD2 LEU A 148     -17.883   6.111  34.258  1.00 42.88           H  
ATOM    218 3HD2 LEU A 148     -17.146   7.418  35.217  1.00 42.88           H  
ATOM    219  N   GLN A 149     -22.741   7.658  35.784  1.00 41.56           N  
ATOM    220  CA  GLN A 149     -23.765   7.702  36.835  1.00 41.27           C  
ATOM    221  C   GLN A 149     -24.513   6.365  36.909  1.00 45.12           C  
ATOM    222  O   GLN A 149     -24.868   5.925  38.003  1.00 44.69           O  
ATOM    223  CB  GLN A 149     -24.750   8.850  36.580  1.00 42.59           C  
ATOM    224  CG  GLN A 149     -24.439  10.110  37.379  1.00 62.78           C  
ATOM    225  CD  GLN A 149     -25.331  11.274  37.008  1.00 87.35           C  
ATOM    226  OE1 GLN A 149     -24.882  12.272  36.430  1.00 83.23           O  
ATOM    227  NE2 GLN A 149     -26.616  11.184  37.339  1.00 81.59           N  
ATOM    228  HN  GLN A 149     -22.852   8.332  34.960  1.00 58.91           H  
ATOM    229  HA  GLN A 149     -23.272   7.876  37.791  1.00 58.91           H  
ATOM    230  HB1 GLN A 149     -24.721   9.099  35.519  1.00 58.91           H  
ATOM    231  HB2 GLN A 149     -25.751   8.511  36.847  1.00 58.91           H  
ATOM    232  HG1 GLN A 149     -24.573   9.892  38.439  1.00 58.91           H  
ATOM    233  HG2 GLN A 149     -23.403  10.393  37.194  1.00 58.91           H  
ATOM    234 1HE2 GLN A 149     -26.978  10.314  37.846  1.00 58.91           H  
ATOM    235 2HE2 GLN A 149     -27.288  11.981  37.098  1.00 58.91           H  
ATOM    236  N   ASP A 150     -24.724   5.714  35.742  1.00 41.56           N  
ATOM    237  CA  ASP A 150     -25.368   4.407  35.624  1.00 41.56           C  
ATOM    238  C   ASP A 150     -24.446   3.322  36.161  1.00 44.82           C  
ATOM    239  O   ASP A 150     -24.932   2.341  36.721  1.00 44.81           O  
ATOM    240  CB  ASP A 150     -25.770   4.110  34.166  1.00 43.86           C  
ATOM    241  CG  ASP A 150     -26.949   4.921  33.636  1.00 57.74           C  
ATOM    242  OD1 ASP A 150     -27.636   5.589  34.453  1.00 59.24           O  
ATOM    243  OD2 ASP A 150     -27.186   4.889  32.407  1.00 63.42           O  
ATOM    244  HN  ASP A 150     -24.396   6.190  34.841  1.00 49.63           H  
ATOM    245  HA  ASP A 150     -26.273   4.417  36.232  1.00 49.63           H  
ATOM    246  HB1 ASP A 150     -24.908   4.315  33.531  1.00 49.63           H  
ATOM    247  HB2 ASP A 150     -26.030   3.054  34.097  1.00 49.63           H  
ATOM    248  N   VAL A 151     -23.115   3.505  36.002  1.00 40.51           N  
ATOM    249  CA  VAL A 151     -22.092   2.589  36.517  1.00 39.68           C  
ATOM    250  C   VAL A 151     -22.106   2.676  38.053  1.00 41.22           C  
ATOM    251  O   VAL A 151     -22.161   1.641  38.715  1.00 40.54           O  
ATOM    252  CB  VAL A 151     -20.694   2.850  35.873  1.00 43.63           C  
ATOM    253  CG1 VAL A 151     -19.545   2.391  36.766  1.00 43.39           C  
ATOM    254  CG2 VAL A 151     -20.596   2.196  34.499  1.00 43.37           C  
ATOM    255  HN  VAL A 151     -22.788   4.372  35.467  1.00 41.76           H  
ATOM    256  HA  VAL A 151     -22.393   1.577  36.245  1.00 41.76           H  
ATOM    257  HB  VAL A 151     -20.592   3.926  35.733  1.00 41.76           H  
ATOM    258 1HG1 VAL A 151     -18.596   2.595  36.271  1.00 41.76           H  
ATOM    259 2HG1 VAL A 151     -19.634   1.321  36.952  1.00 41.76           H  
ATOM    260 3HG1 VAL A 151     -19.583   2.929  37.713  1.00 41.76           H  
ATOM    261 1HG2 VAL A 151     -19.613   2.393  34.072  1.00 41.76           H  
ATOM    262 2HG2 VAL A 151     -21.365   2.607  33.845  1.00 41.76           H  
ATOM    263 3HG2 VAL A 151     -20.740   1.120  34.597  1.00 41.76           H  
ATOM    264  N   ARG A 152     -22.143   3.908  38.600  1.00 36.65           N  
ATOM    265  CA  ARG A 152     -22.206   4.173  40.040  1.00 36.31           C  
ATOM    266  C   ARG A 152     -23.467   3.563  40.663  1.00 40.05           C  
ATOM    267  O   ARG A 152     -23.379   2.978  41.744  1.00 39.83           O  
ATOM    268  CB  ARG A 152     -22.121   5.682  40.327  1.00 36.46           C  
ATOM    269  CG  ARG A 152     -21.864   6.008  41.799  1.00 48.80           C  
ATOM    270  CD  ARG A 152     -21.259   7.386  42.006  1.00 61.13           C  
ATOM    271  NE  ARG A 152     -19.865   7.447  41.557  1.00 69.98           N  
ATOM    272  CZ  ARG A 152     -18.813   7.161  42.319  1.00 80.51           C  
ATOM    273  NH1 ARG A 152     -17.588   7.237  41.821  1.00 63.72           N  
ATOM    274  NH2 ARG A 152     -18.979   6.798  43.586  1.00 66.60           N  
ATOM    275  HN  ARG A 152     -22.125   4.749  37.938  1.00 52.73           H  
ATOM    276  HA  ARG A 152     -21.342   3.697  40.504  1.00 52.73           H  
ATOM    277  HB1 ARG A 152     -21.308   6.101  39.734  1.00 52.73           H  
ATOM    278  HB2 ARG A 152     -23.063   6.143  40.031  1.00 52.73           H  
ATOM    279  HG1 ARG A 152     -22.812   5.961  42.335  1.00 52.73           H  
ATOM    280  HG2 ARG A 152     -21.179   5.264  42.205  1.00 52.73           H  
ATOM    281  HD1 ARG A 152     -21.842   8.114  41.443  1.00 52.73           H  
ATOM    282  HD2 ARG A 152     -21.298   7.631  43.067  1.00 52.73           H  
ATOM    283  HE  ARG A 152     -19.681   7.742  40.545  1.00 52.73           H  
ATOM    284 1HH1 ARG A 152     -17.442   7.529  40.802  1.00 52.73           H  
ATOM    285 2HH1 ARG A 152     -16.745   7.006  42.438  1.00 52.73           H  
ATOM    286 1HH2 ARG A 152     -19.964   6.734  44.000  1.00 52.73           H  
ATOM    287 2HH2 ARG A 152     -18.128   6.569  44.193  1.00 52.73           H  
ATOM    288  N   LYS A 153     -24.624   3.678  39.968  1.00 36.09           N  
ATOM    289  CA  LYS A 153     -25.910   3.128  40.405  1.00 35.41           C  
ATOM    290  C   LYS A 153     -25.858   1.603  40.436  1.00 38.23           C  
ATOM    291  O   LYS A 153     -26.345   1.009  41.392  1.00 37.89           O  
ATOM    292  CB  LYS A 153     -27.029   3.606  39.500  1.00 37.71           C  
ATOM    293  HN  LYS A 153     -24.597   4.206  39.038  1.00 37.07           H  
ATOM    294  HA  LYS A 153     -26.101   3.480  41.419  1.00 37.07           H  
ATOM    295  HB1 LYS A 153     -27.999   3.191  39.858  1.00 37.07           H  
ATOM    296  HB2 LYS A 153     -26.877   3.300  38.481  1.00 37.07           H  
ATOM    297  CG  LYS A 153     -26.521   3.641  38.046  1.00  0.00           C  
ATOM    298  CD  LYS A 153     -27.625   4.167  37.116  1.00  0.00           C  
ATOM    299  CE  LYS A 153     -27.087   4.225  35.672  1.00  0.00           C  
ATOM    300  NZ  LYS A 153     -28.139   4.722  34.773  1.00  0.00           N1+
ATOM    301  N   ARG A 154     -25.238   0.980  39.415  1.00 34.35           N  
ATOM    302  CA  ARG A 154     -25.068  -0.472  39.313  1.00 34.10           C  
ATOM    303  C   ARG A 154     -24.156  -0.997  40.425  1.00 38.47           C  
ATOM    304  O   ARG A 154     -24.451  -2.038  41.015  1.00 37.86           O  
ATOM    305  CB  ARG A 154     -24.510  -0.867  37.938  1.00 33.63           C  
ATOM    306  CG  ARG A 154     -25.558  -0.968  36.840  1.00 41.96           C  
ATOM    307  CD  ARG A 154     -25.177  -2.041  35.840  1.00 47.59           C  
ATOM    308  NE  ARG A 154     -25.114  -1.526  34.472  1.00 49.82           N  
ATOM    309  CZ  ARG A 154     -24.844  -2.268  33.402  1.00 63.61           C  
ATOM    310  NH1 ARG A 154     -24.610  -3.569  33.527  1.00 48.04           N  
ATOM    311  NH2 ARG A 154     -24.810  -1.716  32.197  1.00 53.97           N  
ATOM    312  HN  ARG A 154     -24.843   1.586  38.626  1.00 43.95           H  
ATOM    313  HA  ARG A 154     -26.047  -0.937  39.429  1.00 43.95           H  
ATOM    314  HB1 ARG A 154     -23.776  -0.119  37.640  1.00 43.95           H  
ATOM    315  HB2 ARG A 154     -24.022  -1.837  38.034  1.00 43.95           H  
ATOM    316  HG1 ARG A 154     -26.521  -1.218  37.285  1.00 43.95           H  
ATOM    317  HG2 ARG A 154     -25.633  -0.009  36.326  1.00 43.95           H  
ATOM    318  HD1 ARG A 154     -24.199  -2.440  36.110  1.00 43.95           H  
ATOM    319  HD2 ARG A 154     -25.920  -2.838  35.881  1.00 43.95           H  
ATOM    320  HE  ARG A 154     -25.297  -0.483  34.322  1.00 43.95           H  
ATOM    321 1HH1 ARG A 154     -24.638  -4.027  34.494  1.00 43.95           H  
ATOM    322 2HH1 ARG A 154     -24.393  -4.159  32.661  1.00 43.95           H  
ATOM    323 1HH2 ARG A 154     -25.000  -0.669  32.082  1.00 43.95           H  
ATOM    324 2HH2 ARG A 154     -24.592  -2.317  31.339  1.00 43.95           H  
ATOM    325  N   VAL A 155     -23.057  -0.258  40.711  1.00 35.52           N  
ATOM    326  CA  VAL A 155     -22.074  -0.565  41.757  1.00 35.55           C  
ATOM    327  C   VAL A 155     -22.765  -0.509  43.131  1.00 40.27           C  
ATOM    328  O   VAL A 155     -22.559  -1.398  43.956  1.00 40.26           O  
ATOM    329  CB  VAL A 155     -20.826   0.365  41.656  1.00 39.17           C  
ATOM    330  CG1 VAL A 155     -20.019   0.377  42.947  1.00 38.79           C  
ATOM    331  CG2 VAL A 155     -19.933  -0.028  40.480  1.00 38.90           C  
ATOM    332  HN  VAL A 155     -22.892   0.622  40.126  1.00 38.35           H  
ATOM    333  HA  VAL A 155     -21.735  -1.589  41.600  1.00 38.35           H  
ATOM    334  HB  VAL A 155     -21.182   1.380  41.478  1.00 38.35           H  
ATOM    335 1HG1 VAL A 155     -19.159   1.037  42.833  1.00 38.35           H  
ATOM    336 2HG1 VAL A 155     -19.674  -0.633  43.170  1.00 38.35           H  
ATOM    337 3HG1 VAL A 155     -20.645   0.735  43.764  1.00 38.35           H  
ATOM    338 1HG2 VAL A 155     -19.072   0.640  40.438  1.00 38.35           H  
ATOM    339 2HG2 VAL A 155     -20.499   0.050  39.552  1.00 38.35           H  
ATOM    340 3HG2 VAL A 155     -19.590  -1.054  40.611  1.00 38.35           H  
ATOM    341  N   GLN A 156     -23.615   0.510  43.345  1.00 37.04           N  
ATOM    342  CA  GLN A 156     -24.379   0.696  44.577  1.00 36.87           C  
ATOM    343  C   GLN A 156     -25.450  -0.391  44.761  1.00 41.14           C  
ATOM    344  O   GLN A 156     -25.659  -0.848  45.886  1.00 40.79           O  
ATOM    345  CB  GLN A 156     -24.975   2.108  44.634  1.00 38.15           C  
ATOM    346  CG  GLN A 156     -23.948   3.164  45.061  1.00 56.17           C  
ATOM    347  CD  GLN A 156     -24.218   4.564  44.546  1.00 80.31           C  
ATOM    348  OE1 GLN A 156     -25.057   4.799  43.665  1.00 76.54           O  
ATOM    349  NE2 GLN A 156     -23.489   5.532  45.083  1.00 74.00           N  
ATOM    350  HN  GLN A 156     -23.740   1.231  42.564  1.00 53.45           H  
ATOM    351  HA  GLN A 156     -23.680   0.606  45.408  1.00 53.45           H  
ATOM    352  HB1 GLN A 156     -25.352   2.368  43.645  1.00 53.45           H  
ATOM    353  HB2 GLN A 156     -25.797   2.111  45.350  1.00 53.45           H  
ATOM    354  HG1 GLN A 156     -23.934   3.201  46.150  1.00 53.45           H  
ATOM    355  HG2 GLN A 156     -22.970   2.852  44.695  1.00 53.45           H  
ATOM    356 1HE2 GLN A 156     -22.762   5.301  45.833  1.00 53.45           H  
ATOM    357 2HE2 GLN A 156     -23.627   6.545  44.766  1.00 53.45           H  
ATOM    358  N   ASP A 157     -26.091  -0.831  43.656  1.00 37.78           N  
ATOM    359  CA  ASP A 157     -27.107  -1.889  43.666  1.00 37.85           C  
ATOM    360  C   ASP A 157     -26.501  -3.245  44.033  1.00 41.90           C  
ATOM    361  O   ASP A 157     -27.137  -4.019  44.748  1.00 41.85           O  
ATOM    362  CB  ASP A 157     -27.829  -1.979  42.309  1.00 40.05           C  
ATOM    363  CG  ASP A 157     -28.755  -0.818  41.979  1.00 55.86           C  
ATOM    364  OD1 ASP A 157     -29.248  -0.154  42.926  1.00 57.19           O  
ATOM    365  OD2 ASP A 157     -28.992  -0.573  40.775  1.00 63.75           O  
ATOM    366  HN  ASP A 157     -25.843  -0.381  42.718  1.00 47.03           H  
ATOM    367  HA  ASP A 157     -27.848  -1.636  44.424  1.00 47.03           H  
ATOM    368  HB1 ASP A 157     -27.070  -2.035  41.529  1.00 47.03           H  
ATOM    369  HB2 ASP A 157     -28.423  -2.893  42.305  1.00 47.03           H  
ATOM    370  N   LEU A 158     -25.275  -3.529  43.542  1.00 38.07           N  
ATOM    371  CA  LEU A 158     -24.556  -4.769  43.831  1.00 37.54           C  
ATOM    372  C   LEU A 158     -24.081  -4.809  45.278  1.00 40.73           C  
ATOM    373  O   LEU A 158     -24.031  -5.893  45.855  1.00 40.51           O  
ATOM    374  CB  LEU A 158     -23.386  -4.982  42.867  1.00 37.61           C  
ATOM    375  CG  LEU A 158     -23.697  -5.823  41.636  1.00 42.32           C  
ATOM    376  CD1 LEU A 158     -22.964  -5.305  40.426  1.00 42.67           C  
ATOM    377  CD2 LEU A 158     -23.369  -7.288  41.868  1.00 44.46           C  
ATOM    378  HN  LEU A 158     -24.805  -2.807  42.907  1.00 40.49           H  
ATOM    379  HA  LEU A 158     -25.253  -5.595  43.690  1.00 40.49           H  
ATOM    380  HB1 LEU A 158     -23.047  -4.003  42.528  1.00 40.49           H  
ATOM    381  HB2 LEU A 158     -22.584  -5.474  43.416  1.00 40.49           H  
ATOM    382  HG  LEU A 158     -24.766  -5.746  41.439  1.00 40.49           H  
ATOM    383 1HD1 LEU A 158     -23.205  -5.924  39.562  1.00 40.49           H  
ATOM    384 2HD1 LEU A 158     -21.890  -5.339  40.609  1.00 40.49           H  
ATOM    385 3HD1 LEU A 158     -23.266  -4.276  40.230  1.00 40.49           H  
ATOM    386 1HD2 LEU A 158     -23.603  -7.860  40.970  1.00 40.49           H  
ATOM    387 2HD2 LEU A 158     -23.960  -7.665  42.703  1.00 40.49           H  
ATOM    388 3HD2 LEU A 158     -22.309  -7.391  42.098  1.00 40.49           H  
ATOM    389  N   GLU A 159     -23.770  -3.633  45.874  1.00 36.63           N  
ATOM    390  CA  GLU A 159     -23.359  -3.501  47.277  1.00 36.43           C  
ATOM    391  C   GLU A 159     -24.470  -3.999  48.204  1.00 39.85           C  
ATOM    392  O   GLU A 159     -24.186  -4.664  49.202  1.00 39.66           O  
ATOM    393  CB  GLU A 159     -23.017  -2.041  47.622  1.00 37.97           C  
ATOM    394  CG  GLU A 159     -21.531  -1.752  47.758  1.00 52.17           C  
ATOM    395  CD  GLU A 159     -20.744  -2.672  48.672  1.00 80.87           C  
ATOM    396  OE1 GLU A 159     -19.726  -3.233  48.208  1.00 77.16           O  
ATOM    397  OE2 GLU A 159     -21.149  -2.844  49.846  1.00 78.62           O  
ATOM    398  HN  GLU A 159     -23.828  -2.742  45.284  1.00 53.26           H  
ATOM    399  HA  GLU A 159     -22.472  -4.113  47.438  1.00 53.26           H  
ATOM    400  HB1 GLU A 159     -23.416  -1.403  46.833  1.00 53.26           H  
ATOM    401  HB2 GLU A 159     -23.499  -1.794  48.568  1.00 53.26           H  
ATOM    402  HG1 GLU A 159     -21.089  -1.816  46.764  1.00 53.26           H  
ATOM    403  HG2 GLU A 159     -21.425  -0.736  48.139  1.00 53.26           H  
ATOM    404  N   GLN A 160     -25.736  -3.688  47.849  1.00 35.63           N  
ATOM    405  CA  GLN A 160     -26.935  -4.104  48.573  1.00 34.86           C  
ATOM    406  C   GLN A 160     -27.162  -5.613  48.438  1.00 36.87           C  
ATOM    407  O   GLN A 160     -27.569  -6.247  49.414  1.00 36.61           O  
ATOM    408  CB  GLN A 160     -28.158  -3.287  48.114  1.00 36.30           C  
ATOM    409  CG  GLN A 160     -28.537  -2.135  49.059  1.00 54.32           C  
ATOM    410  CD  GLN A 160     -27.399  -1.181  49.369  1.00 78.64           C  
ATOM    411  OE1 GLN A 160     -26.805  -1.217  50.454  1.00 75.14           O  
ATOM    412  NE2 GLN A 160     -27.070  -0.307  48.426  1.00 72.39           N  
ATOM    413  HN  GLN A 160     -25.871  -3.092  46.971  1.00 51.20           H  
ATOM    414  HA  GLN A 160     -26.773  -3.889  49.629  1.00 51.20           H  
ATOM    415  HB1 GLN A 160     -27.939  -2.866  47.133  1.00 51.20           H  
ATOM    416  HB2 GLN A 160     -29.011  -3.962  48.038  1.00 51.20           H  
ATOM    417  HG1 GLN A 160     -29.343  -1.566  48.596  1.00 51.20           H  
ATOM    418  HG2 GLN A 160     -28.887  -2.565  49.998  1.00 51.20           H  
ATOM    419 1HE2 GLN A 160     -27.601  -0.297  47.497  1.00 51.20           H  
ATOM    420 2HE2 GLN A 160     -26.274   0.388  48.595  1.00 51.20           H  
ATOM    421  N   LYS A 161     -26.861  -6.190  47.252  1.00 31.75           N  
ATOM    422  CA  LYS A 161     -26.971  -7.634  47.010  1.00 31.17           C  
ATOM    423  C   LYS A 161     -25.868  -8.381  47.783  1.00 34.37           C  
ATOM    424  O   LYS A 161     -26.123  -9.456  48.332  1.00 34.49           O  
ATOM    425  CB  LYS A 161     -26.898  -7.963  45.510  1.00 33.49           C  
ATOM    426  CG  LYS A 161     -28.135  -7.560  44.722  1.00 47.23           C  
ATOM    427  CD  LYS A 161     -28.182  -8.238  43.361  1.00 56.30           C  
ATOM    428  CE  LYS A 161     -29.417  -7.834  42.593  1.00 68.77           C  
ATOM    429  NZ  LYS A 161     -29.717  -8.777  41.485  1.00 78.41           N1+
ATOM    430  HN  LYS A 161     -26.527  -5.564  46.452  1.00 46.22           H  
ATOM    431  HA  LYS A 161     -27.938  -7.970  47.386  1.00 46.22           H  
ATOM    432  HB1 LYS A 161     -26.039  -7.442  45.087  1.00 46.22           H  
ATOM    433  HB2 LYS A 161     -26.760  -9.039  45.403  1.00 46.22           H  
ATOM    434  HG1 LYS A 161     -29.022  -7.844  45.288  1.00 46.22           H  
ATOM    435  HG2 LYS A 161     -28.125  -6.480  44.578  1.00 46.22           H  
ATOM    436  HD1 LYS A 161     -27.299  -7.951  42.790  1.00 46.22           H  
ATOM    437  HD2 LYS A 161     -28.189  -9.319  43.502  1.00 46.22           H  
ATOM    438  HE1 LYS A 161     -30.265  -7.814  43.277  1.00 46.22           H  
ATOM    439  HE2 LYS A 161     -29.262  -6.839  42.176  1.00 46.22           H  
ATOM    440  HZ1 LYS A 161     -30.597  -8.454  40.969  1.00 46.22           H  
ATOM    441  HZ2 LYS A 161     -29.878  -9.757  41.884  1.00 46.22           H  
ATOM    442  HZ3 LYS A 161     -28.893  -8.801  40.803  1.00 46.22           H  
ATOM    443  N   MET A 162     -24.659  -7.786  47.855  1.00 29.46           N  
ATOM    444  CA  MET A 162     -23.510  -8.321  48.585  1.00 28.65           C  
ATOM    445  C   MET A 162     -23.805  -8.430  50.083  1.00 33.27           C  
ATOM    446  O   MET A 162     -23.338  -9.368  50.728  1.00 33.07           O  
ATOM    447  CB  MET A 162     -22.264  -7.440  48.379  1.00 30.57           C  
ATOM    448  CG  MET A 162     -21.547  -7.644  47.045  1.00 33.59           C  
ATOM    449  SD  MET A 162     -21.242  -9.350  46.513  1.00 37.05           S  
ATOM    450  CE  MET A 162     -20.215  -9.933  47.789  1.00 33.47           C  
ATOM    451  HN  MET A 162     -24.532  -6.856  47.341  1.00 32.39           H  
ATOM    452  HA  MET A 162     -23.293  -9.319  48.203  1.00 32.39           H  
ATOM    453  HB1 MET A 162     -22.573  -6.397  48.442  1.00 32.39           H  
ATOM    454  HB2 MET A 162     -21.558  -7.659  49.180  1.00 32.39           H  
ATOM    455  HG1 MET A 162     -22.149  -7.164  46.274  1.00 32.39           H  
ATOM    456  HG2 MET A 162     -20.580  -7.146  47.114  1.00 32.39           H  
ATOM    457  HE1 MET A 162     -19.947 -10.972  47.595  1.00 32.39           H  
ATOM    458  HE2 MET A 162     -20.743  -9.866  48.740  1.00 32.39           H  
ATOM    459  HE3 MET A 162     -19.310  -9.327  47.833  1.00 32.39           H  
ATOM    460  N   LYS A 163     -24.566  -7.458  50.633  1.00 29.74           N  
ATOM    461  CA  LYS A 163     -24.953  -7.420  52.040  1.00 29.59           C  
ATOM    462  C   LYS A 163     -25.908  -8.574  52.360  1.00 33.70           C  
ATOM    463  O   LYS A 163     -25.713  -9.278  53.353  1.00 33.88           O  
ATOM    464  CB  LYS A 163     -25.603  -6.073  52.375  1.00 32.05           C  
ATOM    465  CG  LYS A 163     -24.635  -5.049  52.927  1.00 47.02           C  
ATOM    466  CD  LYS A 163     -25.256  -3.663  52.926  1.00 58.71           C  
ATOM    467  CE  LYS A 163     -24.558  -2.721  53.873  1.00 71.90           C  
ATOM    468  NZ  LYS A 163     -24.984  -2.939  55.283  1.00 83.30           N1+
ATOM    469  HN  LYS A 163     -24.906  -6.667  49.998  1.00 46.65           H  
ATOM    470  HA  LYS A 163     -24.056  -7.533  52.649  1.00 46.65           H  
ATOM    471  HB1 LYS A 163     -26.048  -5.670  51.465  1.00 46.65           H  
ATOM    472  HB2 LYS A 163     -26.383  -6.243  53.117  1.00 46.65           H  
ATOM    473  HG1 LYS A 163     -24.371  -5.321  53.949  1.00 46.65           H  
ATOM    474  HG2 LYS A 163     -23.736  -5.038  52.310  1.00 46.65           H  
ATOM    475  HD1 LYS A 163     -25.197  -3.253  51.918  1.00 46.65           H  
ATOM    476  HD2 LYS A 163     -26.301  -3.747  53.223  1.00 46.65           H  
ATOM    477  HE1 LYS A 163     -23.482  -2.881  53.801  1.00 46.65           H  
ATOM    478  HE2 LYS A 163     -24.793  -1.696  53.588  1.00 46.65           H  
ATOM    479  HZ1 LYS A 163     -24.468  -2.253  55.922  1.00 46.65           H  
ATOM    480  HZ2 LYS A 163     -24.752  -3.942  55.575  1.00 46.65           H  
ATOM    481  HZ3 LYS A 163     -26.039  -2.779  55.366  1.00 46.65           H  
ATOM    482  N   VAL A 164     -26.911  -8.778  51.490  1.00 29.63           N  
ATOM    483  CA  VAL A 164     -27.940  -9.814  51.592  1.00 29.11           C  
ATOM    484  C   VAL A 164     -27.337 -11.221  51.476  1.00 32.22           C  
ATOM    485  O   VAL A 164     -27.673 -12.080  52.292  1.00 32.47           O  
ATOM    486  CB  VAL A 164     -29.090  -9.546  50.582  1.00 33.09           C  
ATOM    487  CG1 VAL A 164     -30.061 -10.719  50.491  1.00 32.89           C  
ATOM    488  CG2 VAL A 164     -29.837  -8.268  50.946  1.00 32.92           C  
ATOM    489  HN  VAL A 164     -26.962  -8.123  50.645  1.00 31.76           H  
ATOM    490  HA  VAL A 164     -28.371  -9.735  52.590  1.00 31.76           H  
ATOM    491  HB  VAL A 164     -28.644  -9.404  49.598  1.00 31.76           H  
ATOM    492 1HG1 VAL A 164     -30.847 -10.486  49.773  1.00 31.76           H  
ATOM    493 2HG1 VAL A 164     -30.505 -10.900  51.470  1.00 31.76           H  
ATOM    494 3HG1 VAL A 164     -29.525 -11.610  50.165  1.00 31.76           H  
ATOM    495 1HG2 VAL A 164     -30.638  -8.098  50.227  1.00 31.76           H  
ATOM    496 2HG2 VAL A 164     -29.147  -7.425  50.926  1.00 31.76           H  
ATOM    497 3HG2 VAL A 164     -30.261  -8.366  51.945  1.00 31.76           H  
ATOM    498  N   VAL A 165     -26.425 -11.445  50.502  1.00 27.59           N  
ATOM    499  CA  VAL A 165     -25.768 -12.743  50.307  1.00 27.03           C  
ATOM    500  C   VAL A 165     -24.848 -13.086  51.501  1.00 30.70           C  
ATOM    501  O   VAL A 165     -24.763 -14.255  51.882  1.00 30.50           O  
ATOM    502  CB  VAL A 165     -25.066 -12.873  48.922  1.00 30.74           C  
ATOM    503  CG1 VAL A 165     -23.698 -12.188  48.889  1.00 30.46           C  
ATOM    504  CG2 VAL A 165     -24.960 -14.332  48.492  1.00 30.44           C  
ATOM    505  HN  VAL A 165     -26.171 -10.640  49.844  1.00 29.64           H  
ATOM    506  HA  VAL A 165     -26.563 -13.488  50.314  1.00 29.64           H  
ATOM    507  HB  VAL A 165     -25.698 -12.367  48.192  1.00 29.64           H  
ATOM    508 1HG1 VAL A 165     -23.254 -12.310  47.901  1.00 29.64           H  
ATOM    509 2HG1 VAL A 165     -23.047 -12.640  49.638  1.00 29.64           H  
ATOM    510 3HG1 VAL A 165     -23.817 -11.126  49.105  1.00 29.64           H  
ATOM    511 1HG2 VAL A 165     -24.466 -14.391  47.522  1.00 29.64           H  
ATOM    512 2HG2 VAL A 165     -25.959 -14.763  48.417  1.00 29.64           H  
ATOM    513 3HG2 VAL A 165     -24.380 -14.887  49.229  1.00 29.64           H  
ATOM    514  N   GLU A 166     -24.209 -12.064  52.110  1.00 27.04           N  
ATOM    515  CA  GLU A 166     -23.335 -12.227  53.270  1.00 26.59           C  
ATOM    516  C   GLU A 166     -24.152 -12.590  54.507  1.00 29.82           C  
ATOM    517  O   GLU A 166     -23.749 -13.483  55.247  1.00 29.41           O  
ATOM    518  CB  GLU A 166     -22.507 -10.958  53.513  1.00 27.89           C  
ATOM    519  CG  GLU A 166     -21.369 -11.134  54.506  1.00 35.80           C  
ATOM    520  CD  GLU A 166     -20.449  -9.941  54.678  1.00 55.60           C  
ATOM    521  OE1 GLU A 166     -19.292 -10.156  55.104  1.00 52.19           O  
ATOM    522  OE2 GLU A 166     -20.874  -8.798  54.392  1.00 52.46           O  
ATOM    523  HN  GLU A 166     -24.351 -11.078  51.721  1.00 37.42           H  
ATOM    524  HA  GLU A 166     -22.647 -13.047  53.064  1.00 37.42           H  
ATOM    525  HB1 GLU A 166     -22.083 -10.640  52.561  1.00 37.42           H  
ATOM    526  HB2 GLU A 166     -23.173 -10.183  53.892  1.00 37.42           H  
ATOM    527  HG1 GLU A 166     -21.806 -11.361  55.478  1.00 37.42           H  
ATOM    528  HG2 GLU A 166     -20.763 -11.977  54.174  1.00 37.42           H  
ATOM    529  N   ASN A 167     -25.299 -11.914  54.721  1.00 26.23           N  
ATOM    530  CA  ASN A 167     -26.185 -12.175  55.859  1.00 26.25           C  
ATOM    531  C   ASN A 167     -26.818 -13.568  55.792  1.00 27.91           C  
ATOM    532  O   ASN A 167     -26.950 -14.217  56.830  1.00 27.16           O  
ATOM    533  CB  ASN A 167     -27.255 -11.089  55.988  1.00 30.26           C  
ATOM    534  CG  ASN A 167     -26.786  -9.879  56.752  1.00 62.85           C  
ATOM    535  OD1 ASN A 167     -26.509  -8.821  56.180  1.00 58.01           O  
ATOM    536  ND2 ASN A 167     -26.688 -10.010  58.070  1.00 57.98           N  
ATOM    537  HN  ASN A 167     -25.576 -11.149  54.026  1.00 39.58           H  
ATOM    538  HA  ASN A 167     -25.574 -12.139  56.761  1.00 39.58           H  
ATOM    539  HB1 ASN A 167     -27.550 -10.773  54.987  1.00 39.58           H  
ATOM    540  HB2 ASN A 167     -28.117 -11.512  56.505  1.00 39.58           H  
ATOM    541 1HD2 ASN A 167     -26.937 -10.941  58.535  1.00 39.58           H  
ATOM    542 2HD2 ASN A 167     -26.360  -9.185  58.667  1.00 39.58           H  
ATOM    543  N   LEU A 168     -27.189 -14.023  54.570  1.00 22.40           N  
ATOM    544  CA  LEU A 168     -27.759 -15.344  54.327  1.00 21.37           C  
ATOM    545  C   LEU A 168     -26.703 -16.423  54.579  1.00 24.47           C  
ATOM    546  O   LEU A 168     -27.015 -17.439  55.202  1.00 24.43           O  
ATOM    547  CB  LEU A 168     -28.358 -15.441  52.902  1.00 21.38           C  
ATOM    548  CG  LEU A 168     -28.688 -16.846  52.335  1.00 25.88           C  
ATOM    549  CD1 LEU A 168     -29.733 -17.581  53.170  1.00 25.51           C  
ATOM    550  CD2 LEU A 168     -29.134 -16.759  50.907  1.00 28.99           C  
ATOM    551  HN  LEU A 168     -27.055 -13.373  53.731  1.00 24.30           H  
ATOM    552  HA  LEU A 168     -28.569 -15.495  55.041  1.00 24.30           H  
ATOM    553  HB1 LEU A 168     -29.285 -14.868  52.903  1.00 24.30           H  
ATOM    554  HB2 LEU A 168     -27.644 -14.978  52.220  1.00 24.30           H  
ATOM    555  HG  LEU A 168     -27.772 -17.436  52.359  1.00 24.30           H  
ATOM    556 1HD1 LEU A 168     -29.928 -18.559  52.730  1.00 24.30           H  
ATOM    557 2HD1 LEU A 168     -30.656 -17.002  53.190  1.00 24.30           H  
ATOM    558 3HD1 LEU A 168     -29.362 -17.708  54.187  1.00 24.30           H  
ATOM    559 1HD2 LEU A 168     -29.359 -17.758  50.535  1.00 24.30           H  
ATOM    560 2HD2 LEU A 168     -28.340 -16.317  50.304  1.00 24.30           H  
ATOM    561 3HD2 LEU A 168     -30.028 -16.138  50.842  1.00 24.30           H  
ATOM    562  N   GLN A 169     -25.459 -16.199  54.114  1.00 20.44           N  
ATOM    563  CA  GLN A 169     -24.360 -17.143  54.326  1.00 19.85           C  
ATOM    564  C   GLN A 169     -23.982 -17.220  55.806  1.00 22.20           C  
ATOM    565  O   GLN A 169     -23.700 -18.312  56.292  1.00 21.50           O  
ATOM    566  CB  GLN A 169     -23.132 -16.788  53.475  1.00 21.13           C  
ATOM    567  CG  GLN A 169     -22.140 -17.938  53.381  1.00 32.13           C  
ATOM    568  CD  GLN A 169     -20.776 -17.503  52.937  1.00 46.79           C  
ATOM    569  OE1 GLN A 169     -20.556 -17.191  51.771  1.00 38.60           O  
ATOM    570  NE2 GLN A 169     -19.825 -17.496  53.858  1.00 42.37           N  
ATOM    571  HN  GLN A 169     -25.267 -15.298  53.570  1.00 29.45           H  
ATOM    572  HA  GLN A 169     -24.705 -18.130  54.018  1.00 29.45           H  
ATOM    573  HB1 GLN A 169     -23.465 -16.530  52.470  1.00 29.45           H  
ATOM    574  HB2 GLN A 169     -22.632 -15.930  53.924  1.00 29.45           H  
ATOM    575  HG1 GLN A 169     -22.053 -18.402  54.363  1.00 29.45           H  
ATOM    576  HG2 GLN A 169     -22.521 -18.667  52.666  1.00 29.45           H  
ATOM    577 1HE2 GLN A 169     -20.050 -17.792  54.861  1.00 29.45           H  
ATOM    578 2HE2 GLN A 169     -18.832 -17.195  53.599  1.00 29.45           H  
ATOM    579  N   ASP A 170     -23.993 -16.069  56.517  1.00 18.24           N  
ATOM    580  CA  ASP A 170     -23.675 -15.986  57.947  1.00 17.87           C  
ATOM    581  C   ASP A 170     -24.714 -16.736  58.759  1.00 21.74           C  
ATOM    582  O   ASP A 170     -24.365 -17.341  59.769  1.00 21.54           O  
ATOM    583  CB  ASP A 170     -23.561 -14.524  58.422  1.00 19.67           C  
ATOM    584  CG  ASP A 170     -22.319 -13.758  57.979  1.00 30.37           C  
ATOM    585  OD1 ASP A 170     -21.348 -14.404  57.515  1.00 31.60           O  
ATOM    586  OD2 ASP A 170     -22.317 -12.512  58.097  1.00 35.11           O  
ATOM    587  HN  ASP A 170     -24.249 -15.165  56.006  1.00 24.52           H  
ATOM    588  HA  ASP A 170     -22.711 -16.468  58.106  1.00 24.52           H  
ATOM    589  HB1 ASP A 170     -24.432 -13.986  58.048  1.00 24.52           H  
ATOM    590  HB2 ASP A 170     -23.576 -14.528  59.512  1.00 24.52           H  
ATOM    591  N   ASP A 171     -25.981 -16.727  58.292  1.00 18.71           N  
ATOM    592  CA  ASP A 171     -27.092 -17.454  58.903  1.00 18.97           C  
ATOM    593  C   ASP A 171     -26.943 -18.953  58.627  1.00 23.60           C  
ATOM    594  O   ASP A 171     -27.116 -19.750  59.545  1.00 23.53           O  
ATOM    595  CB  ASP A 171     -28.447 -16.941  58.384  1.00 20.97           C  
ATOM    596  CG  ASP A 171     -28.898 -15.608  58.948  1.00 31.86           C  
ATOM    597  OD1 ASP A 171     -28.450 -15.247  60.054  1.00 33.13           O  
ATOM    598  OD2 ASP A 171     -29.709 -14.935  58.292  1.00 37.81           O  
ATOM    599  HN  ASP A 171     -26.185 -16.149  57.415  1.00 26.07           H  
ATOM    600  HA  ASP A 171     -27.055 -17.297  59.981  1.00 26.07           H  
ATOM    601  HB1 ASP A 171     -28.376 -16.841  57.301  1.00 26.07           H  
ATOM    602  HB2 ASP A 171     -29.205 -17.684  58.632  1.00 26.07           H  
ATOM    603  N   PHE A 172     -26.605 -19.332  57.372  1.00 20.38           N  
ATOM    604  CA  PHE A 172     -26.382 -20.725  56.979  1.00 20.27           C  
ATOM    605  C   PHE A 172     -25.210 -21.328  57.767  1.00 24.68           C  
ATOM    606  O   PHE A 172     -25.333 -22.443  58.266  1.00 24.63           O  
ATOM    607  CB  PHE A 172     -26.160 -20.860  55.456  1.00 21.90           C  
ATOM    608  CG  PHE A 172     -25.645 -22.219  55.032  1.00 23.53           C  
ATOM    609  CD1 PHE A 172     -26.500 -23.313  54.954  1.00 26.57           C  
ATOM    610  CD2 PHE A 172     -24.298 -22.411  54.740  1.00 25.53           C  
ATOM    611  CE1 PHE A 172     -26.014 -24.576  54.600  1.00 27.39           C  
ATOM    612  CE2 PHE A 172     -23.815 -23.675  54.387  1.00 28.14           C  
ATOM    613  CZ  PHE A 172     -24.677 -24.746  54.313  1.00 26.23           C  
ATOM    614  HN  PHE A 172     -26.495 -18.572  56.627  1.00 24.48           H  
ATOM    615  HA  PHE A 172     -27.279 -21.289  57.235  1.00 24.48           H  
ATOM    616  HB1 PHE A 172     -27.110 -20.680  54.953  1.00 24.48           H  
ATOM    617  HB2 PHE A 172     -25.436 -20.106  55.146  1.00 24.48           H  
ATOM    618  HD1 PHE A 172     -27.560 -23.185  55.171  1.00 24.48           H  
ATOM    619  HD2 PHE A 172     -23.611 -21.566  54.787  1.00 24.48           H  
ATOM    620  HE1 PHE A 172     -26.694 -25.427  54.551  1.00 24.48           H  
ATOM    621  HE2 PHE A 172     -22.756 -23.812  54.170  1.00 24.48           H  
ATOM    622  HZ  PHE A 172     -24.302 -25.729  54.027  1.00 24.48           H  
ATOM    623  N   ASP A 173     -24.089 -20.584  57.874  1.00 21.09           N  
ATOM    624  CA  ASP A 173     -22.879 -20.974  58.599  1.00 21.00           C  
ATOM    625  C   ASP A 173     -23.207 -21.197  60.075  1.00 25.11           C  
ATOM    626  O   ASP A 173     -22.808 -22.218  60.634  1.00 24.99           O  
ATOM    627  CB  ASP A 173     -21.797 -19.890  58.428  1.00 23.06           C  
ATOM    628  CG  ASP A 173     -20.501 -20.102  59.187  1.00 34.70           C  
ATOM    629  OD1 ASP A 173     -20.486 -19.866  60.415  1.00 35.28           O  
ATOM    630  OD2 ASP A 173     -19.487 -20.451  58.542  1.00 41.89           O  
ATOM    631  HN  ASP A 173     -24.085 -19.630  57.389  1.00 28.39           H  
ATOM    632  HA  ASP A 173     -22.506 -21.908  58.179  1.00 28.39           H  
ATOM    633  HB1 ASP A 173     -21.553 -19.830  57.367  1.00 28.39           H  
ATOM    634  HB2 ASP A 173     -22.223 -18.942  58.758  1.00 28.39           H  
ATOM    635  N   PHE A 174     -23.946 -20.251  60.696  1.00 21.40           N  
ATOM    636  CA  PHE A 174     -24.332 -20.326  62.100  1.00 20.68           C  
ATOM    637  C   PHE A 174     -25.215 -21.537  62.375  1.00 26.11           C  
ATOM    638  O   PHE A 174     -24.883 -22.331  63.256  1.00 25.99           O  
ATOM    639  CB  PHE A 174     -25.005 -19.024  62.578  1.00 21.89           C  
ATOM    640  CG  PHE A 174     -25.308 -19.034  64.059  1.00 22.87           C  
ATOM    641  CD1 PHE A 174     -24.337 -18.674  64.986  1.00 25.43           C  
ATOM    642  CD2 PHE A 174     -26.551 -19.443  64.529  1.00 24.09           C  
ATOM    643  CE1 PHE A 174     -24.606 -18.718  66.352  1.00 25.96           C  
ATOM    644  CE2 PHE A 174     -26.815 -19.496  65.896  1.00 26.44           C  
ATOM    645  CZ  PHE A 174     -25.840 -19.138  66.797  1.00 24.57           C  
ATOM    646  HN  PHE A 174     -24.265 -19.402  60.127  1.00 24.13           H  
ATOM    647  HA  PHE A 174     -23.419 -20.452  62.681  1.00 24.13           H  
ATOM    648  HB1 PHE A 174     -24.339 -18.188  62.364  1.00 24.13           H  
ATOM    649  HB2 PHE A 174     -25.939 -18.894  62.032  1.00 24.13           H  
ATOM    650  HD1 PHE A 174     -23.354 -18.354  64.640  1.00 24.13           H  
ATOM    651  HD2 PHE A 174     -27.328 -19.726  63.819  1.00 24.13           H  
ATOM    652  HE1 PHE A 174     -23.840 -18.420  67.068  1.00 24.13           H  
ATOM    653  HE2 PHE A 174     -27.793 -19.821  66.251  1.00 24.13           H  
ATOM    654  HZ  PHE A 174     -26.044 -19.187  67.867  1.00 24.13           H  
ATOM    655  N   ASN A 175     -26.330 -21.676  61.624  1.00 23.70           N  
ATOM    656  CA  ASN A 175     -27.288 -22.776  61.757  1.00 23.99           C  
ATOM    657  C   ASN A 175     -26.677 -24.153  61.474  1.00 30.13           C  
ATOM    658  O   ASN A 175     -27.079 -25.130  62.108  1.00 29.93           O  
ATOM    659  CB  ASN A 175     -28.537 -22.536  60.912  1.00 22.75           C  
ATOM    660  CG  ASN A 175     -29.433 -21.402  61.368  1.00 41.35           C  
ATOM    661  OD1 ASN A 175     -30.293 -20.936  60.617  1.00 39.55           O  
ATOM    662  ND2 ASN A 175     -29.277 -20.930  62.600  1.00 30.41           N  
ATOM    663  HN  ASN A 175     -26.526 -20.931  60.881  1.00 30.23           H  
ATOM    664  HA  ASN A 175     -27.611 -22.785  62.798  1.00 30.23           H  
ATOM    665  HB1 ASN A 175     -28.215 -22.319  59.893  1.00 30.23           H  
ATOM    666  HB2 ASN A 175     -29.127 -23.452  60.920  1.00 30.23           H  
ATOM    667 1HD2 ASN A 175     -28.533 -21.350  63.244  1.00 30.23           H  
ATOM    668 2HD2 ASN A 175     -29.896 -20.130  62.949  1.00 30.23           H  
ATOM    669  N   TYR A 176     -25.688 -24.223  60.560  1.00 28.22           N  
ATOM    670  CA  TYR A 176     -24.992 -25.468  60.234  1.00 28.85           C  
ATOM    671  C   TYR A 176     -24.186 -25.941  61.445  1.00 35.16           C  
ATOM    672  O   TYR A 176     -24.407 -27.052  61.922  1.00 35.35           O  
ATOM    673  CB  TYR A 176     -24.080 -25.285  59.007  1.00 29.90           C  
ATOM    674  CG  TYR A 176     -23.625 -26.586  58.384  1.00 32.05           C  
ATOM    675  CD1 TYR A 176     -22.503 -27.257  58.863  1.00 34.01           C  
ATOM    676  CD2 TYR A 176     -24.305 -27.139  57.303  1.00 33.04           C  
ATOM    677  CE1 TYR A 176     -22.081 -28.457  58.296  1.00 34.84           C  
ATOM    678  CE2 TYR A 176     -23.889 -28.336  56.723  1.00 34.04           C  
ATOM    679  CZ  TYR A 176     -22.780 -28.995  57.228  1.00 42.64           C  
ATOM    680  OH  TYR A 176     -22.359 -30.172  56.660  1.00 45.24           O  
ATOM    681  HN  TYR A 176     -25.399 -23.328  60.050  1.00 34.44           H  
ATOM    682  HA  TYR A 176     -25.737 -26.228  59.999  1.00 34.44           H  
ATOM    683  HB1 TYR A 176     -24.627 -24.717  58.255  1.00 34.44           H  
ATOM    684  HB2 TYR A 176     -23.197 -24.725  59.316  1.00 34.44           H  
ATOM    685  HD1 TYR A 176     -21.944 -26.835  59.698  1.00 34.44           H  
ATOM    686  HD2 TYR A 176     -25.179 -26.626  56.902  1.00 34.44           H  
ATOM    687  HE1 TYR A 176     -21.204 -28.971  58.691  1.00 34.44           H  
ATOM    688  HE2 TYR A 176     -24.434 -28.752  55.876  1.00 34.44           H  
ATOM    689  HH  TYR A 176     -21.382 -30.054  56.292  1.00 34.44           H  
ATOM    690  N   LYS A 177     -23.299 -25.069  61.969  1.00 32.71           N  
ATOM    691  CA  LYS A 177     -22.419 -25.311  63.118  1.00 32.93           C  
ATOM    692  C   LYS A 177     -23.163 -25.573  64.443  1.00 40.10           C  
ATOM    693  O   LYS A 177     -22.555 -26.086  65.384  1.00 40.14           O  
ATOM    694  CB  LYS A 177     -21.436 -24.138  63.286  1.00 34.12           C  
ATOM    695  CG  LYS A 177     -20.428 -23.994  62.151  1.00 31.39           C  
ATOM    696  CD  LYS A 177     -19.668 -22.685  62.243  1.00 29.91           C  
ATOM    697  CE  LYS A 177     -18.606 -22.591  61.181  1.00 33.61           C  
ATOM    698  NZ  LYS A 177     -17.849 -21.318  61.268  1.00 41.04           N1+
ATOM    699  HN  LYS A 177     -23.231 -24.109  61.502  1.00 35.11           H  
ATOM    700  HA  LYS A 177     -21.829 -26.200  62.895  1.00 35.11           H  
ATOM    701  HB1 LYS A 177     -22.013 -23.216  63.348  1.00 35.11           H  
ATOM    702  HB2 LYS A 177     -20.885 -24.286  64.215  1.00 35.11           H  
ATOM    703  HG1 LYS A 177     -19.718 -24.820  62.202  1.00 35.11           H  
ATOM    704  HG2 LYS A 177     -20.959 -24.029  61.200  1.00 35.11           H  
ATOM    705  HD1 LYS A 177     -20.368 -21.859  62.118  1.00 35.11           H  
ATOM    706  HD2 LYS A 177     -19.196 -22.617  63.223  1.00 35.11           H  
ATOM    707  HE1 LYS A 177     -17.912 -23.423  61.302  1.00 35.11           H  
ATOM    708  HE2 LYS A 177     -19.081 -22.653  60.202  1.00 35.11           H  
ATOM    709  HZ1 LYS A 177     -17.106 -21.291  60.498  1.00 35.11           H  
ATOM    710  HZ2 LYS A 177     -17.374 -21.250  62.224  1.00 35.11           H  
ATOM    711  HZ3 LYS A 177     -18.520 -20.494  61.144  1.00 35.11           H  
ATOM    712  N   THR A 178     -24.459 -25.221  64.517  1.00 38.72           N  
ATOM    713  CA  THR A 178     -25.281 -25.375  65.721  1.00 39.64           C  
ATOM    714  C   THR A 178     -26.356 -26.465  65.586  1.00 47.54           C  
ATOM    715  O   THR A 178     -26.662 -26.911  64.476  1.00 47.06           O  
ATOM    716  CB  THR A 178     -25.875 -24.023  66.145  1.00 45.67           C  
ATOM    717  OG1 THR A 178     -26.635 -23.474  65.065  1.00 44.31           O  
ATOM    718  CG2 THR A 178     -24.811 -23.031  66.611  1.00 42.96           C  
ATOM    719  HN  THR A 178     -24.917 -24.804  63.645  1.00 43.70           H  
ATOM    720  HA  THR A 178     -24.612 -25.690  66.521  1.00 43.70           H  
ATOM    721  HB  THR A 178     -26.555 -24.201  66.978  1.00 43.70           H  
ATOM    722  HG1 THR A 178     -26.011 -23.335  64.232  1.00 43.70           H  
ATOM    723 1HG2 THR A 178     -25.288 -22.094  66.898  1.00 43.70           H  
ATOM    724 2HG2 THR A 178     -24.106 -22.846  65.800  1.00 43.70           H  
ATOM    725 3HG2 THR A 178     -24.278 -23.444  67.468  1.00 43.70           H  
ATOM    726  N   LEU A 179     -26.919 -26.892  66.740  1.00 47.56           N  
ATOM    727  CA  LEU A 179     -27.948 -27.937  66.891  1.00 48.90           C  
ATOM    728  C   LEU A 179     -27.542 -29.261  66.202  1.00 54.24           C  
ATOM    729  O   LEU A 179     -28.350 -29.906  65.528  1.00 54.23           O  
ATOM    730  CB  LEU A 179     -29.357 -27.441  66.453  1.00 49.29           C  
ATOM    731  CG  LEU A 179     -30.325 -26.905  67.544  1.00 54.58           C  
ATOM    732  CD1 LEU A 179     -30.784 -28.003  68.506  1.00 55.05           C  
ATOM    733  CD2 LEU A 179     -29.776 -25.672  68.276  1.00 57.46           C  
ATOM    734  HN  LEU A 179     -26.581 -26.421  67.639  1.00 52.66           H  
ATOM    735  HA  LEU A 179     -28.015 -28.152  67.957  1.00 52.66           H  
ATOM    736  HB1 LEU A 179     -29.206 -26.636  65.733  1.00 52.66           H  
ATOM    737  HB2 LEU A 179     -29.855 -28.278  65.964  1.00 52.66           H  
ATOM    738  HG  LEU A 179     -31.219 -26.571  67.017  1.00 52.66           H  
ATOM    739 1HD1 LEU A 179     -31.458 -27.577  69.249  1.00 52.66           H  
ATOM    740 2HD1 LEU A 179     -29.917 -28.433  69.007  1.00 52.66           H  
ATOM    741 3HD1 LEU A 179     -31.304 -28.782  67.948  1.00 52.66           H  
ATOM    742 1HD2 LEU A 179     -30.496 -25.343  69.026  1.00 52.66           H  
ATOM    743 2HD2 LEU A 179     -29.607 -24.869  67.559  1.00 52.66           H  
ATOM    744 3HD2 LEU A 179     -28.835 -25.927  68.764  1.00 52.66           H  
ATOM    745  N   LYS A 180     -26.265 -29.647  66.397  1.00 51.43           N  
ATOM    746  CA  LYS A 180     -25.638 -30.854  65.858  1.00 83.14           C  
ATOM    747  C   LYS A 180     -25.674 -31.972  66.899  1.00110.14           C  
ATOM    748  O   LYS A 180     -25.602 -33.149  66.552  1.00 70.64           O  
ATOM    749  CB  LYS A 180     -24.185 -30.557  65.449  1.00 85.58           C  
ATOM    750  CG  LYS A 180     -24.044 -29.931  64.067  1.00 98.22           C  
ATOM    751  CD  LYS A 180     -22.579 -29.761  63.689  1.00106.61           C  
ATOM    752  CE  LYS A 180     -22.367 -29.698  62.196  1.00113.81           C  
ATOM    753  NZ  LYS A 180     -20.923 -29.676  61.845  1.00120.18           N1+
ATOM    754  HN  LYS A 180     -25.653 -29.011  67.002  1.00 93.31           H  
ATOM    755  HA  LYS A 180     -26.193 -31.176  64.977  1.00 93.31           H  
ATOM    756  HB1 LYS A 180     -23.757 -29.872  66.181  1.00 93.31           H  
ATOM    757  HB2 LYS A 180     -23.628 -31.494  65.459  1.00 93.31           H  
ATOM    758  HG1 LYS A 180     -24.528 -30.575  63.333  1.00 93.31           H  
ATOM    759  HG2 LYS A 180     -24.527 -28.954  64.068  1.00 93.31           H  
ATOM    760  HD1 LYS A 180     -22.209 -28.837  64.133  1.00 93.31           H  
ATOM    761  HD2 LYS A 180     -22.016 -30.606  64.086  1.00 93.31           H  
ATOM    762  HE1 LYS A 180     -22.828 -30.572  61.737  1.00 93.31           H  
ATOM    763  HE2 LYS A 180     -22.838 -28.794  61.811  1.00 93.31           H  
ATOM    764  HZ1 LYS A 180     -20.815 -29.631  60.781  1.00 93.31           H  
ATOM    765  HZ2 LYS A 180     -20.452 -30.563  62.214  1.00 93.31           H  
ATOM    766  HZ3 LYS A 180     -20.461 -28.818  62.286  1.00 93.31           H  
ATOM    767  N   ASN A 192     -39.409 -33.919  69.344  1.00 78.46           N  
ATOM    768  CA  ASN A 192     -39.374 -35.108  68.495  1.00 78.19           C  
ATOM    769  C   ASN A 192     -38.133 -35.127  67.583  1.00 81.44           C  
ATOM    770  O   ASN A 192     -37.317 -34.203  67.639  1.00 80.88           O  
ATOM    771  CB  ASN A 192     -40.655 -35.189  67.674  1.00 79.22           C  
ATOM    772  HN  ASN A 192     -39.431 -33.043  68.731  1.00 79.64           H  
ATOM    773  HA  ASN A 192     -39.321 -35.980  69.147  1.00 79.64           H  
ATOM    774  HB1 ASN A 192     -40.628 -36.104  67.048  1.00 79.64           H  
ATOM    775  HB2 ASN A 192     -40.773 -34.330  67.047  1.00 79.64           H  
ATOM    776  CG  ASN A 192     -40.467 -34.673  66.264  1.00  0.00           C  
ATOM    777  OD1 ASN A 192     -40.896 -35.330  65.306  1.00  0.00           O  
ATOM    778  ND2 ASN A 192     -39.859 -33.433  66.029  1.00  0.00           N  
ATOM    779  N   GLN A 193     -37.988 -36.191  66.758  1.00 77.59           N  
ATOM    780  CA  GLN A 193     -36.882 -36.368  65.805  1.00 77.06           C  
ATOM    781  C   GLN A 193     -37.082 -35.526  64.530  1.00 79.69           C  
ATOM    782  O   GLN A 193     -36.136 -35.341  63.758  1.00 79.25           O  
ATOM    783  CB  GLN A 193     -36.738 -37.828  65.446  1.00 78.40           C  
ATOM    784  HN  GLN A 193     -38.732 -36.959  66.803  1.00 78.40           H  
ATOM    785  HA  GLN A 193     -35.965 -36.031  66.289  1.00 78.40           H  
ATOM    786  HB1 GLN A 193     -35.887 -37.965  64.741  1.00 78.40           H  
ATOM    787  HB2 GLN A 193     -37.629 -38.228  64.995  1.00 78.40           H  
ATOM    788  CG  GLN A 193     -35.973 -37.936  64.120  1.00  0.00           C  
ATOM    789  CD  GLN A 193     -35.994 -39.268  63.464  1.00  0.00           C  
ATOM    790  OE1 GLN A 193     -35.785 -39.427  62.256  1.00  0.00           O  
ATOM    791  NE2 GLN A 193     -36.301 -40.442  64.432  1.00  0.00           N  
ATOM    792  N   SER A 194     -38.315 -35.014  64.326  1.00 75.06           N  
ATOM    793  CA  SER A 194     -38.713 -34.181  63.189  1.00 74.25           C  
ATOM    794  C   SER A 194     -38.080 -32.786  63.233  1.00 76.11           C  
ATOM    795  O   SER A 194     -37.953 -32.152  62.184  1.00 75.80           O  
ATOM    796  CB  SER A 194     -40.229 -34.094  63.156  1.00 78.05           C  
ATOM    797  HN  SER A 194     -39.064 -35.236  65.057  1.00 75.85           H  
ATOM    798  HA  SER A 194     -38.376 -34.674  62.277  1.00 75.85           H  
ATOM    799  HB1 SER A 194     -40.515 -33.442  62.275  1.00 75.85           H  
ATOM    800  HB2 SER A 194     -40.602 -33.610  64.045  1.00 75.85           H  
ATOM    801  OG  SER A 194     -40.632 -33.428  61.969  1.00  0.00           O  
ATOM    802  N   VAL A 195     -37.696 -32.310  64.441  1.00 70.84           N  
ATOM    803  CA  VAL A 195     -37.064 -31.002  64.673  1.00 69.70           C  
ATOM    804  C   VAL A 195     -35.707 -30.942  63.944  1.00 71.05           C  
ATOM    805  O   VAL A 195     -35.404 -29.931  63.308  1.00 70.78           O  
ATOM    806  CB  VAL A 195     -36.947 -30.632  66.183  1.00 73.72           C  
ATOM    807  CG1 VAL A 195     -36.633 -29.150  66.366  1.00 73.54           C  
ATOM    808  CG2 VAL A 195     -38.219 -30.992  66.949  1.00 73.60           C  
ATOM    809  HN  VAL A 195     -37.865 -32.934  65.294  1.00 71.89           H  
ATOM    810  HA  VAL A 195     -37.706 -30.252  64.211  1.00 71.89           H  
ATOM    811  HB  VAL A 195     -36.124 -31.206  66.608  1.00 71.89           H  
ATOM    812 1HG1 VAL A 195     -36.558 -28.923  67.429  1.00 71.89           H  
ATOM    813 2HG1 VAL A 195     -37.429 -28.552  65.923  1.00 71.89           H  
ATOM    814 3HG1 VAL A 195     -35.688 -28.915  65.877  1.00 71.89           H  
ATOM    815 1HG2 VAL A 195     -38.101 -30.720  67.998  1.00 71.89           H  
ATOM    816 2HG2 VAL A 195     -38.400 -32.064  66.870  1.00 71.89           H  
ATOM    817 3HG2 VAL A 195     -39.064 -30.449  66.526  1.00 71.89           H  
ATOM    818  N   THR A 196     -34.923 -32.044  64.002  1.00 65.27           N  
ATOM    819  CA  THR A 196     -33.629 -32.179  63.325  1.00 63.84           C  
ATOM    820  C   THR A 196     -33.832 -32.259  61.807  1.00 64.66           C  
ATOM    821  O   THR A 196     -33.029 -31.709  61.050  1.00 64.26           O  
ATOM    822  CB  THR A 196     -32.920 -33.381  63.864  1.00 70.96           C  
ATOM    823  HN  THR A 196     -35.271 -32.873  64.581  1.00 65.80           H  
ATOM    824  HA  THR A 196     -33.038 -31.289  63.542  1.00 65.80           H  
ATOM    825  OG1 THR A 196     -31.750 -33.661  63.088  1.00  0.00           O  
ATOM    826  CG2 THR A 196     -33.876 -34.586  63.817  1.00  0.00           C  
ATOM    827  N   ARG A 197     -34.924 -32.927  61.376  1.00 58.69           N  
ATOM    828  CA  ARG A 197     -35.311 -33.089  59.973  1.00 57.31           C  
ATOM    829  C   ARG A 197     -35.742 -31.750  59.365  1.00 57.98           C  
ATOM    830  O   ARG A 197     -35.452 -31.488  58.196  1.00 57.41           O  
ATOM    831  CB  ARG A 197     -36.445 -34.117  59.863  1.00 57.38           C  
ATOM    832  HN  ARG A 197     -35.555 -33.372  62.117  1.00 57.75           H  
ATOM    833  HA  ARG A 197     -34.446 -33.455  59.419  1.00 57.75           H  
ATOM    834  HB1 ARG A 197     -36.715 -34.234  58.799  1.00 57.75           H  
ATOM    835  HB2 ARG A 197     -37.304 -33.790  60.418  1.00 57.75           H  
ATOM    836  CG  ARG A 197     -36.762 -34.429  58.384  1.00  0.00           C  
ATOM    837  CD  ARG A 197     -37.951 -35.404  58.308  1.00  0.00           C  
ATOM    838  NE  ARG A 197     -38.199 -35.776  56.926  1.00  0.00           N  
ATOM    839  CZ  ARG A 197     -39.177 -36.545  56.600  1.00  0.00           C  
ATOM    840  NH1 ARG A 197     -40.084 -37.069  57.575  1.00  0.00           N  
ATOM    841  NH2 ARG A 197     -39.374 -36.890  55.237  1.00  0.00           N  
ATOM    842  N   GLN A 198     -36.427 -30.909  60.166  1.00 52.17           N  
ATOM    843  CA  GLN A 198     -36.906 -29.583  59.773  1.00 50.76           C  
ATOM    844  C   GLN A 198     -35.741 -28.603  59.618  1.00 52.14           C  
ATOM    845  O   GLN A 198     -35.765 -27.771  58.712  1.00 51.31           O  
ATOM    846  CB  GLN A 198     -37.895 -29.067  60.789  1.00 51.94           C  
ATOM    847  HN  GLN A 198     -36.636 -31.235  61.163  1.00 51.66           H  
ATOM    848  HA  GLN A 198     -37.402 -29.675  58.807  1.00 51.66           H  
ATOM    849  HB1 GLN A 198     -38.275 -28.068  60.478  1.00 51.66           H  
ATOM    850  HB2 GLN A 198     -37.466 -28.985  61.771  1.00 51.66           H  
ATOM    851  CG  GLN A 198     -38.233 -27.607  60.455  1.00  0.00           C  
ATOM    852  CD  GLN A 198     -38.957 -26.850  61.506  1.00  0.00           C  
ATOM    853  OE1 GLN A 198     -38.954 -25.616  61.571  1.00  0.00           O  
ATOM    854  NE2 GLN A 198     -39.720 -27.749  62.517  1.00  0.00           N  
ATOM    855  N   LYS A 199     -34.721 -28.714  60.498  1.00 47.28           N  
ATOM    856  CA  LYS A 199     -33.512 -27.884  60.486  1.00 46.24           C  
ATOM    857  C   LYS A 199     -32.650 -28.217  59.273  1.00 48.13           C  
ATOM    858  O   LYS A 199     -32.003 -27.326  58.723  1.00 47.56           O  
ATOM    859  CB  LYS A 199     -32.699 -28.077  61.776  1.00 48.79           C  
ATOM    860  CG  LYS A 199     -33.288 -27.376  62.992  1.00 66.00           C  
ATOM    861  CD  LYS A 199     -32.470 -27.669  64.242  1.00 78.68           C  
ATOM    862  CE  LYS A 199     -33.317 -27.736  65.490  1.00 91.97           C  
ATOM    863  NZ  LYS A 199     -33.678 -26.388  66.003  1.00102.13           N1+
ATOM    864  HN  LYS A 199     -34.802 -29.462  61.259  1.00 64.09           H  
ATOM    865  HA  LYS A 199     -33.812 -26.838  60.420  1.00 64.09           H  
ATOM    866  HB1 LYS A 199     -32.644 -29.144  61.990  1.00 64.09           H  
ATOM    867  HB2 LYS A 199     -31.695 -27.687  61.609  1.00 64.09           H  
ATOM    868  HG1 LYS A 199     -33.294 -26.301  62.815  1.00 64.09           H  
ATOM    869  HG2 LYS A 199     -34.309 -27.726  63.145  1.00 64.09           H  
ATOM    870  HD1 LYS A 199     -31.965 -28.626  64.112  1.00 64.09           H  
ATOM    871  HD2 LYS A 199     -31.728 -26.880  64.366  1.00 64.09           H  
ATOM    872  HE1 LYS A 199     -34.233 -28.281  65.262  1.00 64.09           H  
ATOM    873  HE2 LYS A 199     -32.761 -28.267  66.262  1.00 64.09           H  
ATOM    874  HZ1 LYS A 199     -34.276 -26.490  66.885  1.00 64.09           H  
ATOM    875  HZ2 LYS A 199     -34.232 -25.858  65.256  1.00 64.09           H  
ATOM    876  HZ3 LYS A 199     -32.787 -25.845  66.238  1.00 64.09           H  
ATOM    877  N   MET A 200     -32.647 -29.503  58.860  1.00 43.36           N  
ATOM    878  CA  MET A 200     -31.906 -29.997  57.700  1.00 42.48           C  
ATOM    879  C   MET A 200     -32.482 -29.433  56.405  1.00 44.07           C  
ATOM    880  O   MET A 200     -31.714 -29.034  55.529  1.00 44.01           O  
ATOM    881  CB  MET A 200     -31.895 -31.529  57.672  1.00 45.02           C  
ATOM    882  CG  MET A 200     -30.528 -32.102  57.392  1.00 49.06           C  
ATOM    883  SD  MET A 200     -29.402 -31.858  58.785  1.00 53.58           S  
ATOM    884  CE  MET A 200     -27.838 -32.172  57.991  1.00 50.32           C  
ATOM    885  HN  MET A 200     -33.226 -30.208  59.419  1.00 46.49           H  
ATOM    886  HA  MET A 200     -30.875 -29.654  57.788  1.00 46.49           H  
ATOM    887  HB1 MET A 200     -32.234 -31.897  58.640  1.00 46.49           H  
ATOM    888  HB2 MET A 200     -32.580 -31.867  56.894  1.00 46.49           H  
ATOM    889  HG1 MET A 200     -30.626 -33.170  57.200  1.00 46.49           H  
ATOM    890  HG2 MET A 200     -30.113 -31.611  56.512  1.00 46.49           H  
ATOM    891  HE1 MET A 200     -27.033 -32.062  58.717  1.00 46.49           H  
ATOM    892  HE2 MET A 200     -27.693 -31.460  57.178  1.00 46.49           H  
ATOM    893  HE3 MET A 200     -27.830 -33.186  57.591  1.00 46.49           H  
ATOM    894  N   GLN A 201     -33.831 -29.361  56.308  1.00 38.47           N  
ATOM    895  CA  GLN A 201     -34.563 -28.799  55.169  1.00 37.06           C  
ATOM    896  C   GLN A 201     -34.292 -27.291  55.069  1.00 38.96           C  
ATOM    897  O   GLN A 201     -34.168 -26.762  53.960  1.00 38.42           O  
ATOM    898  CB  GLN A 201     -36.039 -29.054  55.325  1.00 38.09           C  
ATOM    899  HN  GLN A 201     -34.406 -29.744  57.125  1.00 38.20           H  
ATOM    900  HA  GLN A 201     -34.204 -29.277  54.257  1.00 38.20           H  
ATOM    901  HB1 GLN A 201     -36.593 -28.647  54.447  1.00 38.20           H  
ATOM    902  HB2 GLN A 201     -36.441 -28.616  56.220  1.00 38.20           H  
ATOM    903  CG  GLN A 201     -36.756 -28.621  54.037  1.00  0.00           C  
ATOM    904  CD  GLN A 201     -38.236 -28.536  54.114  1.00  0.00           C  
ATOM    905  OE1 GLN A 201     -38.912 -27.851  53.338  1.00  0.00           O  
ATOM    906  NE2 GLN A 201     -38.857 -29.384  55.256  1.00  0.00           N  
ATOM    907  N   GLN A 202     -34.175 -26.609  56.231  1.00 33.93           N  
ATOM    908  CA  GLN A 202     -33.877 -25.179  56.309  1.00 33.20           C  
ATOM    909  C   GLN A 202     -32.491 -24.883  55.729  1.00 36.08           C  
ATOM    910  O   GLN A 202     -32.358 -23.977  54.909  1.00 36.14           O  
ATOM    911  CB  GLN A 202     -33.993 -24.661  57.754  1.00 34.44           C  
ATOM    912  CG  GLN A 202     -35.429 -24.466  58.249  1.00 49.69           C  
ATOM    913  CD  GLN A 202     -36.191 -23.418  57.472  1.00 69.15           C  
ATOM    914  OE1 GLN A 202     -36.996 -23.732  56.587  1.00 64.06           O  
ATOM    915  NE2 GLN A 202     -35.954 -22.149  57.784  1.00 62.13           N  
ATOM    916  HN  GLN A 202     -34.308 -27.147  57.146  1.00 46.54           H  
ATOM    917  HA  GLN A 202     -34.613 -24.650  55.704  1.00 46.54           H  
ATOM    918  HB1 GLN A 202     -33.501 -25.377  58.412  1.00 46.54           H  
ATOM    919  HB2 GLN A 202     -33.480 -23.701  57.813  1.00 46.54           H  
ATOM    920  HG1 GLN A 202     -35.958 -25.415  58.160  1.00 46.54           H  
ATOM    921  HG2 GLN A 202     -35.396 -24.165  59.296  1.00 46.54           H  
ATOM    922 1HE2 GLN A 202     -35.251 -21.910  58.554  1.00 46.54           H  
ATOM    923 2HE2 GLN A 202     -36.466 -21.366  57.265  1.00 46.54           H  
ATOM    924  N   LEU A 203     -31.485 -25.692  56.106  1.00 31.01           N  
ATOM    925  CA  LEU A 203     -30.108 -25.574  55.637  1.00 30.16           C  
ATOM    926  C   LEU A 203     -29.971 -25.842  54.138  1.00 32.25           C  
ATOM    927  O   LEU A 203     -29.189 -25.165  53.469  1.00 32.04           O  
ATOM    928  CB  LEU A 203     -29.174 -26.479  56.457  1.00 30.32           C  
ATOM    929  CG  LEU A 203     -28.916 -26.042  57.907  1.00 35.13           C  
ATOM    930  CD1 LEU A 203     -28.419 -27.200  58.749  1.00 35.33           C  
ATOM    931  CD2 LEU A 203     -27.938 -24.883  57.971  1.00 37.59           C  
ATOM    932  HN  LEU A 203     -31.710 -26.477  56.798  1.00 32.98           H  
ATOM    933  HA  LEU A 203     -29.795 -24.545  55.811  1.00 32.98           H  
ATOM    934  HB1 LEU A 203     -29.614 -27.476  56.482  1.00 32.98           H  
ATOM    935  HB2 LEU A 203     -28.213 -26.518  55.944  1.00 32.98           H  
ATOM    936  HG  LEU A 203     -29.863 -25.704  58.328  1.00 32.98           H  
ATOM    937 1HD1 LEU A 203     -28.245 -26.859  59.770  1.00 32.98           H  
ATOM    938 2HD1 LEU A 203     -27.487 -27.581  58.330  1.00 32.98           H  
ATOM    939 3HD1 LEU A 203     -29.166 -27.994  58.753  1.00 32.98           H  
ATOM    940 1HD2 LEU A 203     -27.778 -24.599  59.011  1.00 32.98           H  
ATOM    941 2HD2 LEU A 203     -28.344 -24.034  57.421  1.00 32.98           H  
ATOM    942 3HD2 LEU A 203     -26.989 -25.183  57.527  1.00 32.98           H  
ATOM    943  N   GLU A 204     -30.750 -26.800  53.607  1.00 27.32           N  
ATOM    944  CA  GLU A 204     -30.756 -27.134  52.179  1.00 26.19           C  
ATOM    945  C   GLU A 204     -31.377 -25.996  51.356  1.00 28.95           C  
ATOM    946  O   GLU A 204     -30.850 -25.646  50.302  1.00 28.31           O  
ATOM    947  CB  GLU A 204     -31.506 -28.448  51.928  1.00 27.35           C  
ATOM    948  CG  GLU A 204     -30.764 -29.691  52.392  1.00 36.22           C  
ATOM    949  CD  GLU A 204     -31.630 -30.829  52.905  1.00 56.59           C  
ATOM    950  OE1 GLU A 204     -32.876 -30.728  52.830  1.00 45.80           O  
ATOM    951  OE2 GLU A 204     -31.054 -31.825  53.399  1.00 54.83           O  
ATOM    952  HN  GLU A 204     -31.399 -27.347  54.259  1.00 36.84           H  
ATOM    953  HA  GLU A 204     -29.723 -27.264  51.855  1.00 36.84           H  
ATOM    954  HB1 GLU A 204     -32.459 -28.403  52.455  1.00 36.84           H  
ATOM    955  HB2 GLU A 204     -31.687 -28.538  50.857  1.00 36.84           H  
ATOM    956  HG1 GLU A 204     -30.184 -30.067  51.550  1.00 36.84           H  
ATOM    957  HG2 GLU A 204     -30.090 -29.396  53.196  1.00 36.84           H  
ATOM    958  N   GLN A 205     -32.480 -25.408  51.858  1.00 25.30           N  
ATOM    959  CA  GLN A 205     -33.189 -24.294  51.227  1.00 24.92           C  
ATOM    960  C   GLN A 205     -32.326 -23.035  51.236  1.00 28.48           C  
ATOM    961  O   GLN A 205     -32.292 -22.320  50.231  1.00 27.94           O  
ATOM    962  CB  GLN A 205     -34.522 -24.031  51.941  1.00 26.21           C  
ATOM    963  CG  GLN A 205     -35.549 -23.324  51.064  1.00 39.47           C  
ATOM    964  CD  GLN A 205     -36.884 -23.104  51.732  1.00 55.07           C  
ATOM    965  OE1 GLN A 205     -37.380 -21.978  51.808  1.00 50.75           O  
ATOM    966  NE2 GLN A 205     -37.517 -24.173  52.198  1.00 45.46           N  
ATOM    967  HN  GLN A 205     -32.865 -25.782  52.784  1.00 35.96           H  
ATOM    968  HA  GLN A 205     -33.399 -24.561  50.191  1.00 35.96           H  
ATOM    969  HB1 GLN A 205     -34.938 -24.987  52.258  1.00 35.96           H  
ATOM    970  HB2 GLN A 205     -34.329 -23.410  52.816  1.00 35.96           H  
ATOM    971  HG1 GLN A 205     -35.145 -22.353  50.779  1.00 35.96           H  
ATOM    972  HG2 GLN A 205     -35.709 -23.927  50.170  1.00 35.96           H  
ATOM    973 1HE2 GLN A 205     -37.078 -25.143  52.092  1.00 35.96           H  
ATOM    974 2HE2 GLN A 205     -38.467 -24.065  52.679  1.00 35.96           H  
ATOM    975  N   MET A 206     -31.621 -22.782  52.365  1.00 24.58           N  
ATOM    976  CA  MET A 206     -30.729 -21.634  52.542  1.00 24.40           C  
ATOM    977  C   MET A 206     -29.537 -21.708  51.600  1.00 28.38           C  
ATOM    978  O   MET A 206     -29.139 -20.680  51.057  1.00 28.50           O  
ATOM    979  CB  MET A 206     -30.262 -21.498  54.002  1.00 26.78           C  
ATOM    980  CG  MET A 206     -31.309 -20.895  54.917  1.00 30.52           C  
ATOM    981  SD  MET A 206     -30.696 -20.487  56.571  1.00 35.07           S  
ATOM    982  CE  MET A 206     -30.512 -22.116  57.285  1.00 31.84           C  
ATOM    983  HN  MET A 206     -31.723 -23.466  53.181  1.00 28.76           H  
ATOM    984  HA  MET A 206     -31.293 -20.736  52.291  1.00 28.76           H  
ATOM    985  HB1 MET A 206     -30.006 -22.489  54.376  1.00 28.76           H  
ATOM    986  HB2 MET A 206     -29.377 -20.862  54.023  1.00 28.76           H  
ATOM    987  HG1 MET A 206     -31.682 -19.981  54.455  1.00 28.76           H  
ATOM    988  HG2 MET A 206     -32.125 -21.610  55.021  1.00 28.76           H  
ATOM    989  HE1 MET A 206     -30.141 -22.026  58.306  1.00 28.76           H  
ATOM    990  HE2 MET A 206     -29.805 -22.696  56.692  1.00 28.76           H  
ATOM    991  HE3 MET A 206     -31.478 -22.621  57.293  1.00 28.76           H  
ATOM    992  N   LEU A 207     -28.980 -22.918  51.395  1.00 24.70           N  
ATOM    993  CA  LEU A 207     -27.846 -23.147  50.497  1.00 24.50           C  
ATOM    994  C   LEU A 207     -28.263 -23.030  49.026  1.00 29.91           C  
ATOM    995  O   LEU A 207     -27.485 -22.516  48.219  1.00 30.36           O  
ATOM    996  CB  LEU A 207     -27.174 -24.503  50.791  1.00 24.24           C  
ATOM    997  CG  LEU A 207     -25.819 -24.779  50.125  1.00 28.51           C  
ATOM    998  CD1 LEU A 207     -24.733 -23.823  50.615  1.00 28.49           C  
ATOM    999  CD2 LEU A 207     -25.386 -26.194  50.367  1.00 30.68           C  
ATOM   1000  HN  LEU A 207     -29.389 -23.758  51.917  1.00 27.67           H  
ATOM   1001  HA  LEU A 207     -27.110 -22.367  50.692  1.00 27.67           H  
ATOM   1002  HB1 LEU A 207     -27.028 -24.568  51.869  1.00 27.67           H  
ATOM   1003  HB2 LEU A 207     -27.862 -25.285  50.469  1.00 27.67           H  
ATOM   1004  HG  LEU A 207     -25.935 -24.639  49.050  1.00 27.67           H  
ATOM   1005 1HD1 LEU A 207     -23.792 -24.056  50.117  1.00 27.67           H  
ATOM   1006 2HD1 LEU A 207     -24.610 -23.933  51.692  1.00 27.67           H  
ATOM   1007 3HD1 LEU A 207     -25.021 -22.797  50.386  1.00 27.67           H  
ATOM   1008 1HD2 LEU A 207     -24.423 -26.367  49.886  1.00 27.67           H  
ATOM   1009 2HD2 LEU A 207     -26.127 -26.877  49.952  1.00 27.67           H  
ATOM   1010 3HD2 LEU A 207     -25.292 -26.368  51.439  1.00 27.67           H  
ATOM   1011  N   THR A 208     -29.485 -23.493  48.679  1.00 26.60           N  
ATOM   1012  CA  THR A 208     -30.035 -23.401  47.321  1.00 26.57           C  
ATOM   1013  C   THR A 208     -30.271 -21.920  46.987  1.00 30.74           C  
ATOM   1014  O   THR A 208     -29.972 -21.487  45.871  1.00 30.48           O  
ATOM   1015  CB  THR A 208     -31.285 -24.295  47.181  1.00 34.01           C  
ATOM   1016  OG1 THR A 208     -30.911 -25.652  47.421  1.00 35.12           O  
ATOM   1017  CG2 THR A 208     -31.948 -24.189  45.810  1.00 30.66           C  
ATOM   1018  HN  THR A 208     -30.085 -23.952  49.437  1.00 30.60           H  
ATOM   1019  HA  THR A 208     -29.280 -23.779  46.632  1.00 30.60           H  
ATOM   1020  HB  THR A 208     -32.009 -23.997  47.939  1.00 30.60           H  
ATOM   1021  HG1 THR A 208     -30.185 -25.945  46.721  1.00 30.60           H  
ATOM   1022 1HG2 THR A 208     -32.820 -24.842  45.776  1.00 30.60           H  
ATOM   1023 2HG2 THR A 208     -31.239 -24.491  45.039  1.00 30.60           H  
ATOM   1024 3HG2 THR A 208     -32.258 -23.159  45.635  1.00 30.60           H  
ATOM   1025  N   ALA A 209     -30.765 -21.147  47.977  1.00 27.12           N  
ATOM   1026  CA  ALA A 209     -31.003 -19.709  47.864  1.00 26.63           C  
ATOM   1027  C   ALA A 209     -29.670 -18.972  47.753  1.00 30.89           C  
ATOM   1028  O   ALA A 209     -29.575 -18.011  46.991  1.00 30.86           O  
ATOM   1029  CB  ALA A 209     -31.776 -19.213  49.071  1.00 27.15           C  
ATOM   1030  HN  ALA A 209     -30.998 -21.619  48.908  1.00 28.53           H  
ATOM   1031  HA  ALA A 209     -31.589 -19.517  46.965  1.00 28.53           H  
ATOM   1032  HB1 ALA A 209     -31.948 -18.141  48.977  1.00 28.53           H  
ATOM   1033  HB2 ALA A 209     -31.202 -19.411  49.977  1.00 28.53           H  
ATOM   1034  HB3 ALA A 209     -32.734 -19.731  49.128  1.00 28.53           H  
ATOM   1035  N   LEU A 210     -28.635 -19.447  48.489  1.00 27.24           N  
ATOM   1036  CA  LEU A 210     -27.271 -18.911  48.476  1.00 26.89           C  
ATOM   1037  C   LEU A 210     -26.687 -19.056  47.072  1.00 29.79           C  
ATOM   1038  O   LEU A 210     -26.089 -18.108  46.558  1.00 29.13           O  
ATOM   1039  CB  LEU A 210     -26.381 -19.675  49.480  1.00 27.06           C  
ATOM   1040  CG  LEU A 210     -25.445 -18.869  50.381  1.00 31.85           C  
ATOM   1041  CD1 LEU A 210     -24.767 -19.778  51.398  1.00 32.02           C  
ATOM   1042  CD2 LEU A 210     -24.392 -18.130  49.584  1.00 34.02           C  
ATOM   1043  HN  LEU A 210     -28.830 -20.280  49.131  1.00 29.75           H  
ATOM   1044  HA  LEU A 210     -27.296 -17.856  48.748  1.00 29.75           H  
ATOM   1045  HB1 LEU A 210     -27.045 -20.244  50.131  1.00 29.75           H  
ATOM   1046  HB2 LEU A 210     -25.761 -20.362  48.904  1.00 29.75           H  
ATOM   1047  HG  LEU A 210     -26.041 -18.135  50.923  1.00 29.75           H  
ATOM   1048 1HD1 LEU A 210     -24.105 -19.187  52.030  1.00 29.75           H  
ATOM   1049 2HD1 LEU A 210     -24.186 -20.539  50.876  1.00 29.75           H  
ATOM   1050 3HD1 LEU A 210     -25.524 -20.260  52.017  1.00 29.75           H  
ATOM   1051 1HD2 LEU A 210     -23.748 -17.570  50.263  1.00 29.75           H  
ATOM   1052 2HD2 LEU A 210     -24.876 -17.441  48.892  1.00 29.75           H  
ATOM   1053 3HD2 LEU A 210     -23.792 -18.846  49.022  1.00 29.75           H  
ATOM   1054  N   ASP A 211     -26.873 -20.240  46.454  1.00 25.76           N  
ATOM   1055  CA  ASP A 211     -26.395 -20.528  45.108  1.00 25.66           C  
ATOM   1056  C   ASP A 211     -26.991 -19.563  44.081  1.00 29.51           C  
ATOM   1057  O   ASP A 211     -26.236 -18.958  43.322  1.00 29.27           O  
ATOM   1058  CB  ASP A 211     -26.663 -21.994  44.728  1.00 27.55           C  
ATOM   1059  CG  ASP A 211     -26.199 -22.356  43.331  1.00 37.96           C  
ATOM   1060  OD1 ASP A 211     -24.976 -22.419  43.112  1.00 38.18           O  
ATOM   1061  OD2 ASP A 211     -27.061 -22.568  42.460  1.00 45.74           O  
ATOM   1062  HN  ASP A 211     -27.400 -21.009  46.980  1.00 32.45           H  
ATOM   1063  HA  ASP A 211     -25.315 -20.382  45.106  1.00 32.45           H  
ATOM   1064  HB1 ASP A 211     -26.143 -22.635  45.440  1.00 32.45           H  
ATOM   1065  HB2 ASP A 211     -27.736 -22.175  44.792  1.00 32.45           H  
ATOM   1066  N   GLN A 212     -28.327 -19.380  44.110  1.00 25.84           N  
ATOM   1067  CA  GLN A 212     -29.073 -18.502  43.211  1.00 25.80           C  
ATOM   1068  C   GLN A 212     -28.669 -17.037  43.336  1.00 30.34           C  
ATOM   1069  O   GLN A 212     -28.550 -16.365  42.311  1.00 30.38           O  
ATOM   1070  CB  GLN A 212     -30.589 -18.698  43.387  1.00 27.35           C  
ATOM   1071  CG  GLN A 212     -31.281 -19.311  42.161  1.00 49.68           C  
ATOM   1072  CD  GLN A 212     -30.686 -20.628  41.707  1.00 71.86           C  
ATOM   1073  OE1 GLN A 212     -30.739 -21.643  42.411  1.00 68.77           O  
ATOM   1074  NE2 GLN A 212     -30.106 -20.634  40.513  1.00 62.64           N  
ATOM   1075  HN  GLN A 212     -28.883 -19.919  44.848  1.00 43.63           H  
ATOM   1076  HA  GLN A 212     -28.830 -18.811  42.194  1.00 43.63           H  
ATOM   1077  HB1 GLN A 212     -30.754 -19.357  44.240  1.00 43.63           H  
ATOM   1078  HB2 GLN A 212     -31.040 -17.726  43.586  1.00 43.63           H  
ATOM   1079  HG1 GLN A 212     -32.330 -19.477  42.408  1.00 43.63           H  
ATOM   1080  HG2 GLN A 212     -31.209 -18.601  41.337  1.00 43.63           H  
ATOM   1081 1HE2 GLN A 212     -30.077 -19.739  39.928  1.00 43.63           H  
ATOM   1082 2HE2 GLN A 212     -29.667 -21.534  40.136  1.00 43.63           H  
ATOM   1083  N   MET A 213     -28.419 -16.557  44.575  1.00 27.21           N  
ATOM   1084  CA  MET A 213     -27.968 -15.190  44.861  1.00 27.33           C  
ATOM   1085  C   MET A 213     -26.546 -14.978  44.339  1.00 30.54           C  
ATOM   1086  O   MET A 213     -26.237 -13.900  43.829  1.00 30.13           O  
ATOM   1087  CB  MET A 213     -28.009 -14.901  46.365  1.00 30.21           C  
ATOM   1088  CG  MET A 213     -29.392 -14.666  46.900  1.00 34.91           C  
ATOM   1089  SD  MET A 213     -29.358 -13.904  48.539  1.00 40.08           S  
ATOM   1090  CE  MET A 213     -31.088 -14.048  48.988  1.00 36.85           C  
ATOM   1091  HN  MET A 213     -28.560 -17.219  45.404  1.00 32.16           H  
ATOM   1092  HA  MET A 213     -28.633 -14.491  44.354  1.00 32.16           H  
ATOM   1093  HB1 MET A 213     -27.578 -15.753  46.890  1.00 32.16           H  
ATOM   1094  HB2 MET A 213     -27.410 -14.012  46.560  1.00 32.16           H  
ATOM   1095  HG1 MET A 213     -29.927 -14.008  46.216  1.00 32.16           H  
ATOM   1096  HG2 MET A 213     -29.912 -15.622  46.966  1.00 32.16           H  
ATOM   1097  HE1 MET A 213     -31.243 -13.623  49.979  1.00 32.16           H  
ATOM   1098  HE2 MET A 213     -31.376 -15.099  48.995  1.00 32.16           H  
ATOM   1099  HE3 MET A 213     -31.698 -13.510  48.263  1.00 32.16           H  
ATOM   1100  N   ARG A 214     -25.691 -16.015  44.463  1.00 26.75           N  
ATOM   1101  CA  ARG A 214     -24.307 -16.026  43.992  1.00 26.43           C  
ATOM   1102  C   ARG A 214     -24.259 -16.033  42.468  1.00 30.20           C  
ATOM   1103  O   ARG A 214     -23.476 -15.275  41.892  1.00 30.43           O  
ATOM   1104  CB  ARG A 214     -23.549 -17.239  44.545  1.00 25.94           C  
ATOM   1105  CG  ARG A 214     -22.963 -17.037  45.921  1.00 27.96           C  
ATOM   1106  CD  ARG A 214     -22.224 -18.278  46.356  1.00 28.23           C  
ATOM   1107  NE  ARG A 214     -21.661 -18.112  47.694  1.00 28.96           N  
ATOM   1108  CZ  ARG A 214     -20.772 -18.930  48.243  1.00 36.30           C  
ATOM   1109  NH1 ARG A 214     -20.315 -19.975  47.567  1.00 26.07           N  
ATOM   1110  NH2 ARG A 214     -20.326 -18.705  49.468  1.00 15.25           N  
ATOM   1111  HN  ARG A 214     -26.055 -16.899  44.944  1.00 27.50           H  
ATOM   1112  HA  ARG A 214     -23.815 -15.121  44.348  1.00 27.50           H  
ATOM   1113  HB1 ARG A 214     -24.240 -18.081  44.590  1.00 27.50           H  
ATOM   1114  HB2 ARG A 214     -22.735 -17.473  43.859  1.00 27.50           H  
ATOM   1115  HG1 ARG A 214     -22.271 -16.195  45.898  1.00 27.50           H  
ATOM   1116  HG2 ARG A 214     -23.766 -16.829  46.628  1.00 27.50           H  
ATOM   1117  HD1 ARG A 214     -22.916 -19.120  46.363  1.00 27.50           H  
ATOM   1118  HD2 ARG A 214     -21.416 -18.476  45.652  1.00 27.50           H  
ATOM   1119  HE  ARG A 214     -21.988 -17.273  48.271  1.00 27.50           H  
ATOM   1120 1HH1 ARG A 214     -20.663 -20.163  46.573  1.00 27.50           H  
ATOM   1121 2HH1 ARG A 214     -19.598 -20.631  48.016  1.00 27.50           H  
ATOM   1122 1HH2 ARG A 214     -20.682 -17.861  50.020  1.00 27.50           H  
ATOM   1123 2HH2 ARG A 214     -19.609 -19.367  49.906  1.00 27.50           H  
ATOM   1124  N   ARG A 215     -25.107 -16.866  41.817  1.00 25.64           N  
ATOM   1125  CA  ARG A 215     -25.206 -16.952  40.353  1.00 25.03           C  
ATOM   1126  C   ARG A 215     -25.647 -15.616  39.760  1.00 28.92           C  
ATOM   1127  O   ARG A 215     -25.147 -15.228  38.703  1.00 28.71           O  
ATOM   1128  CB  ARG A 215     -26.153 -18.083  39.911  1.00 24.50           C  
ATOM   1129  CG  ARG A 215     -25.609 -19.467  40.218  1.00 34.47           C  
ATOM   1130  CD  ARG A 215     -26.285 -20.594  39.469  1.00 44.41           C  
ATOM   1131  NE  ARG A 215     -25.885 -21.894  40.014  1.00 57.31           N  
ATOM   1132  CZ  ARG A 215     -24.773 -22.550  39.687  1.00 74.02           C  
ATOM   1133  NH1 ARG A 215     -23.931 -22.042  38.793  1.00 63.08           N  
ATOM   1134  NH2 ARG A 215     -24.493 -23.718  40.251  1.00 59.61           N  
ATOM   1135  HN  ARG A 215     -25.741 -17.498  42.403  1.00 42.34           H  
ATOM   1136  HA  ARG A 215     -24.213 -17.178  39.964  1.00 42.34           H  
ATOM   1137  HB1 ARG A 215     -27.104 -17.961  40.429  1.00 42.34           H  
ATOM   1138  HB2 ARG A 215     -26.311 -18.003  38.836  1.00 42.34           H  
ATOM   1139  HG1 ARG A 215     -24.549 -19.479  39.964  1.00 42.34           H  
ATOM   1140  HG2 ARG A 215     -25.729 -19.649  41.286  1.00 42.34           H  
ATOM   1141  HD1 ARG A 215     -27.366 -20.486  39.560  1.00 42.34           H  
ATOM   1142  HD2 ARG A 215     -26.002 -20.545  38.418  1.00 42.34           H  
ATOM   1143  HE  ARG A 215     -26.536 -22.351  40.729  1.00 42.34           H  
ATOM   1144 1HH1 ARG A 215     -24.145 -21.101  38.331  1.00 42.34           H  
ATOM   1145 2HH1 ARG A 215     -23.039 -22.574  38.535  1.00 42.34           H  
ATOM   1146 1HH2 ARG A 215     -25.162 -24.138  40.973  1.00 42.34           H  
ATOM   1147 2HH2 ARG A 215     -23.598 -24.240  39.984  1.00 42.34           H  
ATOM   1148  N   SER A 216     -26.557 -14.905  40.462  1.00 25.85           N  
ATOM   1149  CA  SER A 216     -27.079 -13.590  40.084  1.00 25.79           C  
ATOM   1150  C   SER A 216     -25.983 -12.521  40.166  1.00 31.25           C  
ATOM   1151  O   SER A 216     -25.712 -11.874  39.156  1.00 31.23           O  
ATOM   1152  CB  SER A 216     -28.269 -13.212  40.961  1.00 28.25           C  
ATOM   1153  OG  SER A 216     -28.690 -11.879  40.718  1.00 35.93           O  
ATOM   1154  HN  SER A 216     -26.926 -15.338  41.368  1.00 29.72           H  
ATOM   1155  HA  SER A 216     -27.423 -13.645  39.051  1.00 29.72           H  
ATOM   1156  HB1 SER A 216     -29.096 -13.889  40.747  1.00 29.72           H  
ATOM   1157  HB2 SER A 216     -27.982 -13.308  42.008  1.00 29.72           H  
ATOM   1158  HG  SER A 216     -27.901 -11.219  40.926  1.00 29.72           H  
ATOM   1159  N   ILE A 217     -25.338 -12.363  41.351  1.00 28.43           N  
ATOM   1160  CA  ILE A 217     -24.260 -11.395  41.607  1.00 28.51           C  
ATOM   1161  C   ILE A 217     -23.118 -11.531  40.585  1.00 33.21           C  
ATOM   1162  O   ILE A 217     -22.736 -10.532  39.979  1.00 32.52           O  
ATOM   1163  CB  ILE A 217     -23.777 -11.465  43.091  1.00 31.46           C  
ATOM   1164  CG1 ILE A 217     -24.778 -10.738  44.009  1.00 31.44           C  
ATOM   1165  CG2 ILE A 217     -22.359 -10.892  43.278  1.00 32.29           C  
ATOM   1166  CD1 ILE A 217     -24.767 -11.172  45.448  1.00 36.62           C  
ATOM   1167  HN  ILE A 217     -25.638 -12.992  42.163  1.00 31.81           H  
ATOM   1168  HA  ILE A 217     -24.690 -10.404  41.465  1.00 31.81           H  
ATOM   1169  HB  ILE A 217     -23.755 -12.514  43.386  1.00 31.81           H  
ATOM   1170 1HG1 ILE A 217     -24.550  -9.673  43.978  1.00 31.81           H  
ATOM   1171 2HG1 ILE A 217     -25.780 -10.907  43.615  1.00 31.81           H  
ATOM   1172 1HG2 ILE A 217     -22.072 -10.965  44.327  1.00 31.81           H  
ATOM   1173 2HG2 ILE A 217     -22.346  -9.846  42.970  1.00 31.81           H  
ATOM   1174 3HG2 ILE A 217     -21.654 -11.459  42.669  1.00 31.81           H  
ATOM   1175 1HD1 ILE A 217     -25.507 -10.599  46.006  1.00 31.81           H  
ATOM   1176 2HD1 ILE A 217     -23.778 -10.999  45.873  1.00 31.81           H  
ATOM   1177 3HD1 ILE A 217     -25.008 -12.233  45.510  1.00 31.81           H  
ATOM   1178  N   VAL A 218     -22.617 -12.764  40.372  1.00 31.10           N  
ATOM   1179  CA  VAL A 218     -21.534 -13.087  39.437  1.00 31.48           C  
ATOM   1180  C   VAL A 218     -21.832 -12.571  38.010  1.00 37.60           C  
ATOM   1181  O   VAL A 218     -20.984 -11.889  37.428  1.00 37.60           O  
ATOM   1182  CB  VAL A 218     -21.190 -14.598  39.492  1.00 35.13           C  
ATOM   1183  CG1 VAL A 218     -20.558 -15.090  38.199  1.00 34.99           C  
ATOM   1184  CG2 VAL A 218     -20.289 -14.909  40.682  1.00 34.83           C  
ATOM   1185  HN  VAL A 218     -23.043 -13.572  40.929  1.00 34.68           H  
ATOM   1186  HA  VAL A 218     -20.650 -12.552  39.785  1.00 34.68           H  
ATOM   1187  HB  VAL A 218     -22.123 -15.144  39.632  1.00 34.68           H  
ATOM   1188 1HG1 VAL A 218     -20.335 -16.153  38.285  1.00 34.68           H  
ATOM   1189 2HG1 VAL A 218     -19.636 -14.539  38.012  1.00 34.68           H  
ATOM   1190 3HG1 VAL A 218     -21.250 -14.930  37.372  1.00 34.68           H  
ATOM   1191 1HG2 VAL A 218     -20.062 -15.975  40.698  1.00 34.68           H  
ATOM   1192 2HG2 VAL A 218     -20.798 -14.632  41.606  1.00 34.68           H  
ATOM   1193 3HG2 VAL A 218     -19.362 -14.342  40.594  1.00 34.68           H  
ATOM   1194  N   SER A 219     -23.041 -12.860  37.478  1.00 35.27           N  
ATOM   1195  CA  SER A 219     -23.460 -12.410  36.146  1.00 35.30           C  
ATOM   1196  C   SER A 219     -23.718 -10.897  36.116  1.00 38.95           C  
ATOM   1197  O   SER A 219     -23.429 -10.257  35.103  1.00 39.02           O  
ATOM   1198  CB  SER A 219     -24.673 -13.197  35.650  1.00 39.19           C  
ATOM   1199  OG  SER A 219     -25.824 -12.987  36.452  1.00 48.13           O  
ATOM   1200  HN  SER A 219     -23.725 -13.445  38.056  1.00 39.31           H  
ATOM   1201  HA  SER A 219     -22.638 -12.613  35.460  1.00 39.31           H  
ATOM   1202  HB1 SER A 219     -24.897 -12.886  34.630  1.00 39.31           H  
ATOM   1203  HB2 SER A 219     -24.429 -14.259  35.662  1.00 39.31           H  
ATOM   1204  HG  SER A 219     -25.625 -13.290  37.437  1.00 39.31           H  
ATOM   1205  N   GLU A 220     -24.223 -10.326  37.235  1.00 34.74           N  
ATOM   1206  CA  GLU A 220     -24.475  -8.886  37.389  1.00 34.45           C  
ATOM   1207  C   GLU A 220     -23.136  -8.118  37.387  1.00 37.87           C  
ATOM   1208  O   GLU A 220     -23.072  -7.007  36.860  1.00 37.66           O  
ATOM   1209  CB  GLU A 220     -25.268  -8.611  38.681  1.00 35.97           C  
ATOM   1210  CG  GLU A 220     -25.921  -7.237  38.744  1.00 49.55           C  
ATOM   1211  CD  GLU A 220     -27.197  -7.136  39.564  1.00 70.16           C  
ATOM   1212  OE1 GLU A 220     -27.290  -6.213  40.405  1.00 56.22           O  
ATOM   1213  OE2 GLU A 220     -28.113  -7.965  39.352  1.00 67.57           O  
ATOM   1214  HN  GLU A 220     -24.454 -10.965  38.062  1.00 47.13           H  
ATOM   1215  HA  GLU A 220     -25.069  -8.547  36.540  1.00 47.13           H  
ATOM   1216  HB1 GLU A 220     -26.052  -9.364  38.765  1.00 47.13           H  
ATOM   1217  HB2 GLU A 220     -24.584  -8.701  39.525  1.00 47.13           H  
ATOM   1218  HG1 GLU A 220     -25.196  -6.544  39.171  1.00 47.13           H  
ATOM   1219  HG2 GLU A 220     -26.157  -6.934  37.724  1.00 47.13           H  
ATOM   1220  N   LEU A 221     -22.068  -8.733  37.954  1.00 33.30           N  
ATOM   1221  CA  LEU A 221     -20.716  -8.178  37.996  1.00 32.20           C  
ATOM   1222  C   LEU A 221     -20.062  -8.264  36.627  1.00 35.32           C  
ATOM   1223  O   LEU A 221     -19.321  -7.356  36.258  1.00 34.45           O  
ATOM   1224  CB  LEU A 221     -19.845  -8.893  39.041  1.00 31.88           C  
ATOM   1225  CG  LEU A 221     -19.960  -8.402  40.477  1.00 35.72           C  
ATOM   1226  CD1 LEU A 221     -19.385  -9.406  41.419  1.00 35.35           C  
ATOM   1227  CD2 LEU A 221     -19.278  -7.048  40.672  1.00 37.85           C  
ATOM   1228  HN  LEU A 221     -22.226  -9.692  38.402  1.00 34.51           H  
ATOM   1229  HA  LEU A 221     -20.788  -7.126  38.274  1.00 34.51           H  
ATOM   1230  HB1 LEU A 221     -20.116  -9.949  39.030  1.00 34.51           H  
ATOM   1231  HB2 LEU A 221     -18.805  -8.781  38.736  1.00 34.51           H  
ATOM   1232  HG  LEU A 221     -21.018  -8.285  40.711  1.00 34.51           H  
ATOM   1233 1HD1 LEU A 221     -19.475  -9.039  42.441  1.00 34.51           H  
ATOM   1234 2HD1 LEU A 221     -18.333  -9.566  41.183  1.00 34.51           H  
ATOM   1235 3HD1 LEU A 221     -19.926 -10.347  41.322  1.00 34.51           H  
ATOM   1236 1HD2 LEU A 221     -19.383  -6.734  41.710  1.00 34.51           H  
ATOM   1237 2HD2 LEU A 221     -19.744  -6.309  40.020  1.00 34.51           H  
ATOM   1238 3HD2 LEU A 221     -18.220  -7.135  40.425  1.00 34.51           H  
ATOM   1239  N   ALA A 222     -20.341  -9.347  35.874  1.00 32.13           N  
ATOM   1240  CA  ALA A 222     -19.829  -9.554  34.517  1.00 32.23           C  
ATOM   1241  C   ALA A 222     -20.406  -8.502  33.560  1.00 37.27           C  
ATOM   1242  O   ALA A 222     -19.682  -7.986  32.710  1.00 37.13           O  
ATOM   1243  CB  ALA A 222     -20.175 -10.950  34.035  1.00 32.97           C  
ATOM   1244  HN  ALA A 222     -20.975 -10.101  36.293  1.00 34.35           H  
ATOM   1245  HA  ALA A 222     -18.744  -9.451  34.535  1.00 34.35           H  
ATOM   1246  HB1 ALA A 222     -19.789 -11.092  33.025  1.00 34.35           H  
ATOM   1247  HB2 ALA A 222     -21.258 -11.076  34.031  1.00 34.35           H  
ATOM   1248  HB3 ALA A 222     -19.727 -11.687  34.702  1.00 34.35           H  
ATOM   1249  N   GLY A 223     -21.685  -8.171  33.744  1.00 34.36           N  
ATOM   1250  CA  GLY A 223     -22.385  -7.159  32.963  1.00 34.02           C  
ATOM   1251  C   GLY A 223     -21.923  -5.757  33.302  1.00 37.52           C  
ATOM   1252  O   GLY A 223     -21.891  -4.889  32.425  1.00 37.69           O  
ATOM   1253  HN  GLY A 223     -22.230  -8.679  34.512  1.00 35.90           H  
ATOM   1254  HA1 GLY A 223     -22.201  -7.343  31.904  1.00 35.90           H  
ATOM   1255  HA2 GLY A 223     -23.453  -7.236  33.166  1.00 35.90           H  
ATOM   1256  N   LEU A 224     -21.559  -5.530  34.584  1.00 33.06           N  
ATOM   1257  CA  LEU A 224     -21.046  -4.251  35.087  1.00 32.46           C  
ATOM   1258  C   LEU A 224     -19.656  -3.970  34.506  1.00 35.03           C  
ATOM   1259  O   LEU A 224     -19.392  -2.834  34.109  1.00 34.85           O  
ATOM   1260  CB  LEU A 224     -21.016  -4.238  36.635  1.00 32.60           C  
ATOM   1261  CG  LEU A 224     -20.235  -3.110  37.341  1.00 37.33           C  
ATOM   1262  CD1 LEU A 224     -20.921  -1.763  37.184  1.00 37.79           C  
ATOM   1263  CD2 LEU A 224     -20.036  -3.423  38.802  1.00 39.57           C  
ATOM   1264  HN  LEU A 224     -21.651  -6.338  35.279  1.00 35.34           H  
ATOM   1265  HA  LEU A 224     -21.719  -3.461  34.754  1.00 35.34           H  
ATOM   1266  HB1 LEU A 224     -22.049  -4.179  36.977  1.00 35.34           H  
ATOM   1267  HB2 LEU A 224     -20.580  -5.183  36.957  1.00 35.34           H  
ATOM   1268  HG  LEU A 224     -19.252  -3.041  36.876  1.00 35.34           H  
ATOM   1269 1HD1 LEU A 224     -20.339  -0.996  37.695  1.00 35.34           H  
ATOM   1270 2HD1 LEU A 224     -21.920  -1.810  37.618  1.00 35.34           H  
ATOM   1271 3HD1 LEU A 224     -20.997  -1.515  36.125  1.00 35.34           H  
ATOM   1272 1HD2 LEU A 224     -19.483  -2.612  39.276  1.00 35.34           H  
ATOM   1273 2HD2 LEU A 224     -19.474  -4.352  38.902  1.00 35.34           H  
ATOM   1274 3HD2 LEU A 224     -21.006  -3.532  39.286  1.00 35.34           H  
ATOM   1275  N   LEU A 225     -18.780  -5.004  34.445  1.00 30.10           N  
ATOM   1276  CA  LEU A 225     -17.421  -4.888  33.904  1.00 29.24           C  
ATOM   1277  C   LEU A 225     -17.438  -4.560  32.417  1.00 33.63           C  
ATOM   1278  O   LEU A 225     -16.630  -3.741  31.972  1.00 33.61           O  
ATOM   1279  CB  LEU A 225     -16.585  -6.155  34.160  1.00 28.83           C  
ATOM   1280  CG  LEU A 225     -16.272  -6.510  35.613  1.00 32.59           C  
ATOM   1281  CD1 LEU A 225     -15.656  -7.874  35.704  1.00 31.93           C  
ATOM   1282  CD2 LEU A 225     -15.370  -5.481  36.266  1.00 34.96           C  
ATOM   1283  HN  LEU A 225     -19.098  -5.958  34.812  1.00 31.86           H  
ATOM   1284  HA  LEU A 225     -16.931  -4.061  34.418  1.00 31.86           H  
ATOM   1285  HB1 LEU A 225     -17.126  -6.996  33.727  1.00 31.86           H  
ATOM   1286  HB2 LEU A 225     -15.634  -6.029  33.642  1.00 31.86           H  
ATOM   1287  HG  LEU A 225     -17.212  -6.529  36.164  1.00 31.86           H  
ATOM   1288 1HD1 LEU A 225     -15.441  -8.107  36.747  1.00 31.86           H  
ATOM   1289 2HD1 LEU A 225     -14.730  -7.894  35.129  1.00 31.86           H  
ATOM   1290 3HD1 LEU A 225     -16.349  -8.614  35.302  1.00 31.86           H  
ATOM   1291 1HD2 LEU A 225     -15.173  -5.772  37.298  1.00 31.86           H  
ATOM   1292 2HD2 LEU A 225     -15.859  -4.507  36.251  1.00 31.86           H  
ATOM   1293 3HD2 LEU A 225     -14.429  -5.423  35.719  1.00 31.86           H  
ATOM   1294  N   SER A 226     -18.370  -5.188  31.656  1.00 29.83           N  
ATOM   1295  CA  SER A 226     -18.563  -4.962  30.219  1.00 29.00           C  
ATOM   1296  C   SER A 226     -18.955  -3.506  29.979  1.00 32.45           C  
ATOM   1297  O   SER A 226     -18.427  -2.882  29.059  1.00 32.42           O  
ATOM   1298  CB  SER A 226     -19.622  -5.907  29.656  1.00 31.40           C  
ATOM   1299  OG  SER A 226     -19.157  -7.247  29.619  1.00 36.69           O  
ATOM   1300  HN  SER A 226     -19.009  -5.898  32.138  1.00 31.96           H  
ATOM   1301  HA  SER A 226     -17.620  -5.155  29.708  1.00 31.96           H  
ATOM   1302  HB1 SER A 226     -20.511  -5.858  30.285  1.00 31.96           H  
ATOM   1303  HB2 SER A 226     -19.875  -5.592  28.644  1.00 31.96           H  
ATOM   1304  HG  SER A 226     -18.303  -7.305  29.010  1.00 31.97           H  
ATOM   1305  N   ALA A 227     -19.836  -2.955  30.841  1.00 28.54           N  
ATOM   1306  CA  ALA A 227     -20.272  -1.560  30.786  1.00 28.60           C  
ATOM   1307  C   ALA A 227     -19.094  -0.631  31.105  1.00 33.31           C  
ATOM   1308  O   ALA A 227     -18.901   0.361  30.405  1.00 33.44           O  
ATOM   1309  CB  ALA A 227     -21.410  -1.323  31.766  1.00 29.25           C  
ATOM   1310  HN  ALA A 227     -20.240  -3.577  31.612  1.00 30.63           H  
ATOM   1311  HA  ALA A 227     -20.626  -1.343  29.778  1.00 30.63           H  
ATOM   1312  HB1 ALA A 227     -21.724  -0.281  31.714  1.00 30.63           H  
ATOM   1313  HB2 ALA A 227     -21.073  -1.550  32.777  1.00 30.63           H  
ATOM   1314  HB3 ALA A 227     -22.251  -1.968  31.510  1.00 30.63           H  
ATOM   1315  N   MET A 228     -18.287  -0.983  32.133  1.00 29.69           N  
ATOM   1316  CA  MET A 228     -17.092  -0.246  32.553  1.00 29.09           C  
ATOM   1317  C   MET A 228     -16.069  -0.181  31.418  1.00 33.57           C  
ATOM   1318  O   MET A 228     -15.514   0.887  31.171  1.00 33.47           O  
ATOM   1319  CB  MET A 228     -16.469  -0.889  33.799  1.00 30.97           C  
ATOM   1320  CG  MET A 228     -17.065  -0.395  35.083  1.00 33.97           C  
ATOM   1321  SD  MET A 228     -16.449  -1.308  36.513  1.00 37.35           S  
ATOM   1322  CE  MET A 228     -17.003  -0.252  37.801  1.00 33.83           C  
ATOM   1323  HN  MET A 228     -18.541  -1.867  32.681  1.00 32.74           H  
ATOM   1324  HA  MET A 228     -17.389   0.772  32.805  1.00 32.74           H  
ATOM   1325  HB1 MET A 228     -16.616  -1.967  33.742  1.00 32.74           H  
ATOM   1326  HB2 MET A 228     -15.402  -0.667  33.805  1.00 32.74           H  
ATOM   1327  HG1 MET A 228     -16.814   0.659  35.204  1.00 32.74           H  
ATOM   1328  HG2 MET A 228     -18.148  -0.508  35.034  1.00 32.74           H  
ATOM   1329  HE1 MET A 228     -16.706  -0.667  38.764  1.00 32.74           H  
ATOM   1330  HE2 MET A 228     -18.089  -0.168  37.761  1.00 32.74           H  
ATOM   1331  HE3 MET A 228     -16.558   0.736  37.679  1.00 32.74           H  
ATOM   1332  N   GLU A 229     -15.864  -1.312  30.708  1.00 30.36           N  
ATOM   1333  CA  GLU A 229     -14.957  -1.444  29.564  1.00 30.66           C  
ATOM   1334  C   GLU A 229     -15.313  -0.485  28.432  1.00 36.11           C  
ATOM   1335  O   GLU A 229     -14.420   0.157  27.879  1.00 35.69           O  
ATOM   1336  CB  GLU A 229     -14.954  -2.889  29.042  1.00 31.88           C  
ATOM   1337  CG  GLU A 229     -14.036  -3.808  29.823  1.00 42.36           C  
ATOM   1338  CD  GLU A 229     -14.414  -5.274  29.880  1.00 62.91           C  
ATOM   1339  OE1 GLU A 229     -15.366  -5.688  29.178  1.00 65.23           O  
ATOM   1340  OE2 GLU A 229     -13.746  -6.016  30.635  1.00 48.45           O  
ATOM   1341  HN  GLU A 229     -16.409  -2.184  31.005  1.00 42.63           H  
ATOM   1342  HA  GLU A 229     -13.949  -1.206  29.903  1.00 42.63           H  
ATOM   1343  HB1 GLU A 229     -15.969  -3.281  29.104  1.00 42.63           H  
ATOM   1344  HB2 GLU A 229     -14.630  -2.880  28.001  1.00 42.63           H  
ATOM   1345  HG1 GLU A 229     -13.045  -3.742  29.374  1.00 42.63           H  
ATOM   1346  HG2 GLU A 229     -13.996  -3.439  30.848  1.00 42.63           H  
ATOM   1347  N   TYR A 230     -16.618  -0.390  28.100  1.00 34.06           N  
ATOM   1348  CA  TYR A 230     -17.153   0.478  27.050  1.00 34.53           C  
ATOM   1349  C   TYR A 230     -16.907   1.944  27.406  1.00 36.80           C  
ATOM   1350  O   TYR A 230     -16.262   2.654  26.633  1.00 36.79           O  
ATOM   1351  CB  TYR A 230     -18.659   0.180  26.814  1.00 36.93           C  
ATOM   1352  CG  TYR A 230     -19.361   1.146  25.878  1.00 40.41           C  
ATOM   1353  CD1 TYR A 230     -19.357   0.943  24.500  1.00 42.61           C  
ATOM   1354  CD2 TYR A 230     -20.047   2.254  26.374  1.00 41.80           C  
ATOM   1355  CE1 TYR A 230     -19.989   1.838  23.634  1.00 44.23           C  
ATOM   1356  CE2 TYR A 230     -20.674   3.161  25.518  1.00 43.14           C  
ATOM   1357  CZ  TYR A 230     -20.649   2.946  24.149  1.00 52.04           C  
ATOM   1358  OH  TYR A 230     -21.281   3.832  23.307  1.00 53.27           O  
ATOM   1359  HN  TYR A 230     -17.313  -0.994  28.645  1.00 41.38           H  
ATOM   1360  HA  TYR A 230     -16.617   0.260  26.126  1.00 41.38           H  
ATOM   1361  HB1 TYR A 230     -18.744  -0.822  26.393  1.00 41.38           H  
ATOM   1362  HB2 TYR A 230     -19.166   0.214  27.778  1.00 41.38           H  
ATOM   1363  HD1 TYR A 230     -18.851   0.069  24.090  1.00 41.38           H  
ATOM   1364  HD2 TYR A 230     -20.095   2.415  27.451  1.00 41.38           H  
ATOM   1365  HE1 TYR A 230     -19.964   1.667  22.558  1.00 41.38           H  
ATOM   1366  HE2 TYR A 230     -21.182   4.036  25.925  1.00 41.38           H  
ATOM   1367  HH  TYR A 230     -20.580   4.245  22.643  1.00 41.38           H  
ATOM   1368  N   VAL A 231     -17.392   2.374  28.586  1.00 32.10           N  
ATOM   1369  CA  VAL A 231     -17.272   3.737  29.111  1.00 31.63           C  
ATOM   1370  C   VAL A 231     -15.795   4.157  29.258  1.00 34.82           C  
ATOM   1371  O   VAL A 231     -15.478   5.311  28.960  1.00 34.67           O  
ATOM   1372  CB  VAL A 231     -18.102   3.929  30.409  1.00 35.77           C  
ATOM   1373  CG1 VAL A 231     -18.017   5.359  30.930  1.00 35.65           C  
ATOM   1374  CG2 VAL A 231     -19.559   3.552  30.179  1.00 35.78           C  
ATOM   1375  HN  VAL A 231     -17.909   1.660  29.192  1.00 34.35           H  
ATOM   1376  HA  VAL A 231     -17.709   4.398  28.362  1.00 34.35           H  
ATOM   1377  HB  VAL A 231     -17.696   3.265  31.172  1.00 34.35           H  
ATOM   1378 1HG1 VAL A 231     -18.611   5.451  31.839  1.00 34.35           H  
ATOM   1379 2HG1 VAL A 231     -18.401   6.045  30.175  1.00 34.35           H  
ATOM   1380 3HG1 VAL A 231     -16.978   5.605  31.149  1.00 34.35           H  
ATOM   1381 1HG2 VAL A 231     -20.122   3.694  31.102  1.00 34.35           H  
ATOM   1382 2HG2 VAL A 231     -19.621   2.507  29.874  1.00 34.35           H  
ATOM   1383 3HG2 VAL A 231     -19.979   4.184  29.397  1.00 34.35           H  
ATOM   1384  N   GLN A 232     -14.894   3.222  29.661  1.00 30.27           N  
ATOM   1385  CA  GLN A 232     -13.459   3.509  29.779  1.00 29.55           C  
ATOM   1386  C   GLN A 232     -12.850   3.778  28.401  1.00 33.64           C  
ATOM   1387  O   GLN A 232     -12.062   4.714  28.277  1.00 33.68           O  
ATOM   1388  CB  GLN A 232     -12.690   2.406  30.533  1.00 30.49           C  
ATOM   1389  CG  GLN A 232     -11.231   2.784  30.836  1.00 31.74           C  
ATOM   1390  CD  GLN A 232     -10.617   2.029  31.982  1.00 41.60           C  
ATOM   1391  OE1 GLN A 232     -11.120   2.033  33.107  1.00 39.64           O  
ATOM   1392  NE2 GLN A 232      -9.486   1.397  31.730  1.00 26.74           N  
ATOM   1393  HN  GLN A 232     -15.244   2.240  29.901  1.00 33.04           H  
ATOM   1394  HA  GLN A 232     -13.360   4.426  30.360  1.00 33.04           H  
ATOM   1395  HB1 GLN A 232     -13.200   2.211  31.476  1.00 33.04           H  
ATOM   1396  HB2 GLN A 232     -12.694   1.502  29.923  1.00 33.04           H  
ATOM   1397  HG1 GLN A 232     -10.637   2.590  29.943  1.00 33.04           H  
ATOM   1398  HG2 GLN A 232     -11.197   3.848  31.072  1.00 33.04           H  
ATOM   1399 1HE2 GLN A 232      -9.056   1.440  30.751  1.00 33.04           H  
ATOM   1400 2HE2 GLN A 232      -8.999   0.842  32.504  1.00 33.04           H  
ATOM   1401  N   LYS A 233     -13.241   2.989  27.368  1.00 29.91           N  
ATOM   1402  CA  LYS A 233     -12.773   3.171  25.987  1.00 29.83           C  
ATOM   1403  C   LYS A 233     -13.183   4.540  25.455  1.00 34.43           C  
ATOM   1404  O   LYS A 233     -12.380   5.200  24.802  1.00 34.62           O  
ATOM   1405  CB  LYS A 233     -13.271   2.056  25.058  1.00 32.23           C  
ATOM   1406  CG  LYS A 233     -12.343   0.852  25.000  1.00 47.57           C  
ATOM   1407  CD  LYS A 233     -12.805  -0.165  23.966  1.00 60.17           C  
ATOM   1408  CE  LYS A 233     -12.538  -1.590  24.396  1.00 75.92           C  
ATOM   1409  NZ  LYS A 233     -13.523  -2.064  25.408  1.00 86.23           N1+
ATOM   1410  HN  LYS A 233     -13.926   2.192  27.570  1.00 47.88           H  
ATOM   1411  HA  LYS A 233     -11.684   3.132  25.998  1.00 47.88           H  
ATOM   1412  HB1 LYS A 233     -14.246   1.722  25.412  1.00 47.88           H  
ATOM   1413  HB2 LYS A 233     -13.369   2.464  24.052  1.00 47.88           H  
ATOM   1414  HG1 LYS A 233     -11.341   1.191  24.739  1.00 47.88           H  
ATOM   1415  HG2 LYS A 233     -12.322   0.375  25.980  1.00 47.88           H  
ATOM   1416  HD1 LYS A 233     -13.877  -0.042  23.810  1.00 47.88           H  
ATOM   1417  HD2 LYS A 233     -12.277   0.023  23.031  1.00 47.88           H  
ATOM   1418  HE1 LYS A 233     -12.594  -2.237  23.521  1.00 47.88           H  
ATOM   1419  HE2 LYS A 233     -11.538  -1.646  24.826  1.00 47.88           H  
ATOM   1420  HZ1 LYS A 233     -13.296  -3.073  25.682  1.00 47.88           H  
ATOM   1421  HZ2 LYS A 233     -14.509  -2.020  24.995  1.00 47.88           H  
ATOM   1422  HZ3 LYS A 233     -13.472  -1.440  26.275  1.00 47.88           H  
ATOM   1423  N   THR A 234     -14.409   4.985  25.781  1.00 30.77           N  
ATOM   1424  CA  THR A 234     -14.924   6.297  25.391  1.00 30.49           C  
ATOM   1425  C   THR A 234     -14.133   7.399  26.124  1.00 34.61           C  
ATOM   1426  O   THR A 234     -13.715   8.375  25.501  1.00 34.38           O  
ATOM   1427  CB  THR A 234     -16.444   6.358  25.643  1.00 36.24           C  
ATOM   1428  OG1 THR A 234     -17.076   5.331  24.878  1.00 37.46           O  
ATOM   1429  CG2 THR A 234     -17.055   7.707  25.280  1.00 33.73           C  
ATOM   1430  HN  THR A 234     -15.043   4.344  26.357  1.00 33.95           H  
ATOM   1431  HA  THR A 234     -14.756   6.419  24.321  1.00 33.95           H  
ATOM   1432  HB  THR A 234     -16.628   6.167  26.700  1.00 33.95           H  
ATOM   1433  HG1 THR A 234     -16.877   5.481  23.858  1.00 33.95           H  
ATOM   1434 1HG2 THR A 234     -18.126   7.687  25.480  1.00 33.95           H  
ATOM   1435 2HG2 THR A 234     -16.887   7.910  24.222  1.00 33.95           H  
ATOM   1436 3HG2 THR A 234     -16.589   8.490  25.878  1.00 33.95           H  
ATOM   1437  N   LEU A 235     -13.911   7.218  27.434  1.00 30.97           N  
ATOM   1438  CA  LEU A 235     -13.216   8.170  28.293  1.00 30.70           C  
ATOM   1439  C   LEU A 235     -11.728   8.357  27.962  1.00 34.50           C  
ATOM   1440  O   LEU A 235     -11.290   9.497  27.807  1.00 33.65           O  
ATOM   1441  CB  LEU A 235     -13.414   7.771  29.769  1.00 30.80           C  
ATOM   1442  CG  LEU A 235     -12.933   8.734  30.856  1.00 35.45           C  
ATOM   1443  CD1 LEU A 235     -13.535  10.121  30.691  1.00 35.32           C  
ATOM   1444  CD2 LEU A 235     -13.263   8.189  32.222  1.00 38.11           C  
ATOM   1445  HN  LEU A 235     -14.268   6.313  27.880  1.00 33.69           H  
ATOM   1446  HA  LEU A 235     -13.699   9.137  28.155  1.00 33.69           H  
ATOM   1447  HB1 LEU A 235     -14.483   7.622  29.921  1.00 33.69           H  
ATOM   1448  HB2 LEU A 235     -12.890   6.827  29.920  1.00 33.69           H  
ATOM   1449  HG  LEU A 235     -11.849   8.822  30.777  1.00 33.69           H  
ATOM   1450 1HD1 LEU A 235     -13.168  10.774  31.483  1.00 33.69           H  
ATOM   1451 2HD1 LEU A 235     -14.621  10.055  30.750  1.00 33.69           H  
ATOM   1452 3HD1 LEU A 235     -13.248  10.529  29.722  1.00 33.69           H  
ATOM   1453 1HD2 LEU A 235     -12.915   8.885  32.985  1.00 33.69           H  
ATOM   1454 2HD2 LEU A 235     -12.771   7.226  32.358  1.00 33.69           H  
ATOM   1455 3HD2 LEU A 235     -14.342   8.062  32.312  1.00 33.69           H  
ATOM   1456  N   THR A 236     -10.964   7.253  27.853  1.00 31.72           N  
ATOM   1457  CA  THR A 236      -9.519   7.280  27.603  1.00 31.72           C  
ATOM   1458  C   THR A 236      -9.151   7.368  26.114  1.00 36.88           C  
ATOM   1459  O   THR A 236      -8.395   8.260  25.734  1.00 36.99           O  
ATOM   1460  CB  THR A 236      -8.802   6.092  28.293  1.00 36.12           C  
ATOM   1461  OG1 THR A 236      -9.179   4.865  27.669  1.00 34.21           O  
ATOM   1462  CG2 THR A 236      -9.055   6.028  29.799  1.00 32.34           C  
ATOM   1463  HN  THR A 236     -11.439   6.300  27.955  1.00 34.28           H  
ATOM   1464  HA  THR A 236      -9.139   8.188  28.072  1.00 34.28           H  
ATOM   1465  HB  THR A 236      -7.730   6.222  28.144  1.00 34.28           H  
ATOM   1466  HG1 THR A 236     -10.218   4.735  27.750  1.00 34.28           H  
ATOM   1467 1HG2 THR A 236      -8.525   5.174  30.221  1.00 34.28           H  
ATOM   1468 2HG2 THR A 236     -10.124   5.919  29.984  1.00 34.28           H  
ATOM   1469 3HG2 THR A 236      -8.697   6.945  30.267  1.00 34.28           H  
ATOM   1470  N   ASP A 237      -9.649   6.441  25.282  1.00 33.84           N  
ATOM   1471  CA  ASP A 237      -9.311   6.409  23.858  1.00 34.03           C  
ATOM   1472  C   ASP A 237      -9.974   7.512  23.023  1.00 38.06           C  
ATOM   1473  O   ASP A 237      -9.508   7.785  21.914  1.00 38.57           O  
ATOM   1474  CB  ASP A 237      -9.597   5.021  23.252  1.00 36.07           C  
ATOM   1475  CG  ASP A 237      -8.746   3.881  23.796  1.00 47.63           C  
ATOM   1476  OD1 ASP A 237      -8.331   3.953  24.978  1.00 47.45           O  
ATOM   1477  OD2 ASP A 237      -8.516   2.907  23.047  1.00 56.13           O  
ATOM   1478  HN  ASP A 237     -10.315   5.700  25.672  1.00 41.47           H  
ATOM   1479  HA  ASP A 237      -8.235   6.566  23.787  1.00 41.47           H  
ATOM   1480  HB1 ASP A 237     -10.643   4.780  23.443  1.00 41.47           H  
ATOM   1481  HB2 ASP A 237      -9.428   5.083  22.177  1.00 41.47           H  
ATOM   1482  N   GLU A 238     -11.043   8.143  23.533  1.00 33.49           N  
ATOM   1483  CA  GLU A 238     -11.729   9.194  22.783  1.00 32.79           C  
ATOM   1484  C   GLU A 238     -11.676  10.557  23.490  1.00 35.88           C  
ATOM   1485  O   GLU A 238     -11.024  11.456  22.970  1.00 36.02           O  
ATOM   1486  CB  GLU A 238     -13.169   8.782  22.406  1.00 34.07           C  
ATOM   1487  CG  GLU A 238     -13.237   7.627  21.417  1.00 43.87           C  
ATOM   1488  CD  GLU A 238     -14.519   6.814  21.417  1.00 62.55           C  
ATOM   1489  OE1 GLU A 238     -15.598   7.398  21.166  1.00 51.39           O  
ATOM   1490  OE2 GLU A 238     -14.443   5.585  21.646  1.00 58.20           O  
ATOM   1491  HN  GLU A 238     -11.399   7.872  24.505  1.00 43.14           H  
ATOM   1492  HA  GLU A 238     -11.185   9.310  21.846  1.00 43.14           H  
ATOM   1493  HB1 GLU A 238     -13.691   8.487  23.316  1.00 43.14           H  
ATOM   1494  HB2 GLU A 238     -13.668   9.644  21.963  1.00 43.14           H  
ATOM   1495  HG1 GLU A 238     -13.106   8.039  20.416  1.00 43.14           H  
ATOM   1496  HG2 GLU A 238     -12.414   6.949  21.642  1.00 43.14           H  
ATOM   1497  N   GLU A 239     -12.310  10.709  24.670  1.00 31.39           N  
ATOM   1498  CA  GLU A 239     -12.348  11.986  25.392  1.00 30.86           C  
ATOM   1499  C   GLU A 239     -10.992  12.507  25.871  1.00 34.06           C  
ATOM   1500  O   GLU A 239     -10.794  13.726  25.883  1.00 34.05           O  
ATOM   1501  CB  GLU A 239     -13.344  11.951  26.561  1.00 32.24           C  
ATOM   1502  CG  GLU A 239     -14.784  12.223  26.145  1.00 42.45           C  
ATOM   1503  CD  GLU A 239     -14.999  13.368  25.169  1.00 57.59           C  
ATOM   1504  OE1 GLU A 239     -14.696  14.527  25.530  1.00 44.64           O  
ATOM   1505  OE2 GLU A 239     -15.455  13.099  24.034  1.00 50.17           O  
ATOM   1506  HN  GLU A 239     -12.806   9.863  25.098  1.00 39.72           H  
ATOM   1507  HA  GLU A 239     -12.729  12.725  24.687  1.00 39.72           H  
ATOM   1508  HB1 GLU A 239     -13.299  10.964  27.022  1.00 39.72           H  
ATOM   1509  HB2 GLU A 239     -13.047  12.706  27.289  1.00 39.72           H  
ATOM   1510  HG1 GLU A 239     -15.173  11.316  25.683  1.00 39.72           H  
ATOM   1511  HG2 GLU A 239     -15.354  12.445  27.047  1.00 39.72           H  
ATOM   1512  N   LEU A 240     -10.073  11.606  26.269  1.00 29.49           N  
ATOM   1513  CA  LEU A 240      -8.736  11.981  26.740  1.00 28.85           C  
ATOM   1514  C   LEU A 240      -7.794  12.309  25.573  1.00 32.85           C  
ATOM   1515  O   LEU A 240      -7.015  13.260  25.676  1.00 32.69           O  
ATOM   1516  CB  LEU A 240      -8.154  10.894  27.669  1.00 28.64           C  
ATOM   1517  CG  LEU A 240      -6.734  11.080  28.222  1.00 32.54           C  
ATOM   1518  CD1 LEU A 240      -6.639  12.280  29.155  1.00 32.44           C  
ATOM   1519  CD2 LEU A 240      -6.284   9.841  28.941  1.00 34.29           C  
ATOM   1520  HN  LEU A 240     -10.331  10.568  26.240  1.00 31.47           H  
ATOM   1521  HA  LEU A 240      -8.845  12.889  27.333  1.00 31.47           H  
ATOM   1522  HB1 LEU A 240      -8.823  10.812  28.525  1.00 31.47           H  
ATOM   1523  HB2 LEU A 240      -8.161   9.958  27.111  1.00 31.47           H  
ATOM   1524  HG  LEU A 240      -6.061  11.249  27.381  1.00 31.47           H  
ATOM   1525 1HD1 LEU A 240      -5.618  12.375  29.523  1.00 31.47           H  
ATOM   1526 2HD1 LEU A 240      -7.317  12.141  29.997  1.00 31.47           H  
ATOM   1527 3HD1 LEU A 240      -6.915  13.185  28.613  1.00 31.47           H  
ATOM   1528 1HD2 LEU A 240      -5.276   9.990  29.327  1.00 31.47           H  
ATOM   1529 2HD2 LEU A 240      -6.287   8.998  28.250  1.00 31.47           H  
ATOM   1530 3HD2 LEU A 240      -6.962   9.634  29.769  1.00 31.47           H  
ATOM   1531  N   ALA A 241      -7.884  11.536  24.467  1.00 29.12           N  
ATOM   1532  CA  ALA A 241      -7.102  11.718  23.237  1.00 28.87           C  
ATOM   1533  C   ALA A 241      -7.380  13.088  22.599  1.00 33.17           C  
ATOM   1534  O   ALA A 241      -6.450  13.729  22.108  1.00 33.27           O  
ATOM   1535  CB  ALA A 241      -7.415  10.606  22.249  1.00 29.51           C  
ATOM   1536  HN  ALA A 241      -8.582  10.725  24.490  1.00 30.79           H  
ATOM   1537  HA  ALA A 241      -6.043  11.665  23.491  1.00 30.79           H  
ATOM   1538  HB1 ALA A 241      -6.830  10.751  21.341  1.00 30.79           H  
ATOM   1539  HB2 ALA A 241      -8.477  10.626  22.003  1.00 30.79           H  
ATOM   1540  HB3 ALA A 241      -7.163   9.643  22.693  1.00 30.79           H  
ATOM   1541  N   ASP A 242      -8.653  13.539  22.637  1.00 29.42           N  
ATOM   1542  CA  ASP A 242      -9.085  14.842  22.129  1.00 29.19           C  
ATOM   1543  C   ASP A 242      -8.384  15.958  22.899  1.00 32.29           C  
ATOM   1544  O   ASP A 242      -7.900  16.900  22.272  1.00 32.50           O  
ATOM   1545  CB  ASP A 242     -10.618  14.996  22.216  1.00 31.24           C  
ATOM   1546  CG  ASP A 242     -11.431  14.044  21.344  1.00 43.38           C  
ATOM   1547  OD1 ASP A 242     -10.827  13.349  20.484  1.00 43.60           O  
ATOM   1548  OD2 ASP A 242     -12.672  13.987  21.524  1.00 50.26           O  
ATOM   1549  HN  ASP A 242      -9.396  12.900  23.068  1.00 36.49           H  
ATOM   1550  HA  ASP A 242      -8.793  14.914  21.081  1.00 36.49           H  
ATOM   1551  HB1 ASP A 242     -10.912  14.833  23.253  1.00 36.48           H  
ATOM   1552  HB2 ASP A 242     -10.869  16.015  21.922  1.00 36.48           H  
ATOM   1553  N   TRP A 243      -8.290  15.828  24.249  1.00 27.38           N  
ATOM   1554  CA  TRP A 243      -7.592  16.784  25.116  1.00 26.32           C  
ATOM   1555  C   TRP A 243      -6.102  16.832  24.763  1.00 27.92           C  
ATOM   1556  O   TRP A 243      -5.536  17.924  24.683  1.00 26.99           O  
ATOM   1557  CB  TRP A 243      -7.775  16.445  26.609  1.00 25.05           C  
ATOM   1558  CG  TRP A 243      -6.962  17.332  27.510  1.00 26.17           C  
ATOM   1559  CD1 TRP A 243      -7.303  18.573  27.958  1.00 29.07           C  
ATOM   1560  CD2 TRP A 243      -5.618  17.097  27.962  1.00 26.11           C  
ATOM   1561  NE1 TRP A 243      -6.274  19.108  28.699  1.00 28.60           N  
ATOM   1562  CE2 TRP A 243      -5.218  18.235  28.696  1.00 30.03           C  
ATOM   1563  CE3 TRP A 243      -4.716  16.028  27.831  1.00 27.49           C  
ATOM   1564  CZ2 TRP A 243      -3.960  18.330  29.302  1.00 29.30           C  
ATOM   1565  CZ3 TRP A 243      -3.474  16.120  28.441  1.00 29.02           C  
ATOM   1566  CH2 TRP A 243      -3.112  17.256  29.176  1.00 29.60           C  
ATOM   1567  HN  TRP A 243      -8.752  14.978  24.706  1.00 27.79           H  
ATOM   1568  HA  TRP A 243      -8.014  17.773  24.939  1.00 27.79           H  
ATOM   1569  HB1 TRP A 243      -8.828  16.559  26.866  1.00 27.79           H  
ATOM   1570  HB2 TRP A 243      -7.471  15.411  26.771  1.00 27.79           H  
ATOM   1571  HD1 TRP A 243      -8.253  19.070  27.758  1.00 27.79           H  
ATOM   1572  HE1 TRP A 243      -6.295  20.054  29.198  1.00 27.79           H  
ATOM   1573  HE3 TRP A 243      -4.988  15.141  27.259  1.00 27.79           H  
ATOM   1574  HZ2 TRP A 243      -3.664  19.222  29.853  1.00 27.79           H  
ATOM   1575  HZ3 TRP A 243      -2.768  15.295  28.347  1.00 27.79           H  
ATOM   1576  HH2 TRP A 243      -2.135  17.289  29.659  1.00 27.79           H  
ATOM   1577  N   LYS A 244      -5.470  15.651  24.575  1.00 23.45           N  
ATOM   1578  CA  LYS A 244      -4.056  15.527  24.207  1.00 22.85           C  
ATOM   1579  C   LYS A 244      -3.765  16.270  22.894  1.00 26.74           C  
ATOM   1580  O   LYS A 244      -2.779  17.008  22.820  1.00 26.33           O  
ATOM   1581  CB  LYS A 244      -3.624  14.056  24.146  1.00 24.80           C  
ATOM   1582  CG  LYS A 244      -3.407  13.444  25.527  1.00 38.31           C  
ATOM   1583  CD  LYS A 244      -2.393  12.314  25.493  1.00 50.47           C  
ATOM   1584  CE  LYS A 244      -1.559  12.263  26.752  1.00 64.38           C  
ATOM   1585  NZ  LYS A 244      -0.280  11.526  26.544  1.00 72.31           N1+
ATOM   1586  HN  LYS A 244      -6.036  14.752  24.703  1.00 38.85           H  
ATOM   1587  HA  LYS A 244      -3.471  16.007  24.991  1.00 38.85           H  
ATOM   1588  HB1 LYS A 244      -4.398  13.487  23.631  1.00 38.85           H  
ATOM   1589  HB2 LYS A 244      -2.691  13.990  23.586  1.00 38.85           H  
ATOM   1590  HG1 LYS A 244      -3.048  14.220  26.203  1.00 38.85           H  
ATOM   1591  HG2 LYS A 244      -4.357  13.054  25.893  1.00 38.85           H  
ATOM   1592  HD1 LYS A 244      -2.924  11.368  25.384  1.00 38.85           H  
ATOM   1593  HD2 LYS A 244      -1.732  12.460  24.639  1.00 38.85           H  
ATOM   1594  HE1 LYS A 244      -1.331  13.282  27.065  1.00 38.85           H  
ATOM   1595  HE2 LYS A 244      -2.131  11.762  27.533  1.00 38.85           H  
ATOM   1596  HZ1 LYS A 244       0.278  11.514  27.457  1.00 38.85           H  
ATOM   1597  HZ2 LYS A 244       0.293  12.013  25.783  1.00 38.85           H  
ATOM   1598  HZ3 LYS A 244      -0.492  10.521  26.242  1.00 38.85           H  
ATOM   1599  N   ARG A 245      -4.680  16.146  21.901  1.00 22.69           N  
ATOM   1600  CA  ARG A 245      -4.618  16.840  20.614  1.00 22.08           C  
ATOM   1601  C   ARG A 245      -4.857  18.345  20.819  1.00 25.29           C  
ATOM   1602  O   ARG A 245      -4.144  19.159  20.233  1.00 24.38           O  
ATOM   1603  CB  ARG A 245      -5.630  16.231  19.619  1.00 22.34           C  
ATOM   1604  CG  ARG A 245      -5.656  16.879  18.231  1.00 28.01           C  
ATOM   1605  CD  ARG A 245      -4.397  16.613  17.431  1.00 30.72           C  
ATOM   1606  NE  ARG A 245      -4.143  17.707  16.499  1.00 33.67           N  
ATOM   1607  CZ  ARG A 245      -2.951  18.010  15.999  1.00 45.80           C  
ATOM   1608  NH1 ARG A 245      -1.880  17.303  16.340  1.00 29.40           N  
ATOM   1609  NH2 ARG A 245      -2.818  19.026  15.159  1.00 35.45           N  
ATOM   1610  HN  ARG A 245      -5.509  15.492  22.071  1.00 29.08           H  
ATOM   1611  HA  ARG A 245      -3.617  16.708  20.204  1.00 29.08           H  
ATOM   1612  HB1 ARG A 245      -5.385  15.176  19.493  1.00 29.08           H  
ATOM   1613  HB2 ARG A 245      -6.626  16.324  20.053  1.00 29.08           H  
ATOM   1614  HG1 ARG A 245      -6.509  16.484  17.679  1.00 29.08           H  
ATOM   1615  HG2 ARG A 245      -5.769  17.956  18.353  1.00 29.08           H  
ATOM   1616  HD1 ARG A 245      -3.552  16.519  18.113  1.00 29.08           H  
ATOM   1617  HD2 ARG A 245      -4.517  15.686  16.871  1.00 29.08           H  
ATOM   1618  HE  ARG A 245      -4.976  18.307  16.197  1.00 29.08           H  
ATOM   1619 1HH1 ARG A 245      -1.975  16.484  17.022  1.00 29.08           H  
ATOM   1620 2HH1 ARG A 245      -0.922  17.553  15.933  1.00 29.08           H  
ATOM   1621 1HH2 ARG A 245      -3.673  19.606  14.881  1.00 29.08           H  
ATOM   1622 2HH2 ARG A 245      -1.855  19.267  14.759  1.00 29.08           H  
ATOM   1623  N   ARG A 246      -5.832  18.705  21.678  1.00 22.56           N  
ATOM   1624  CA  ARG A 246      -6.134  20.096  22.030  1.00 22.98           C  
ATOM   1625  C   ARG A 246      -4.930  20.774  22.710  1.00 28.64           C  
ATOM   1626  O   ARG A 246      -4.746  21.979  22.540  1.00 29.19           O  
ATOM   1627  CB  ARG A 246      -7.385  20.189  22.911  1.00 23.17           C  
ATOM   1628  CG  ARG A 246      -8.694  20.156  22.130  1.00 32.03           C  
ATOM   1629  CD  ARG A 246      -9.899  20.213  23.057  1.00 40.45           C  
ATOM   1630  NE  ARG A 246     -10.337  18.878  23.469  1.00 46.71           N  
ATOM   1631  CZ  ARG A 246     -10.736  18.562  24.697  1.00 59.50           C  
ATOM   1632  NH1 ARG A 246     -10.747  19.478  25.656  1.00 41.74           N  
ATOM   1633  NH2 ARG A 246     -11.115  17.322  24.979  1.00 51.52           N  
ATOM   1634  HN  ARG A 246      -6.419  17.932  22.128  1.00 36.23           H  
ATOM   1635  HA  ARG A 246      -6.339  20.635  21.105  1.00 36.23           H  
ATOM   1636  HB1 ARG A 246      -7.379  19.349  23.606  1.00 36.23           H  
ATOM   1637  HB2 ARG A 246      -7.342  21.124  23.470  1.00 36.23           H  
ATOM   1638  HG1 ARG A 246      -8.725  21.012  21.456  1.00 36.23           H  
ATOM   1639  HG2 ARG A 246      -8.737  19.234  21.550  1.00 36.23           H  
ATOM   1640  HD1 ARG A 246      -9.633  20.786  23.945  1.00 36.23           H  
ATOM   1641  HD2 ARG A 246     -10.720  20.708  22.537  1.00 36.23           H  
ATOM   1642  HE  ARG A 246     -10.336  18.103  22.731  1.00 36.23           H  
ATOM   1643 1HH1 ARG A 246     -10.433  20.479  25.444  1.00 36.23           H  
ATOM   1644 2HH1 ARG A 246     -11.069  19.216  26.642  1.00 36.23           H  
ATOM   1645 1HH2 ARG A 246     -11.100  16.572  24.216  1.00 36.23           H  
ATOM   1646 2HH2 ARG A 246     -11.435  17.073  25.969  1.00 36.23           H  
ATOM   1647  N   GLN A 247      -4.097  19.992  23.443  1.00 25.11           N  
ATOM   1648  CA  GLN A 247      -2.874  20.466  24.095  1.00 24.72           C  
ATOM   1649  C   GLN A 247      -1.788  20.731  23.033  1.00 28.28           C  
ATOM   1650  O   GLN A 247      -1.131  21.771  23.099  1.00 28.18           O  
ATOM   1651  CB  GLN A 247      -2.383  19.461  25.156  1.00 25.93           C  
ATOM   1652  CG  GLN A 247      -1.184  19.958  25.969  1.00 29.68           C  
ATOM   1653  CD  GLN A 247      -0.701  18.965  26.995  1.00 34.93           C  
ATOM   1654  OE1 GLN A 247      -0.341  17.824  26.687  1.00 26.46           O  
ATOM   1655  NE2 GLN A 247      -0.660  19.394  28.240  1.00 24.67           N  
ATOM   1656  HN  GLN A 247      -4.351  18.958  23.552  1.00 27.55           H  
ATOM   1657  HA  GLN A 247      -3.098  21.408  24.596  1.00 27.55           H  
ATOM   1658  HB1 GLN A 247      -3.204  19.258  25.844  1.00 27.55           H  
ATOM   1659  HB2 GLN A 247      -2.097  18.539  24.650  1.00 27.55           H  
ATOM   1660  HG1 GLN A 247      -0.365  20.170  25.282  1.00 27.55           H  
ATOM   1661  HG2 GLN A 247      -1.473  20.874  26.485  1.00 27.55           H  
ATOM   1662 1HE2 GLN A 247      -0.960  20.395  28.471  1.00 27.55           H  
ATOM   1663 2HE2 GLN A 247      -0.327  18.742  29.020  1.00 27.55           H  
ATOM   1664  N   GLN A 248      -1.613  19.801  22.055  1.00 24.08           N  
ATOM   1665  CA  GLN A 248      -0.657  19.937  20.940  1.00 23.80           C  
ATOM   1666  C   GLN A 248      -0.929  21.237  20.187  1.00 29.48           C  
ATOM   1667  O   GLN A 248       0.002  21.984  19.892  1.00 30.03           O  
ATOM   1668  CB  GLN A 248      -0.785  18.774  19.941  1.00 24.49           C  
ATOM   1669  CG  GLN A 248      -0.212  17.454  20.399  1.00 24.15           C  
ATOM   1670  CD  GLN A 248      -0.297  16.440  19.294  1.00 39.89           C  
ATOM   1671  OE1 GLN A 248      -1.345  15.830  19.059  1.00 37.49           O  
ATOM   1672  NE2 GLN A 248       0.806  16.241  18.586  1.00 28.78           N  
ATOM   1673  HN  GLN A 248      -2.208  18.913  22.098  1.00 29.13           H  
ATOM   1674  HA  GLN A 248       0.358  19.958  21.338  1.00 29.13           H  
ATOM   1675  HB1 GLN A 248      -1.845  18.625  19.734  1.00 29.13           H  
ATOM   1676  HB2 GLN A 248      -0.272  19.062  19.024  1.00 29.13           H  
ATOM   1677  HG1 GLN A 248       0.832  17.593  20.680  1.00 29.13           H  
ATOM   1678  HG2 GLN A 248      -0.776  17.096  21.260  1.00 29.13           H  
ATOM   1679 1HE2 GLN A 248       1.695  16.790  18.815  1.00 29.13           H  
ATOM   1680 2HE2 GLN A 248       0.807  15.531  17.786  1.00 29.13           H  
ATOM   1681  N   ILE A 249      -2.218  21.504  19.903  1.00 26.02           N  
ATOM   1682  CA  ILE A 249      -2.717  22.689  19.212  1.00 25.68           C  
ATOM   1683  C   ILE A 249      -2.458  23.958  20.039  1.00 28.89           C  
ATOM   1684  O   ILE A 249      -1.910  24.912  19.492  1.00 28.79           O  
ATOM   1685  CB  ILE A 249      -4.206  22.472  18.805  1.00 28.75           C  
ATOM   1686  CG1 ILE A 249      -4.295  21.570  17.547  1.00 28.93           C  
ATOM   1687  CG2 ILE A 249      -4.962  23.793  18.601  1.00 29.35           C  
ATOM   1688  CD1 ILE A 249      -5.573  20.775  17.418  1.00 36.62           C  
ATOM   1689  HN  ILE A 249      -2.943  20.781  20.212  1.00 29.13           H  
ATOM   1690  HA  ILE A 249      -2.144  22.786  18.290  1.00 29.13           H  
ATOM   1691  HB  ILE A 249      -4.693  21.940  19.622  1.00 29.13           H  
ATOM   1692 1HG1 ILE A 249      -4.204  22.207  16.667  1.00 29.13           H  
ATOM   1693 2HG1 ILE A 249      -3.462  20.868  17.576  1.00 29.13           H  
ATOM   1694 1HG2 ILE A 249      -5.993  23.582  18.319  1.00 29.13           H  
ATOM   1695 2HG2 ILE A 249      -4.481  24.370  17.811  1.00 29.13           H  
ATOM   1696 3HG2 ILE A 249      -4.949  24.366  19.528  1.00 29.13           H  
ATOM   1697 1HD1 ILE A 249      -5.539  20.177  16.508  1.00 29.13           H  
ATOM   1698 2HD1 ILE A 249      -6.422  21.457  17.373  1.00 29.13           H  
ATOM   1699 3HD1 ILE A 249      -5.681  20.117  18.281  1.00 29.13           H  
ATOM   1700  N   ALA A 250      -2.807  23.954  21.348  1.00 24.85           N  
ATOM   1701  CA  ALA A 250      -2.597  25.091  22.260  1.00 24.26           C  
ATOM   1702  C   ALA A 250      -1.111  25.438  22.405  1.00 28.22           C  
ATOM   1703  O   ALA A 250      -0.771  26.616  22.524  1.00 27.21           O  
ATOM   1704  CB  ALA A 250      -3.203  24.796  23.622  1.00 24.74           C  
ATOM   1705  HN  ALA A 250      -3.263  23.071  21.743  1.00 25.86           H  
ATOM   1706  HA  ALA A 250      -3.108  25.959  21.843  1.00 25.86           H  
ATOM   1707  HB1 ALA A 250      -3.040  25.646  24.285  1.00 25.86           H  
ATOM   1708  HB2 ALA A 250      -2.731  23.909  24.046  1.00 25.86           H  
ATOM   1709  HB3 ALA A 250      -4.273  24.621  23.514  1.00 25.86           H  
ATOM   1710  N   CYS A 251      -0.234  24.406  22.365  1.00 25.43           N  
ATOM   1711  CA  CYS A 251       1.226  24.522  22.439  1.00 25.48           C  
ATOM   1712  C   CYS A 251       1.766  25.370  21.291  1.00 28.48           C  
ATOM   1713  O   CYS A 251       2.651  26.199  21.514  1.00 27.85           O  
ATOM   1714  CB  CYS A 251       1.884  23.141  22.459  1.00 25.95           C  
ATOM   1715  SG  CYS A 251       2.044  22.403  24.110  1.00 29.81           S  
ATOM   1716  HN  CYS A 251      -0.642  23.421  22.271  1.00 27.17           H  
ATOM   1717  HA  CYS A 251       1.475  25.025  23.373  1.00 27.17           H  
ATOM   1718  HB1 CYS A 251       1.285  22.470  21.844  1.00 27.17           H  
ATOM   1719  HB2 CYS A 251       2.882  23.234  22.030  1.00 27.17           H  
ATOM   1720  HG  CYS A 251       2.792  23.200  24.886  1.00 27.17           H  
ATOM   1721  N   ILE A 252       1.214  25.174  20.071  1.00 24.93           N  
ATOM   1722  CA  ILE A 252       1.645  25.874  18.854  1.00 24.51           C  
ATOM   1723  C   ILE A 252       0.741  27.096  18.502  1.00 28.03           C  
ATOM   1724  O   ILE A 252       0.646  27.483  17.337  1.00 28.18           O  
ATOM   1725  CB  ILE A 252       1.852  24.900  17.651  1.00 27.31           C  
ATOM   1726  CG1 ILE A 252       0.587  24.065  17.330  1.00 27.48           C  
ATOM   1727  CG2 ILE A 252       3.088  24.014  17.891  1.00 27.62           C  
ATOM   1728  CD1 ILE A 252       0.558  23.417  15.923  1.00 34.77           C  
ATOM   1729  HN  ILE A 252       0.416  24.467  19.988  1.00 27.85           H  
ATOM   1730  HA  ILE A 252       2.629  26.285  19.078  1.00 27.85           H  
ATOM   1731  HB  ILE A 252       2.062  25.513  16.775  1.00 27.85           H  
ATOM   1732 1HG1 ILE A 252       0.514  23.267  18.069  1.00 27.85           H  
ATOM   1733 2HG1 ILE A 252      -0.279  24.721  17.416  1.00 27.85           H  
ATOM   1734 1HG2 ILE A 252       3.222  23.339  17.045  1.00 27.85           H  
ATOM   1735 2HG2 ILE A 252       2.947  23.431  18.801  1.00 27.85           H  
ATOM   1736 3HG2 ILE A 252       3.972  24.643  17.996  1.00 27.85           H  
ATOM   1737 1HD1 ILE A 252      -0.368  22.856  15.800  1.00 27.85           H  
ATOM   1738 2HD1 ILE A 252       1.408  22.743  15.815  1.00 27.85           H  
ATOM   1739 3HD1 ILE A 252       0.614  24.196  15.162  1.00 27.85           H  
ATOM   1740  N   GLY A 253       0.166  27.724  19.523  1.00 24.31           N  
ATOM   1741  CA  GLY A 253      -0.629  28.936  19.381  1.00 24.95           C  
ATOM   1742  C   GLY A 253      -2.123  28.814  19.148  1.00 32.41           C  
ATOM   1743  O   GLY A 253      -2.813  29.831  19.025  1.00 31.50           O  
ATOM   1744  HN  GLY A 253       0.294  27.316  20.504  1.00 28.29           H  
ATOM   1745  HA1 GLY A 253      -0.495  29.514  20.295  1.00 28.29           H  
ATOM   1746  HA2 GLY A 253      -0.219  29.490  18.537  1.00 28.29           H  
ATOM   1747  N   GLY A 254      -2.635  27.587  19.103  1.00 31.73           N  
ATOM   1748  CA  GLY A 254      -4.055  27.341  18.883  1.00 32.48           C  
ATOM   1749  C   GLY A 254      -4.952  27.749  20.037  1.00 38.84           C  
ATOM   1750  O   GLY A 254      -4.456  28.267  21.045  1.00 38.15           O  
ATOM   1751  HN  GLY A 254      -1.981  26.750  19.233  1.00 35.30           H  
ATOM   1752  HA1 GLY A 254      -4.364  27.899  17.999  1.00 35.30           H  
ATOM   1753  HA2 GLY A 254      -4.192  26.274  18.707  1.00 35.30           H  
ATOM   1754  N   PRO A 255      -6.288  27.527  19.924  1.00 37.62           N  
ATOM   1755  CA  PRO A 255      -7.195  27.900  21.027  1.00 38.36           C  
ATOM   1756  C   PRO A 255      -6.775  27.312  22.381  1.00 45.18           C  
ATOM   1757  O   PRO A 255      -6.483  26.114  22.461  1.00 44.70           O  
ATOM   1758  CB  PRO A 255      -8.556  27.373  20.564  1.00 39.94           C  
ATOM   1759  CG  PRO A 255      -8.454  27.318  19.085  1.00 44.12           C  
ATOM   1760  CD  PRO A 255      -7.035  26.936  18.795  1.00 39.43           C  
ATOM   1761  HA  PRO A 255      -7.238  28.986  21.105  1.00 41.34           H  
ATOM   1762  HB1 PRO A 255      -8.744  26.380  20.974  1.00 41.34           H  
ATOM   1763  HB2 PRO A 255      -9.354  28.049  20.869  1.00 41.34           H  
ATOM   1764  HG1 PRO A 255      -9.139  26.571  18.684  1.00 41.34           H  
ATOM   1765  HG2 PRO A 255      -8.682  28.292  18.651  1.00 41.34           H  
ATOM   1766  HD1 PRO A 255      -6.919  25.852  18.774  1.00 41.34           H  
ATOM   1767  HD2 PRO A 255      -6.704  27.356  17.845  1.00 41.34           H  
ATOM   1768  N   PRO A 256      -6.674  28.144  23.443  1.00 44.07           N  
ATOM   1769  CA  PRO A 256      -6.230  27.617  24.739  1.00 44.76           C  
ATOM   1770  C   PRO A 256      -7.345  26.986  25.579  1.00 50.88           C  
ATOM   1771  O   PRO A 256      -7.690  27.502  26.648  1.00 51.02           O  
ATOM   1772  CB  PRO A 256      -5.576  28.832  25.406  1.00 46.53           C  
ATOM   1773  CG  PRO A 256      -6.261  30.022  24.798  1.00 50.77           C  
ATOM   1774  CD  PRO A 256      -6.950  29.595  23.523  1.00 46.12           C  
ATOM   1775  HA  PRO A 256      -5.462  26.864  24.562  1.00 47.74           H  
ATOM   1776  HB1 PRO A 256      -5.734  28.808  26.484  1.00 47.74           H  
ATOM   1777  HB2 PRO A 256      -4.507  28.856  25.195  1.00 47.74           H  
ATOM   1778  HG1 PRO A 256      -6.998  30.416  25.497  1.00 47.74           H  
ATOM   1779  HG2 PRO A 256      -5.524  30.793  24.574  1.00 47.74           H  
ATOM   1780  HD1 PRO A 256      -8.022  29.784  23.579  1.00 47.74           H  
ATOM   1781  HD2 PRO A 256      -6.533  30.118  22.662  1.00 47.74           H  
ATOM   1782  N   ASN A 257      -7.901  25.853  25.100  1.00 48.29           N  
ATOM   1783  CA  ASN A 257      -8.940  25.113  25.820  1.00 48.53           C  
ATOM   1784  C   ASN A 257      -8.224  24.314  26.931  1.00 52.72           C  
ATOM   1785  O   ASN A 257      -7.966  24.868  28.005  1.00 52.20           O  
ATOM   1786  CB  ASN A 257      -9.692  24.213  24.873  1.00 49.27           C  
ATOM   1787  HN  ASN A 257      -7.569  25.480  24.154  1.00 50.20           H  
ATOM   1788  HA  ASN A 257      -9.624  25.825  26.282  1.00 50.20           H  
ATOM   1789  HB1 ASN A 257     -10.501  23.671  25.415  1.00 50.20           H  
ATOM   1790  HB2 ASN A 257      -9.059  23.498  24.386  1.00 50.20           H  
ATOM   1791  CG  ASN A 257      -8.783  23.414  23.964  1.00  0.00           C  
ATOM   1792  OD1 ASN A 257      -8.967  22.198  23.826  1.00  0.00           O  
ATOM   1793  ND2 ASN A 257      -7.765  24.043  23.235  1.00  0.00           N  
ATOM   1794  N   ILE A 258      -7.858  23.047  26.637  1.00 49.07           N  
ATOM   1795  CA  ILE A 258      -7.089  22.098  27.449  1.00 48.49           C  
ATOM   1796  C   ILE A 258      -7.322  22.152  29.000  1.00 50.76           C  
ATOM   1797  O   ILE A 258      -6.351  22.101  29.762  1.00 50.19           O  
ATOM   1798  CB  ILE A 258      -5.591  22.256  27.120  1.00 51.52           C  
ATOM   1799  HN  ILE A 258      -8.172  22.686  25.680  1.00 50.01           H  
ATOM   1800  HA  ILE A 258      -7.386  21.101  27.125  1.00 50.01           H  
ATOM   1801  CG1 ILE A 258      -5.206  21.431  25.875  1.00  0.00           C  
ATOM   1802  CG2 ILE A 258      -4.734  21.799  28.318  1.00  0.00           C  
ATOM   1803  CD1 ILE A 258      -3.718  21.645  25.542  1.00  0.00           C  
ATOM   1804  N   CYS A 259      -8.594  22.176  29.458  1.00 46.21           N  
ATOM   1805  CA  CYS A 259      -8.897  22.138  30.897  1.00 45.47           C  
ATOM   1806  C   CYS A 259      -9.185  20.702  31.361  1.00 47.34           C  
ATOM   1807  O   CYS A 259     -10.025  20.016  30.773  1.00 47.09           O  
ATOM   1808  CB  CYS A 259     -10.022  23.095  31.277  1.00 45.92           C  
ATOM   1809  SG  CYS A 259     -10.232  23.302  33.065  1.00 49.89           S  
ATOM   1810  HN  CYS A 259      -9.400  22.224  28.756  1.00 46.99           H  
ATOM   1811  HA  CYS A 259      -8.002  22.471  31.422  1.00 46.99           H  
ATOM   1812  HB1 CYS A 259      -9.805  24.070  30.841  1.00 46.99           H  
ATOM   1813  HB2 CYS A 259     -10.954  22.711  30.864  1.00 46.99           H  
ATOM   1814  HG  CYS A 259     -10.513  22.116  33.623  1.00 46.99           H  
ATOM   1815  N   LEU A 260      -8.473  20.258  32.412  1.00 42.23           N  
ATOM   1816  CA  LEU A 260      -8.528  18.899  32.968  1.00 41.17           C  
ATOM   1817  C   LEU A 260      -9.679  18.585  33.928  1.00 42.55           C  
ATOM   1818  O   LEU A 260      -9.947  17.407  34.162  1.00 42.09           O  
ATOM   1819  CB  LEU A 260      -7.201  18.565  33.686  1.00 41.14           C  
ATOM   1820  CG  LEU A 260      -5.962  18.161  32.881  1.00 45.73           C  
ATOM   1821  CD1 LEU A 260      -6.262  17.086  31.842  1.00 45.83           C  
ATOM   1822  CD2 LEU A 260      -5.221  19.365  32.347  1.00 48.69           C  
ATOM   1823  HN  LEU A 260      -7.810  20.953  32.883  1.00 43.68           H  
ATOM   1824  HA  LEU A 260      -8.618  18.213  32.126  1.00 43.68           H  
ATOM   1825  HB1 LEU A 260      -6.925  19.450  34.260  1.00 43.68           H  
ATOM   1826  HB2 LEU A 260      -7.413  17.741  34.367  1.00 43.68           H  
ATOM   1827  HG  LEU A 260      -5.286  17.695  33.598  1.00 43.68           H  
ATOM   1828 1HD1 LEU A 260      -5.349  16.838  31.301  1.00 43.68           H  
ATOM   1829 2HD1 LEU A 260      -7.010  17.456  31.141  1.00 43.68           H  
ATOM   1830 3HD1 LEU A 260      -6.642  16.194  32.340  1.00 43.68           H  
ATOM   1831 1HD2 LEU A 260      -4.349  19.035  31.782  1.00 43.68           H  
ATOM   1832 2HD2 LEU A 260      -4.899  19.992  33.178  1.00 43.68           H  
ATOM   1833 3HD2 LEU A 260      -5.880  19.938  31.695  1.00 43.68           H  
ATOM   1834  N   ASP A 261     -10.304  19.612  34.525  1.00 37.37           N  
ATOM   1835  CA  ASP A 261     -11.351  19.481  35.543  1.00 36.78           C  
ATOM   1836  C   ASP A 261     -12.492  18.498  35.202  1.00 39.45           C  
ATOM   1837  O   ASP A 261     -12.875  17.723  36.080  1.00 38.99           O  
ATOM   1838  CB  ASP A 261     -11.911  20.856  35.930  1.00 38.65           C  
ATOM   1839  CG  ASP A 261     -10.885  21.770  36.593  1.00 49.21           C  
ATOM   1840  OD1 ASP A 261      -9.959  21.247  37.264  1.00 49.25           O  
ATOM   1841  OD2 ASP A 261     -11.010  23.008  36.446  1.00 55.54           O  
ATOM   1842  HN  ASP A 261     -10.016  20.601  34.236  1.00 43.15           H  
ATOM   1843  HA  ASP A 261     -10.864  19.087  36.435  1.00 43.15           H  
ATOM   1844  HB1 ASP A 261     -12.276  21.346  35.027  1.00 43.15           H  
ATOM   1845  HB2 ASP A 261     -12.739  20.708  36.623  1.00 43.15           H  
ATOM   1846  N   ARG A 262     -13.002  18.495  33.952  1.00 34.68           N  
ATOM   1847  CA  ARG A 262     -14.075  17.578  33.548  1.00 33.66           C  
ATOM   1848  C   ARG A 262     -13.577  16.134  33.436  1.00 34.82           C  
ATOM   1849  O   ARG A 262     -14.249  15.227  33.930  1.00 34.63           O  
ATOM   1850  CB  ARG A 262     -14.778  18.038  32.257  1.00 35.62           C  
ATOM   1851  CG  ARG A 262     -15.749  19.204  32.463  1.00 51.06           C  
ATOM   1852  CD  ARG A 262     -17.145  18.908  31.938  1.00 68.01           C  
ATOM   1853  NE  ARG A 262     -17.943  18.135  32.896  1.00 83.57           N  
ATOM   1854  CZ  ARG A 262     -19.203  17.754  32.700  1.00 99.81           C  
ATOM   1855  NH1 ARG A 262     -19.832  18.068  31.574  1.00 87.59           N  
ATOM   1856  NH2 ARG A 262     -19.844  17.056  33.628  1.00 86.64           N  
ATOM   1857  HN  ARG A 262     -12.611  19.184  33.232  1.00 59.10           H  
ATOM   1858  HA  ARG A 262     -14.823  17.595  34.341  1.00 59.10           H  
ATOM   1859  HB1 ARG A 262     -14.015  18.348  31.543  1.00 59.10           H  
ATOM   1860  HB2 ARG A 262     -15.336  17.194  31.850  1.00 59.10           H  
ATOM   1861  HG1 ARG A 262     -15.816  19.417  33.530  1.00 59.10           H  
ATOM   1862  HG2 ARG A 262     -15.359  20.078  31.942  1.00 59.10           H  
ATOM   1863  HD1 ARG A 262     -17.653  19.852  31.739  1.00 59.10           H  
ATOM   1864  HD2 ARG A 262     -17.059  18.339  31.013  1.00 59.10           H  
ATOM   1865  HE  ARG A 262     -17.478  17.857  33.819  1.00 59.10           H  
ATOM   1866 1HH1 ARG A 262     -19.326  18.631  30.817  1.00 59.10           H  
ATOM   1867 2HH1 ARG A 262     -20.845  17.759  31.423  1.00 59.10           H  
ATOM   1868 1HH2 ARG A 262     -19.348  16.796  34.540  1.00 59.10           H  
ATOM   1869 2HH2 ARG A 262     -20.857  16.753  33.465  1.00 59.10           H  
ATOM   1870  N   LEU A 263     -12.396  15.926  32.819  1.00 29.18           N  
ATOM   1871  CA  LEU A 263     -11.779  14.602  32.676  1.00 28.00           C  
ATOM   1872  C   LEU A 263     -11.342  14.029  34.025  1.00 30.26           C  
ATOM   1873  O   LEU A 263     -11.437  12.822  34.219  1.00 29.47           O  
ATOM   1874  CB  LEU A 263     -10.596  14.630  31.698  1.00 27.86           C  
ATOM   1875  CG  LEU A 263     -10.934  14.543  30.214  1.00 32.01           C  
ATOM   1876  CD1 LEU A 263      -9.807  15.083  29.389  1.00 31.86           C  
ATOM   1877  CD2 LEU A 263     -11.234  13.112  29.788  1.00 34.11           C  
ATOM   1878  HN  LEU A 263     -11.881  16.771  32.412  1.00 30.34           H  
ATOM   1879  HA  LEU A 263     -12.532  13.931  32.262  1.00 30.34           H  
ATOM   1880  HB1 LEU A 263     -10.056  15.563  31.860  1.00 30.34           H  
ATOM   1881  HB2 LEU A 263      -9.948  13.787  31.939  1.00 30.34           H  
ATOM   1882  HG  LEU A 263     -11.819  15.151  30.027  1.00 30.34           H  
ATOM   1883 1HD1 LEU A 263     -10.064  15.014  28.332  1.00 30.34           H  
ATOM   1884 2HD1 LEU A 263      -8.905  14.503  29.582  1.00 30.34           H  
ATOM   1885 3HD1 LEU A 263      -9.631  16.126  29.652  1.00 30.34           H  
ATOM   1886 1HD2 LEU A 263     -11.470  13.091  28.724  1.00 30.34           H  
ATOM   1887 2HD2 LEU A 263     -12.084  12.734  30.356  1.00 30.34           H  
ATOM   1888 3HD2 LEU A 263     -10.363  12.485  29.978  1.00 30.34           H  
ATOM   1889  N   GLU A 264     -10.890  14.891  34.959  1.00 26.13           N  
ATOM   1890  CA  GLU A 264     -10.503  14.483  36.309  1.00 25.81           C  
ATOM   1891  C   GLU A 264     -11.741  13.990  37.070  1.00 30.30           C  
ATOM   1892  O   GLU A 264     -11.662  12.971  37.744  1.00 29.33           O  
ATOM   1893  CB  GLU A 264      -9.813  15.628  37.064  1.00 26.93           C  
ATOM   1894  CG  GLU A 264      -9.134  15.173  38.346  1.00 35.09           C  
ATOM   1895  CD  GLU A 264      -8.308  16.219  39.064  1.00 55.83           C  
ATOM   1896  OE1 GLU A 264      -8.856  17.300  39.384  1.00 47.72           O  
ATOM   1897  OE2 GLU A 264      -7.112  15.951  39.319  1.00 52.84           O  
ATOM   1898  HN  GLU A 264     -10.811  15.926  34.699  1.00 36.66           H  
ATOM   1899  HA  GLU A 264      -9.799  13.654  36.227  1.00 36.66           H  
ATOM   1900  HB1 GLU A 264      -9.060  16.070  36.411  1.00 36.66           H  
ATOM   1901  HB2 GLU A 264     -10.562  16.378  37.316  1.00 36.66           H  
ATOM   1902  HG1 GLU A 264      -9.910  14.832  39.032  1.00 36.66           H  
ATOM   1903  HG2 GLU A 264      -8.476  14.340  38.098  1.00 36.66           H  
ATOM   1904  N   ASN A 265     -12.885  14.688  36.918  1.00 28.17           N  
ATOM   1905  CA  ASN A 265     -14.161  14.332  37.537  1.00 28.51           C  
ATOM   1906  C   ASN A 265     -14.694  13.009  37.003  1.00 33.88           C  
ATOM   1907  O   ASN A 265     -15.200  12.209  37.790  1.00 34.34           O  
ATOM   1908  CB  ASN A 265     -15.194  15.444  37.344  1.00 29.80           C  
ATOM   1909  CG  ASN A 265     -14.968  16.673  38.203  1.00 55.56           C  
ATOM   1910  OD1 ASN A 265     -14.255  16.654  39.221  1.00 50.12           O  
ATOM   1911  ND2 ASN A 265     -15.582  17.781  37.807  1.00 47.30           N  
ATOM   1912  HN  ASN A 265     -12.857  15.562  36.302  1.00 38.46           H  
ATOM   1913  HA  ASN A 265     -13.992  14.216  38.607  1.00 38.46           H  
ATOM   1914  HB1 ASN A 265     -15.171  15.751  36.299  1.00 38.46           H  
ATOM   1915  HB2 ASN A 265     -16.178  15.039  37.582  1.00 38.46           H  
ATOM   1916 1HD2 ASN A 265     -16.192  17.770  36.928  1.00 38.46           H  
ATOM   1917 2HD2 ASN A 265     -15.467  18.686  38.366  1.00 38.46           H  
ATOM   1918  N   TRP A 266     -14.551  12.765  35.683  1.00 30.27           N  
ATOM   1919  CA  TRP A 266     -14.995  11.531  35.035  1.00 30.22           C  
ATOM   1920  C   TRP A 266     -14.100  10.338  35.386  1.00 32.10           C  
ATOM   1921  O   TRP A 266     -14.617   9.252  35.666  1.00 31.13           O  
ATOM   1922  CB  TRP A 266     -15.072  11.709  33.511  1.00 29.69           C  
ATOM   1923  CG  TRP A 266     -16.052  12.742  33.028  1.00 31.44           C  
ATOM   1924  CD1 TRP A 266     -17.207  13.138  33.643  1.00 34.58           C  
ATOM   1925  CD2 TRP A 266     -15.983  13.472  31.794  1.00 31.49           C  
ATOM   1926  NE1 TRP A 266     -17.835  14.108  32.893  1.00 34.28           N  
ATOM   1927  CE2 TRP A 266     -17.111  14.324  31.746  1.00 35.81           C  
ATOM   1928  CE3 TRP A 266     -15.059  13.512  30.735  1.00 32.84           C  
ATOM   1929  CZ2 TRP A 266     -17.350  15.190  30.670  1.00 35.20           C  
ATOM   1930  CZ3 TRP A 266     -15.295  14.372  29.672  1.00 34.48           C  
ATOM   1931  CH2 TRP A 266     -16.425  15.201  29.647  1.00 35.19           C  
ATOM   1932  HN  TRP A 266     -14.087  13.516  35.077  1.00 32.77           H  
ATOM   1933  HA  TRP A 266     -16.000  11.310  35.395  1.00 32.77           H  
ATOM   1934  HB1 TRP A 266     -14.082  11.994  33.156  1.00 32.77           H  
ATOM   1935  HB2 TRP A 266     -15.353  10.750  33.075  1.00 32.77           H  
ATOM   1936  HD1 TRP A 266     -17.577  12.744  34.589  1.00 32.77           H  
ATOM   1937  HE1 TRP A 266     -18.740  14.612  33.161  1.00 32.77           H  
ATOM   1938  HE3 TRP A 266     -14.172  12.878  30.749  1.00 32.77           H  
ATOM   1939  HZ2 TRP A 266     -18.232  15.830  30.643  1.00 32.77           H  
ATOM   1940  HZ3 TRP A 266     -14.589  14.403  28.842  1.00 32.77           H  
ATOM   1941  HH2 TRP A 266     -16.576  15.870  28.800  1.00 32.77           H  
ATOM   1942  N   ILE A 267     -12.764  10.537  35.357  1.00 27.70           N  
ATOM   1943  CA  ILE A 267     -11.766   9.506  35.665  1.00 26.91           C  
ATOM   1944  C   ILE A 267     -11.870   9.092  37.142  1.00 29.76           C  
ATOM   1945  O   ILE A 267     -11.910   7.891  37.413  1.00 29.08           O  
ATOM   1946  CB  ILE A 267     -10.331   9.924  35.206  1.00 29.80           C  
ATOM   1947  CG1 ILE A 267     -10.199   9.799  33.667  1.00 29.77           C  
ATOM   1948  CG2 ILE A 267      -9.234   9.115  35.900  1.00 30.25           C  
ATOM   1949  CD1 ILE A 267      -9.137  10.684  33.010  1.00 34.13           C  
ATOM   1950  HN  ILE A 267     -12.410  11.511  35.092  1.00 29.68           H  
ATOM   1951  HA  ILE A 267     -12.036   8.628  35.078  1.00 29.68           H  
ATOM   1952  HB  ILE A 267     -10.189  10.972  35.469  1.00 29.67           H  
ATOM   1953 1HG1 ILE A 267      -9.957   8.761  33.436  1.00 29.67           H  
ATOM   1954 2HG1 ILE A 267     -11.164  10.054  33.228  1.00 29.67           H  
ATOM   1955 1HG2 ILE A 267      -8.258   9.446  35.545  1.00 29.67           H  
ATOM   1956 2HG2 ILE A 267      -9.363   8.057  35.673  1.00 29.67           H  
ATOM   1957 3HG2 ILE A 267      -9.298   9.265  36.978  1.00 29.67           H  
ATOM   1958 1HD1 ILE A 267      -9.135  10.512  31.934  1.00 29.67           H  
ATOM   1959 2HD1 ILE A 267      -8.156  10.439  33.418  1.00 29.67           H  
ATOM   1960 3HD1 ILE A 267      -9.362  11.732  33.210  1.00 29.67           H  
ATOM   1961  N   THR A 268     -11.986  10.074  38.076  1.00 26.19           N  
ATOM   1962  CA  THR A 268     -12.140   9.826  39.522  1.00 26.07           C  
ATOM   1963  C   THR A 268     -13.390   8.987  39.790  1.00 30.37           C  
ATOM   1964  O   THR A 268     -13.306   7.992  40.508  1.00 30.20           O  
ATOM   1965  CB  THR A 268     -12.129  11.142  40.324  1.00 33.08           C  
ATOM   1966  OG1 THR A 268     -10.911  11.832  40.052  1.00 33.27           O  
ATOM   1967  CG2 THR A 268     -12.256  10.925  41.830  1.00 31.27           C  
ATOM   1968  HN  THR A 268     -11.964  11.090  37.741  1.00 30.06           H  
ATOM   1969  HA  THR A 268     -11.279   9.240  39.845  1.00 30.06           H  
ATOM   1970  HB  THR A 268     -12.962  11.761  39.990  1.00 30.06           H  
ATOM   1971  HG1 THR A 268     -10.097  11.233  40.338  1.00 30.06           H  
ATOM   1972 1HG2 THR A 268     -12.242  11.889  42.339  1.00 30.06           H  
ATOM   1973 2HG2 THR A 268     -11.422  10.317  42.182  1.00 30.06           H  
ATOM   1974 3HG2 THR A 268     -13.194  10.414  42.046  1.00 30.06           H  
ATOM   1975  N   SER A 269     -14.531   9.374  39.180  1.00 26.96           N  
ATOM   1976  CA  SER A 269     -15.816   8.680  39.291  1.00 26.60           C  
ATOM   1977  C   SER A 269     -15.682   7.211  38.865  1.00 30.17           C  
ATOM   1978  O   SER A 269     -16.128   6.325  39.598  1.00 30.36           O  
ATOM   1979  CB  SER A 269     -16.880   9.388  38.456  1.00 29.65           C  
ATOM   1980  OG  SER A 269     -18.180   8.898  38.738  1.00 38.32           O  
ATOM   1981  HN  SER A 269     -14.494  10.253  38.570  1.00 30.34           H  
ATOM   1982  HA  SER A 269     -16.129   8.705  40.335  1.00 30.34           H  
ATOM   1983  HB1 SER A 269     -16.849  10.455  38.676  1.00 30.34           H  
ATOM   1984  HB2 SER A 269     -16.664   9.228  37.400  1.00 30.34           H  
ATOM   1985  HG  SER A 269     -18.222   7.871  38.524  1.00 30.34           H  
ATOM   1986  N   LEU A 270     -15.024   6.958  37.715  1.00 25.65           N  
ATOM   1987  CA  LEU A 270     -14.789   5.609  37.196  1.00 25.11           C  
ATOM   1988  C   LEU A 270     -13.820   4.839  38.100  1.00 29.91           C  
ATOM   1989  O   LEU A 270     -14.011   3.643  38.297  1.00 29.51           O  
ATOM   1990  CB  LEU A 270     -14.270   5.666  35.739  1.00 24.74           C  
ATOM   1991  CG  LEU A 270     -14.191   4.347  34.941  1.00 28.36           C  
ATOM   1992  CD1 LEU A 270     -15.561   3.673  34.799  1.00 28.37           C  
ATOM   1993  CD2 LEU A 270     -13.599   4.582  33.575  1.00 28.47           C  
ATOM   1994  HN  LEU A 270     -14.653   7.788  37.151  1.00 27.51           H  
ATOM   1995  HA  LEU A 270     -15.741   5.078  37.194  1.00 27.51           H  
ATOM   1996  HB1 LEU A 270     -14.928   6.338  35.188  1.00 27.51           H  
ATOM   1997  HB2 LEU A 270     -13.264   6.085  35.770  1.00 27.51           H  
ATOM   1998  HG  LEU A 270     -13.534   3.665  35.481  1.00 27.51           H  
ATOM   1999 1HD1 LEU A 270     -15.455   2.749  34.230  1.00 27.52           H  
ATOM   2000 2HD1 LEU A 270     -16.244   4.343  34.277  1.00 27.52           H  
ATOM   2001 3HD1 LEU A 270     -15.959   3.447  35.788  1.00 27.52           H  
ATOM   2002 1HD2 LEU A 270     -13.553   3.639  33.031  1.00 27.52           H  
ATOM   2003 2HD2 LEU A 270     -12.593   4.990  33.679  1.00 27.52           H  
ATOM   2004 3HD2 LEU A 270     -14.222   5.288  33.025  1.00 27.52           H  
ATOM   2005  N   ALA A 271     -12.806   5.533  38.670  1.00 26.84           N  
ATOM   2006  CA  ALA A 271     -11.802   4.945  39.562  1.00 26.43           C  
ATOM   2007  C   ALA A 271     -12.401   4.502  40.892  1.00 29.92           C  
ATOM   2008  O   ALA A 271     -12.021   3.446  41.403  1.00 29.52           O  
ATOM   2009  CB  ALA A 271     -10.664   5.926  39.795  1.00 27.15           C  
ATOM   2010  HN  ALA A 271     -12.733   6.579  38.455  1.00 27.97           H  
ATOM   2011  HA  ALA A 271     -11.390   4.064  39.069  1.00 27.97           H  
ATOM   2012  HB1 ALA A 271      -9.926   5.476  40.459  1.00 27.97           H  
ATOM   2013  HB2 ALA A 271     -11.055   6.836  40.251  1.00 27.97           H  
ATOM   2014  HB3 ALA A 271     -10.194   6.171  38.843  1.00 27.97           H  
ATOM   2015  N   GLU A 272     -13.339   5.304  41.443  1.00 26.06           N  
ATOM   2016  CA  GLU A 272     -14.029   5.027  42.707  1.00 25.50           C  
ATOM   2017  C   GLU A 272     -14.999   3.862  42.550  1.00 28.60           C  
ATOM   2018  O   GLU A 272     -15.095   3.030  43.453  1.00 28.40           O  
ATOM   2019  CB  GLU A 272     -14.767   6.269  43.219  1.00 26.87           C  
ATOM   2020  CG  GLU A 272     -13.866   7.345  43.800  1.00 38.09           C  
ATOM   2021  CD  GLU A 272     -14.541   8.634  44.236  1.00 61.14           C  
ATOM   2022  OE1 GLU A 272     -15.725   8.850  43.887  1.00 51.66           O  
ATOM   2023  OE2 GLU A 272     -13.873   9.437  44.927  1.00 58.82           O  
ATOM   2024  HN  GLU A 272     -13.596   6.202  40.921  1.00 38.35           H  
ATOM   2025  HA  GLU A 272     -13.280   4.748  43.448  1.00 38.35           H  
ATOM   2026  HB1 GLU A 272     -15.321   6.703  42.386  1.00 38.35           H  
ATOM   2027  HB2 GLU A 272     -15.464   5.954  43.995  1.00 38.35           H  
ATOM   2028  HG1 GLU A 272     -13.366   6.922  44.671  1.00 38.35           H  
ATOM   2029  HG2 GLU A 272     -13.124   7.600  43.043  1.00 38.35           H  
ATOM   2030  N   SER A 273     -15.706   3.798  41.397  1.00 24.40           N  
ATOM   2031  CA  SER A 273     -16.650   2.730  41.053  1.00 23.69           C  
ATOM   2032  C   SER A 273     -15.915   1.397  40.885  1.00 27.58           C  
ATOM   2033  O   SER A 273     -16.397   0.369  41.365  1.00 27.32           O  
ATOM   2034  CB  SER A 273     -17.411   3.076  39.777  1.00 26.30           C  
ATOM   2035  OG  SER A 273     -18.251   4.204  39.965  1.00 34.05           O  
ATOM   2036  HN  SER A 273     -15.566   4.584  40.685  1.00 27.22           H  
ATOM   2037  HA  SER A 273     -17.368   2.628  41.867  1.00 27.22           H  
ATOM   2038  HB1 SER A 273     -16.695   3.295  38.985  1.00 27.22           H  
ATOM   2039  HB2 SER A 273     -18.023   2.222  39.487  1.00 27.22           H  
ATOM   2040  HG  SER A 273     -18.948   3.999  40.723  1.00 27.22           H  
ATOM   2041  N   GLN A 274     -14.731   1.426  40.236  1.00 23.95           N  
ATOM   2042  CA  GLN A 274     -13.878   0.255  40.011  1.00 23.67           C  
ATOM   2043  C   GLN A 274     -13.285  -0.273  41.320  1.00 29.89           C  
ATOM   2044  O   GLN A 274     -13.110  -1.485  41.456  1.00 29.92           O  
ATOM   2045  CB  GLN A 274     -12.770   0.570  39.002  1.00 24.40           C  
ATOM   2046  CG  GLN A 274     -13.255   0.586  37.555  1.00 29.63           C  
ATOM   2047  CD  GLN A 274     -12.205   1.024  36.567  1.00 41.73           C  
ATOM   2048  OE1 GLN A 274     -11.056   1.312  36.910  1.00 39.17           O  
ATOM   2049  NE2 GLN A 274     -12.583   1.083  35.304  1.00 29.44           N  
ATOM   2050  HN  GLN A 274     -14.392   2.369  39.860  1.00 30.20           H  
ATOM   2051  HA  GLN A 274     -14.500  -0.533  39.586  1.00 30.20           H  
ATOM   2052  HB1 GLN A 274     -12.356   1.550  39.238  1.00 30.20           H  
ATOM   2053  HB2 GLN A 274     -11.991  -0.187  39.097  1.00 30.20           H  
ATOM   2054  HG1 GLN A 274     -13.578  -0.421  37.290  1.00 30.20           H  
ATOM   2055  HG2 GLN A 274     -14.101   1.270  37.484  1.00 30.20           H  
ATOM   2056 1HE2 GLN A 274     -13.586   0.827  35.033  1.00 30.20           H  
ATOM   2057 2HE2 GLN A 274     -11.886   1.387  34.551  1.00 30.20           H  
ATOM   2058  N   LEU A 275     -12.997   0.632  42.285  1.00 27.34           N  
ATOM   2059  CA  LEU A 275     -12.456   0.275  43.597  1.00 27.78           C  
ATOM   2060  C   LEU A 275     -13.485  -0.488  44.438  1.00 31.26           C  
ATOM   2061  O   LEU A 275     -13.121  -1.454  45.106  1.00 31.59           O  
ATOM   2062  CB  LEU A 275     -11.934   1.516  44.342  1.00 28.34           C  
ATOM   2063  CG  LEU A 275     -11.234   1.268  45.689  1.00 33.66           C  
ATOM   2064  CD1 LEU A 275      -9.917   0.501  45.509  1.00 33.76           C  
ATOM   2065  CD2 LEU A 275     -11.036   2.574  46.457  1.00 36.35           C  
ATOM   2066  HN  LEU A 275     -13.175   1.666  42.077  1.00 31.26           H  
ATOM   2067  HA  LEU A 275     -11.608  -0.390  43.433  1.00 31.26           H  
ATOM   2068  HB1 LEU A 275     -11.222   2.019  43.688  1.00 31.26           H  
ATOM   2069  HB2 LEU A 275     -12.784   2.172  44.527  1.00 31.26           H  
ATOM   2070  HG  LEU A 275     -11.895   0.639  46.286  1.00 31.26           H  
ATOM   2071 1HD1 LEU A 275      -9.451   0.344  46.482  1.00 31.26           H  
ATOM   2072 2HD1 LEU A 275      -9.244   1.077  44.873  1.00 31.26           H  
ATOM   2073 3HD1 LEU A 275     -10.119  -0.464  45.044  1.00 31.26           H  
ATOM   2074 1HD2 LEU A 275     -10.539   2.367  47.405  1.00 31.26           H  
ATOM   2075 2HD2 LEU A 275     -12.005   3.034  46.649  1.00 31.26           H  
ATOM   2076 3HD2 LEU A 275     -10.422   3.254  45.866  1.00 31.26           H  
ATOM   2077  N   GLN A 276     -14.765  -0.078  44.376  1.00 26.83           N  
ATOM   2078  CA  GLN A 276     -15.867  -0.751  45.070  1.00 26.13           C  
ATOM   2079  C   GLN A 276     -16.110  -2.145  44.457  1.00 29.12           C  
ATOM   2080  O   GLN A 276     -16.433  -3.083  45.186  1.00 28.49           O  
ATOM   2081  CB  GLN A 276     -17.149   0.090  44.997  1.00 27.34           C  
ATOM   2082  CG  GLN A 276     -17.100   1.388  45.801  1.00 46.10           C  
ATOM   2083  CD  GLN A 276     -18.295   2.287  45.565  1.00 65.76           C  
ATOM   2084  OE1 GLN A 276     -18.189   3.350  44.938  1.00 59.47           O  
ATOM   2085  NE2 GLN A 276     -19.458   1.894  46.076  1.00 58.60           N  
ATOM   2086  HN  GLN A 276     -14.991   0.787  43.788  1.00 40.87           H  
ATOM   2087  HA  GLN A 276     -15.593  -0.876  46.118  1.00 40.87           H  
ATOM   2088  HB1 GLN A 276     -17.331   0.343  43.953  1.00 40.87           H  
ATOM   2089  HB2 GLN A 276     -17.974  -0.514  45.375  1.00 40.87           H  
ATOM   2090  HG1 GLN A 276     -17.061   1.136  46.861  1.00 40.87           H  
ATOM   2091  HG2 GLN A 276     -16.198   1.933  45.523  1.00 40.87           H  
ATOM   2092 1HE2 GLN A 276     -19.519   0.978  46.626  1.00 40.87           H  
ATOM   2093 2HE2 GLN A 276     -20.333   2.494  45.937  1.00 40.87           H  
ATOM   2094  N   THR A 277     -15.931  -2.268  43.119  1.00 25.05           N  
ATOM   2095  CA  THR A 277     -16.092  -3.499  42.335  1.00 24.73           C  
ATOM   2096  C   THR A 277     -14.978  -4.491  42.690  1.00 28.82           C  
ATOM   2097  O   THR A 277     -15.254  -5.682  42.853  1.00 28.65           O  
ATOM   2098  CB  THR A 277     -16.141  -3.166  40.824  1.00 30.58           C  
ATOM   2099  OG1 THR A 277     -17.094  -2.123  40.597  1.00 29.23           O  
ATOM   2100  CG2 THR A 277     -16.475  -4.379  39.953  1.00 25.72           C  
ATOM   2101  HN  THR A 277     -15.646  -1.386  42.584  1.00 27.54           H  
ATOM   2102  HA  THR A 277     -17.045  -3.951  42.611  1.00 27.54           H  
ATOM   2103  HB  THR A 277     -15.159  -2.797  40.527  1.00 27.54           H  
ATOM   2104  HG1 THR A 277     -18.043  -2.439  40.917  1.00 27.54           H  
ATOM   2105 1HG2 THR A 277     -16.494  -4.080  38.905  1.00 27.54           H  
ATOM   2106 2HG2 THR A 277     -17.451  -4.772  40.236  1.00 27.54           H  
ATOM   2107 3HG2 THR A 277     -15.718  -5.150  40.097  1.00 27.54           H  
ATOM   2108  N   ARG A 278     -13.727  -3.989  42.825  1.00 24.80           N  
ATOM   2109  CA  ARG A 278     -12.542  -4.760  43.211  1.00 24.26           C  
ATOM   2110  C   ARG A 278     -12.738  -5.305  44.637  1.00 27.13           C  
ATOM   2111  O   ARG A 278     -12.371  -6.449  44.906  1.00 27.26           O  
ATOM   2112  CB  ARG A 278     -11.277  -3.877  43.082  1.00 26.63           C  
ATOM   2113  CG  ARG A 278     -10.003  -4.383  43.770  1.00 42.51           C  
ATOM   2114  CD  ARG A 278      -9.124  -5.281  42.916  1.00 52.87           C  
ATOM   2115  NE  ARG A 278      -7.764  -5.341  43.461  1.00 63.57           N  
ATOM   2116  CZ  ARG A 278      -7.040  -6.451  43.586  1.00 78.22           C  
ATOM   2117  NH1 ARG A 278      -7.533  -7.622  43.199  1.00 65.31           N  
ATOM   2118  NH2 ARG A 278      -5.817  -6.397  44.095  1.00 65.88           N  
ATOM   2119  HN  ARG A 278     -13.593  -2.945  42.634  1.00 45.31           H  
ATOM   2120  HA  ARG A 278     -12.444  -5.605  42.530  1.00 45.31           H  
ATOM   2121  HB1 ARG A 278     -11.057  -3.771  42.020  1.00 45.31           H  
ATOM   2122  HB2 ARG A 278     -11.513  -2.900  43.504  1.00 45.31           H  
ATOM   2123  HG1 ARG A 278      -9.413  -3.516  44.067  1.00 45.31           H  
ATOM   2124  HG2 ARG A 278     -10.298  -4.944  44.657  1.00 45.31           H  
ATOM   2125  HD1 ARG A 278      -9.548  -6.285  42.899  1.00 45.31           H  
ATOM   2126  HD2 ARG A 278      -9.086  -4.885  41.901  1.00 45.31           H  
ATOM   2127  HE  ARG A 278      -7.320  -4.422  43.783  1.00 45.31           H  
ATOM   2128 1HH1 ARG A 278      -8.518  -7.677  42.784  1.00 45.31           H  
ATOM   2129 2HH1 ARG A 278      -6.946  -8.510  43.302  1.00 45.31           H  
ATOM   2130 1HH2 ARG A 278      -5.408  -5.459  44.407  1.00 45.31           H  
ATOM   2131 2HH2 ARG A 278      -5.239  -7.292  44.194  1.00 45.31           H  
ATOM   2132  N   GLN A 279     -13.368  -4.502  45.520  1.00 22.40           N  
ATOM   2133  CA  GLN A 279     -13.691  -4.863  46.900  1.00 21.62           C  
ATOM   2134  C   GLN A 279     -14.816  -5.906  46.965  1.00 25.41           C  
ATOM   2135  O   GLN A 279     -14.820  -6.751  47.866  1.00 25.48           O  
ATOM   2136  CB  GLN A 279     -14.039  -3.615  47.721  1.00 22.78           C  
ATOM   2137  CG  GLN A 279     -12.795  -2.826  48.139  1.00 40.69           C  
ATOM   2138  CD  GLN A 279     -13.062  -1.418  48.626  1.00 63.74           C  
ATOM   2139  OE1 GLN A 279     -14.168  -0.870  48.516  1.00 61.71           O  
ATOM   2140  NE2 GLN A 279     -12.033  -0.791  49.171  1.00 55.31           N  
ATOM   2141  HN  GLN A 279     -13.653  -3.527  45.185  1.00 37.68           H  
ATOM   2142  HA  GLN A 279     -12.800  -5.310  47.341  1.00 37.68           H  
ATOM   2143  HB1 GLN A 279     -14.678  -2.968  47.120  1.00 37.68           H  
ATOM   2144  HB2 GLN A 279     -14.575  -3.925  48.618  1.00 37.68           H  
ATOM   2145  HG1 GLN A 279     -12.302  -3.373  48.942  1.00 37.68           H  
ATOM   2146  HG2 GLN A 279     -12.129  -2.765  47.278  1.00 37.68           H  
ATOM   2147 1HE2 GLN A 279     -11.085  -1.282  49.245  1.00 37.68           H  
ATOM   2148 2HE2 GLN A 279     -12.148   0.208  49.538  1.00 37.68           H  
ATOM   2149  N   GLN A 280     -15.754  -5.861  45.996  1.00 20.96           N  
ATOM   2150  CA  GLN A 280     -16.860  -6.817  45.899  1.00 20.31           C  
ATOM   2151  C   GLN A 280     -16.347  -8.178  45.435  1.00 23.62           C  
ATOM   2152  O   GLN A 280     -16.836  -9.205  45.903  1.00 22.59           O  
ATOM   2153  CB  GLN A 280     -17.954  -6.295  44.959  1.00 21.47           C  
ATOM   2154  CG  GLN A 280     -18.895  -5.302  45.629  1.00 29.89           C  
ATOM   2155  CD  GLN A 280     -19.681  -4.463  44.650  1.00 45.76           C  
ATOM   2156  OE1 GLN A 280     -19.897  -4.825  43.488  1.00 42.88           O  
ATOM   2157  NE2 GLN A 280     -20.136  -3.315  45.106  1.00 35.68           N  
ATOM   2158  HN  GLN A 280     -15.687  -5.087  45.260  1.00 29.24           H  
ATOM   2159  HA  GLN A 280     -17.294  -6.937  46.892  1.00 29.24           H  
ATOM   2160  HB1 GLN A 280     -17.477  -5.803  44.112  1.00 29.24           H  
ATOM   2161  HB2 GLN A 280     -18.540  -7.143  44.605  1.00 29.24           H  
ATOM   2162  HG1 GLN A 280     -19.598  -5.858  46.249  1.00 29.24           H  
ATOM   2163  HG2 GLN A 280     -18.303  -4.636  46.257  1.00 29.24           H  
ATOM   2164 1HE2 GLN A 280     -19.941  -3.026  46.118  1.00 29.24           H  
ATOM   2165 2HE2 GLN A 280     -20.701  -2.671  44.465  1.00 29.24           H  
ATOM   2166  N   ILE A 281     -15.345  -8.180  44.532  1.00 20.81           N  
ATOM   2167  CA  ILE A 281     -14.711  -9.398  44.023  1.00 21.05           C  
ATOM   2168  C   ILE A 281     -13.835 -10.023  45.137  1.00 25.84           C  
ATOM   2169  O   ILE A 281     -13.763 -11.252  45.237  1.00 25.81           O  
ATOM   2170  CB  ILE A 281     -13.996  -9.147  42.662  1.00 24.09           C  
ATOM   2171  CG1 ILE A 281     -15.047  -8.780  41.579  1.00 24.53           C  
ATOM   2172  CG2 ILE A 281     -13.177 -10.365  42.212  1.00 24.55           C  
ATOM   2173  CD1 ILE A 281     -14.561  -7.948  40.401  1.00 30.89           C  
ATOM   2174  HN  ILE A 281     -14.993  -7.238  44.167  1.00 24.70           H  
ATOM   2175  HA  ILE A 281     -15.515 -10.107  43.825  1.00 24.70           H  
ATOM   2176  HB  ILE A 281     -13.317  -8.302  42.782  1.00 24.70           H  
ATOM   2177 1HG1 ILE A 281     -15.448  -9.712  41.180  1.00 24.70           H  
ATOM   2178 2HG1 ILE A 281     -15.844  -8.221  42.070  1.00 24.70           H  
ATOM   2179 1HG2 ILE A 281     -12.695 -10.147  41.259  1.00 24.70           H  
ATOM   2180 2HG2 ILE A 281     -13.837 -11.225  42.097  1.00 24.70           H  
ATOM   2181 3HG2 ILE A 281     -12.417 -10.589  42.960  1.00 24.70           H  
ATOM   2182 1HD1 ILE A 281     -15.391  -7.762  39.720  1.00 24.70           H  
ATOM   2183 2HD1 ILE A 281     -13.774  -8.488  39.875  1.00 24.70           H  
ATOM   2184 3HD1 ILE A 281     -14.170  -6.998  40.764  1.00 24.70           H  
ATOM   2185  N   LYS A 282     -13.250  -9.174  46.016  1.00 22.73           N  
ATOM   2186  CA  LYS A 282     -12.468  -9.597  47.187  1.00 22.71           C  
ATOM   2187  C   LYS A 282     -13.403 -10.263  48.209  1.00 27.05           C  
ATOM   2188  O   LYS A 282     -13.030 -11.278  48.802  1.00 27.26           O  
ATOM   2189  CB  LYS A 282     -11.754  -8.400  47.838  1.00 25.14           C  
ATOM   2190  CG  LYS A 282     -10.446  -8.009  47.166  1.00 38.88           C  
ATOM   2191  CD  LYS A 282      -9.829  -6.799  47.843  1.00 50.53           C  
ATOM   2192  CE  LYS A 282      -8.537  -6.370  47.190  1.00 65.06           C  
ATOM   2193  NZ  LYS A 282      -7.951  -5.177  47.859  1.00 73.55           N1+
ATOM   2194  HN  LYS A 282     -13.365  -8.124  45.846  1.00 39.21           H  
ATOM   2195  HA  LYS A 282     -11.720 -10.323  46.868  1.00 39.21           H  
ATOM   2196  HB1 LYS A 282     -12.425  -7.542  47.803  1.00 39.21           H  
ATOM   2197  HB2 LYS A 282     -11.541  -8.653  48.877  1.00 39.21           H  
ATOM   2198  HG1 LYS A 282      -9.750  -8.845  47.227  1.00 39.21           H  
ATOM   2199  HG2 LYS A 282     -10.639  -7.772  46.120  1.00 39.21           H  
ATOM   2200  HD1 LYS A 282     -10.537  -5.972  47.794  1.00 39.21           H  
ATOM   2201  HD2 LYS A 282      -9.629  -7.046  48.886  1.00 39.21           H  
ATOM   2202  HE1 LYS A 282      -7.823  -7.192  47.246  1.00 39.21           H  
ATOM   2203  HE2 LYS A 282      -8.733  -6.128  46.145  1.00 39.21           H  
ATOM   2204  HZ1 LYS A 282      -7.040  -4.905  47.369  1.00 39.21           H  
ATOM   2205  HZ2 LYS A 282      -7.750  -5.406  48.885  1.00 39.21           H  
ATOM   2206  HZ3 LYS A 282      -8.642  -4.362  47.805  1.00 39.21           H  
ATOM   2207  N   LYS A 283     -14.625  -9.699  48.390  1.00 22.89           N  
ATOM   2208  CA  LYS A 283     -15.651 -10.223  49.296  1.00 22.21           C  
ATOM   2209  C   LYS A 283     -16.132 -11.607  48.853  1.00 26.55           C  
ATOM   2210  O   LYS A 283     -16.292 -12.487  49.702  1.00 26.59           O  
ATOM   2211  CB  LYS A 283     -16.820  -9.229  49.463  1.00 23.84           C  
ATOM   2212  CG  LYS A 283     -17.915  -9.652  50.464  1.00 33.08           C  
ATOM   2213  CD  LYS A 283     -17.454  -9.799  51.919  1.00 39.63           C  
ATOM   2214  CE  LYS A 283     -17.459  -8.495  52.670  1.00 48.96           C  
ATOM   2215  NZ  LYS A 283     -16.814  -8.636  53.995  1.00 57.99           N1+
ATOM   2216  HN  LYS A 283     -14.854  -8.814  47.835  1.00 33.53           H  
ATOM   2217  HA  LYS A 283     -15.186 -10.341  50.275  1.00 33.53           H  
ATOM   2218  HB1 LYS A 283     -16.407  -8.278  49.800  1.00 33.53           H  
ATOM   2219  HB2 LYS A 283     -17.290  -9.097  48.488  1.00 33.53           H  
ATOM   2220  HG1 LYS A 283     -18.705  -8.901  50.436  1.00 33.53           H  
ATOM   2221  HG2 LYS A 283     -18.315 -10.613  50.139  1.00 33.53           H  
ATOM   2222  HD1 LYS A 283     -18.122 -10.495  52.427  1.00 33.53           H  
ATOM   2223  HD2 LYS A 283     -16.440 -10.199  51.924  1.00 33.53           H  
ATOM   2224  HE1 LYS A 283     -16.917  -7.749  52.089  1.00 33.53           H  
ATOM   2225  HE2 LYS A 283     -18.490  -8.170  52.810  1.00 33.53           H  
ATOM   2226  HZ1 LYS A 283     -16.833  -7.695  54.503  1.00 33.53           H  
ATOM   2227  HZ2 LYS A 283     -15.799  -8.951  53.867  1.00 33.53           H  
ATOM   2228  HZ3 LYS A 283     -17.343  -9.364  54.574  1.00 33.53           H  
ATOM   2229  N   LEU A 284     -16.309 -11.816  47.532  1.00 23.29           N  
ATOM   2230  CA  LEU A 284     -16.706 -13.114  46.970  1.00 23.39           C  
ATOM   2231  C   LEU A 284     -15.664 -14.198  47.288  1.00 28.59           C  
ATOM   2232  O   LEU A 284     -16.050 -15.330  47.570  1.00 27.48           O  
ATOM   2233  CB  LEU A 284     -16.937 -13.036  45.451  1.00 23.35           C  
ATOM   2234  CG  LEU A 284     -18.148 -12.235  44.947  1.00 27.88           C  
ATOM   2235  CD1 LEU A 284     -18.174 -12.219  43.439  1.00 27.82           C  
ATOM   2236  CD2 LEU A 284     -19.465 -12.799  45.461  1.00 29.45           C  
ATOM   2237  HN  LEU A 284     -16.153 -10.997  46.861  1.00 26.41           H  
ATOM   2238  HA  LEU A 284     -17.646 -13.407  47.437  1.00 26.41           H  
ATOM   2239  HB1 LEU A 284     -16.046 -12.589  45.010  1.00 26.41           H  
ATOM   2240  HB2 LEU A 284     -17.050 -14.057  45.087  1.00 26.41           H  
ATOM   2241  HG  LEU A 284     -18.052 -11.208  45.300  1.00 26.41           H  
ATOM   2242 1HD1 LEU A 284     -19.037 -11.648  43.096  1.00 26.41           H  
ATOM   2243 2HD1 LEU A 284     -18.243 -13.241  43.065  1.00 26.41           H  
ATOM   2244 3HD1 LEU A 284     -17.261 -11.756  43.064  1.00 26.41           H  
ATOM   2245 1HD2 LEU A 284     -20.291 -12.200  45.078  1.00 26.41           H  
ATOM   2246 2HD2 LEU A 284     -19.472 -12.772  46.551  1.00 26.41           H  
ATOM   2247 3HD2 LEU A 284     -19.576 -13.829  45.123  1.00 26.41           H  
ATOM   2248  N   GLU A 285     -14.351 -13.836  47.276  1.00 26.96           N  
ATOM   2249  CA  GLU A 285     -13.236 -14.738  47.605  1.00 27.25           C  
ATOM   2250  C   GLU A 285     -13.328 -15.138  49.076  1.00 30.75           C  
ATOM   2251  O   GLU A 285     -13.290 -16.330  49.390  1.00 29.67           O  
ATOM   2252  CB  GLU A 285     -11.880 -14.068  47.315  1.00 28.91           C  
ATOM   2253  CG  GLU A 285     -10.744 -15.056  47.084  1.00 41.21           C  
ATOM   2254  CD  GLU A 285      -9.355 -14.477  46.877  1.00 65.63           C  
ATOM   2255  OE1 GLU A 285      -9.133 -13.290  47.215  1.00 64.50           O  
ATOM   2256  OE2 GLU A 285      -8.478 -15.224  46.385  1.00 60.24           O  
ATOM   2257  HN  GLU A 285     -14.114 -12.827  47.009  1.00 41.68           H  
ATOM   2258  HA  GLU A 285     -13.320 -15.636  46.993  1.00 41.68           H  
ATOM   2259  HB1 GLU A 285     -11.985 -13.451  46.423  1.00 41.68           H  
ATOM   2260  HB2 GLU A 285     -11.619 -13.437  48.165  1.00 41.68           H  
ATOM   2261  HG1 GLU A 285     -10.699 -15.714  47.952  1.00 41.68           H  
ATOM   2262  HG2 GLU A 285     -10.992 -15.640  46.197  1.00 41.68           H  
ATOM   2263  N   GLU A 286     -13.498 -14.132  49.962  1.00 28.05           N  
ATOM   2264  CA  GLU A 286     -13.657 -14.281  51.410  1.00 28.18           C  
ATOM   2265  C   GLU A 286     -14.857 -15.202  51.737  1.00 31.36           C  
ATOM   2266  O   GLU A 286     -14.702 -16.136  52.526  1.00 30.61           O  
ATOM   2267  CB  GLU A 286     -13.830 -12.892  52.058  1.00 29.80           C  
ATOM   2268  CG  GLU A 286     -13.946 -12.899  53.579  1.00 41.81           C  
ATOM   2269  CD  GLU A 286     -14.587 -11.681  54.222  1.00 62.25           C  
ATOM   2270  OE1 GLU A 286     -15.097 -11.820  55.356  1.00 58.47           O  
ATOM   2271  OE2 GLU A 286     -14.581 -10.591  53.603  1.00 57.43           O  
ATOM   2272  HN  GLU A 286     -13.518 -13.137  49.570  1.00 40.88           H  
ATOM   2273  HA  GLU A 286     -12.752 -14.738  51.811  1.00 40.88           H  
ATOM   2274  HB1 GLU A 286     -12.967 -12.283  51.788  1.00 40.88           H  
ATOM   2275  HB2 GLU A 286     -14.735 -12.440  51.652  1.00 40.88           H  
ATOM   2276  HG1 GLU A 286     -14.537 -13.770  53.861  1.00 40.88           H  
ATOM   2277  HG2 GLU A 286     -12.939 -12.995  53.986  1.00 40.88           H  
ATOM   2278  N   LEU A 287     -16.025 -14.952  51.100  1.00 27.48           N  
ATOM   2279  CA  LEU A 287     -17.266 -15.718  51.285  1.00 27.21           C  
ATOM   2280  C   LEU A 287     -17.146 -17.189  50.851  1.00 31.53           C  
ATOM   2281  O   LEU A 287     -17.635 -18.082  51.553  1.00 31.11           O  
ATOM   2282  CB  LEU A 287     -18.443 -15.033  50.558  1.00 27.07           C  
ATOM   2283  CG  LEU A 287     -18.977 -13.727  51.171  1.00 31.55           C  
ATOM   2284  CD1 LEU A 287     -19.828 -12.970  50.175  1.00 31.61           C  
ATOM   2285  CD2 LEU A 287     -19.749 -13.975  52.467  1.00 33.06           C  
ATOM   2286  HN  LEU A 287     -16.047 -14.135  50.409  1.00 30.08           H  
ATOM   2287  HA  LEU A 287     -17.495 -15.712  52.351  1.00 30.08           H  
ATOM   2288  HB1 LEU A 287     -18.117 -14.810  49.542  1.00 30.08           H  
ATOM   2289  HB2 LEU A 287     -19.269 -15.744  50.527  1.00 30.08           H  
ATOM   2290  HG  LEU A 287     -18.118 -13.101  51.413  1.00 30.08           H  
ATOM   2291 1HD1 LEU A 287     -20.193 -12.051  50.633  1.00 30.08           H  
ATOM   2292 2HD1 LEU A 287     -20.675 -13.588  49.876  1.00 30.08           H  
ATOM   2293 3HD1 LEU A 287     -19.230 -12.725  49.297  1.00 30.08           H  
ATOM   2294 1HD2 LEU A 287     -20.107 -13.025  52.864  1.00 30.08           H  
ATOM   2295 2HD2 LEU A 287     -19.092 -14.449  53.197  1.00 30.08           H  
ATOM   2296 3HD2 LEU A 287     -20.598 -14.628  52.265  1.00 30.08           H  
ATOM   2297  N   GLN A 288     -16.485 -17.428  49.702  1.00 28.04           N  
ATOM   2298  CA  GLN A 288     -16.251 -18.749  49.114  1.00 27.65           C  
ATOM   2299  C   GLN A 288     -15.388 -19.623  50.023  1.00 32.62           C  
ATOM   2300  O   GLN A 288     -15.683 -20.807  50.174  1.00 32.76           O  
ATOM   2301  CB  GLN A 288     -15.610 -18.597  47.725  1.00 28.55           C  
ATOM   2302  CG  GLN A 288     -15.415 -19.889  46.943  1.00 33.06           C  
ATOM   2303  CD  GLN A 288     -14.112 -20.588  47.257  1.00 50.62           C  
ATOM   2304  OE1 GLN A 288     -14.086 -21.788  47.543  1.00 44.99           O  
ATOM   2305  NE2 GLN A 288     -13.001 -19.859  47.221  1.00 44.67           N  
ATOM   2306  HN  GLN A 288     -16.098 -16.581  49.174  1.00 35.88           H  
ATOM   2307  HA  GLN A 288     -17.216 -19.240  48.989  1.00 35.88           H  
ATOM   2308  HB1 GLN A 288     -16.247 -17.940  47.133  1.00 35.88           H  
ATOM   2309  HB2 GLN A 288     -14.632 -18.134  47.856  1.00 35.88           H  
ATOM   2310  HG1 GLN A 288     -16.236 -20.565  47.182  1.00 35.88           H  
ATOM   2311  HG2 GLN A 288     -15.434 -19.655  45.879  1.00 35.88           H  
ATOM   2312 1HE2 GLN A 288     -13.052 -18.819  46.977  1.00 35.88           H  
ATOM   2313 2HE2 GLN A 288     -12.056 -20.313  47.436  1.00 35.88           H  
ATOM   2314  N   GLN A 289     -14.314 -19.047  50.600  1.00 29.38           N  
ATOM   2315  CA  GLN A 289     -13.387 -19.735  51.505  1.00 28.97           C  
ATOM   2316  C   GLN A 289     -14.132 -20.396  52.669  1.00 31.04           C  
ATOM   2317  O   GLN A 289     -13.872 -21.560  52.981  1.00 30.91           O  
ATOM   2318  CB  GLN A 289     -12.324 -18.756  52.036  1.00 30.45           C  
ATOM   2319  CG  GLN A 289     -11.196 -18.461  51.045  1.00 44.75           C  
ATOM   2320  CD  GLN A 289     -10.369 -17.243  51.412  1.00 63.61           C  
ATOM   2321  OE1 GLN A 289     -10.432 -16.705  52.531  1.00 59.13           O  
ATOM   2322  NE2 GLN A 289      -9.569 -16.777  50.463  1.00 54.20           N  
ATOM   2323  HN  GLN A 289     -14.125 -18.017  50.383  1.00 41.38           H  
ATOM   2324  HA  GLN A 289     -12.878 -20.516  50.940  1.00 41.38           H  
ATOM   2325  HB1 GLN A 289     -12.817 -17.816  52.283  1.00 41.38           H  
ATOM   2326  HB2 GLN A 289     -11.885 -19.184  52.937  1.00 41.38           H  
ATOM   2327  HG1 GLN A 289     -10.535 -19.327  51.007  1.00 41.38           H  
ATOM   2328  HG2 GLN A 289     -11.636 -18.295  50.062  1.00 41.38           H  
ATOM   2329 1HE2 GLN A 289      -9.536 -17.258  49.508  1.00 41.38           H  
ATOM   2330 2HE2 GLN A 289      -8.957 -15.920  50.652  1.00 41.38           H  
ATOM   2331  N   LYS A 290     -15.087 -19.660  53.268  1.00 25.72           N  
ATOM   2332  CA  LYS A 290     -15.921 -20.096  54.386  1.00 24.77           C  
ATOM   2333  C   LYS A 290     -16.978 -21.121  53.946  1.00 29.58           C  
ATOM   2334  O   LYS A 290     -17.119 -22.166  54.585  1.00 29.35           O  
ATOM   2335  CB  LYS A 290     -16.592 -18.882  55.053  1.00 25.81           C  
ATOM   2336  CG  LYS A 290     -15.620 -17.958  55.779  1.00 25.07           C  
ATOM   2337  CD  LYS A 290     -15.988 -16.491  55.619  1.00 29.58           C  
ATOM   2338  CE  LYS A 290     -16.910 -15.969  56.694  1.00 32.98           C  
ATOM   2339  NZ  LYS A 290     -16.864 -14.486  56.775  1.00 38.37           N1+
ATOM   2340  HN  LYS A 290     -15.249 -18.671  52.893  1.00 29.03           H  
ATOM   2341  HA  LYS A 290     -15.275 -20.572  55.124  1.00 29.03           H  
ATOM   2342  HB1 LYS A 290     -17.102 -18.305  54.281  1.00 29.03           H  
ATOM   2343  HB2 LYS A 290     -17.322 -19.248  55.775  1.00 29.03           H  
ATOM   2344  HG1 LYS A 290     -15.626 -18.207  56.840  1.00 29.03           H  
ATOM   2345  HG2 LYS A 290     -14.620 -18.114  55.375  1.00 29.03           H  
ATOM   2346  HD1 LYS A 290     -15.070 -15.903  55.640  1.00 29.03           H  
ATOM   2347  HD2 LYS A 290     -16.480 -16.364  54.655  1.00 29.03           H  
ATOM   2348  HE1 LYS A 290     -17.930 -16.280  56.468  1.00 29.03           H  
ATOM   2349  HE2 LYS A 290     -16.607 -16.386  57.654  1.00 29.03           H  
ATOM   2350  HZ1 LYS A 290     -17.527 -14.150  57.544  1.00 29.03           H  
ATOM   2351  HZ2 LYS A 290     -17.165 -14.068  55.837  1.00 29.03           H  
ATOM   2352  HZ3 LYS A 290     -15.867 -14.171  57.002  1.00 29.03           H  
ATOM   2353  N   VAL A 291     -17.741 -20.806  52.876  1.00 26.16           N  
ATOM   2354  CA  VAL A 291     -18.805 -21.669  52.353  1.00 25.73           C  
ATOM   2355  C   VAL A 291     -18.655 -21.854  50.841  1.00 30.45           C  
ATOM   2356  O   VAL A 291     -18.702 -20.881  50.087  1.00 30.40           O  
ATOM   2357  CB  VAL A 291     -20.230 -21.166  52.751  1.00 28.93           C  
ATOM   2358  CG1 VAL A 291     -21.329 -21.892  51.976  1.00 28.58           C  
ATOM   2359  CG2 VAL A 291     -20.469 -21.291  54.253  1.00 28.55           C  
ATOM   2360  HN  VAL A 291     -17.558 -19.874  52.383  1.00 28.40           H  
ATOM   2361  HA  VAL A 291     -18.674 -22.650  52.809  1.00 28.40           H  
ATOM   2362  HB  VAL A 291     -20.290 -20.108  52.495  1.00 28.40           H  
ATOM   2363 1HG1 VAL A 291     -22.303 -21.512  52.284  1.00 28.40           H  
ATOM   2364 2HG1 VAL A 291     -21.275 -22.961  52.183  1.00 28.40           H  
ATOM   2365 3HG1 VAL A 291     -21.194 -21.722  50.908  1.00 28.40           H  
ATOM   2366 1HG2 VAL A 291     -21.470 -20.932  54.493  1.00 28.40           H  
ATOM   2367 2HG2 VAL A 291     -19.731 -20.695  54.790  1.00 28.40           H  
ATOM   2368 3HG2 VAL A 291     -20.377 -22.336  54.550  1.00 28.40           H  
ATOM   2369  N   SER A 292     -18.475 -23.105  50.411  1.00 27.10           N  
ATOM   2370  CA  SER A 292     -18.379 -23.486  49.004  1.00 27.17           C  
ATOM   2371  C   SER A 292     -19.027 -24.865  48.789  1.00 32.50           C  
ATOM   2372  O   SER A 292     -19.418 -25.519  49.758  1.00 32.07           O  
ATOM   2373  CB  SER A 292     -16.935 -23.436  48.511  1.00 30.47           C  
ATOM   2374  OG  SER A 292     -16.877 -23.614  47.104  1.00 39.17           O  
ATOM   2375  HN  SER A 292     -18.396 -23.879  51.145  1.00 31.41           H  
ATOM   2376  HA  SER A 292     -18.950 -22.760  48.426  1.00 31.41           H  
ATOM   2377  HB1 SER A 292     -16.503 -22.468  48.767  1.00 31.41           H  
ATOM   2378  HB2 SER A 292     -16.364 -24.228  48.995  1.00 31.41           H  
ATOM   2379  HG  SER A 292     -17.289 -24.546  46.851  1.00 31.41           H  
ATOM   2380  N   TYR A 293     -19.180 -25.280  47.520  1.00 30.11           N  
ATOM   2381  CA  TYR A 293     -19.833 -26.530  47.112  1.00 30.35           C  
ATOM   2382  C   TYR A 293     -19.481 -26.821  45.651  1.00 36.20           C  
ATOM   2383  O   TYR A 293     -19.027 -25.912  44.952  1.00 36.08           O  
ATOM   2384  CB  TYR A 293     -21.374 -26.402  47.272  1.00 31.36           C  
ATOM   2385  CG  TYR A 293     -21.936 -25.091  46.758  1.00 32.68           C  
ATOM   2386  CD1 TYR A 293     -22.288 -24.938  45.422  1.00 34.71           C  
ATOM   2387  CD2 TYR A 293     -22.106 -24.000  47.606  1.00 33.37           C  
ATOM   2388  CE1 TYR A 293     -22.782 -23.730  44.938  1.00 35.37           C  
ATOM   2389  CE2 TYR A 293     -22.581 -22.780  47.130  1.00 34.19           C  
ATOM   2390  CZ  TYR A 293     -22.927 -22.653  45.794  1.00 41.26           C  
ATOM   2391  OH  TYR A 293     -23.398 -21.460  45.308  1.00 41.45           O  
ATOM   2392  HN  TYR A 293     -18.795 -24.650  46.746  1.00 34.76           H  
ATOM   2393  HA  TYR A 293     -19.472 -27.346  47.739  1.00 34.76           H  
ATOM   2394  HB1 TYR A 293     -21.845 -27.217  46.722  1.00 34.76           H  
ATOM   2395  HB2 TYR A 293     -21.618 -26.489  48.331  1.00 34.76           H  
ATOM   2396  HD1 TYR A 293     -22.175 -25.781  44.740  1.00 34.76           H  
ATOM   2397  HD2 TYR A 293     -21.863 -24.102  48.664  1.00 34.76           H  
ATOM   2398  HE1 TYR A 293     -23.054 -23.633  43.887  1.00 34.76           H  
ATOM   2399  HE2 TYR A 293     -22.680 -21.930  47.805  1.00 34.76           H  
ATOM   2400  HH  TYR A 293     -22.753 -21.108  44.558  1.00 34.76           H  
ATOM   2401  N   LYS A 294     -19.707 -28.072  45.182  1.00 33.80           N  
ATOM   2402  CA  LYS A 294     -19.449 -28.475  43.794  1.00 34.19           C  
ATOM   2403  C   LYS A 294     -20.329 -27.642  42.849  1.00 39.53           C  
ATOM   2404  O   LYS A 294     -21.549 -27.594  43.027  1.00 40.17           O  
ATOM   2405  CB  LYS A 294     -19.701 -29.984  43.604  1.00 36.87           C  
ATOM   2406  CG  LYS A 294     -19.179 -30.549  42.284  1.00 53.84           C  
ATOM   2407  CD  LYS A 294     -20.299 -31.147  41.443  1.00 66.49           C  
ATOM   2408  CE  LYS A 294     -19.826 -31.541  40.063  1.00 78.89           C  
ATOM   2409  NZ  LYS A 294     -20.917 -32.151  39.259  1.00 86.61           N1+
ATOM   2410  HN  LYS A 294     -20.094 -28.805  45.859  1.00 52.27           H  
ATOM   2411  HA  LYS A 294     -18.404 -28.268  43.564  1.00 52.27           H  
ATOM   2412  HB1 LYS A 294     -19.212 -30.517  44.420  1.00 52.27           H  
ATOM   2413  HB2 LYS A 294     -20.776 -30.158  43.648  1.00 52.27           H  
ATOM   2414  HG1 LYS A 294     -18.704 -29.746  41.720  1.00 52.27           H  
ATOM   2415  HG2 LYS A 294     -18.445 -31.326  42.498  1.00 52.27           H  
ATOM   2416  HD1 LYS A 294     -20.683 -32.033  41.949  1.00 52.27           H  
ATOM   2417  HD2 LYS A 294     -21.096 -30.410  41.344  1.00 52.27           H  
ATOM   2418  HE1 LYS A 294     -19.463 -30.652  39.547  1.00 52.27           H  
ATOM   2419  HE2 LYS A 294     -19.014 -32.262  40.161  1.00 52.27           H  
ATOM   2420  HZ1 LYS A 294     -20.543 -32.415  38.292  1.00 52.27           H  
ATOM   2421  HZ2 LYS A 294     -21.717 -31.449  39.152  1.00 52.27           H  
ATOM   2422  HZ3 LYS A 294     -21.277 -33.029  39.754  1.00 52.27           H  
ATOM   2423  N   GLY A 295     -19.685 -26.949  41.910  1.00 35.51           N  
ATOM   2424  CA  GLY A 295     -20.346 -26.088  40.933  1.00 34.89           C  
ATOM   2425  C   GLY A 295     -20.660 -24.689  41.428  1.00 37.68           C  
ATOM   2426  O   GLY A 295     -21.616 -24.068  40.953  1.00 37.79           O  
ATOM   2427  HN  GLY A 295     -18.619 -27.028  41.870  1.00 36.47           H  
ATOM   2428  HA1 GLY A 295     -19.696 -26.002  40.062  1.00 36.47           H  
ATOM   2429  HA2 GLY A 295     -21.283 -26.563  40.642  1.00 36.47           H  
ATOM   2430  N   ASP A 296     -19.847 -24.179  42.377  1.00 32.59           N  
ATOM   2431  CA  ASP A 296     -19.974 -22.841  42.965  1.00 31.35           C  
ATOM   2432  C   ASP A 296     -19.631 -21.767  41.923  1.00 33.13           C  
ATOM   2433  O   ASP A 296     -18.523 -21.789  41.382  1.00 32.31           O  
ATOM   2434  CB  ASP A 296     -19.062 -22.720  44.208  1.00 32.88           C  
ATOM   2435  CG  ASP A 296     -19.126 -21.450  45.049  1.00 37.40           C  
ATOM   2436  OD1 ASP A 296     -19.927 -20.556  44.726  1.00 37.24           O  
ATOM   2437  OD2 ASP A 296     -18.380 -21.361  46.041  1.00 41.55           O  
ATOM   2438  HN  ASP A 296     -19.048 -24.798  42.728  1.00 34.81           H  
ATOM   2439  HA  ASP A 296     -21.008 -22.699  43.280  1.00 34.81           H  
ATOM   2440  HB1 ASP A 296     -19.308 -23.553  44.867  1.00 34.81           H  
ATOM   2441  HB2 ASP A 296     -18.034 -22.822  43.861  1.00 34.81           H  
ATOM   2442  N   PRO A 297     -20.562 -20.817  41.639  1.00 29.00           N  
ATOM   2443  CA  PRO A 297     -20.267 -19.762  40.647  1.00 28.52           C  
ATOM   2444  C   PRO A 297     -19.075 -18.859  40.977  1.00 31.75           C  
ATOM   2445  O   PRO A 297     -18.500 -18.278  40.056  1.00 31.53           O  
ATOM   2446  CB  PRO A 297     -21.575 -18.974  40.562  1.00 30.31           C  
ATOM   2447  CG  PRO A 297     -22.277 -19.265  41.836  1.00 34.69           C  
ATOM   2448  CD  PRO A 297     -21.932 -20.671  42.176  1.00 30.29           C  
ATOM   2449  HA  PRO A 297     -20.085 -20.236  39.682  1.00 30.87           H  
ATOM   2450  HB1 PRO A 297     -21.375 -17.907  40.469  1.00 30.87           H  
ATOM   2451  HB2 PRO A 297     -22.169 -19.308  39.711  1.00 30.87           H  
ATOM   2452  HG1 PRO A 297     -21.935 -18.590  42.621  1.00 30.87           H  
ATOM   2453  HG2 PRO A 297     -23.354 -19.159  41.709  1.00 30.87           H  
ATOM   2454  HD1 PRO A 297     -21.949 -20.828  43.254  1.00 30.87           H  
ATOM   2455  HD2 PRO A 297     -22.617 -21.369  41.696  1.00 30.87           H  
ATOM   2456  N   ILE A 298     -18.686 -18.754  42.271  1.00 27.33           N  
ATOM   2457  CA  ILE A 298     -17.525 -17.957  42.681  1.00 26.31           C  
ATOM   2458  C   ILE A 298     -16.227 -18.645  42.242  1.00 31.17           C  
ATOM   2459  O   ILE A 298     -15.382 -17.987  41.646  1.00 31.62           O  
ATOM   2460  CB  ILE A 298     -17.517 -17.561  44.189  1.00 28.55           C  
ATOM   2461  CG1 ILE A 298     -18.740 -16.690  44.559  1.00 28.19           C  
ATOM   2462  CG2 ILE A 298     -16.210 -16.835  44.557  1.00 29.00           C  
ATOM   2463  CD1 ILE A 298     -18.986 -16.533  46.084  1.00 31.28           C  
ATOM   2464  HN  ILE A 298     -19.247 -19.272  43.021  1.00 29.18           H  
ATOM   2465  HA  ILE A 298     -17.581 -17.024  42.120  1.00 29.18           H  
ATOM   2466  HB  ILE A 298     -17.568 -18.478  44.777  1.00 29.18           H  
ATOM   2467 1HG1 ILE A 298     -18.590 -15.697  44.135  1.00 29.18           H  
ATOM   2468 2HG1 ILE A 298     -19.627 -17.144  44.117  1.00 29.18           H  
ATOM   2469 1HG2 ILE A 298     -16.227 -16.568  45.614  1.00 29.18           H  
ATOM   2470 2HG2 ILE A 298     -16.115 -15.931  43.956  1.00 29.18           H  
ATOM   2471 3HG2 ILE A 298     -15.362 -17.491  44.362  1.00 29.18           H  
ATOM   2472 1HD1 ILE A 298     -19.863 -15.907  46.249  1.00 29.18           H  
ATOM   2473 2HD1 ILE A 298     -18.116 -16.067  46.547  1.00 29.18           H  
ATOM   2474 3HD1 ILE A 298     -19.152 -17.514  46.529  1.00 29.18           H  
ATOM   2475  N   VAL A 299     -16.077 -19.957  42.500  1.00 28.01           N  
ATOM   2476  CA  VAL A 299     -14.853 -20.687  42.145  1.00 28.33           C  
ATOM   2477  C   VAL A 299     -14.641 -20.739  40.609  1.00 33.58           C  
ATOM   2478  O   VAL A 299     -13.488 -20.754  40.169  1.00 33.45           O  
ATOM   2479  CB  VAL A 299     -14.691 -22.089  42.826  1.00 32.04           C  
ATOM   2480  CG1 VAL A 299     -15.416 -22.162  44.162  1.00 31.64           C  
ATOM   2481  CG2 VAL A 299     -15.113 -23.242  41.922  1.00 31.95           C  
ATOM   2482  HN  VAL A 299     -16.875 -20.485  42.979  1.00 31.29           H  
ATOM   2483  HA  VAL A 299     -14.033 -20.081  42.530  1.00 31.29           H  
ATOM   2484  HB  VAL A 299     -13.629 -22.220  43.033  1.00 31.29           H  
ATOM   2485 1HG1 VAL A 299     -15.277 -23.151  44.598  1.00 31.29           H  
ATOM   2486 2HG1 VAL A 299     -16.480 -21.979  44.009  1.00 31.29           H  
ATOM   2487 3HG1 VAL A 299     -15.012 -21.408  44.837  1.00 31.29           H  
ATOM   2488 1HG2 VAL A 299     -14.978 -24.186  42.449  1.00 31.29           H  
ATOM   2489 2HG2 VAL A 299     -14.501 -23.240  41.020  1.00 31.29           H  
ATOM   2490 3HG2 VAL A 299     -16.162 -23.126  41.650  1.00 31.29           H  
ATOM   2491  N   GLN A 300     -15.727 -20.716  39.808  1.00 30.86           N  
ATOM   2492  CA  GLN A 300     -15.583 -20.771  38.353  1.00 31.27           C  
ATOM   2493  C   GLN A 300     -15.459 -19.404  37.668  1.00 35.15           C  
ATOM   2494  O   GLN A 300     -14.765 -19.323  36.651  1.00 35.04           O  
ATOM   2495  CB  GLN A 300     -16.687 -21.613  37.677  1.00 32.78           C  
ATOM   2496  CG  GLN A 300     -18.125 -21.168  37.924  1.00 48.88           C  
ATOM   2497  CD  GLN A 300     -19.123 -21.780  36.960  1.00 70.54           C  
ATOM   2498  OE1 GLN A 300     -18.800 -22.161  35.823  1.00 64.75           O  
ATOM   2499  NE2 GLN A 300     -20.375 -21.867  37.389  1.00 64.62           N  
ATOM   2500  HN  GLN A 300     -16.703 -20.657  40.242  1.00 45.99           H  
ATOM   2501  HA  GLN A 300     -14.645 -21.292  38.161  1.00 45.99           H  
ATOM   2502  HB1 GLN A 300     -16.512 -21.587  36.601  1.00 45.99           H  
ATOM   2503  HB2 GLN A 300     -16.590 -22.637  38.037  1.00 45.99           H  
ATOM   2504  HG1 GLN A 300     -18.405 -21.454  38.938  1.00 45.99           H  
ATOM   2505  HG2 GLN A 300     -18.172 -20.083  37.826  1.00 45.99           H  
ATOM   2506 1HE2 GLN A 300     -20.631 -21.515  38.366  1.00 45.99           H  
ATOM   2507 2HE2 GLN A 300     -21.129 -22.289  36.758  1.00 45.99           H  
ATOM   2508  N   HIS A 301     -16.111 -18.348  38.201  1.00 31.20           N  
ATOM   2509  CA  HIS A 301     -16.104 -17.036  37.551  1.00 31.06           C  
ATOM   2510  C   HIS A 301     -15.291 -15.919  38.237  1.00 34.45           C  
ATOM   2511  O   HIS A 301     -14.968 -14.942  37.556  1.00 34.07           O  
ATOM   2512  CB  HIS A 301     -17.535 -16.543  37.316  1.00 32.09           C  
ATOM   2513  CG  HIS A 301     -18.356 -17.425  36.426  1.00 35.72           C  
ATOM   2514  ND1 HIS A 301     -18.055 -17.582  35.082  1.00 37.55           N  
ATOM   2515  CD2 HIS A 301     -19.466 -18.147  36.713  1.00 37.59           C  
ATOM   2516  CE1 HIS A 301     -18.975 -18.402  34.603  1.00 37.06           C  
ATOM   2517  NE2 HIS A 301     -19.846 -18.769  35.548  1.00 37.41           N  
ATOM   2518  HN  HIS A 301     -16.645 -18.473  39.120  1.00 34.82           H  
ATOM   2519  HA  HIS A 301     -15.661 -17.181  36.566  1.00 34.82           H  
ATOM   2520  HB1 HIS A 301     -18.035 -16.474  38.282  1.00 34.82           H  
ATOM   2521  HB2 HIS A 301     -17.484 -15.553  36.862  1.00 34.82           H  
ATOM   2522  HD1 HIS A 301     -17.246 -17.133  34.544  1.00 34.82           H  
ATOM   2523  HD2 HIS A 301     -19.962 -18.220  37.681  1.00 34.82           H  
ATOM   2524  HE1 HIS A 301     -19.018 -18.737  33.567  1.00 34.82           H  
ATOM   2525  N   ARG A 302     -14.974 -16.027  39.549  1.00 30.51           N  
ATOM   2526  CA  ARG A 302     -14.193 -14.991  40.246  1.00 30.08           C  
ATOM   2527  C   ARG A 302     -12.799 -14.758  39.607  1.00 34.66           C  
ATOM   2528  O   ARG A 302     -12.465 -13.586  39.416  1.00 34.04           O  
ATOM   2529  CB  ARG A 302     -14.096 -15.245  41.761  1.00 28.93           C  
ATOM   2530  CG  ARG A 302     -13.475 -14.095  42.548  1.00 37.08           C  
ATOM   2531  CD  ARG A 302     -12.737 -14.545  43.795  1.00 46.04           C  
ATOM   2532  NE  ARG A 302     -11.753 -15.601  43.532  1.00 56.96           N  
ATOM   2533  CZ  ARG A 302     -10.501 -15.393  43.135  1.00 69.06           C  
ATOM   2534  NH1 ARG A 302     -10.051 -14.158  42.948  1.00 54.09           N  
ATOM   2535  NH2 ARG A 302      -9.688 -16.420  42.919  1.00 53.36           N  
ATOM   2536  HN  ARG A 302     -15.300 -16.888  40.094  1.00 43.16           H  
ATOM   2537  HA  ARG A 302     -14.745 -14.059  40.126  1.00 43.16           H  
ATOM   2538  HB1 ARG A 302     -15.102 -15.418  42.144  1.00 43.16           H  
ATOM   2539  HB2 ARG A 302     -13.488 -16.136  41.920  1.00 43.16           H  
ATOM   2540  HG1 ARG A 302     -12.771 -13.574  41.900  1.00 43.16           H  
ATOM   2541  HG2 ARG A 302     -14.270 -13.411  42.845  1.00 43.16           H  
ATOM   2542  HD1 ARG A 302     -12.218 -13.686  44.220  1.00 43.16           H  
ATOM   2543  HD2 ARG A 302     -13.466 -14.921  44.513  1.00 43.16           H  
ATOM   2544  HE  ARG A 302     -12.066 -16.615  43.670  1.00 43.16           H  
ATOM   2545 1HH1 ARG A 302     -10.697 -13.322  43.117  1.00 43.16           H  
ATOM   2546 2HH1 ARG A 302      -9.042 -13.999  42.628  1.00 43.16           H  
ATOM   2547 1HH2 ARG A 302     -10.039 -17.420  43.064  1.00 43.16           H  
ATOM   2548 2HH2 ARG A 302      -8.681 -16.248  42.600  1.00 43.16           H  
ATOM   2549  N   PRO A 303     -11.996 -15.798  39.215  1.00 32.14           N  
ATOM   2550  CA  PRO A 303     -10.689 -15.515  38.587  1.00 32.55           C  
ATOM   2551  C   PRO A 303     -10.752 -14.597  37.367  1.00 38.74           C  
ATOM   2552  O   PRO A 303      -9.881 -13.737  37.217  1.00 38.73           O  
ATOM   2553  CB  PRO A 303     -10.170 -16.906  38.215  1.00 34.03           C  
ATOM   2554  CG  PRO A 303     -10.810 -17.809  39.193  1.00 38.17           C  
ATOM   2555  CD  PRO A 303     -12.192 -17.258  39.355  1.00 33.56           C  
ATOM   2556  HA  PRO A 303     -10.025 -15.074  39.330  1.00 35.42           H  
ATOM   2557  HB1 PRO A 303     -10.463 -17.168  37.198  1.00 35.42           H  
ATOM   2558  HB2 PRO A 303      -9.084 -16.949  38.303  1.00 35.42           H  
ATOM   2559  HG1 PRO A 303     -10.844 -18.830  38.812  1.00 35.42           H  
ATOM   2560  HG2 PRO A 303     -10.274 -17.792  40.142  1.00 35.42           H  
ATOM   2561  HD1 PRO A 303     -12.857 -17.638  38.580  1.00 35.42           H  
ATOM   2562  HD2 PRO A 303     -12.598 -17.505  40.336  1.00 35.42           H  
ATOM   2563  N   MET A 304     -11.798 -14.750  36.521  1.00 36.42           N  
ATOM   2564  CA  MET A 304     -12.017 -13.919  35.335  1.00 36.80           C  
ATOM   2565  C   MET A 304     -12.459 -12.501  35.745  1.00 38.06           C  
ATOM   2566  O   MET A 304     -11.950 -11.527  35.185  1.00 38.02           O  
ATOM   2567  CB  MET A 304     -12.983 -14.613  34.342  1.00 40.13           C  
ATOM   2568  CG  MET A 304     -13.887 -13.680  33.542  1.00 45.34           C  
ATOM   2569  SD  MET A 304     -15.512 -13.477  34.325  1.00 51.21           S  
ATOM   2570  CE  MET A 304     -16.223 -12.304  33.257  1.00 47.92           C  
ATOM   2571  HN  MET A 304     -12.507 -15.524  36.731  1.00 41.74           H  
ATOM   2572  HA  MET A 304     -11.056 -13.821  34.831  1.00 41.74           H  
ATOM   2573  HB1 MET A 304     -12.383 -15.186  33.635  1.00 41.74           H  
ATOM   2574  HB2 MET A 304     -13.620 -15.290  34.911  1.00 41.74           H  
ATOM   2575  HG1 MET A 304     -13.408 -12.704  33.467  1.00 41.74           H  
ATOM   2576  HG2 MET A 304     -14.026 -14.095  32.544  1.00 41.74           H  
ATOM   2577  HE1 MET A 304     -17.231 -12.066  33.597  1.00 41.74           H  
ATOM   2578  HE2 MET A 304     -16.268 -12.711  32.247  1.00 41.74           H  
ATOM   2579  HE3 MET A 304     -15.617 -11.398  33.256  1.00 41.74           H  
ATOM   2580  N   LEU A 305     -13.379 -12.393  36.737  1.00 31.99           N  
ATOM   2581  CA  LEU A 305     -13.873 -11.114  37.260  1.00 30.60           C  
ATOM   2582  C   LEU A 305     -12.729 -10.302  37.857  1.00 32.77           C  
ATOM   2583  O   LEU A 305     -12.666  -9.092  37.635  1.00 31.77           O  
ATOM   2584  CB  LEU A 305     -14.972 -11.321  38.322  1.00 30.59           C  
ATOM   2585  CG  LEU A 305     -16.335 -11.875  37.873  1.00 35.09           C  
ATOM   2586  CD1 LEU A 305     -17.133 -12.363  39.064  1.00 35.18           C  
ATOM   2587  CD2 LEU A 305     -17.161 -10.838  37.143  1.00 36.83           C  
ATOM   2588  HN  LEU A 305     -13.767 -13.294  37.163  1.00 33.10           H  
ATOM   2589  HA  LEU A 305     -14.299 -10.547  36.432  1.00 33.10           H  
ATOM   2590  HB1 LEU A 305     -14.574 -12.011  39.066  1.00 33.10           H  
ATOM   2591  HB2 LEU A 305     -15.156 -10.352  38.786  1.00 33.10           H  
ATOM   2592  HG  LEU A 305     -16.163 -12.717  37.202  1.00 33.10           H  
ATOM   2593 1HD1 LEU A 305     -18.093 -12.751  38.724  1.00 33.10           H  
ATOM   2594 2HD1 LEU A 305     -17.299 -11.536  39.754  1.00 33.10           H  
ATOM   2595 3HD1 LEU A 305     -16.582 -13.154  39.572  1.00 33.10           H  
ATOM   2596 1HD2 LEU A 305     -18.114 -11.275  36.846  1.00 33.10           H  
ATOM   2597 2HD2 LEU A 305     -16.623 -10.503  36.256  1.00 33.10           H  
ATOM   2598 3HD2 LEU A 305     -17.341  -9.988  37.801  1.00 33.10           H  
ATOM   2599  N   GLU A 306     -11.811 -10.978  38.587  1.00 29.33           N  
ATOM   2600  CA  GLU A 306     -10.646 -10.355  39.214  1.00 29.07           C  
ATOM   2601  C   GLU A 306      -9.672  -9.829  38.158  1.00 31.50           C  
ATOM   2602  O   GLU A 306      -9.276  -8.669  38.233  1.00 30.51           O  
ATOM   2603  CB  GLU A 306      -9.949 -11.319  40.182  1.00 30.60           C  
ATOM   2604  CG  GLU A 306      -9.419 -10.620  41.422  1.00 42.97           C  
ATOM   2605  CD  GLU A 306      -8.179 -11.202  42.075  1.00 72.03           C  
ATOM   2606  OE1 GLU A 306      -7.872 -12.397  41.849  1.00 70.31           O  
ATOM   2607  OE2 GLU A 306      -7.516 -10.454  42.828  1.00 70.81           O  
ATOM   2608  HN  GLU A 306     -11.946 -12.032  38.713  1.00 45.24           H  
ATOM   2609  HA  GLU A 306     -10.999  -9.502  39.793  1.00 45.24           H  
ATOM   2610  HB1 GLU A 306     -10.664 -12.082  40.490  1.00 45.24           H  
ATOM   2611  HB2 GLU A 306      -9.114 -11.791  39.664  1.00 45.24           H  
ATOM   2612  HG1 GLU A 306      -9.190  -9.591  41.145  1.00 45.24           H  
ATOM   2613  HG2 GLU A 306     -10.215 -10.628  42.167  1.00 45.24           H  
ATOM   2614  N   GLU A 307      -9.339 -10.660  37.149  1.00 27.71           N  
ATOM   2615  CA  GLU A 307      -8.468 -10.298  36.025  1.00 27.45           C  
ATOM   2616  C   GLU A 307      -9.006  -9.083  35.259  1.00 30.06           C  
ATOM   2617  O   GLU A 307      -8.224  -8.221  34.862  1.00 30.03           O  
ATOM   2618  CB  GLU A 307      -8.319 -11.482  35.058  1.00 29.02           C  
ATOM   2619  CG  GLU A 307      -7.118 -12.367  35.339  1.00 42.88           C  
ATOM   2620  CD  GLU A 307      -7.115 -13.706  34.623  1.00 68.99           C  
ATOM   2621  OE1 GLU A 307      -6.798 -14.723  35.282  1.00 64.07           O  
ATOM   2622  OE2 GLU A 307      -7.425 -13.743  33.409  1.00 65.50           O  
ATOM   2623  HN  GLU A 307      -9.738 -11.653  37.170  1.00 42.86           H  
ATOM   2624  HA  GLU A 307      -7.483 -10.049  36.419  1.00 42.86           H  
ATOM   2625  HB1 GLU A 307      -9.218 -12.094  35.126  1.00 42.86           H  
ATOM   2626  HB2 GLU A 307      -8.223 -11.087  34.046  1.00 42.86           H  
ATOM   2627  HG1 GLU A 307      -6.222 -11.823  35.039  1.00 42.86           H  
ATOM   2628  HG2 GLU A 307      -7.085 -12.559  36.411  1.00 42.86           H  
ATOM   2629  N   ARG A 308     -10.338  -9.018  35.068  1.00 25.12           N  
ATOM   2630  CA  ARG A 308     -11.016  -7.951  34.340  1.00 24.24           C  
ATOM   2631  C   ARG A 308     -10.963  -6.600  35.056  1.00 28.00           C  
ATOM   2632  O   ARG A 308     -10.613  -5.609  34.412  1.00 28.22           O  
ATOM   2633  CB  ARG A 308     -12.459  -8.346  33.983  1.00 23.09           C  
ATOM   2634  CG  ARG A 308     -12.567  -9.361  32.845  1.00 27.59           C  
ATOM   2635  CD  ARG A 308     -13.622  -8.967  31.831  1.00 30.88           C  
ATOM   2636  NE  ARG A 308     -14.960  -9.433  32.190  1.00 35.03           N  
ATOM   2637  CZ  ARG A 308     -16.094  -8.911  31.728  1.00 49.21           C  
ATOM   2638  NH1 ARG A 308     -16.070  -7.872  30.905  1.00 35.61           N  
ATOM   2639  NH2 ARG A 308     -17.262  -9.409  32.108  1.00 39.20           N  
ATOM   2640  HN  ARG A 308     -10.939  -9.802  35.478  1.00 31.47           H  
ATOM   2641  HA  ARG A 308     -10.483  -7.827  33.397  1.00 31.47           H  
ATOM   2642  HB1 ARG A 308     -12.925  -8.776  34.870  1.00 31.47           H  
ATOM   2643  HB2 ARG A 308     -12.997  -7.445  33.689  1.00 31.47           H  
ATOM   2644  HG1 ARG A 308     -11.603  -9.429  32.341  1.00 31.47           H  
ATOM   2645  HG2 ARG A 308     -12.827 -10.333  33.264  1.00 31.47           H  
ATOM   2646  HD1 ARG A 308     -13.642  -7.880  31.755  1.00 31.47           H  
ATOM   2647  HD2 ARG A 308     -13.353  -9.395  30.865  1.00 31.47           H  
ATOM   2648  HE  ARG A 308     -15.033 -10.253  32.874  1.00 31.47           H  
ATOM   2649 1HH1 ARG A 308     -15.134  -7.447  30.607  1.00 31.47           H  
ATOM   2650 2HH1 ARG A 308     -16.986  -7.459  30.538  1.00 31.47           H  
ATOM   2651 1HH2 ARG A 308     -17.296 -10.234  32.789  1.00 31.47           H  
ATOM   2652 2HH2 ARG A 308     -18.171  -8.986  31.734  1.00 31.47           H  
ATOM   2653  N   ILE A 309     -11.289  -6.553  36.371  1.00 23.63           N  
ATOM   2654  CA  ILE A 309     -11.280  -5.308  37.160  1.00 23.06           C  
ATOM   2655  C   ILE A 309      -9.843  -4.758  37.354  1.00 26.55           C  
ATOM   2656  O   ILE A 309      -9.648  -3.540  37.285  1.00 25.92           O  
ATOM   2657  CB  ILE A 309     -12.078  -5.425  38.507  1.00 25.95           C  
ATOM   2658  CG1 ILE A 309     -12.410  -4.038  39.124  1.00 25.99           C  
ATOM   2659  CG2 ILE A 309     -11.387  -6.334  39.537  1.00 26.27           C  
ATOM   2660  CD1 ILE A 309     -13.260  -3.113  38.283  1.00 27.46           C  
ATOM   2661  HN  ILE A 309     -11.566  -7.464  36.860  1.00 25.60           H  
ATOM   2662  HA  ILE A 309     -11.808  -4.567  36.560  1.00 25.60           H  
ATOM   2663  HB  ILE A 309     -13.031  -5.895  38.265  1.00 25.60           H  
ATOM   2664 1HG1 ILE A 309     -12.937  -4.210  40.062  1.00 25.60           H  
ATOM   2665 2HG1 ILE A 309     -11.467  -3.530  39.324  1.00 25.60           H  
ATOM   2666 1HG2 ILE A 309     -11.986  -6.375  40.446  1.00 25.60           H  
ATOM   2667 2HG2 ILE A 309     -10.400  -5.935  39.771  1.00 25.60           H  
ATOM   2668 3HG2 ILE A 309     -11.284  -7.338  39.125  1.00 25.60           H  
ATOM   2669 1HD1 ILE A 309     -13.422  -2.179  38.821  1.00 25.60           H  
ATOM   2670 2HD1 ILE A 309     -14.221  -3.586  38.079  1.00 25.60           H  
ATOM   2671 3HD1 ILE A 309     -12.751  -2.906  37.342  1.00 25.60           H  
ATOM   2672  N   VAL A 310      -8.857  -5.657  37.583  1.00 23.02           N  
ATOM   2673  CA  VAL A 310      -7.436  -5.333  37.768  1.00 22.73           C  
ATOM   2674  C   VAL A 310      -6.886  -4.705  36.479  1.00 26.68           C  
ATOM   2675  O   VAL A 310      -6.241  -3.656  36.543  1.00 26.14           O  
ATOM   2676  CB  VAL A 310      -6.632  -6.573  38.256  1.00 26.55           C  
ATOM   2677  CG1 VAL A 310      -5.129  -6.396  38.065  1.00 26.41           C  
ATOM   2678  CG2 VAL A 310      -6.953  -6.896  39.715  1.00 26.14           C  
ATOM   2679  HN  VAL A 310      -9.136  -6.689  37.633  1.00 25.38           H  
ATOM   2680  HA  VAL A 310      -7.374  -4.577  38.550  1.00 25.38           H  
ATOM   2681  HB  VAL A 310      -6.943  -7.426  37.653  1.00 25.38           H  
ATOM   2682 1HG1 VAL A 310      -4.610  -7.286  38.420  1.00 25.38           H  
ATOM   2683 2HG1 VAL A 310      -4.790  -5.528  38.631  1.00 25.38           H  
ATOM   2684 3HG1 VAL A 310      -4.912  -6.247  37.007  1.00 25.38           H  
ATOM   2685 1HG2 VAL A 310      -6.378  -7.766  40.030  1.00 25.38           H  
ATOM   2686 2HG2 VAL A 310      -8.017  -7.109  39.815  1.00 25.38           H  
ATOM   2687 3HG2 VAL A 310      -6.693  -6.043  40.342  1.00 25.38           H  
ATOM   2688  N   GLU A 311      -7.206  -5.309  35.315  1.00 23.60           N  
ATOM   2689  CA  GLU A 311      -6.818  -4.816  33.991  1.00 23.51           C  
ATOM   2690  C   GLU A 311      -7.406  -3.414  33.778  1.00 26.41           C  
ATOM   2691  O   GLU A 311      -6.665  -2.505  33.407  1.00 26.15           O  
ATOM   2692  CB  GLU A 311      -7.287  -5.793  32.893  1.00 25.19           C  
ATOM   2693  CG  GLU A 311      -6.718  -5.534  31.502  1.00 39.28           C  
ATOM   2694  CD  GLU A 311      -5.250  -5.849  31.271  1.00 66.87           C  
ATOM   2695  OE1 GLU A 311      -4.728  -6.806  31.890  1.00 60.95           O  
ATOM   2696  OE2 GLU A 311      -4.625  -5.143  30.447  1.00 65.59           O  
ATOM   2697  HN  GLU A 311      -7.782  -6.209  35.363  1.00 39.73           H  
ATOM   2698  HA  GLU A 311      -5.731  -4.746  33.952  1.00 39.73           H  
ATOM   2699  HB1 GLU A 311      -6.997  -6.800  33.193  1.00 39.73           H  
ATOM   2700  HB2 GLU A 311      -8.373  -5.731  32.829  1.00 39.73           H  
ATOM   2701  HG1 GLU A 311      -7.294  -6.134  30.798  1.00 39.73           H  
ATOM   2702  HG2 GLU A 311      -6.862  -4.476  31.283  1.00 39.73           H  
ATOM   2703  N   LEU A 312      -8.712  -3.233  34.080  1.00 22.32           N  
ATOM   2704  CA  LEU A 312      -9.421  -1.953  33.972  1.00 22.04           C  
ATOM   2705  C   LEU A 312      -8.761  -0.861  34.820  1.00 26.76           C  
ATOM   2706  O   LEU A 312      -8.399   0.188  34.279  1.00 26.67           O  
ATOM   2707  CB  LEU A 312     -10.901  -2.105  34.387  1.00 21.95           C  
ATOM   2708  CG  LEU A 312     -11.879  -2.678  33.353  1.00 26.08           C  
ATOM   2709  CD1 LEU A 312     -13.102  -3.254  34.036  1.00 25.52           C  
ATOM   2710  CD2 LEU A 312     -12.295  -1.621  32.335  1.00 28.36           C  
ATOM   2711  HN  LEU A 312      -9.266  -4.082  34.421  1.00 24.96           H  
ATOM   2712  HA  LEU A 312      -9.392  -1.636  32.929  1.00 24.96           H  
ATOM   2713  HB1 LEU A 312     -10.929  -2.760  35.258  1.00 24.96           H  
ATOM   2714  HB2 LEU A 312     -11.264  -1.115  34.664  1.00 24.96           H  
ATOM   2715  HG  LEU A 312     -11.376  -3.485  32.820  1.00 24.96           H  
ATOM   2716 1HD1 LEU A 312     -13.783  -3.655  33.285  1.00 24.96           H  
ATOM   2717 2HD1 LEU A 312     -13.606  -2.470  34.601  1.00 24.96           H  
ATOM   2718 3HD1 LEU A 312     -12.798  -4.052  34.714  1.00 24.96           H  
ATOM   2719 1HD2 LEU A 312     -12.988  -2.060  31.617  1.00 24.96           H  
ATOM   2720 2HD2 LEU A 312     -11.413  -1.254  31.810  1.00 24.96           H  
ATOM   2721 3HD2 LEU A 312     -12.782  -0.792  32.849  1.00 24.96           H  
ATOM   2722  N   PHE A 313      -8.571  -1.128  36.134  1.00 23.74           N  
ATOM   2723  CA  PHE A 313      -7.987  -0.196  37.107  1.00 23.83           C  
ATOM   2724  C   PHE A 313      -6.536   0.201  36.804  1.00 27.13           C  
ATOM   2725  O   PHE A 313      -6.186   1.362  37.007  1.00 26.99           O  
ATOM   2726  CB  PHE A 313      -8.126  -0.733  38.542  1.00 25.89           C  
ATOM   2727  CG  PHE A 313      -7.854   0.295  39.613  1.00 27.77           C  
ATOM   2728  CD1 PHE A 313      -8.830   1.215  39.982  1.00 31.37           C  
ATOM   2729  CD2 PHE A 313      -6.626   0.337  40.264  1.00 30.13           C  
ATOM   2730  CE1 PHE A 313      -8.577   2.167  40.975  1.00 32.39           C  
ATOM   2731  CE2 PHE A 313      -6.375   1.287  41.256  1.00 33.03           C  
ATOM   2732  CZ  PHE A 313      -7.351   2.195  41.606  1.00 31.37           C  
ATOM   2733  HN  PHE A 313      -8.869  -2.092  36.490  1.00 28.51           H  
ATOM   2734  HA  PHE A 313      -8.578   0.719  37.057  1.00 28.51           H  
ATOM   2735  HB1 PHE A 313      -9.143  -1.102  38.672  1.00 28.51           H  
ATOM   2736  HB2 PHE A 313      -7.422  -1.555  38.670  1.00 28.51           H  
ATOM   2737  HD1 PHE A 313      -9.803   1.194  39.492  1.00 28.51           H  
ATOM   2738  HD2 PHE A 313      -5.850  -0.380  39.997  1.00 28.51           H  
ATOM   2739  HE1 PHE A 313      -9.348   2.886  41.250  1.00 28.51           H  
ATOM   2740  HE2 PHE A 313      -5.406   1.311  41.754  1.00 28.51           H  
ATOM   2741  HZ  PHE A 313      -7.154   2.935  42.381  1.00 28.51           H  
ATOM   2742  N   ARG A 314      -5.698  -0.747  36.341  1.00 22.91           N  
ATOM   2743  CA  ARG A 314      -4.308  -0.466  35.972  1.00 22.33           C  
ATOM   2744  C   ARG A 314      -4.285   0.503  34.785  1.00 26.36           C  
ATOM   2745  O   ARG A 314      -3.676   1.569  34.885  1.00 26.51           O  
ATOM   2746  CB  ARG A 314      -3.560  -1.755  35.599  1.00 22.03           C  
ATOM   2747  CG  ARG A 314      -3.112  -2.593  36.778  1.00 31.65           C  
ATOM   2748  CD  ARG A 314      -2.457  -3.883  36.313  1.00 38.31           C  
ATOM   2749  NE  ARG A 314      -2.163  -4.763  37.444  1.00 45.02           N  
ATOM   2750  CZ  ARG A 314      -1.023  -4.752  38.128  1.00 60.44           C  
ATOM   2751  NH1 ARG A 314      -0.045  -3.920  37.788  1.00 51.75           N  
ATOM   2752  NH2 ARG A 314      -0.849  -5.577  39.152  1.00 43.48           N  
ATOM   2753  HN  ARG A 314      -6.063  -1.748  36.238  1.00 35.53           H  
ATOM   2754  HA  ARG A 314      -3.805   0.001  36.819  1.00 35.53           H  
ATOM   2755  HB1 ARG A 314      -4.221  -2.364  34.982  1.00 35.53           H  
ATOM   2756  HB2 ARG A 314      -2.676  -1.480  35.024  1.00 35.53           H  
ATOM   2757  HG1 ARG A 314      -2.395  -2.022  37.369  1.00 35.53           H  
ATOM   2758  HG2 ARG A 314      -3.979  -2.835  37.393  1.00 35.53           H  
ATOM   2759  HD1 ARG A 314      -3.131  -4.397  35.628  1.00 35.53           H  
ATOM   2760  HD2 ARG A 314      -1.527  -3.644  35.797  1.00 35.53           H  
ATOM   2761  HE  ARG A 314      -2.916  -5.463  37.741  1.00 35.53           H  
ATOM   2762 1HH1 ARG A 314      -0.173  -3.254  36.960  1.00 35.53           H  
ATOM   2763 2HH1 ARG A 314       0.870  -3.915  38.342  1.00 35.53           H  
ATOM   2764 1HH2 ARG A 314      -1.628  -6.255  39.431  1.00 35.53           H  
ATOM   2765 2HH2 ARG A 314       0.070  -5.564  39.699  1.00 35.53           H  
ATOM   2766  N   ASN A 315      -4.996   0.148  33.685  1.00 22.07           N  
ATOM   2767  CA  ASN A 315      -5.083   0.943  32.458  1.00 21.33           C  
ATOM   2768  C   ASN A 315      -5.652   2.344  32.685  1.00 23.56           C  
ATOM   2769  O   ASN A 315      -5.216   3.278  32.016  1.00 23.37           O  
ATOM   2770  CB  ASN A 315      -5.873   0.197  31.374  1.00 23.56           C  
ATOM   2771  CG  ASN A 315      -5.261  -1.110  30.917  1.00 44.37           C  
ATOM   2772  OD1 ASN A 315      -4.056  -1.359  31.062  1.00 40.28           O  
ATOM   2773  ND2 ASN A 315      -6.089  -1.976  30.342  1.00 33.45           N  
ATOM   2774  HN  ASN A 315      -5.531  -0.778  33.716  1.00 29.00           H  
ATOM   2775  HA  ASN A 315      -4.067   1.067  32.085  1.00 29.00           H  
ATOM   2776  HB1 ASN A 315      -6.867  -0.015  31.767  1.00 29.00           H  
ATOM   2777  HB2 ASN A 315      -5.957   0.852  30.507  1.00 29.00           H  
ATOM   2778 1HD2 ASN A 315      -7.124  -1.730  30.225  1.00 29.00           H  
ATOM   2779 2HD2 ASN A 315      -5.721  -2.919  29.996  1.00 29.00           H  
ATOM   2780  N   LEU A 316      -6.610   2.493  33.624  1.00 18.79           N  
ATOM   2781  CA  LEU A 316      -7.200   3.789  33.957  1.00 18.23           C  
ATOM   2782  C   LEU A 316      -6.180   4.646  34.704  1.00 24.17           C  
ATOM   2783  O   LEU A 316      -6.052   5.834  34.401  1.00 24.59           O  
ATOM   2784  CB  LEU A 316      -8.499   3.620  34.771  1.00 17.81           C  
ATOM   2785  CG  LEU A 316      -9.293   4.894  35.104  1.00 21.24           C  
ATOM   2786  CD1 LEU A 316      -9.912   5.520  33.858  1.00 21.01           C  
ATOM   2787  CD2 LEU A 316     -10.358   4.606  36.129  1.00 22.13           C  
ATOM   2788  HN  LEU A 316      -6.953   1.625  34.148  1.00 21.00           H  
ATOM   2789  HA  LEU A 316      -7.449   4.296  33.025  1.00 21.00           H  
ATOM   2790  HB1 LEU A 316      -9.158   2.963  34.204  1.00 21.00           H  
ATOM   2791  HB2 LEU A 316      -8.234   3.143  35.715  1.00 21.00           H  
ATOM   2792  HG  LEU A 316      -8.601   5.618  35.534  1.00 21.00           H  
ATOM   2793 1HD1 LEU A 316     -10.464   6.417  34.138  1.00 21.00           H  
ATOM   2794 2HD1 LEU A 316     -10.592   4.807  33.392  1.00 21.00           H  
ATOM   2795 3HD1 LEU A 316      -9.123   5.784  33.153  1.00 21.00           H  
ATOM   2796 1HD2 LEU A 316     -10.907   5.521  36.350  1.00 21.00           H  
ATOM   2797 2HD2 LEU A 316      -9.893   4.233  37.042  1.00 21.00           H  
ATOM   2798 3HD2 LEU A 316     -11.045   3.855  35.739  1.00 21.00           H  
ATOM   2799  N   MET A 317      -5.434   4.032  35.652  1.00 21.25           N  
ATOM   2800  CA  MET A 317      -4.376   4.685  36.421  1.00 21.26           C  
ATOM   2801  C   MET A 317      -3.251   5.148  35.498  1.00 23.83           C  
ATOM   2802  O   MET A 317      -2.758   6.261  35.659  1.00 23.42           O  
ATOM   2803  CB  MET A 317      -3.818   3.741  37.499  1.00 24.05           C  
ATOM   2804  CG  MET A 317      -4.619   3.736  38.789  1.00 28.30           C  
ATOM   2805  SD  MET A 317      -4.634   5.310  39.693  1.00 32.86           S  
ATOM   2806  CE  MET A 317      -2.982   5.401  40.201  1.00 29.56           C  
ATOM   2807  HN  MET A 317      -5.632   3.000  35.852  1.00 25.57           H  
ATOM   2808  HA  MET A 317      -4.799   5.560  36.915  1.00 25.57           H  
ATOM   2809  HB1 MET A 317      -3.810   2.728  37.097  1.00 25.57           H  
ATOM   2810  HB2 MET A 317      -2.798   4.049  37.730  1.00 25.57           H  
ATOM   2811  HG1 MET A 317      -5.649   3.477  38.545  1.00 25.57           H  
ATOM   2812  HG2 MET A 317      -4.198   2.974  39.445  1.00 25.57           H  
ATOM   2813  HE1 MET A 317      -2.827   6.316  40.772  1.00 25.57           H  
ATOM   2814  HE2 MET A 317      -2.332   5.405  39.326  1.00 25.57           H  
ATOM   2815  HE3 MET A 317      -2.745   4.539  40.825  1.00 25.57           H  
ATOM   2816  N   LYS A 318      -2.857   4.300  34.529  1.00 19.87           N  
ATOM   2817  CA  LYS A 318      -1.805   4.603  33.551  1.00 19.39           C  
ATOM   2818  C   LYS A 318      -2.209   5.756  32.623  1.00 24.18           C  
ATOM   2819  O   LYS A 318      -1.391   6.640  32.366  1.00 25.11           O  
ATOM   2820  CB  LYS A 318      -1.392   3.347  32.762  1.00 20.71           C  
ATOM   2821  CG  LYS A 318      -0.665   2.311  33.624  1.00 24.83           C  
ATOM   2822  CD  LYS A 318      -0.205   1.092  32.852  1.00 28.29           C  
ATOM   2823  CE  LYS A 318       0.215  -0.003  33.800  1.00 38.03           C  
ATOM   2824  NZ  LYS A 318       0.994  -1.069  33.117  1.00 47.47           N1+
ATOM   2825  HN  LYS A 318      -3.340   3.347  34.468  1.00 27.54           H  
ATOM   2826  HA  LYS A 318      -0.930   4.933  34.111  1.00 27.54           H  
ATOM   2827  HB1 LYS A 318      -2.289   2.886  32.348  1.00 27.54           H  
ATOM   2828  HB2 LYS A 318      -0.730   3.649  31.950  1.00 27.54           H  
ATOM   2829  HG1 LYS A 318       0.209   2.786  34.069  1.00 27.54           H  
ATOM   2830  HG2 LYS A 318      -1.342   1.983  34.413  1.00 27.54           H  
ATOM   2831  HD1 LYS A 318      -1.023   0.732  32.228  1.00 27.54           H  
ATOM   2832  HD2 LYS A 318       0.641   1.365  32.221  1.00 27.54           H  
ATOM   2833  HE1 LYS A 318       0.831   0.432  34.587  1.00 27.54           H  
ATOM   2834  HE2 LYS A 318      -0.678  -0.448  34.240  1.00 27.54           H  
ATOM   2835  HZ1 LYS A 318       1.269  -1.821  33.827  1.00 27.54           H  
ATOM   2836  HZ2 LYS A 318       1.877  -0.646  32.687  1.00 27.54           H  
ATOM   2837  HZ3 LYS A 318       0.397  -1.509  32.345  1.00 27.54           H  
ATOM   2838  N   SER A 319      -3.478   5.777  32.179  1.00 19.63           N  
ATOM   2839  CA  SER A 319      -4.025   6.819  31.309  1.00 19.49           C  
ATOM   2840  C   SER A 319      -4.167   8.167  32.029  1.00 24.81           C  
ATOM   2841  O   SER A 319      -3.999   9.212  31.400  1.00 24.97           O  
ATOM   2842  CB  SER A 319      -5.376   6.388  30.744  1.00 22.39           C  
ATOM   2843  OG  SER A 319      -5.277   5.166  30.031  1.00 29.66           O  
ATOM   2844  HN  SER A 319      -4.128   4.983  32.480  1.00 23.49           H  
ATOM   2845  HA  SER A 319      -3.338   6.954  30.473  1.00 23.49           H  
ATOM   2846  HB1 SER A 319      -6.079   6.261  31.567  1.00 23.49           H  
ATOM   2847  HB2 SER A 319      -5.741   7.163  30.069  1.00 23.49           H  
ATOM   2848  HG  SER A 319      -4.605   5.280  29.232  1.00 23.49           H  
ATOM   2849  N   ALA A 320      -4.473   8.141  33.345  1.00 21.37           N  
ATOM   2850  CA  ALA A 320      -4.651   9.334  34.179  1.00 20.49           C  
ATOM   2851  C   ALA A 320      -3.340  10.100  34.454  1.00 23.14           C  
ATOM   2852  O   ALA A 320      -3.392  11.265  34.857  1.00 23.16           O  
ATOM   2853  CB  ALA A 320      -5.337   8.962  35.482  1.00 21.10           C  
ATOM   2854  HN  ALA A 320      -4.594   7.185  33.810  1.00 21.85           H  
ATOM   2855  HA  ALA A 320      -5.317  10.010  33.642  1.00 21.85           H  
ATOM   2856  HB1 ALA A 320      -5.464   9.855  36.094  1.00 21.85           H  
ATOM   2857  HB2 ALA A 320      -4.727   8.237  36.021  1.00 21.85           H  
ATOM   2858  HB3 ALA A 320      -6.313   8.527  35.268  1.00 21.85           H  
ATOM   2859  N   PHE A 321      -2.181   9.461  34.233  1.00 18.52           N  
ATOM   2860  CA  PHE A 321      -0.883  10.102  34.434  1.00 18.58           C  
ATOM   2861  C   PHE A 321      -0.514  10.888  33.167  1.00 22.61           C  
ATOM   2862  O   PHE A 321      -0.063  10.297  32.179  1.00 22.71           O  
ATOM   2863  CB  PHE A 321       0.186   9.054  34.816  1.00 20.36           C  
ATOM   2864  CG  PHE A 321       1.485   9.598  35.372  1.00 22.00           C  
ATOM   2865  CD1 PHE A 321       1.485  10.544  36.394  1.00 25.45           C  
ATOM   2866  CD2 PHE A 321       2.707   9.105  34.933  1.00 24.02           C  
ATOM   2867  CE1 PHE A 321       2.687  11.028  36.920  1.00 26.33           C  
ATOM   2868  CE2 PHE A 321       3.906   9.589  35.461  1.00 26.76           C  
ATOM   2869  CZ  PHE A 321       3.889  10.544  36.452  1.00 24.96           C  
ATOM   2870  HN  PHE A 321      -2.208   8.445  33.897  1.00 22.94           H  
ATOM   2871  HA  PHE A 321      -0.976  10.809  35.258  1.00 22.94           H  
ATOM   2872  HB1 PHE A 321      -0.248   8.395  35.568  1.00 22.94           H  
ATOM   2873  HB2 PHE A 321       0.422   8.478  33.921  1.00 22.94           H  
ATOM   2874  HD1 PHE A 321       0.538  10.911  36.788  1.00 22.94           H  
ATOM   2875  HD2 PHE A 321       2.731   8.330  34.167  1.00 22.94           H  
ATOM   2876  HE1 PHE A 321       2.673  11.789  37.701  1.00 22.94           H  
ATOM   2877  HE2 PHE A 321       4.857   9.210  35.087  1.00 22.94           H  
ATOM   2878  HZ  PHE A 321       4.826  10.917  36.866  1.00 22.94           H  
ATOM   2879  N   VAL A 322      -0.768  12.215  33.181  1.00 18.20           N  
ATOM   2880  CA  VAL A 322      -0.550  13.114  32.034  1.00 17.87           C  
ATOM   2881  C   VAL A 322       0.392  14.282  32.325  1.00 21.73           C  
ATOM   2882  O   VAL A 322       0.563  14.672  33.479  1.00 21.57           O  
ATOM   2883  CB  VAL A 322      -1.886  13.647  31.421  1.00 21.87           C  
ATOM   2884  CG1 VAL A 322      -2.719  12.525  30.801  1.00 21.83           C  
ATOM   2885  CG2 VAL A 322      -2.706  14.452  32.435  1.00 21.55           C  
ATOM   2886  HN  VAL A 322      -1.153  12.641  34.084  1.00 20.66           H  
ATOM   2887  HA  VAL A 322      -0.071  12.516  31.259  1.00 20.66           H  
ATOM   2888  HB  VAL A 322      -1.618  14.329  30.614  1.00 20.66           H  
ATOM   2889 1HG1 VAL A 322      -3.638  12.940  30.387  1.00 20.66           H  
ATOM   2890 2HG1 VAL A 322      -2.966  11.789  31.567  1.00 20.66           H  
ATOM   2891 3HG1 VAL A 322      -2.148  12.044  30.006  1.00 20.66           H  
ATOM   2892 1HG2 VAL A 322      -3.625  14.802  31.964  1.00 20.66           H  
ATOM   2893 2HG2 VAL A 322      -2.124  15.309  32.775  1.00 20.66           H  
ATOM   2894 3HG2 VAL A 322      -2.953  13.819  33.287  1.00 20.66           H  
ATOM   2895  N   VAL A 323       0.951  14.874  31.253  1.00 18.09           N  
ATOM   2896  CA  VAL A 323       1.795  16.066  31.308  1.00 17.12           C  
ATOM   2897  C   VAL A 323       0.814  17.235  31.126  1.00 21.96           C  
ATOM   2898  O   VAL A 323       0.292  17.442  30.025  1.00 21.44           O  
ATOM   2899  CB  VAL A 323       2.925  16.057  30.237  1.00 20.00           C  
ATOM   2900  CG1 VAL A 323       3.718  17.361  30.254  1.00 19.80           C  
ATOM   2901  CG2 VAL A 323       3.856  14.866  30.422  1.00 19.50           C  
ATOM   2902  HN  VAL A 323       0.764  14.441  30.292  1.00 19.70           H  
ATOM   2903  HA  VAL A 323       2.246  16.134  32.298  1.00 19.70           H  
ATOM   2904  HB  VAL A 323       2.456  15.965  29.258  1.00 19.70           H  
ATOM   2905 1HG1 VAL A 323       4.499  17.322  29.495  1.00 19.70           H  
ATOM   2906 2HG1 VAL A 323       4.173  17.498  31.235  1.00 19.70           H  
ATOM   2907 3HG1 VAL A 323       3.050  18.196  30.044  1.00 19.70           H  
ATOM   2908 1HG2 VAL A 323       4.633  14.890  29.658  1.00 19.70           H  
ATOM   2909 2HG2 VAL A 323       3.286  13.941  30.331  1.00 19.70           H  
ATOM   2910 3HG2 VAL A 323       4.316  14.913  31.409  1.00 19.70           H  
ATOM   2911  N   GLU A 324       0.497  17.926  32.235  1.00 19.12           N  
ATOM   2912  CA  GLU A 324      -0.423  19.063  32.280  1.00 18.89           C  
ATOM   2913  C   GLU A 324       0.206  20.277  31.575  1.00 22.85           C  
ATOM   2914  O   GLU A 324      -0.474  20.972  30.815  1.00 22.59           O  
ATOM   2915  CB  GLU A 324      -0.771  19.395  33.747  1.00 20.38           C  
ATOM   2916  CG  GLU A 324      -1.822  20.485  33.913  1.00 33.71           C  
ATOM   2917  CD  GLU A 324      -2.138  20.927  35.329  1.00 58.87           C  
ATOM   2918  OE1 GLU A 324      -1.663  20.274  36.288  1.00 60.05           O  
ATOM   2919  OE2 GLU A 324      -2.874  21.929  35.479  1.00 53.13           O  
ATOM   2920  HN  GLU A 324       0.952  17.621  33.154  1.00 34.40           H  
ATOM   2921  HA  GLU A 324      -1.340  18.791  31.756  1.00 34.40           H  
ATOM   2922  HB1 GLU A 324      -1.143  18.488  34.223  1.00 34.40           H  
ATOM   2923  HB2 GLU A 324       0.140  19.721  34.248  1.00 34.40           H  
ATOM   2924  HG1 GLU A 324      -1.476  21.361  33.365  1.00 34.40           H  
ATOM   2925  HG2 GLU A 324      -2.748  20.119  33.468  1.00 34.40           H  
ATOM   2926  N   ARG A 325       1.500  20.529  31.843  1.00 19.08           N  
ATOM   2927  CA  ARG A 325       2.246  21.638  31.257  1.00 18.54           C  
ATOM   2928  C   ARG A 325       3.568  21.125  30.679  1.00 21.14           C  
ATOM   2929  O   ARG A 325       4.443  20.665  31.420  1.00 20.66           O  
ATOM   2930  CB  ARG A 325       2.444  22.763  32.288  1.00 18.55           C  
ATOM   2931  CG  ARG A 325       2.809  24.108  31.667  1.00 28.06           C  
ATOM   2932  CD  ARG A 325       2.866  25.255  32.677  1.00 37.78           C  
ATOM   2933  NE  ARG A 325       3.580  24.942  33.924  1.00 40.69           N  
ATOM   2934  CZ  ARG A 325       4.897  24.793  34.028  1.00 53.99           C  
ATOM   2935  NH1 ARG A 325       5.671  24.884  32.952  1.00 50.24           N  
ATOM   2936  NH2 ARG A 325       5.448  24.521  35.203  1.00 32.58           N  
ATOM   2937  HN  ARG A 325       2.011  19.880  32.524  1.00 31.03           H  
ATOM   2938  HA  ARG A 325       1.655  22.040  30.434  1.00 31.03           H  
ATOM   2939  HB1 ARG A 325       1.517  22.883  32.848  1.00 31.03           H  
ATOM   2940  HB2 ARG A 325       3.244  22.470  32.968  1.00 31.03           H  
ATOM   2941  HG1 ARG A 325       3.788  24.015  31.196  1.00 31.03           H  
ATOM   2942  HG2 ARG A 325       2.063  24.352  30.911  1.00 31.03           H  
ATOM   2943  HD1 ARG A 325       3.366  26.100  32.203  1.00 31.03           H  
ATOM   2944  HD2 ARG A 325       1.844  25.533  32.932  1.00 31.03           H  
ATOM   2945  HE  ARG A 325       2.996  24.826  34.813  1.00 31.03           H  
ATOM   2946 1HH1 ARG A 325       5.235  25.078  31.994  1.00 31.03           H  
ATOM   2947 2HH1 ARG A 325       6.730  24.763  33.043  1.00 31.03           H  
ATOM   2948 1HH2 ARG A 325       4.832  24.421  36.072  1.00 31.03           H  
ATOM   2949 2HH2 ARG A 325       6.508  24.402  35.282  1.00 31.03           H  
ATOM   2950  N   GLN A 326       3.672  21.167  29.343  1.00 16.90           N  
ATOM   2951  CA  GLN A 326       4.808  20.696  28.547  1.00 16.47           C  
ATOM   2952  C   GLN A 326       6.135  21.425  28.846  1.00 20.51           C  
ATOM   2953  O   GLN A 326       6.105  22.614  29.183  1.00 19.60           O  
ATOM   2954  CB  GLN A 326       4.479  20.759  27.040  1.00 17.53           C  
ATOM   2955  CG  GLN A 326       3.352  19.820  26.579  1.00 23.71           C  
ATOM   2956  CD  GLN A 326       3.684  18.348  26.685  1.00 32.39           C  
ATOM   2957  OE1 GLN A 326       4.843  17.934  26.638  1.00 31.44           O  
ATOM   2958  NE2 GLN A 326       2.664  17.519  26.824  1.00 13.17           N  
ATOM   2959  HN  GLN A 326       2.846  21.585  28.807  1.00 21.30           H  
ATOM   2960  HA  GLN A 326       4.958  19.646  28.797  1.00 21.30           H  
ATOM   2961  HB1 GLN A 326       4.186  21.781  26.801  1.00 21.30           H  
ATOM   2962  HB2 GLN A 326       5.382  20.500  26.486  1.00 21.30           H  
ATOM   2963  HG1 GLN A 326       2.472  20.016  27.192  1.00 21.30           H  
ATOM   2964  HG2 GLN A 326       3.126  20.044  25.537  1.00 21.30           H  
ATOM   2965 1HE2 GLN A 326       1.665  17.901  26.856  1.00 21.30           H  
ATOM   2966 2HE2 GLN A 326       2.837  16.466  26.904  1.00 21.30           H  
ATOM   2967  N   PRO A 327       7.303  20.734  28.704  1.00 17.69           N  
ATOM   2968  CA  PRO A 327       8.596  21.386  28.975  1.00 17.94           C  
ATOM   2969  C   PRO A 327       8.774  22.690  28.216  1.00 22.69           C  
ATOM   2970  O   PRO A 327       8.595  22.746  26.997  1.00 22.40           O  
ATOM   2971  CB  PRO A 327       9.619  20.327  28.557  1.00 19.75           C  
ATOM   2972  CG  PRO A 327       8.915  19.048  28.729  1.00 23.95           C  
ATOM   2973  CD  PRO A 327       7.504  19.325  28.312  1.00 19.29           C  
ATOM   2974  HA  PRO A 327       8.688  21.575  30.045  1.00 20.53           H  
ATOM   2975  HB1 PRO A 327       9.915  20.467  27.517  1.00 20.53           H  
ATOM   2976  HB2 PRO A 327      10.501  20.370  29.196  1.00 20.53           H  
ATOM   2977  HG1 PRO A 327       9.358  18.279  28.096  1.00 20.53           H  
ATOM   2978  HG2 PRO A 327       8.951  18.728  29.770  1.00 20.53           H  
ATOM   2979  HD1 PRO A 327       7.383  19.198  27.236  1.00 20.53           H  
ATOM   2980  HD2 PRO A 327       6.807  18.671  28.836  1.00 20.53           H  
ATOM   2981  N   CYS A 328       9.064  23.755  28.962  1.00 19.73           N  
ATOM   2982  CA  CYS A 328       9.190  25.097  28.417  1.00 19.58           C  
ATOM   2983  C   CYS A 328      10.153  25.921  29.255  1.00 23.42           C  
ATOM   2984  O   CYS A 328      10.275  25.689  30.458  1.00 22.48           O  
ATOM   2985  CB  CYS A 328       7.809  25.746  28.359  1.00 20.01           C  
ATOM   2986  SG  CYS A 328       7.766  27.348  27.524  1.00 23.99           S  
ATOM   2987  HN  CYS A 328       9.211  23.616  30.013  1.00 21.53           H  
ATOM   2988  HA  CYS A 328       9.584  25.026  27.403  1.00 21.53           H  
ATOM   2989  HB1 CYS A 328       7.137  25.069  27.831  1.00 21.53           H  
ATOM   2990  HB2 CYS A 328       7.456  25.886  29.381  1.00 21.53           H  
ATOM   2991  HG  CYS A 328       8.572  28.207  28.163  1.00 21.53           H  
ATOM   2992  N   MET A 329      10.828  26.890  28.617  1.00 20.42           N  
ATOM   2993  CA  MET A 329      11.728  27.815  29.295  1.00 20.61           C  
ATOM   2994  C   MET A 329      10.877  29.006  29.753  1.00 27.26           C  
ATOM   2995  O   MET A 329      10.155  29.563  28.921  1.00 27.04           O  
ATOM   2996  CB  MET A 329      12.844  28.287  28.355  1.00 22.77           C  
ATOM   2997  CG  MET A 329      13.789  27.187  27.924  1.00 25.95           C  
ATOM   2998  SD  MET A 329      15.166  27.803  26.935  1.00 29.53           S  
ATOM   2999  CE  MET A 329      14.345  28.189  25.406  1.00 26.22           C  
ATOM   3000  HN  MET A 329      10.699  26.988  27.559  1.00 24.98           H  
ATOM   3001  HA  MET A 329      12.167  27.325  30.164  1.00 24.98           H  
ATOM   3002  HB1 MET A 329      12.384  28.713  27.463  1.00 24.98           H  
ATOM   3003  HB2 MET A 329      13.423  29.055  28.868  1.00 24.98           H  
ATOM   3004  HG1 MET A 329      14.189  26.702  28.814  1.00 24.98           H  
ATOM   3005  HG2 MET A 329      13.232  26.460  27.332  1.00 24.98           H  
ATOM   3006  HE1 MET A 329      15.070  28.582  24.693  1.00 24.98           H  
ATOM   3007  HE2 MET A 329      13.572  28.936  25.587  1.00 24.98           H  
ATOM   3008  HE3 MET A 329      13.889  27.286  25.000  1.00 24.98           H  
ATOM   3009  N   PRO A 330      10.913  29.405  31.053  1.00 26.15           N  
ATOM   3010  CA  PRO A 330      10.064  30.529  31.512  1.00 26.80           C  
ATOM   3011  C   PRO A 330      10.211  31.851  30.745  1.00 33.61           C  
ATOM   3012  O   PRO A 330       9.234  32.593  30.639  1.00 33.57           O  
ATOM   3013  CB  PRO A 330      10.439  30.690  32.993  1.00 28.20           C  
ATOM   3014  CG  PRO A 330      11.724  29.946  33.165  1.00 32.31           C  
ATOM   3015  CD  PRO A 330      11.681  28.829  32.176  1.00 27.85           C  
ATOM   3016  HA  PRO A 330       9.022  30.215  31.456  1.00 29.78           H  
ATOM   3017  HB1 PRO A 330      10.573  31.743  33.239  1.00 29.78           H  
ATOM   3018  HB2 PRO A 330       9.664  30.263  33.630  1.00 29.78           H  
ATOM   3019  HG1 PRO A 330      12.572  30.600  32.962  1.00 29.78           H  
ATOM   3020  HG2 PRO A 330      11.802  29.553  34.179  1.00 29.78           H  
ATOM   3021  HD1 PRO A 330      12.685  28.548  31.859  1.00 29.78           H  
ATOM   3022  HD2 PRO A 330      11.173  27.958  32.591  1.00 29.78           H  
ATOM   3023  N   MET A 331      11.403  32.133  30.190  1.00 32.21           N  
ATOM   3024  CA  MET A 331      11.658  33.353  29.418  1.00 33.28           C  
ATOM   3025  C   MET A 331      11.110  33.289  27.984  1.00 37.54           C  
ATOM   3026  O   MET A 331      11.098  34.308  27.287  1.00 37.48           O  
ATOM   3027  CB  MET A 331      13.151  33.735  29.436  1.00 36.26           C  
ATOM   3028  CG  MET A 331      13.658  34.168  30.806  1.00 40.77           C  
ATOM   3029  SD  MET A 331      12.692  35.519  31.534  1.00 45.93           S  
ATOM   3030  CE  MET A 331      12.023  34.689  32.994  1.00 42.83           C  
ATOM   3031  HN  MET A 331      12.203  31.434  30.318  1.00 38.29           H  
ATOM   3032  HA  MET A 331      11.123  34.159  29.921  1.00 38.29           H  
ATOM   3033  HB1 MET A 331      13.731  32.871  29.113  1.00 38.29           H  
ATOM   3034  HB2 MET A 331      13.304  34.558  28.737  1.00 38.29           H  
ATOM   3035  HG1 MET A 331      13.614  33.311  31.478  1.00 38.29           H  
ATOM   3036  HG2 MET A 331      14.692  34.498  30.704  1.00 38.29           H  
ATOM   3037  HE1 MET A 331      11.401  35.386  33.556  1.00 38.29           H  
ATOM   3038  HE2 MET A 331      12.843  34.345  33.624  1.00 38.29           H  
ATOM   3039  HE3 MET A 331      11.421  33.835  32.683  1.00 38.29           H  
ATOM   3040  N   HIS A 332      10.638  32.100  27.555  1.00 33.55           N  
ATOM   3041  CA  HIS A 332      10.056  31.871  26.230  1.00 32.97           C  
ATOM   3042  C   HIS A 332       8.708  31.118  26.403  1.00 36.15           C  
ATOM   3043  O   HIS A 332       8.600  29.973  25.956  1.00 35.84           O  
ATOM   3044  CB  HIS A 332      11.049  31.086  25.347  1.00 33.72           C  
ATOM   3045  CG  HIS A 332      12.399  31.728  25.244  1.00 37.24           C  
ATOM   3046  ND1 HIS A 332      12.714  32.586  24.203  1.00 39.05           N  
ATOM   3047  CD2 HIS A 332      13.468  31.632  26.070  1.00 38.90           C  
ATOM   3048  CE1 HIS A 332      13.959  32.976  24.425  1.00 38.35           C  
ATOM   3049  NE2 HIS A 332      14.453  32.431  25.537  1.00 38.63           N  
ATOM   3050  HN  HIS A 332      10.692  31.269  28.227  1.00 36.44           H  
ATOM   3051  HA  HIS A 332       9.860  32.836  25.763  1.00 36.44           H  
ATOM   3052  HB1 HIS A 332      11.173  30.089  25.771  1.00 36.44           H  
ATOM   3053  HB2 HIS A 332      10.629  31.005  24.344  1.00 36.44           H  
ATOM   3054  HD1 HIS A 332      12.082  32.874  23.389  1.00 36.44           H  
ATOM   3055  HD2 HIS A 332      13.535  31.037  26.981  1.00 36.44           H  
ATOM   3056  HE1 HIS A 332      14.512  33.658  23.779  1.00 36.44           H  
ATOM   3057  N   PRO A 333       7.675  31.720  27.064  1.00 32.02           N  
ATOM   3058  CA  PRO A 333       6.420  30.978  27.294  1.00 31.63           C  
ATOM   3059  C   PRO A 333       5.591  30.694  26.051  1.00 35.42           C  
ATOM   3060  O   PRO A 333       4.835  29.724  26.033  1.00 35.05           O  
ATOM   3061  CB  PRO A 333       5.666  31.859  28.289  1.00 33.35           C  
ATOM   3062  CG  PRO A 333       6.158  33.225  28.024  1.00 37.84           C  
ATOM   3063  CD  PRO A 333       7.604  33.070  27.663  1.00 33.53           C  
ATOM   3064  HA  PRO A 333       6.659  30.031  27.778  1.00 34.12           H  
ATOM   3065  HB1 PRO A 333       4.591  31.798  28.119  1.00 34.12           H  
ATOM   3066  HB2 PRO A 333       5.890  31.561  29.313  1.00 34.12           H  
ATOM   3067  HG1 PRO A 333       5.606  33.675  27.199  1.00 34.12           H  
ATOM   3068  HG2 PRO A 333       6.053  33.846  28.913  1.00 34.12           H  
ATOM   3069  HD1 PRO A 333       7.908  33.830  26.944  1.00 34.12           H  
ATOM   3070  HD2 PRO A 333       8.235  33.135  28.550  1.00 34.12           H  
ATOM   3071  N   ASP A 334       5.740  31.529  25.016  1.00 32.06           N  
ATOM   3072  CA  ASP A 334       5.026  31.381  23.750  1.00 31.62           C  
ATOM   3073  C   ASP A 334       5.715  30.366  22.816  1.00 33.69           C  
ATOM   3074  O   ASP A 334       5.222  30.112  21.715  1.00 33.15           O  
ATOM   3075  CB  ASP A 334       4.827  32.758  23.081  1.00 33.73           C  
ATOM   3076  CG  ASP A 334       4.059  33.771  23.930  1.00 46.70           C  
ATOM   3077  OD1 ASP A 334       3.045  33.377  24.564  1.00 47.33           O  
ATOM   3078  OD2 ASP A 334       4.467  34.958  23.956  1.00 53.18           O  
ATOM   3079  HN  ASP A 334       6.419  32.349  25.121  1.00 38.93           H  
ATOM   3080  HA  ASP A 334       4.036  30.988  23.981  1.00 38.93           H  
ATOM   3081  HB1 ASP A 334       5.810  33.174  22.861  1.00 38.93           H  
ATOM   3082  HB2 ASP A 334       4.279  32.608  22.151  1.00 38.93           H  
ATOM   3083  N   ARG A 335       6.840  29.766  23.271  1.00 29.20           N  
ATOM   3084  CA  ARG A 335       7.607  28.780  22.504  1.00 28.45           C  
ATOM   3085  C   ARG A 335       7.930  27.499  23.323  1.00 31.97           C  
ATOM   3086  O   ARG A 335       9.109  27.234  23.587  1.00 31.49           O  
ATOM   3087  CB  ARG A 335       8.897  29.406  21.918  1.00 28.20           C  
ATOM   3088  CG  ARG A 335       8.741  30.769  21.233  1.00 39.92           C  
ATOM   3089  CD  ARG A 335       8.254  30.693  19.795  1.00 46.62           C  
ATOM   3090  NE  ARG A 335       9.365  30.825  18.854  1.00 50.29           N  
ATOM   3091  CZ  ARG A 335       9.393  31.671  17.830  1.00 59.87           C  
ATOM   3092  NH1 ARG A 335       8.359  32.466  17.588  1.00 43.05           N  
ATOM   3093  NH2 ARG A 335      10.451  31.722  17.034  1.00 48.45           N  
ATOM   3094  HN  ARG A 335       7.190  30.027  24.248  1.00 39.77           H  
ATOM   3095  HA  ARG A 335       6.986  28.475  21.661  1.00 39.77           H  
ATOM   3096  HB1 ARG A 335       9.609  29.525  22.735  1.00 39.77           H  
ATOM   3097  HB2 ARG A 335       9.300  28.709  21.183  1.00 39.77           H  
ATOM   3098  HG1 ARG A 335       8.025  31.359  21.805  1.00 39.77           H  
ATOM   3099  HG2 ARG A 335       9.710  31.267  21.239  1.00 39.77           H  
ATOM   3100  HD1 ARG A 335       7.765  29.732  19.635  1.00 39.77           H  
ATOM   3101  HD2 ARG A 335       7.541  31.498  19.618  1.00 39.77           H  
ATOM   3102  HE  ARG A 335      10.217  30.195  19.001  1.00 39.77           H  
ATOM   3103 1HH1 ARG A 335       7.496  32.428  18.219  1.00 39.77           H  
ATOM   3104 2HH1 ARG A 335       8.388  33.145  16.762  1.00 39.77           H  
ATOM   3105 1HH2 ARG A 335      11.288  31.080  17.215  1.00 39.77           H  
ATOM   3106 2HH2 ARG A 335      10.469  32.405  16.211  1.00 39.77           H  
ATOM   3107  N   PRO A 336       6.929  26.661  23.711  1.00 28.29           N  
ATOM   3108  CA  PRO A 336       7.259  25.438  24.465  1.00 27.85           C  
ATOM   3109  C   PRO A 336       7.942  24.368  23.616  1.00 31.17           C  
ATOM   3110  O   PRO A 336       8.063  24.533  22.406  1.00 31.11           O  
ATOM   3111  CB  PRO A 336       5.899  24.971  24.987  1.00 29.58           C  
ATOM   3112  CG  PRO A 336       4.933  25.457  23.989  1.00 34.11           C  
ATOM   3113  CD  PRO A 336       5.468  26.779  23.511  1.00 29.89           C  
ATOM   3114  HA  PRO A 336       7.901  25.695  25.308  1.00 30.29           H  
ATOM   3115  HB1 PRO A 336       5.866  23.884  25.057  1.00 30.29           H  
ATOM   3116  HB2 PRO A 336       5.693  25.405  25.965  1.00 30.29           H  
ATOM   3117  HG1 PRO A 336       4.860  24.755  23.159  1.00 30.29           H  
ATOM   3118  HG2 PRO A 336       3.951  25.587  24.443  1.00 30.29           H  
ATOM   3119  HD1 PRO A 336       5.232  26.936  22.459  1.00 30.29           H  
ATOM   3120  HD2 PRO A 336       5.060  27.599  24.102  1.00 30.29           H  
ATOM   3121  N   LEU A 337       8.415  23.282  24.264  1.00 26.94           N  
ATOM   3122  CA  LEU A 337       9.082  22.121  23.649  1.00 26.18           C  
ATOM   3123  C   LEU A 337      10.449  22.453  22.999  1.00 28.63           C  
ATOM   3124  O   LEU A 337      11.058  21.586  22.367  1.00 27.55           O  
ATOM   3125  CB  LEU A 337       8.153  21.371  22.662  1.00 26.09           C  
ATOM   3126  CG  LEU A 337       6.782  20.943  23.203  1.00 30.83           C  
ATOM   3127  CD1 LEU A 337       5.831  20.602  22.069  1.00 31.03           C  
ATOM   3128  CD2 LEU A 337       6.901  19.788  24.200  1.00 32.86           C  
ATOM   3129  HN  LEU A 337       8.294  23.263  25.327  1.00 28.76           H  
ATOM   3130  HA  LEU A 337       9.291  21.424  24.461  1.00 28.76           H  
ATOM   3131  HB1 LEU A 337       7.982  22.025  21.807  1.00 28.76           H  
ATOM   3132  HB2 LEU A 337       8.675  20.472  22.334  1.00 28.76           H  
ATOM   3133  HG  LEU A 337       6.361  21.794  23.738  1.00 28.76           H  
ATOM   3134 1HD1 LEU A 337       4.867  20.302  22.480  1.00 28.76           H  
ATOM   3135 2HD1 LEU A 337       6.245  19.783  21.481  1.00 28.76           H  
ATOM   3136 3HD1 LEU A 337       5.697  21.476  21.431  1.00 28.76           H  
ATOM   3137 1HD2 LEU A 337       5.909  19.514  24.560  1.00 28.76           H  
ATOM   3138 2HD2 LEU A 337       7.520  20.097  25.042  1.00 28.76           H  
ATOM   3139 3HD2 LEU A 337       7.359  18.929  23.709  1.00 28.76           H  
ATOM   3140  N   VAL A 338      10.946  23.688  23.194  1.00 24.76           N  
ATOM   3141  CA  VAL A 338      12.265  24.110  22.716  1.00 24.33           C  
ATOM   3142  C   VAL A 338      13.074  24.452  23.969  1.00 28.98           C  
ATOM   3143  O   VAL A 338      12.727  25.394  24.681  1.00 28.04           O  
ATOM   3144  CB  VAL A 338      12.223  25.274  21.694  1.00 27.79           C  
ATOM   3145  CG1 VAL A 338      13.632  25.670  21.267  1.00 27.50           C  
ATOM   3146  CG2 VAL A 338      11.374  24.917  20.475  1.00 27.57           C  
ATOM   3147  HN  VAL A 338      10.347  24.398  23.725  1.00 27.00           H  
ATOM   3148  HA  VAL A 338      12.738  23.255  22.233  1.00 27.00           H  
ATOM   3149  HB  VAL A 338      11.765  26.134  22.182  1.00 27.00           H  
ATOM   3150 1HG1 VAL A 338      13.578  26.489  20.550  1.00 27.00           H  
ATOM   3151 2HG1 VAL A 338      14.126  24.815  20.805  1.00 27.00           H  
ATOM   3152 3HG1 VAL A 338      14.200  25.990  22.140  1.00 27.00           H  
ATOM   3153 1HG2 VAL A 338      11.366  25.756  19.779  1.00 27.00           H  
ATOM   3154 2HG2 VAL A 338      10.354  24.700  20.793  1.00 27.00           H  
ATOM   3155 3HG2 VAL A 338      11.795  24.040  19.982  1.00 27.00           H  
ATOM   3156  N   ILE A 339      14.098  23.643  24.279  1.00 26.69           N  
ATOM   3157  CA  ILE A 339      14.900  23.855  25.480  1.00 27.17           C  
ATOM   3158  C   ILE A 339      16.384  23.985  25.144  1.00 30.78           C  
ATOM   3159  O   ILE A 339      16.957  23.115  24.491  1.00 30.52           O  
ATOM   3160  CB  ILE A 339      14.595  22.777  26.575  1.00 30.75           C  
ATOM   3161  CG1 ILE A 339      13.267  23.084  27.296  1.00 31.45           C  
ATOM   3162  CG2 ILE A 339      15.711  22.659  27.617  1.00 31.66           C  
ATOM   3163  CD1 ILE A 339      12.093  22.377  26.759  1.00 40.95           C  
ATOM   3164  HN  ILE A 339      14.332  22.824  23.631  1.00 31.25           H  
ATOM   3165  HA  ILE A 339      14.590  24.814  25.894  1.00 31.25           H  
ATOM   3166  HB  ILE A 339      14.494  21.812  26.079  1.00 31.25           H  
ATOM   3167 1HG1 ILE A 339      13.379  22.807  28.344  1.00 31.25           H  
ATOM   3168 2HG1 ILE A 339      13.081  24.155  27.221  1.00 31.25           H  
ATOM   3169 1HG2 ILE A 339      15.445  21.898  28.350  1.00 31.25           H  
ATOM   3170 2HG2 ILE A 339      15.842  23.617  28.120  1.00 31.25           H  
ATOM   3171 3HG2 ILE A 339      16.641  22.378  27.123  1.00 31.25           H  
ATOM   3172 1HD1 ILE A 339      11.207  22.657  27.330  1.00 31.25           H  
ATOM   3173 2HD1 ILE A 339      12.250  21.301  26.836  1.00 31.25           H  
ATOM   3174 3HD1 ILE A 339      11.951  22.649  25.713  1.00 31.25           H  
ATOM   3175  N   LYS A 340      16.990  25.089  25.598  1.00 26.94           N  
ATOM   3176  CA  LYS A 340      18.408  25.372  25.426  1.00 26.42           C  
ATOM   3177  C   LYS A 340      19.151  24.771  26.611  1.00 29.52           C  
ATOM   3178  O   LYS A 340      18.673  24.876  27.744  1.00 28.97           O  
ATOM   3179  CB  LYS A 340      18.642  26.893  25.349  1.00 28.83           C  
ATOM   3180  CG  LYS A 340      20.053  27.303  24.942  1.00 38.54           C  
ATOM   3181  CD  LYS A 340      20.248  28.805  25.074  1.00 45.48           C  
ATOM   3182  CE  LYS A 340      21.572  29.137  25.714  1.00 55.31           C  
ATOM   3183  NZ  LYS A 340      21.545  30.471  26.370  1.00 64.53           N1+
ATOM   3184  HN  LYS A 340      16.395  25.809  26.120  1.00 38.28           H  
ATOM   3185  HA  LYS A 340      18.760  24.906  24.506  1.00 38.28           H  
ATOM   3186  HB1 LYS A 340      17.945  27.307  24.620  1.00 38.28           H  
ATOM   3187  HB2 LYS A 340      18.436  27.318  26.331  1.00 38.28           H  
ATOM   3188  HG1 LYS A 340      20.771  26.793  25.585  1.00 38.28           H  
ATOM   3189  HG2 LYS A 340      20.223  27.012  23.905  1.00 38.28           H  
ATOM   3190  HD1 LYS A 340      20.212  29.255  24.082  1.00 38.28           H  
ATOM   3191  HD2 LYS A 340      19.446  29.213  25.688  1.00 38.28           H  
ATOM   3192  HE1 LYS A 340      21.802  28.379  26.463  1.00 38.28           H  
ATOM   3193  HE2 LYS A 340      22.346  29.136  24.946  1.00 38.28           H  
ATOM   3194  HZ1 LYS A 340      22.499  30.671  26.812  1.00 38.28           H  
ATOM   3195  HZ2 LYS A 340      20.792  30.480  27.130  1.00 38.28           H  
ATOM   3196  HZ3 LYS A 340      21.325  31.223  25.641  1.00 38.28           H  
ATOM   3197  N   THR A 341      20.310  24.136  26.353  1.00 26.06           N  
ATOM   3198  CA  THR A 341      21.156  23.536  27.395  1.00 25.89           C  
ATOM   3199  C   THR A 341      21.676  24.618  28.355  1.00 30.09           C  
ATOM   3200  O   THR A 341      22.019  25.718  27.917  1.00 29.89           O  
ATOM   3201  CB  THR A 341      22.327  22.746  26.781  1.00 30.47           C  
ATOM   3202  OG1 THR A 341      23.004  23.557  25.824  1.00 30.21           O  
ATOM   3203  CG2 THR A 341      21.896  21.435  26.151  1.00 26.76           C  
ATOM   3204  HN  THR A 341      20.633  24.064  25.335  1.00 28.48           H  
ATOM   3205  HA  THR A 341      20.543  22.841  27.969  1.00 28.48           H  
ATOM   3206  HB  THR A 341      23.031  22.516  27.581  1.00 28.48           H  
ATOM   3207  HG1 THR A 341      22.335  23.834  25.064  1.00 28.48           H  
ATOM   3208 1HG2 THR A 341      22.767  20.927  25.737  1.00 28.48           H  
ATOM   3209 2HG2 THR A 341      21.178  21.633  25.355  1.00 28.48           H  
ATOM   3210 3HG2 THR A 341      21.433  20.802  26.908  1.00 28.48           H  
ATOM   3211  N   GLY A 342      21.690  24.306  29.648  1.00 26.67           N  
ATOM   3212  CA  GLY A 342      22.164  25.220  30.683  1.00 26.60           C  
ATOM   3213  C   GLY A 342      21.150  26.241  31.170  1.00 30.17           C  
ATOM   3214  O   GLY A 342      21.426  26.967  32.131  1.00 30.30           O  
ATOM   3215  HN  GLY A 342      21.337  23.340  29.943  1.00 28.44           H  
ATOM   3216  HA1 GLY A 342      22.477  24.623  31.540  1.00 28.44           H  
ATOM   3217  HA2 GLY A 342      23.021  25.762  30.284  1.00 28.44           H  
ATOM   3218  N   VAL A 343      19.959  26.284  30.530  1.00 25.14           N  
ATOM   3219  CA  VAL A 343      18.859  27.196  30.870  1.00 23.73           C  
ATOM   3220  C   VAL A 343      17.831  26.474  31.746  1.00 26.70           C  
ATOM   3221  O   VAL A 343      17.373  25.383  31.390  1.00 27.03           O  
ATOM   3222  CB  VAL A 343      18.200  27.831  29.613  1.00 26.74           C  
ATOM   3223  CG1 VAL A 343      17.096  28.814  29.998  1.00 26.40           C  
ATOM   3224  CG2 VAL A 343      19.236  28.516  28.730  1.00 26.35           C  
ATOM   3225  HN  VAL A 343      19.807  25.605  29.717  1.00 26.01           H  
ATOM   3226  HA  VAL A 343      19.280  28.008  31.463  1.00 26.01           H  
ATOM   3227  HB  VAL A 343      17.745  27.028  29.033  1.00 26.01           H  
ATOM   3228 1HG1 VAL A 343      16.657  29.239  29.096  1.00 26.01           H  
ATOM   3229 2HG1 VAL A 343      17.517  29.613  30.608  1.00 26.01           H  
ATOM   3230 3HG1 VAL A 343      16.325  28.292  30.565  1.00 26.01           H  
ATOM   3231 1HG2 VAL A 343      18.743  28.950  27.860  1.00 26.01           H  
ATOM   3232 2HG2 VAL A 343      19.975  27.785  28.401  1.00 26.01           H  
ATOM   3233 3HG2 VAL A 343      19.732  29.304  29.296  1.00 26.01           H  
ATOM   3234  N   GLN A 344      17.482  27.085  32.895  1.00 21.76           N  
ATOM   3235  CA  GLN A 344      16.488  26.570  33.837  1.00 21.06           C  
ATOM   3236  C   GLN A 344      15.139  26.453  33.132  1.00 25.44           C  
ATOM   3237  O   GLN A 344      14.662  27.435  32.558  1.00 26.16           O  
ATOM   3238  CB  GLN A 344      16.364  27.508  35.051  1.00 22.07           C  
ATOM   3239  CG  GLN A 344      15.544  26.920  36.203  1.00 29.51           C  
ATOM   3240  CD  GLN A 344      15.622  27.720  37.481  1.00 41.54           C  
ATOM   3241  OE1 GLN A 344      16.621  28.379  37.787  1.00 34.32           O  
ATOM   3242  NE2 GLN A 344      14.571  27.655  38.275  1.00 36.82           N  
ATOM   3243  HN  GLN A 344      17.964  28.009  33.135  1.00 28.74           H  
ATOM   3244  HA  GLN A 344      16.799  25.583  34.179  1.00 28.74           H  
ATOM   3245  HB1 GLN A 344      17.366  27.728  35.419  1.00 28.74           H  
ATOM   3246  HB2 GLN A 344      15.886  28.431  34.725  1.00 28.74           H  
ATOM   3247  HG1 GLN A 344      14.501  26.872  35.892  1.00 28.74           H  
ATOM   3248  HG2 GLN A 344      15.910  25.913  36.406  1.00 28.74           H  
ATOM   3249 1HE2 GLN A 344      13.727  27.059  37.998  1.00 28.74           H  
ATOM   3250 2HE2 GLN A 344      14.562  28.199  39.197  1.00 28.74           H  
ATOM   3251  N   PHE A 345      14.551  25.252  33.135  1.00 20.94           N  
ATOM   3252  CA  PHE A 345      13.250  25.033  32.512  1.00 20.15           C  
ATOM   3253  C   PHE A 345      12.272  24.388  33.486  1.00 24.39           C  
ATOM   3254  O   PHE A 345      12.694  23.755  34.458  1.00 24.14           O  
ATOM   3255  CB  PHE A 345      13.357  24.272  31.168  1.00 21.43           C  
ATOM   3256  CG  PHE A 345      13.579  22.775  31.215  1.00 22.43           C  
ATOM   3257  CD1 PHE A 345      14.861  22.246  31.211  1.00 24.78           C  
ATOM   3258  CD2 PHE A 345      12.504  21.895  31.179  1.00 24.59           C  
ATOM   3259  CE1 PHE A 345      15.065  20.863  31.216  1.00 25.37           C  
ATOM   3260  CE2 PHE A 345      12.710  20.511  31.194  1.00 26.96           C  
ATOM   3261  CZ  PHE A 345      13.989  20.006  31.210  1.00 24.56           C  
ATOM   3262  HN  PHE A 345      15.048  24.430  33.607  1.00 23.61           H  
ATOM   3263  HA  PHE A 345      12.849  26.019  32.278  1.00 23.61           H  
ATOM   3264  HB1 PHE A 345      12.429  24.445  30.623  1.00 23.61           H  
ATOM   3265  HB2 PHE A 345      14.190  24.706  30.615  1.00 23.61           H  
ATOM   3266  HD1 PHE A 345      15.720  22.917  31.204  1.00 23.61           H  
ATOM   3267  HD2 PHE A 345      11.488  22.288  31.139  1.00 23.61           H  
ATOM   3268  HE1 PHE A 345      16.079  20.463  31.225  1.00 23.61           H  
ATOM   3269  HE2 PHE A 345      11.856  19.833  31.193  1.00 23.61           H  
ATOM   3270  HZ  PHE A 345      14.150  18.928  31.218  1.00 23.61           H  
ATOM   3271  N   THR A 346      10.963  24.574  33.228  1.00 20.85           N  
ATOM   3272  CA  THR A 346       9.876  24.041  34.047  1.00 20.27           C  
ATOM   3273  C   THR A 346       8.977  23.087  33.257  1.00 24.38           C  
ATOM   3274  O   THR A 346       8.920  23.159  32.029  1.00 24.15           O  
ATOM   3275  CB  THR A 346       9.067  25.174  34.746  1.00 27.77           C  
ATOM   3276  OG1 THR A 346       8.159  25.773  33.829  1.00 25.59           O  
ATOM   3277  CG2 THR A 346       9.950  26.258  35.382  1.00 27.36           C  
ATOM   3278  HN  THR A 346      10.701  25.151  32.366  1.00 24.34           H  
ATOM   3279  HA  THR A 346      10.339  23.452  34.839  1.00 24.34           H  
ATOM   3280  HB  THR A 346       8.479  24.717  35.542  1.00 24.34           H  
ATOM   3281  HG1 THR A 346       8.694  26.182  33.023  1.00 24.34           H  
ATOM   3282 1HG2 THR A 346       9.319  27.013  35.850  1.00 24.34           H  
ATOM   3283 2HG2 THR A 346      10.564  26.725  34.612  1.00 24.34           H  
ATOM   3284 3HG2 THR A 346      10.594  25.806  36.136  1.00 24.34           H  
ATOM   3285  N   THR A 347       8.274  22.199  33.980  1.00 21.62           N  
ATOM   3286  CA  THR A 347       7.301  21.210  33.487  1.00 21.45           C  
ATOM   3287  C   THR A 347       6.369  20.796  34.652  1.00 25.48           C  
ATOM   3288  O   THR A 347       6.726  20.996  35.815  1.00 25.07           O  
ATOM   3289  CB  THR A 347       7.994  20.043  32.735  1.00 29.61           C  
ATOM   3290  OG1 THR A 347       7.030  19.297  31.986  1.00 29.33           O  
ATOM   3291  CG2 THR A 347       8.807  19.131  33.653  1.00 27.69           C  
ATOM   3292  HN  THR A 347       8.441  22.212  35.037  1.00 25.75           H  
ATOM   3293  HA  THR A 347       6.677  21.724  32.756  1.00 25.75           H  
ATOM   3294  HB  THR A 347       8.688  20.485  32.020  1.00 25.75           H  
ATOM   3295  HG1 THR A 347       6.307  18.904  32.638  1.00 25.75           H  
ATOM   3296 1HG2 THR A 347       9.265  18.336  33.064  1.00 25.75           H  
ATOM   3297 2HG2 THR A 347       8.151  18.693  34.405  1.00 25.75           H  
ATOM   3298 3HG2 THR A 347       9.586  19.712  34.146  1.00 25.75           H  
ATOM   3299  N   LYS A 348       5.172  20.268  34.345  1.00 22.04           N  
ATOM   3300  CA  LYS A 348       4.191  19.862  35.361  1.00 21.34           C  
ATOM   3301  C   LYS A 348       3.436  18.595  34.947  1.00 25.43           C  
ATOM   3302  O   LYS A 348       3.008  18.479  33.794  1.00 25.30           O  
ATOM   3303  CB  LYS A 348       3.205  21.013  35.637  1.00 22.82           C  
ATOM   3304  CG  LYS A 348       2.310  20.816  36.855  1.00 33.98           C  
ATOM   3305  CD  LYS A 348       1.421  22.026  37.060  1.00 45.60           C  
ATOM   3306  CE  LYS A 348       0.527  21.914  38.269  1.00 57.78           C  
ATOM   3307  NZ  LYS A 348      -0.446  23.038  38.323  1.00 64.91           N1+
ATOM   3308  HN  LYS A 348       4.922  20.137  33.313  1.00 35.47           H  
ATOM   3309  HA  LYS A 348       4.729  19.649  36.285  1.00 35.47           H  
ATOM   3310  HB1 LYS A 348       3.783  21.925  35.786  1.00 35.47           H  
ATOM   3311  HB2 LYS A 348       2.565  21.127  34.762  1.00 35.47           H  
ATOM   3312  HG1 LYS A 348       1.687  19.935  36.704  1.00 35.47           H  
ATOM   3313  HG2 LYS A 348       2.932  20.674  37.738  1.00 35.47           H  
ATOM   3314  HD1 LYS A 348       2.055  22.904  37.180  1.00 35.47           H  
ATOM   3315  HD2 LYS A 348       0.794  22.148  36.177  1.00 35.47           H  
ATOM   3316  HE1 LYS A 348      -0.020  20.972  38.221  1.00 35.47           H  
ATOM   3317  HE2 LYS A 348       1.142  21.932  39.169  1.00 35.47           H  
ATOM   3318  HZ1 LYS A 348      -1.066  22.933  39.189  1.00 35.47           H  
ATOM   3319  HZ2 LYS A 348      -1.057  23.024  37.444  1.00 35.47           H  
ATOM   3320  HZ3 LYS A 348       0.083  23.966  38.375  1.00 35.47           H  
ATOM   3321  N   VAL A 349       3.275  17.654  35.889  1.00 21.88           N  
ATOM   3322  CA  VAL A 349       2.542  16.397  35.673  1.00 21.98           C  
ATOM   3323  C   VAL A 349       1.333  16.295  36.602  1.00 25.65           C  
ATOM   3324  O   VAL A 349       1.358  16.851  37.695  1.00 24.98           O  
ATOM   3325  CB  VAL A 349       3.409  15.112  35.704  1.00 25.76           C  
ATOM   3326  CG1 VAL A 349       4.190  14.958  34.413  1.00 25.25           C  
ATOM   3327  CG2 VAL A 349       4.328  15.068  36.924  1.00 25.77           C  
ATOM   3328  HN  VAL A 349       3.705  17.828  36.853  1.00 24.47           H  
ATOM   3329  HA  VAL A 349       2.137  16.458  34.663  1.00 24.47           H  
ATOM   3330  HB  VAL A 349       2.730  14.263  35.777  1.00 24.47           H  
ATOM   3331 1HG1 VAL A 349       4.791  14.050  34.457  1.00 24.47           H  
ATOM   3332 2HG1 VAL A 349       4.844  15.820  34.278  1.00 24.47           H  
ATOM   3333 3HG1 VAL A 349       3.497  14.894  33.574  1.00 24.47           H  
ATOM   3334 1HG2 VAL A 349       4.916  14.151  36.904  1.00 24.47           H  
ATOM   3335 2HG2 VAL A 349       3.727  15.094  37.833  1.00 24.47           H  
ATOM   3336 3HG2 VAL A 349       4.997  15.928  36.907  1.00 24.47           H  
ATOM   3337  N   ARG A 350       0.281  15.588  36.163  1.00 22.22           N  
ATOM   3338  CA  ARG A 350      -0.952  15.443  36.928  1.00 22.11           C  
ATOM   3339  C   ARG A 350      -1.495  14.026  36.858  1.00 25.65           C  
ATOM   3340  O   ARG A 350      -1.462  13.409  35.795  1.00 25.59           O  
ATOM   3341  CB  ARG A 350      -1.995  16.439  36.384  1.00 23.35           C  
ATOM   3342  CG  ARG A 350      -3.255  16.631  37.224  1.00 32.54           C  
ATOM   3343  CD  ARG A 350      -3.994  17.855  36.727  1.00 38.24           C  
ATOM   3344  NE  ARG A 350      -5.384  17.911  37.176  1.00 43.45           N  
ATOM   3345  CZ  ARG A 350      -6.148  18.997  37.095  1.00 57.21           C  
ATOM   3346  NH1 ARG A 350      -5.656  20.129  36.602  1.00 42.31           N  
ATOM   3347  NH2 ARG A 350      -7.406  18.964  37.513  1.00 44.31           N  
ATOM   3348  HN  ARG A 350       0.350  15.109  35.209  1.00 34.27           H  
ATOM   3349  HA  ARG A 350      -0.747  15.687  37.970  1.00 34.27           H  
ATOM   3350  HB1 ARG A 350      -1.508  17.410  36.290  1.00 34.27           H  
ATOM   3351  HB2 ARG A 350      -2.304  16.090  35.399  1.00 34.27           H  
ATOM   3352  HG1 ARG A 350      -3.895  15.754  37.129  1.00 34.27           H  
ATOM   3353  HG2 ARG A 350      -2.980  16.769  38.270  1.00 34.27           H  
ATOM   3354  HD1 ARG A 350      -3.477  18.743  37.090  1.00 34.27           H  
ATOM   3355  HD2 ARG A 350      -3.982  17.848  35.637  1.00 34.27           H  
ATOM   3356  HE  ARG A 350      -5.813  17.025  37.595  1.00 34.27           H  
ATOM   3357 1HH1 ARG A 350      -4.640  20.170  36.268  1.00 34.27           H  
ATOM   3358 2HH1 ARG A 350      -6.276  20.999  36.539  1.00 34.27           H  
ATOM   3359 1HH2 ARG A 350      -7.812  18.061  37.918  1.00 34.27           H  
ATOM   3360 2HH2 ARG A 350      -8.015  19.841  37.445  1.00 34.27           H  
ATOM   3361  N   LEU A 351      -1.996  13.517  37.994  1.00 22.31           N  
ATOM   3362  CA  LEU A 351      -2.668  12.223  38.077  1.00 22.08           C  
ATOM   3363  C   LEU A 351      -4.161  12.547  38.226  1.00 25.63           C  
ATOM   3364  O   LEU A 351      -4.575  13.138  39.229  1.00 24.79           O  
ATOM   3365  CB  LEU A 351      -2.138  11.348  39.228  1.00 22.09           C  
ATOM   3366  CG  LEU A 351      -2.746   9.939  39.360  1.00 26.97           C  
ATOM   3367  CD1 LEU A 351      -2.475   9.076  38.121  1.00 27.23           C  
ATOM   3368  CD2 LEU A 351      -2.235   9.242  40.597  1.00 29.03           C  
ATOM   3369  HN  LEU A 351      -1.897  14.092  38.891  1.00 25.02           H  
ATOM   3370  HA  LEU A 351      -2.518  11.691  37.137  1.00 25.02           H  
ATOM   3371  HB1 LEU A 351      -1.063  11.232  39.087  1.00 25.02           H  
ATOM   3372  HB2 LEU A 351      -2.328  11.879  40.161  1.00 25.02           H  
ATOM   3373  HG  LEU A 351      -3.826  10.049  39.461  1.00 25.02           H  
ATOM   3374 1HD1 LEU A 351      -2.922   8.091  38.259  1.00 25.02           H  
ATOM   3375 2HD1 LEU A 351      -1.399   8.970  37.980  1.00 25.02           H  
ATOM   3376 3HD1 LEU A 351      -2.911   9.553  37.243  1.00 25.02           H  
ATOM   3377 1HD2 LEU A 351      -2.680   8.249  40.666  1.00 25.02           H  
ATOM   3378 2HD2 LEU A 351      -2.505   9.822  41.479  1.00 25.02           H  
ATOM   3379 3HD2 LEU A 351      -1.150   9.150  40.541  1.00 25.02           H  
ATOM   3380  N   LEU A 352      -4.944  12.221  37.183  1.00 21.82           N  
ATOM   3381  CA  LEU A 352      -6.369  12.541  37.083  1.00 21.49           C  
ATOM   3382  C   LEU A 352      -7.300  11.652  37.938  1.00 26.19           C  
ATOM   3383  O   LEU A 352      -8.518  11.836  37.897  1.00 25.79           O  
ATOM   3384  CB  LEU A 352      -6.806  12.559  35.607  1.00 21.46           C  
ATOM   3385  CG  LEU A 352      -6.084  13.577  34.704  1.00 25.65           C  
ATOM   3386  CD1 LEU A 352      -6.351  13.300  33.236  1.00 25.33           C  
ATOM   3387  CD2 LEU A 352      -6.427  15.027  35.082  1.00 27.32           C  
ATOM   3388  HN  LEU A 352      -4.494  11.691  36.370  1.00 24.38           H  
ATOM   3389  HA  LEU A 352      -6.485  13.559  37.454  1.00 24.38           H  
ATOM   3390  HB1 LEU A 352      -6.632  11.565  35.195  1.00 24.38           H  
ATOM   3391  HB2 LEU A 352      -7.872  12.784  35.577  1.00 24.38           H  
ATOM   3392  HG  LEU A 352      -5.014  13.448  34.866  1.00 24.38           H  
ATOM   3393 1HD1 LEU A 352      -5.827  14.036  32.626  1.00 24.38           H  
ATOM   3394 2HD1 LEU A 352      -7.422  13.364  33.043  1.00 24.38           H  
ATOM   3395 3HD1 LEU A 352      -5.996  12.301  32.984  1.00 24.38           H  
ATOM   3396 1HD2 LEU A 352      -5.896  15.711  34.420  1.00 24.38           H  
ATOM   3397 2HD2 LEU A 352      -6.128  15.215  36.113  1.00 24.38           H  
ATOM   3398 3HD2 LEU A 352      -7.501  15.185  34.981  1.00 24.38           H  
ATOM   3399  N   VAL A 353      -6.732  10.730  38.738  1.00 23.90           N  
ATOM   3400  CA  VAL A 353      -7.472   9.895  39.685  1.00 24.19           C  
ATOM   3401  C   VAL A 353      -7.305  10.645  41.014  1.00 29.27           C  
ATOM   3402  O   VAL A 353      -6.247  10.551  41.646  1.00 29.06           O  
ATOM   3403  CB  VAL A 353      -6.931   8.432  39.741  1.00 28.33           C  
ATOM   3404  CG1 VAL A 353      -7.486   7.667  40.943  1.00 28.19           C  
ATOM   3405  CG2 VAL A 353      -7.237   7.679  38.453  1.00 28.06           C  
ATOM   3406  HN  VAL A 353      -5.672  10.599  38.678  1.00 27.29           H  
ATOM   3407  HA  VAL A 353      -8.526   9.881  39.408  1.00 27.29           H  
ATOM   3408  HB  VAL A 353      -5.847   8.481  39.849  1.00 27.29           H  
ATOM   3409 1HG1 VAL A 353      -7.085   6.653  40.946  1.00 27.29           H  
ATOM   3410 2HG1 VAL A 353      -8.573   7.627  40.878  1.00 27.29           H  
ATOM   3411 3HG1 VAL A 353      -7.195   8.174  41.863  1.00 27.29           H  
ATOM   3412 1HG2 VAL A 353      -6.847   6.664  38.524  1.00 27.29           H  
ATOM   3413 2HG2 VAL A 353      -6.767   8.190  37.612  1.00 27.29           H  
ATOM   3414 3HG2 VAL A 353      -8.316   7.644  38.300  1.00 27.29           H  
ATOM   3415  N   LYS A 354      -8.314  11.458  41.382  1.00 26.54           N  
ATOM   3416  CA  LYS A 354      -8.304  12.293  42.588  1.00 26.75           C  
ATOM   3417  C   LYS A 354      -8.510  11.461  43.861  1.00 31.79           C  
ATOM   3418  O   LYS A 354      -9.591  11.473  44.452  1.00 32.10           O  
ATOM   3419  CB  LYS A 354      -9.343  13.424  42.474  1.00 29.19           C  
ATOM   3420  CG  LYS A 354      -8.868  14.774  42.987  1.00 42.57           C  
ATOM   3421  CD  LYS A 354     -10.053  15.714  43.167  1.00 51.67           C  
ATOM   3422  CE  LYS A 354      -9.689  17.166  43.024  1.00 62.10           C  
ATOM   3423  NZ  LYS A 354     -10.872  18.045  43.215  1.00 72.61           N1+
ATOM   3424  HN  LYS A 354      -9.179  11.497  40.754  1.00 41.70           H  
ATOM   3425  HA  LYS A 354      -7.320  12.758  42.656  1.00 41.70           H  
ATOM   3426  HB1 LYS A 354      -9.611  13.535  41.423  1.00 41.70           H  
ATOM   3427  HB2 LYS A 354     -10.225  13.134  43.046  1.00 41.70           H  
ATOM   3428  HG1 LYS A 354      -8.367  14.639  43.945  1.00 41.70           H  
ATOM   3429  HG2 LYS A 354      -8.171  15.207  42.270  1.00 41.70           H  
ATOM   3430  HD1 LYS A 354     -10.805  15.470  42.416  1.00 41.70           H  
ATOM   3431  HD2 LYS A 354     -10.469  15.558  44.162  1.00 41.70           H  
ATOM   3432  HE1 LYS A 354      -8.936  17.418  43.771  1.00 41.70           H  
ATOM   3433  HE2 LYS A 354      -9.281  17.332  42.027  1.00 41.70           H  
ATOM   3434  HZ1 LYS A 354     -10.578  19.068  43.107  1.00 41.70           H  
ATOM   3435  HZ2 LYS A 354     -11.276  17.892  44.194  1.00 41.70           H  
ATOM   3436  HZ3 LYS A 354     -11.615  17.808  42.482  1.00 41.70           H  
ATOM   3437  N   PHE A 355      -7.456  10.739  44.275  1.00 28.08           N  
ATOM   3438  CA  PHE A 355      -7.459   9.892  45.462  1.00 27.59           C  
ATOM   3439  C   PHE A 355      -6.650  10.547  46.597  1.00 31.54           C  
ATOM   3440  O   PHE A 355      -5.418  10.590  46.516  1.00 31.00           O  
ATOM   3441  CB  PHE A 355      -6.908   8.484  45.130  1.00 29.33           C  
ATOM   3442  CG  PHE A 355      -7.866   7.467  44.540  1.00 31.04           C  
ATOM   3443  CD1 PHE A 355      -9.183   7.810  44.240  1.00 34.10           C  
ATOM   3444  CD2 PHE A 355      -7.450   6.164  44.285  1.00 33.29           C  
ATOM   3445  CE1 PHE A 355     -10.062   6.871  43.687  1.00 34.83           C  
ATOM   3446  CE2 PHE A 355      -8.331   5.225  43.732  1.00 36.03           C  
ATOM   3447  CZ  PHE A 355      -9.631   5.584  43.441  1.00 34.09           C  
ATOM   3448  HN  PHE A 355      -6.557  10.788  43.697  1.00 31.90           H  
ATOM   3449  HA  PHE A 355      -8.490   9.783  45.799  1.00 31.90           H  
ATOM   3450  HB1 PHE A 355      -6.094   8.614  44.417  1.00 31.90           H  
ATOM   3451  HB2 PHE A 355      -6.517   8.062  46.056  1.00 31.90           H  
ATOM   3452  HD1 PHE A 355      -9.533   8.823  44.439  1.00 31.90           H  
ATOM   3453  HD2 PHE A 355      -6.427   5.870  44.518  1.00 31.90           H  
ATOM   3454  HE1 PHE A 355     -11.087   7.157  43.451  1.00 31.90           H  
ATOM   3455  HE2 PHE A 355      -7.989   4.210  43.532  1.00 31.90           H  
ATOM   3456  HZ  PHE A 355     -10.317   4.851  43.017  1.00 31.90           H  
ATOM   3457  N   PRO A 356      -7.313  11.044  47.673  1.00 28.27           N  
ATOM   3458  CA  PRO A 356      -6.565  11.659  48.785  1.00 28.01           C  
ATOM   3459  C   PRO A 356      -5.577  10.731  49.498  1.00 32.26           C  
ATOM   3460  O   PRO A 356      -4.641  11.238  50.109  1.00 31.68           O  
ATOM   3461  CB  PRO A 356      -7.666  12.160  49.725  1.00 29.70           C  
ATOM   3462  CG  PRO A 356      -8.889  12.242  48.885  1.00 34.02           C  
ATOM   3463  CD  PRO A 356      -8.767  11.103  47.925  1.00 29.79           C  
ATOM   3464  HA  PRO A 356      -6.018  12.520  48.401  1.00 30.53           H  
ATOM   3465  HB1 PRO A 356      -7.814  11.460  50.547  1.00 30.53           H  
ATOM   3466  HB2 PRO A 356      -7.410  13.142  50.124  1.00 30.53           H  
ATOM   3467  HG1 PRO A 356      -9.784  12.134  49.498  1.00 30.53           H  
ATOM   3468  HG2 PRO A 356      -8.926  13.192  48.352  1.00 30.53           H  
ATOM   3469  HD1 PRO A 356      -9.127  10.175  48.369  1.00 30.53           H  
ATOM   3470  HD2 PRO A 356      -9.317  11.304  47.006  1.00 30.53           H  
ATOM   3471  N   GLU A 357      -5.767   9.385  49.398  1.00 29.46           N  
ATOM   3472  CA  GLU A 357      -4.887   8.345  49.973  1.00 29.50           C  
ATOM   3473  C   GLU A 357      -3.467   8.507  49.419  1.00 34.16           C  
ATOM   3474  O   GLU A 357      -2.493   8.248  50.123  1.00 34.67           O  
ATOM   3475  CB  GLU A 357      -5.349   6.917  49.566  1.00 31.01           C  
ATOM   3476  CG  GLU A 357      -6.799   6.545  49.813  1.00 43.91           C  
ATOM   3477  CD  GLU A 357      -7.752   6.712  48.649  1.00 68.40           C  
ATOM   3478  OE1 GLU A 357      -8.271   5.684  48.158  1.00 61.85           O  
ATOM   3479  OE2 GLU A 357      -8.003   7.871  48.247  1.00 64.88           O  
ATOM   3480  HN  GLU A 357      -6.628   9.052  48.856  1.00 44.20           H  
ATOM   3481  HA  GLU A 357      -4.872   8.433  51.059  1.00 44.20           H  
ATOM   3482  HB1 GLU A 357      -5.163   6.807  48.498  1.00 44.20           H  
ATOM   3483  HB2 GLU A 357      -4.733   6.207  50.117  1.00 44.20           H  
ATOM   3484  HG1 GLU A 357      -6.825   5.497  50.113  1.00 44.20           H  
ATOM   3485  HG2 GLU A 357      -7.164   7.166  50.631  1.00 44.20           H  
ATOM   3486  N   LEU A 358      -3.368   8.888  48.132  1.00 30.29           N  
ATOM   3487  CA  LEU A 358      -2.122   9.030  47.392  1.00 29.79           C  
ATOM   3488  C   LEU A 358      -1.361  10.332  47.664  1.00 32.77           C  
ATOM   3489  O   LEU A 358      -0.246  10.476  47.162  1.00 32.84           O  
ATOM   3490  CB  LEU A 358      -2.372   8.848  45.877  1.00 29.78           C  
ATOM   3491  CG  LEU A 358      -3.098   7.565  45.435  1.00 34.47           C  
ATOM   3492  CD1 LEU A 358      -3.362   7.576  43.947  1.00 34.59           C  
ATOM   3493  CD2 LEU A 358      -2.326   6.312  45.826  1.00 36.99           C  
ATOM   3494  HN  LEU A 358      -4.277   9.104  47.611  1.00 32.69           H  
ATOM   3495  HA  LEU A 358      -1.473   8.213  47.706  1.00 32.69           H  
ATOM   3496  HB1 LEU A 358      -2.968   9.696  45.539  1.00 32.69           H  
ATOM   3497  HB2 LEU A 358      -1.402   8.864  45.380  1.00 32.69           H  
ATOM   3498  HG  LEU A 358      -4.061   7.535  45.944  1.00 32.69           H  
ATOM   3499 1HD1 LEU A 358      -3.876   6.658  43.662  1.00 32.69           H  
ATOM   3500 2HD1 LEU A 358      -2.416   7.644  43.410  1.00 32.69           H  
ATOM   3501 3HD1 LEU A 358      -3.985   8.434  43.694  1.00 32.69           H  
ATOM   3502 1HD2 LEU A 358      -2.873   5.429  45.495  1.00 32.69           H  
ATOM   3503 2HD2 LEU A 358      -2.208   6.281  46.909  1.00 32.69           H  
ATOM   3504 3HD2 LEU A 358      -1.344   6.328  45.354  1.00 32.69           H  
ATOM   3505  N   ASN A 359      -1.923  11.265  48.459  1.00 27.80           N  
ATOM   3506  CA  ASN A 359      -1.234  12.524  48.759  1.00 27.14           C  
ATOM   3507  C   ASN A 359       0.101  12.254  49.474  1.00 31.86           C  
ATOM   3508  O   ASN A 359       0.134  11.494  50.452  1.00 31.98           O  
ATOM   3509  CB  ASN A 359      -2.128  13.480  49.560  1.00 24.32           C  
ATOM   3510  CG  ASN A 359      -1.691  14.927  49.549  1.00 36.19           C  
ATOM   3511  OD1 ASN A 359      -0.943  15.379  48.685  1.00 29.18           O  
ATOM   3512  ND2 ASN A 359      -2.166  15.704  50.505  1.00 26.72           N  
ATOM   3513  HN  ASN A 359      -2.890  11.083  48.879  1.00 29.40           H  
ATOM   3514  HA  ASN A 359      -1.005  13.007  47.809  1.00 29.40           H  
ATOM   3515  HB1 ASN A 359      -3.135  13.428  49.145  1.00 29.40           H  
ATOM   3516  HB2 ASN A 359      -2.143  13.140  50.595  1.00 29.40           H  
ATOM   3517 1HD2 ASN A 359      -2.829  15.301  51.242  1.00 29.40           H  
ATOM   3518 2HD2 ASN A 359      -1.888  16.737  50.543  1.00 29.40           H  
ATOM   3519  N   TYR A 360       1.206  12.807  48.911  1.00 27.69           N  
ATOM   3520  CA  TYR A 360       2.599  12.694  49.379  1.00 26.92           C  
ATOM   3521  C   TYR A 360       3.176  11.266  49.290  1.00 30.24           C  
ATOM   3522  O   TYR A 360       4.209  10.985  49.901  1.00 30.43           O  
ATOM   3523  CB  TYR A 360       2.781  13.277  50.802  1.00 27.75           C  
ATOM   3524  CG  TYR A 360       2.475  14.754  50.907  1.00 29.13           C  
ATOM   3525  CD1 TYR A 360       3.388  15.709  50.468  1.00 31.12           C  
ATOM   3526  CD2 TYR A 360       1.287  15.201  51.478  1.00 29.73           C  
ATOM   3527  CE1 TYR A 360       3.115  17.072  50.570  1.00 32.16           C  
ATOM   3528  CE2 TYR A 360       0.998  16.563  51.576  1.00 30.47           C  
ATOM   3529  CZ  TYR A 360       1.914  17.495  51.116  1.00 37.81           C  
ATOM   3530  OH  TYR A 360       1.647  18.838  51.218  1.00 39.15           O  
ATOM   3531  HN  TYR A 360       1.048  13.390  48.028  1.00 31.05           H  
ATOM   3532  HA  TYR A 360       3.200  13.312  48.712  1.00 31.05           H  
ATOM   3533  HB1 TYR A 360       2.116  12.741  51.479  1.00 31.05           H  
ATOM   3534  HB2 TYR A 360       3.816  13.119  51.107  1.00 31.05           H  
ATOM   3535  HD1 TYR A 360       4.335  15.384  50.036  1.00 31.05           H  
ATOM   3536  HD2 TYR A 360       0.569  14.474  51.856  1.00 31.05           H  
ATOM   3537  HE1 TYR A 360       3.844  17.803  50.221  1.00 31.05           H  
ATOM   3538  HE2 TYR A 360       0.055  16.892  52.013  1.00 31.05           H  
ATOM   3539  HH  TYR A 360       2.376  19.296  51.819  1.00 31.05           H  
ATOM   3540  N   GLN A 361       2.548  10.385  48.496  1.00 25.94           N  
ATOM   3541  CA  GLN A 361       2.973   8.988  48.358  1.00 25.52           C  
ATOM   3542  C   GLN A 361       3.701   8.675  47.055  1.00 30.28           C  
ATOM   3543  O   GLN A 361       4.453   7.698  46.995  1.00 30.76           O  
ATOM   3544  CB  GLN A 361       1.773   8.030  48.535  1.00 26.65           C  
ATOM   3545  CG  GLN A 361       1.030   8.149  49.875  1.00 37.62           C  
ATOM   3546  CD  GLN A 361       1.932   7.960  51.072  1.00 53.94           C  
ATOM   3547  OE1 GLN A 361       2.429   6.860  51.348  1.00 48.80           O  
ATOM   3548  NE2 GLN A 361       2.169   9.040  51.803  1.00 44.26           N  
ATOM   3549  HN  GLN A 361       1.698  10.717  47.938  1.00 35.97           H  
ATOM   3550  HA  GLN A 361       3.669   8.783  49.171  1.00 35.97           H  
ATOM   3551  HB1 GLN A 361       1.060   8.232  47.736  1.00 35.97           H  
ATOM   3552  HB2 GLN A 361       2.142   7.008  48.444  1.00 35.97           H  
ATOM   3553  HG1 GLN A 361       0.578   9.139  49.934  1.00 35.97           H  
ATOM   3554  HG2 GLN A 361       0.248   7.390  49.907  1.00 35.97           H  
ATOM   3555 1HE2 GLN A 361       1.730   9.977  51.531  1.00 35.97           H  
ATOM   3556 2HE2 GLN A 361       2.800   8.975  52.665  1.00 35.97           H  
ATOM   3557  N   LEU A 362       3.472   9.484  46.013  1.00 26.29           N  
ATOM   3558  CA  LEU A 362       4.054   9.261  44.694  1.00 25.60           C  
ATOM   3559  C   LEU A 362       5.239  10.169  44.426  1.00 28.06           C  
ATOM   3560  O   LEU A 362       5.089  11.392  44.377  1.00 27.57           O  
ATOM   3561  CB  LEU A 362       2.982   9.429  43.600  1.00 25.69           C  
ATOM   3562  CG  LEU A 362       2.045   8.253  43.308  1.00 30.37           C  
ATOM   3563  CD1 LEU A 362       1.093   7.964  44.471  1.00 30.26           C  
ATOM   3564  CD2 LEU A 362       1.215   8.550  42.084  1.00 33.33           C  
ATOM   3565  HN  LEU A 362       2.834  10.331  46.154  1.00 28.40           H  
ATOM   3566  HA  LEU A 362       4.409   8.231  44.657  1.00 28.40           H  
ATOM   3567  HB1 LEU A 362       2.357  10.274  43.889  1.00 28.40           H  
ATOM   3568  HB2 LEU A 362       3.504   9.663  42.672  1.00 28.40           H  
ATOM   3569  HG  LEU A 362       2.646   7.364  43.117  1.00 28.40           H  
ATOM   3570 1HD1 LEU A 362       0.450   7.122  44.214  1.00 28.40           H  
ATOM   3571 2HD1 LEU A 362       0.479   8.843  44.666  1.00 28.40           H  
ATOM   3572 3HD1 LEU A 362       1.671   7.720  45.362  1.00 28.40           H  
ATOM   3573 1HD2 LEU A 362       0.551   7.710  41.882  1.00 28.40           H  
ATOM   3574 2HD2 LEU A 362       1.872   8.707  41.228  1.00 28.40           H  
ATOM   3575 3HD2 LEU A 362       0.622   9.448  42.256  1.00 28.40           H  
ATOM   3576  N   LYS A 363       6.420   9.554  44.246  1.00 23.46           N  
ATOM   3577  CA  LYS A 363       7.670  10.239  43.942  1.00 22.25           C  
ATOM   3578  C   LYS A 363       7.867  10.177  42.431  1.00 24.37           C  
ATOM   3579  O   LYS A 363       8.098   9.101  41.881  1.00 23.18           O  
ATOM   3580  CB  LYS A 363       8.842   9.587  44.699  1.00 24.25           C  
ATOM   3581  CG  LYS A 363      10.049  10.498  44.876  1.00 37.74           C  
ATOM   3582  CD  LYS A 363      10.944  10.016  46.018  1.00 50.92           C  
ATOM   3583  CE  LYS A 363      12.260  10.759  46.119  1.00 65.10           C  
ATOM   3584  NZ  LYS A 363      12.096  12.161  46.597  1.00 73.43           N1+
ATOM   3585  HN  LYS A 363       6.444   8.488  44.332  1.00 38.30           H  
ATOM   3586  HA  LYS A 363       7.587  11.282  44.247  1.00 38.30           H  
ATOM   3587  HB1 LYS A 363       8.489   9.290  45.687  1.00 38.30           H  
ATOM   3588  HB2 LYS A 363       9.158   8.703  44.145  1.00 38.30           H  
ATOM   3589  HG1 LYS A 363      10.626  10.506  43.951  1.00 38.30           H  
ATOM   3590  HG2 LYS A 363       9.703  11.507  45.098  1.00 38.30           H  
ATOM   3591  HD1 LYS A 363      10.404  10.145  46.956  1.00 38.30           H  
ATOM   3592  HD2 LYS A 363      11.158   8.958  45.864  1.00 38.30           H  
ATOM   3593  HE1 LYS A 363      12.908  10.227  46.816  1.00 38.30           H  
ATOM   3594  HE2 LYS A 363      12.725  10.779  45.133  1.00 38.30           H  
ATOM   3595  HZ1 LYS A 363      13.054  12.635  46.649  1.00 38.30           H  
ATOM   3596  HZ2 LYS A 363      11.648  12.157  47.569  1.00 38.30           H  
ATOM   3597  HZ3 LYS A 363      11.469  12.699  45.917  1.00 38.30           H  
ATOM   3598  N   ILE A 364       7.716  11.328  41.759  1.00 20.88           N  
ATOM   3599  CA  ILE A 364       7.852  11.437  40.304  1.00 20.65           C  
ATOM   3600  C   ILE A 364       9.319  11.660  39.914  1.00 25.48           C  
ATOM   3601  O   ILE A 364       9.915  12.676  40.285  1.00 25.41           O  
ATOM   3602  CB  ILE A 364       6.900  12.514  39.681  1.00 23.30           C  
ATOM   3603  CG1 ILE A 364       5.474  12.528  40.334  1.00 23.49           C  
ATOM   3604  CG2 ILE A 364       6.826  12.402  38.150  1.00 23.11           C  
ATOM   3605  CD1 ILE A 364       4.588  11.257  40.230  1.00 29.54           C  
ATOM   3606  HN  ILE A 364       7.484  12.213  42.314  1.00 23.98           H  
ATOM   3607  HA  ILE A 364       7.557  10.475  39.886  1.00 23.98           H  
ATOM   3608  HB  ILE A 364       7.348  13.484  39.898  1.00 23.98           H  
ATOM   3609 1HG1 ILE A 364       5.610  12.737  41.395  1.00 23.98           H  
ATOM   3610 2HG1 ILE A 364       4.918  13.344  39.871  1.00 23.98           H  
ATOM   3611 1HG2 ILE A 364       6.155  13.168  37.761  1.00 23.98           H  
ATOM   3612 2HG2 ILE A 364       6.450  11.417  37.875  1.00 23.98           H  
ATOM   3613 3HG2 ILE A 364       7.821  12.542  37.726  1.00 23.98           H  
ATOM   3614 1HD1 ILE A 364       3.637  11.434  40.732  1.00 23.98           H  
ATOM   3615 2HD1 ILE A 364       5.098  10.418  40.704  1.00 23.98           H  
ATOM   3616 3HD1 ILE A 364       4.406  11.025  39.181  1.00 23.98           H  
ATOM   3617  N   LYS A 365       9.890  10.704  39.166  1.00 21.86           N  
ATOM   3618  CA  LYS A 365      11.260  10.772  38.674  1.00 21.70           C  
ATOM   3619  C   LYS A 365      11.244  11.276  37.229  1.00 25.66           C  
ATOM   3620  O   LYS A 365      10.547  10.701  36.390  1.00 25.14           O  
ATOM   3621  CB  LYS A 365      11.926   9.386  38.747  1.00 24.77           C  
ATOM   3622  CG  LYS A 365      13.348   9.405  39.306  1.00 45.67           C  
ATOM   3623  CD  LYS A 365      14.404   9.903  38.314  1.00 54.41           C  
ATOM   3624  CE  LYS A 365      15.745  10.060  38.982  1.00 66.16           C  
ATOM   3625  NZ  LYS A 365      16.823  10.318  37.994  1.00 78.59           N1+
ATOM   3626  HN  LYS A 365       9.306   9.843  38.916  1.00 40.44           H  
ATOM   3627  HA  LYS A 365      11.825  11.472  39.289  1.00 40.44           H  
ATOM   3628  HB1 LYS A 365      11.316   8.747  39.385  1.00 40.44           H  
ATOM   3629  HB2 LYS A 365      11.960   8.969  37.740  1.00 40.44           H  
ATOM   3630  HG1 LYS A 365      13.364  10.058  40.179  1.00 40.44           H  
ATOM   3631  HG2 LYS A 365      13.611   8.391  39.605  1.00 40.44           H  
ATOM   3632  HD1 LYS A 365      14.494   9.184  37.500  1.00 40.44           H  
ATOM   3633  HD2 LYS A 365      14.090  10.868  37.915  1.00 40.44           H  
ATOM   3634  HE1 LYS A 365      15.697  10.897  39.679  1.00 40.44           H  
ATOM   3635  HE2 LYS A 365      15.977   9.145  39.527  1.00 40.44           H  
ATOM   3636  HZ1 LYS A 365      17.757  10.424  38.504  1.00 40.44           H  
ATOM   3637  HZ2 LYS A 365      16.607  11.218  37.457  1.00 40.44           H  
ATOM   3638  HZ3 LYS A 365      16.882   9.499  37.308  1.00 40.44           H  
ATOM   3639  N   VAL A 366      11.993  12.352  36.940  1.00 22.46           N  
ATOM   3640  CA  VAL A 366      12.063  12.900  35.585  1.00 22.37           C  
ATOM   3641  C   VAL A 366      13.451  12.649  34.963  1.00 26.62           C  
ATOM   3642  O   VAL A 366      14.469  12.737  35.651  1.00 25.81           O  
ATOM   3643  CB  VAL A 366      11.593  14.382  35.488  1.00 26.32           C  
ATOM   3644  CG1 VAL A 366      12.596  15.351  36.100  1.00 26.24           C  
ATOM   3645  CG2 VAL A 366      11.281  14.776  34.050  1.00 25.94           C  
ATOM   3646  HN  VAL A 366      12.554  12.821  37.721  1.00 25.11           H  
ATOM   3647  HA  VAL A 366      11.357  12.321  34.989  1.00 25.11           H  
ATOM   3648  HB  VAL A 366      10.668  14.468  36.057  1.00 25.11           H  
ATOM   3649 1HG1 VAL A 366      12.221  16.370  36.007  1.00 25.11           H  
ATOM   3650 2HG1 VAL A 366      13.549  15.266  35.578  1.00 25.11           H  
ATOM   3651 3HG1 VAL A 366      12.737  15.111  37.154  1.00 25.11           H  
ATOM   3652 1HG2 VAL A 366      10.956  15.816  34.020  1.00 25.11           H  
ATOM   3653 2HG2 VAL A 366      10.488  14.137  33.662  1.00 25.11           H  
ATOM   3654 3HG2 VAL A 366      12.175  14.657  33.438  1.00 25.11           H  
ATOM   3655  N   CYS A 367      13.469  12.297  33.670  1.00 24.53           N  
ATOM   3656  CA  CYS A 367      14.691  12.043  32.906  1.00 25.02           C  
ATOM   3657  C   CYS A 367      14.487  12.336  31.421  1.00 28.65           C  
ATOM   3658  O   CYS A 367      13.352  12.494  30.971  1.00 27.94           O  
ATOM   3659  CB  CYS A 367      15.196  10.619  33.131  1.00 25.66           C  
ATOM   3660  SG  CYS A 367      14.266   9.351  32.234  1.00 29.71           S  
ATOM   3661  HN  CYS A 367      12.531  12.195  33.165  1.00 26.92           H  
ATOM   3662  HA  CYS A 367      15.457  12.726  33.274  1.00 26.92           H  
ATOM   3663  HB1 CYS A 367      16.237  10.571  32.810  1.00 26.92           H  
ATOM   3664  HB2 CYS A 367      15.134  10.399  34.197  1.00 26.92           H  
ATOM   3665  HG  CYS A 367      12.984   9.379  32.622  1.00 26.92           H  
ATOM   3666  N   ILE A 368      15.598  12.421  30.672  1.00 25.31           N  
ATOM   3667  CA  ILE A 368      15.629  12.625  29.222  1.00 24.88           C  
ATOM   3668  C   ILE A 368      16.456  11.492  28.599  1.00 30.10           C  
ATOM   3669  O   ILE A 368      17.358  10.959  29.253  1.00 29.56           O  
ATOM   3670  CB  ILE A 368      16.112  14.059  28.818  1.00 27.46           C  
ATOM   3671  CG1 ILE A 368      15.850  14.358  27.319  1.00 27.37           C  
ATOM   3672  CG2 ILE A 368      17.569  14.326  29.213  1.00 27.95           C  
ATOM   3673  CD1 ILE A 368      15.938  15.808  26.897  1.00 30.72           C  
ATOM   3674  HN  ILE A 368      16.538  12.332  31.176  1.00 27.92           H  
ATOM   3675  HA  ILE A 368      14.607  12.515  28.859  1.00 27.92           H  
ATOM   3676  HB  ILE A 368      15.503  14.763  29.386  1.00 27.92           H  
ATOM   3677 1HG1 ILE A 368      16.582  13.798  26.736  1.00 27.92           H  
ATOM   3678 2HG1 ILE A 368      14.847  14.004  27.081  1.00 27.92           H  
ATOM   3679 1HG2 ILE A 368      17.850  15.334  28.909  1.00 27.92           H  
ATOM   3680 2HG2 ILE A 368      18.218  13.604  28.718  1.00 27.92           H  
ATOM   3681 3HG2 ILE A 368      17.676  14.230  30.293  1.00 27.92           H  
ATOM   3682 1HD1 ILE A 368      15.736  15.889  25.829  1.00 27.92           H  
ATOM   3683 2HD1 ILE A 368      16.938  16.188  27.107  1.00 27.92           H  
ATOM   3684 3HD1 ILE A 368      15.204  16.393  27.451  1.00 27.92           H  
ATOM   3685  N   ASP A 369      16.118  11.108  27.355  1.00 27.99           N  
ATOM   3686  CA  ASP A 369      16.796  10.073  26.571  1.00 28.29           C  
ATOM   3687  C   ASP A 369      16.930   8.755  27.348  1.00 34.98           C  
ATOM   3688  O   ASP A 369      18.037   8.280  27.616  1.00 35.71           O  
ATOM   3689  CB  ASP A 369      18.145  10.594  26.020  1.00 29.51           C  
ATOM   3690  CG  ASP A 369      18.027  11.882  25.212  1.00 35.77           C  
ATOM   3691  OD1 ASP A 369      16.954  12.107  24.597  1.00 35.10           O  
ATOM   3692  OD2 ASP A 369      19.003  12.665  25.198  1.00 40.58           O  
ATOM   3693  HN  ASP A 369      15.284  11.600  26.900  1.00 33.49           H  
ATOM   3694  HA  ASP A 369      16.163   9.866  25.708  1.00 33.49           H  
ATOM   3695  HB1 ASP A 369      18.812  10.778  26.863  1.00 33.49           H  
ATOM   3696  HB2 ASP A 369      18.573   9.824  25.378  1.00 33.49           H  
ATOM   3697  N   LYS A 370      15.774   8.193  27.732  1.00 31.96           N  
ATOM   3698  CA  LYS A 370      15.668   6.943  28.476  1.00 32.07           C  
ATOM   3699  C   LYS A 370      16.053   5.763  27.566  1.00 38.53           C  
ATOM   3700  O   LYS A 370      16.865   4.924  27.970  1.00 38.75           O  
ATOM   3701  CB  LYS A 370      14.233   6.781  29.017  1.00 33.78           C  
ATOM   3702  CG  LYS A 370      14.072   5.703  30.075  1.00 42.56           C  
ATOM   3703  CD  LYS A 370      12.621   5.273  30.203  1.00 49.74           C  
ATOM   3704  CE  LYS A 370      12.451   4.175  31.222  1.00 58.68           C  
ATOM   3705  NZ  LYS A 370      11.088   3.589  31.182  1.00 67.47           N1+
ATOM   3706  HN  LYS A 370      14.866   8.697  27.474  1.00 43.73           H  
ATOM   3707  HA  LYS A 370      16.359   6.976  29.318  1.00 43.73           H  
ATOM   3708  HB1 LYS A 370      13.925   7.732  29.452  1.00 43.73           H  
ATOM   3709  HB2 LYS A 370      13.580   6.535  28.180  1.00 43.73           H  
ATOM   3710  HG1 LYS A 370      14.676   4.839  29.797  1.00 43.73           H  
ATOM   3711  HG2 LYS A 370      14.413   6.092  31.034  1.00 43.73           H  
ATOM   3712  HD1 LYS A 370      12.024   6.133  30.508  1.00 43.73           H  
ATOM   3713  HD2 LYS A 370      12.273   4.913  29.235  1.00 43.73           H  
ATOM   3714  HE1 LYS A 370      13.178   3.389  31.018  1.00 43.73           H  
ATOM   3715  HE2 LYS A 370      12.629   4.586  32.216  1.00 43.73           H  
ATOM   3716  HZ1 LYS A 370      11.010   2.816  31.918  1.00 43.73           H  
ATOM   3717  HZ2 LYS A 370      10.905   3.177  30.212  1.00 43.73           H  
ATOM   3718  HZ3 LYS A 370      10.365   4.351  31.387  1.00 43.73           H  
ATOM   3719  N   ASP A 371      15.481   5.724  26.333  1.00 35.92           N  
ATOM   3720  CA  ASP A 371      15.668   4.685  25.306  1.00 74.81           C  
ATOM   3721  C   ASP A 371      15.255   3.294  25.791  1.00104.39           C  
ATOM   3722  O   ASP A 371      14.175   3.134  26.357  1.00 64.87           O  
ATOM   3723  CB  ASP A 371      17.109   4.727  24.782  1.00 76.70           C  
ATOM   3724  HN  ASP A 371      14.827   6.533  26.083  1.00 71.34           H  
ATOM   3725  HA  ASP A 371      15.004   4.938  24.480  1.00 71.34           H  
ATOM   3726  HB1 ASP A 371      17.188   3.896  23.985  1.00 71.34           H  
ATOM   3727  HB2 ASP A 371      17.809   4.490  25.543  1.00 71.34           H  
ATOM   3728  CG  ASP A 371      17.315   4.634  23.272  1.00  0.00           C  
ATOM   3729  OD1 ASP A 371      18.453   4.804  22.803  1.00  0.00           O  
ATOM   3730  OD2 ASP A 371      16.271   4.315  22.410  1.00  0.00           O  
ATOM   3731  N   ARG A 379      19.631   6.468  16.174  1.00 62.09           N  
ATOM   3732  CA  ARG A 379      20.967   6.162  15.665  1.00 61.85           C  
ATOM   3733  C   ARG A 379      21.800   7.439  15.476  1.00 64.31           C  
ATOM   3734  O   ARG A 379      21.376   8.356  14.762  1.00 64.43           O  
ATOM   3735  CB  ARG A 379      20.879   5.361  14.347  1.00 63.28           C  
ATOM   3736  CG  ARG A 379      22.194   4.714  13.911  1.00 75.88           C  
ATOM   3737  CD  ARG A 379      22.326   3.286  14.411  1.00 89.71           C  
ATOM   3738  NE  ARG A 379      23.726   2.896  14.583  1.00102.71           N  
ATOM   3739  CZ  ARG A 379      24.472   2.321  13.644  1.00118.79           C  
ATOM   3740  NH1 ARG A 379      23.962   2.067  12.444  1.00106.38           N  
ATOM   3741  NH2 ARG A 379      25.734   2.001  13.895  1.00106.12           N  
ATOM   3742  HN  ARG A 379      19.122   7.106  15.482  1.00 83.23           H  
ATOM   3743  HA  ARG A 379      21.472   5.539  16.403  1.00 83.23           H  
ATOM   3744  HB1 ARG A 379      20.138   4.572  14.477  1.00 83.23           H  
ATOM   3745  HB2 ARG A 379      20.555   6.039  13.557  1.00 83.23           H  
ATOM   3746  HG1 ARG A 379      22.238   4.710  12.822  1.00 83.23           H  
ATOM   3747  HG2 ARG A 379      23.022   5.302  14.307  1.00 83.23           H  
ATOM   3748  HD1 ARG A 379      21.816   3.200  15.370  1.00 83.23           H  
ATOM   3749  HD2 ARG A 379      21.859   2.615  13.689  1.00 83.23           H  
ATOM   3750  HE  ARG A 379      24.182   3.087  15.532  1.00 83.23           H  
ATOM   3751 1HH1 ARG A 379      22.946   2.325  12.229  1.00 83.23           H  
ATOM   3752 2HH1 ARG A 379      24.567   1.604  11.693  1.00 83.23           H  
ATOM   3753 1HH2 ARG A 379      26.157   2.205  14.857  1.00 83.23           H  
ATOM   3754 2HH2 ARG A 379      26.330   1.539  13.136  1.00 83.23           H  
ATOM   3755  N   GLY A 380      22.963   7.479  16.131  1.00 58.88           N  
ATOM   3756  CA  GLY A 380      23.903   8.599  16.089  1.00 57.63           C  
ATOM   3757  C   GLY A 380      23.409   9.901  16.698  1.00 58.47           C  
ATOM   3758  O   GLY A 380      24.035  10.950  16.502  1.00 58.26           O  
ATOM   3759  HN  GLY A 380      23.226   6.632  16.729  1.00 58.31           H  
ATOM   3760  HA1 GLY A 380      24.804   8.300  16.625  1.00 58.31           H  
ATOM   3761  HA2 GLY A 380      24.148   8.791  15.044  1.00 58.31           H  
ATOM   3762  N   SER A 381      22.284   9.845  17.445  1.00 51.94           N  
ATOM   3763  CA  SER A 381      21.652  10.994  18.094  1.00 50.10           C  
ATOM   3764  C   SER A 381      22.384  11.440  19.357  1.00 49.05           C  
ATOM   3765  O   SER A 381      22.973  10.608  20.056  1.00 48.76           O  
ATOM   3766  CB  SER A 381      20.193  10.687  18.419  1.00 54.34           C  
ATOM   3767  OG  SER A 381      19.450  10.422  17.240  1.00 65.76           O  
ATOM   3768  HN  SER A 381      21.821   8.889  17.571  1.00 53.32           H  
ATOM   3769  HA  SER A 381      21.668  11.825  17.389  1.00 53.32           H  
ATOM   3770  HB1 SER A 381      20.150   9.814  19.070  1.00 53.32           H  
ATOM   3771  HB2 SER A 381      19.755  11.544  18.930  1.00 53.32           H  
ATOM   3772  HG  SER A 381      19.483  11.261  16.609  1.00 53.32           H  
ATOM   3773  N   ARG A 382      22.333  12.759  19.650  1.00 41.37           N  
ATOM   3774  CA  ARG A 382      22.945  13.370  20.837  1.00 39.27           C  
ATOM   3775  C   ARG A 382      22.220  12.898  22.098  1.00 39.71           C  
ATOM   3776  O   ARG A 382      20.991  12.843  22.112  1.00 38.54           O  
ATOM   3777  CB  ARG A 382      22.894  14.906  20.760  1.00 37.57           C  
ATOM   3778  CG  ARG A 382      23.785  15.515  19.693  1.00 41.76           C  
ATOM   3779  CD  ARG A 382      23.056  16.571  18.894  1.00 46.64           C  
ATOM   3780  NE  ARG A 382      22.965  17.849  19.600  1.00 52.15           N  
ATOM   3781  CZ  ARG A 382      21.827  18.454  19.924  1.00 60.98           C  
ATOM   3782  NH1 ARG A 382      21.846  19.623  20.550  1.00 46.18           N  
ATOM   3783  NH2 ARG A 382      20.659  17.895  19.625  1.00 43.62           N  
ATOM   3784  HN  ARG A 382      21.812  13.401  18.971  1.00 44.34           H  
ATOM   3785  HA  ARG A 382      23.987  13.057  20.894  1.00 44.34           H  
ATOM   3786  HB1 ARG A 382      21.865  15.202  20.553  1.00 44.34           H  
ATOM   3787  HB2 ARG A 382      23.200  15.305  21.727  1.00 44.34           H  
ATOM   3788  HG1 ARG A 382      24.651  15.970  20.173  1.00 44.34           H  
ATOM   3789  HG2 ARG A 382      24.117  14.727  19.017  1.00 44.34           H  
ATOM   3790  HD1 ARG A 382      23.588  16.728  17.956  1.00 44.34           H  
ATOM   3791  HD2 ARG A 382      22.047  16.215  18.685  1.00 44.34           H  
ATOM   3792  HE  ARG A 382      23.880  18.331  19.875  1.00 44.34           H  
ATOM   3793 1HH1 ARG A 382      22.780  20.083  20.796  1.00 44.34           H  
ATOM   3794 2HH1 ARG A 382      20.927  20.106  20.809  1.00 44.34           H  
ATOM   3795 1HH2 ARG A 382      20.631  16.952  19.120  1.00 44.34           H  
ATOM   3796 2HH2 ARG A 382      19.747  18.388  19.889  1.00 44.34           H  
ATOM   3797  N   LYS A 383      22.983  12.532  23.136  1.00 34.61           N  
ATOM   3798  CA  LYS A 383      22.446  12.061  24.413  1.00 33.55           C  
ATOM   3799  C   LYS A 383      22.581  13.162  25.479  1.00 34.00           C  
ATOM   3800  O   LYS A 383      23.630  13.806  25.568  1.00 32.82           O  
ATOM   3801  CB  LYS A 383      23.143  10.750  24.833  1.00 36.58           C  
ATOM   3802  CG  LYS A 383      22.653  10.160  26.152  1.00 57.37           C  
ATOM   3803  CD  LYS A 383      21.698   8.994  25.978  1.00 70.04           C  
ATOM   3804  CE  LYS A 383      21.390   8.361  27.314  1.00 80.41           C  
ATOM   3805  NZ  LYS A 383      20.566   7.134  27.167  1.00 89.60           N1+
ATOM   3806  HN  LYS A 383      24.046  12.587  23.025  1.00 52.11           H  
ATOM   3807  HA  LYS A 383      21.385  11.851  24.277  1.00 52.11           H  
ATOM   3808  HB1 LYS A 383      22.977  10.011  24.049  1.00 52.11           H  
ATOM   3809  HB2 LYS A 383      24.211  10.948  24.926  1.00 52.11           H  
ATOM   3810  HG1 LYS A 383      23.518   9.815  26.718  1.00 52.11           H  
ATOM   3811  HG2 LYS A 383      22.142  10.944  26.711  1.00 52.11           H  
ATOM   3812  HD1 LYS A 383      20.772   9.353  25.529  1.00 52.11           H  
ATOM   3813  HD2 LYS A 383      22.155   8.250  25.325  1.00 52.11           H  
ATOM   3814  HE1 LYS A 383      22.327   8.099  27.805  1.00 52.11           H  
ATOM   3815  HE2 LYS A 383      20.846   9.079  27.928  1.00 52.11           H  
ATOM   3816  HZ1 LYS A 383      20.370   6.717  28.133  1.00 52.11           H  
ATOM   3817  HZ2 LYS A 383      21.093   6.419  26.571  1.00 52.11           H  
ATOM   3818  HZ3 LYS A 383      19.640   7.381  26.691  1.00 52.11           H  
ATOM   3819  N   PHE A 384      21.514  13.374  26.276  1.00 28.90           N  
ATOM   3820  CA  PHE A 384      21.467  14.403  27.323  1.00 27.82           C  
ATOM   3821  C   PHE A 384      21.066  13.854  28.688  1.00 30.51           C  
ATOM   3822  O   PHE A 384      20.519  12.757  28.777  1.00 30.21           O  
ATOM   3823  CB  PHE A 384      20.507  15.537  26.920  1.00 29.42           C  
ATOM   3824  CG  PHE A 384      20.878  16.272  25.658  1.00 30.64           C  
ATOM   3825  CD1 PHE A 384      21.716  17.379  25.700  1.00 33.59           C  
ATOM   3826  CD2 PHE A 384      20.373  15.871  24.427  1.00 32.53           C  
ATOM   3827  CE1 PHE A 384      22.061  18.060  24.529  1.00 34.60           C  
ATOM   3828  CE2 PHE A 384      20.717  16.551  23.256  1.00 35.40           C  
ATOM   3829  CZ  PHE A 384      21.559  17.641  23.315  1.00 33.57           C  
ATOM   3830  HN  PHE A 384      20.651  12.756  26.138  1.00 31.56           H  
ATOM   3831  HA  PHE A 384      22.466  14.829  27.416  1.00 31.56           H  
ATOM   3832  HB1 PHE A 384      19.516  15.106  26.780  1.00 31.56           H  
ATOM   3833  HB2 PHE A 384      20.478  16.260  27.735  1.00 31.56           H  
ATOM   3834  HD1 PHE A 384      22.109  17.721  26.657  1.00 31.56           H  
ATOM   3835  HD2 PHE A 384      19.700  15.015  24.374  1.00 31.56           H  
ATOM   3836  HE1 PHE A 384      22.727  18.922  24.576  1.00 31.56           H  
ATOM   3837  HE2 PHE A 384      20.320  16.220  22.296  1.00 31.56           H  
ATOM   3838  HZ  PHE A 384      21.828  18.172  22.402  1.00 31.56           H  
ATOM   3839  N   ASN A 385      21.318  14.641  29.748  1.00 26.86           N  
ATOM   3840  CA  ASN A 385      20.971  14.321  31.134  1.00 26.62           C  
ATOM   3841  C   ASN A 385      20.196  15.484  31.750  1.00 30.16           C  
ATOM   3842  O   ASN A 385      20.524  16.644  31.478  1.00 29.98           O  
ATOM   3843  CB  ASN A 385      22.241  14.092  31.977  1.00 27.38           C  
ATOM   3844  CG  ASN A 385      23.022  12.830  31.709  1.00 47.59           C  
ATOM   3845  OD1 ASN A 385      24.247  12.864  31.559  1.00 44.91           O  
ATOM   3846  ND2 ASN A 385      22.352  11.685  31.683  1.00 36.57           N  
ATOM   3847  HN  ASN A 385      21.810  15.573  29.565  1.00 33.76           H  
ATOM   3848  HA  ASN A 385      20.354  13.422  31.155  1.00 33.76           H  
ATOM   3849  HB1 ASN A 385      22.909  14.935  31.801  1.00 33.76           H  
ATOM   3850  HB2 ASN A 385      21.942  14.077  33.025  1.00 33.76           H  
ATOM   3851 1HD2 ASN A 385      21.295  11.680  31.849  1.00 33.76           H  
ATOM   3852 2HD2 ASN A 385      22.869  10.767  31.496  1.00 33.76           H  
ATOM   3853  N   ILE A 386      19.200  15.183  32.602  1.00 26.38           N  
ATOM   3854  CA  ILE A 386      18.451  16.216  33.323  1.00 26.28           C  
ATOM   3855  C   ILE A 386      19.174  16.462  34.648  1.00 30.86           C  
ATOM   3856  O   ILE A 386      19.325  15.534  35.451  1.00 31.19           O  
ATOM   3857  CB  ILE A 386      16.939  15.875  33.512  1.00 29.38           C  
ATOM   3858  CG1 ILE A 386      16.147  16.141  32.212  1.00 29.62           C  
ATOM   3859  CG2 ILE A 386      16.330  16.650  34.693  1.00 30.01           C  
ATOM   3860  CD1 ILE A 386      14.641  15.824  32.230  1.00 35.77           C  
ATOM   3861  HN  ILE A 386      18.946  14.155  32.759  1.00 29.94           H  
ATOM   3862  HA  ILE A 386      18.511  17.135  32.739  1.00 29.94           H  
ATOM   3863  HB  ILE A 386      16.863  14.811  33.737  1.00 29.94           H  
ATOM   3864 1HG1 ILE A 386      16.257  17.198  31.972  1.00 29.94           H  
ATOM   3865 2HG1 ILE A 386      16.599  15.540  31.423  1.00 29.94           H  
ATOM   3866 1HG2 ILE A 386      15.277  16.388  34.795  1.00 29.94           H  
ATOM   3867 2HG2 ILE A 386      16.422  17.721  34.512  1.00 29.94           H  
ATOM   3868 3HG2 ILE A 386      16.859  16.391  35.610  1.00 29.94           H  
ATOM   3869 1HD1 ILE A 386      14.209  16.056  31.257  1.00 29.94           H  
ATOM   3870 2HD1 ILE A 386      14.152  16.425  32.997  1.00 29.94           H  
ATOM   3871 3HD1 ILE A 386      14.494  14.766  32.449  1.00 29.94           H  
ATOM   3872  N   LEU A 387      19.636  17.700  34.863  1.00 27.10           N  
ATOM   3873  CA  LEU A 387      20.317  18.087  36.099  1.00 26.62           C  
ATOM   3874  C   LEU A 387      19.458  19.045  36.922  1.00 28.89           C  
ATOM   3875  O   LEU A 387      18.635  19.774  36.366  1.00 27.95           O  
ATOM   3876  CB  LEU A 387      21.701  18.697  35.821  1.00 27.02           C  
ATOM   3877  CG  LEU A 387      22.708  17.884  34.991  1.00 31.81           C  
ATOM   3878  CD1 LEU A 387      24.043  18.565  35.007  1.00 32.14           C  
ATOM   3879  CD2 LEU A 387      22.864  16.444  35.503  1.00 33.30           C  
ATOM   3880  HN  LEU A 387      19.502  18.437  34.099  1.00 29.35           H  
ATOM   3881  HA  LEU A 387      20.466  17.184  36.691  1.00 29.35           H  
ATOM   3882  HB1 LEU A 387      21.538  19.639  35.297  1.00 29.35           H  
ATOM   3883  HB2 LEU A 387      22.166  18.894  36.787  1.00 29.35           H  
ATOM   3884  HG  LEU A 387      22.354  17.846  33.961  1.00 29.35           H  
ATOM   3885 1HD1 LEU A 387      24.754  17.986  34.418  1.00 29.35           H  
ATOM   3886 2HD1 LEU A 387      24.400  18.641  36.034  1.00 29.35           H  
ATOM   3887 3HD1 LEU A 387      23.947  19.564  34.581  1.00 29.35           H  
ATOM   3888 1HD2 LEU A 387      23.586  15.913  34.882  1.00 29.35           H  
ATOM   3889 2HD2 LEU A 387      21.901  15.935  35.456  1.00 29.35           H  
ATOM   3890 3HD2 LEU A 387      23.215  16.461  36.535  1.00 29.35           H  
ATOM   3891  N   GLY A 388      19.660  19.018  38.239  1.00 25.11           N  
ATOM   3892  CA  GLY A 388      18.923  19.813  39.215  1.00 23.88           C  
ATOM   3893  C   GLY A 388      18.077  18.907  40.079  1.00 26.32           C  
ATOM   3894  O   GLY A 388      18.520  17.810  40.432  1.00 26.28           O  
ATOM   3895  HN  GLY A 388      20.421  18.363  38.609  1.00 25.40           H  
ATOM   3896  HA1 GLY A 388      19.627  20.358  39.844  1.00 25.40           H  
ATOM   3897  HA2 GLY A 388      18.279  20.520  38.693  1.00 25.40           H  
ATOM   3898  N   THR A 389      16.850  19.337  40.408  1.00 21.86           N  
ATOM   3899  CA  THR A 389      15.920  18.543  41.212  1.00 21.50           C  
ATOM   3900  C   THR A 389      15.041  17.727  40.256  1.00 25.10           C  
ATOM   3901  O   THR A 389      14.035  18.232  39.762  1.00 24.84           O  
ATOM   3902  CB  THR A 389      15.139  19.438  42.201  1.00 31.68           C  
ATOM   3903  OG1 THR A 389      16.041  20.340  42.854  1.00 33.11           O  
ATOM   3904  CG2 THR A 389      14.368  18.630  43.242  1.00 29.04           C  
ATOM   3905  HN  THR A 389      16.538  20.302  40.068  1.00 26.73           H  
ATOM   3906  HA  THR A 389      16.510  17.839  41.799  1.00 26.73           H  
ATOM   3907  HB  THR A 389      14.422  20.029  41.631  1.00 26.73           H  
ATOM   3908  HG1 THR A 389      16.766  19.791  43.380  1.00 26.73           H  
ATOM   3909 1HG2 THR A 389      13.838  19.309  43.910  1.00 26.73           H  
ATOM   3910 2HG2 THR A 389      15.064  18.022  43.820  1.00 26.73           H  
ATOM   3911 3HG2 THR A 389      13.650  17.981  42.740  1.00 26.73           H  
ATOM   3912  N   ASN A 390      15.453  16.481  39.968  1.00 21.46           N  
ATOM   3913  CA  ASN A 390      14.754  15.586  39.044  1.00 21.09           C  
ATOM   3914  C   ASN A 390      13.783  14.600  39.733  1.00 24.85           C  
ATOM   3915  O   ASN A 390      13.289  13.673  39.085  1.00 23.92           O  
ATOM   3916  CB  ASN A 390      15.750  14.854  38.128  1.00 21.67           C  
ATOM   3917  CG  ASN A 390      16.755  13.951  38.811  1.00 44.99           C  
ATOM   3918  OD1 ASN A 390      16.789  13.774  40.039  1.00 37.04           O  
ATOM   3919  ND2 ASN A 390      17.609  13.352  38.005  1.00 39.64           N  
ATOM   3920  HN  ASN A 390      16.343  16.122  40.441  1.00 29.33           H  
ATOM   3921  HA  ASN A 390      14.146  16.220  38.398  1.00 29.33           H  
ATOM   3922  HB1 ASN A 390      15.174  14.243  37.433  1.00 29.33           H  
ATOM   3923  HB2 ASN A 390      16.307  15.609  37.573  1.00 29.33           H  
ATOM   3924 1HD2 ASN A 390      17.558  13.522  36.950  1.00 29.33           H  
ATOM   3925 2HD2 ASN A 390      18.353  12.696  38.406  1.00 29.33           H  
ATOM   3926  N   THR A 391      13.497  14.822  41.030  1.00 21.94           N  
ATOM   3927  CA  THR A 391      12.538  14.041  41.819  1.00 22.16           C  
ATOM   3928  C   THR A 391      11.603  14.990  42.539  1.00 27.00           C  
ATOM   3929  O   THR A 391      12.063  15.925  43.199  1.00 26.98           O  
ATOM   3930  CB  THR A 391      13.208  13.054  42.787  1.00 30.95           C  
ATOM   3931  OG1 THR A 391      14.307  13.690  43.442  1.00 36.27           O  
ATOM   3932  CG2 THR A 391      13.657  11.783  42.107  1.00 28.07           C  
ATOM   3933  HN  THR A 391      14.006  15.626  41.520  1.00 27.62           H  
ATOM   3934  HA  THR A 391      11.938  13.458  41.121  1.00 27.62           H  
ATOM   3935  HB  THR A 391      12.476  12.785  43.549  1.00 27.62           H  
ATOM   3936  HG1 THR A 391      15.008  14.004  42.726  1.00 27.62           H  
ATOM   3937 1HG2 THR A 391      14.123  11.124  42.839  1.00 27.62           H  
ATOM   3938 2HG2 THR A 391      14.377  12.024  41.325  1.00 27.62           H  
ATOM   3939 3HG2 THR A 391      12.795  11.283  41.665  1.00 27.62           H  
ATOM   3940  N   LYS A 392      10.293  14.766  42.396  1.00 24.32           N  
ATOM   3941  CA  LYS A 392       9.270  15.601  43.018  1.00 24.58           C  
ATOM   3942  C   LYS A 392       8.137  14.748  43.554  1.00 29.64           C  
ATOM   3943  O   LYS A 392       7.624  13.880  42.845  1.00 29.31           O  
ATOM   3944  CB  LYS A 392       8.747  16.672  42.032  1.00 27.02           C  
ATOM   3945  CG  LYS A 392       7.889  17.764  42.671  1.00 42.37           C  
ATOM   3946  CD  LYS A 392       8.722  18.870  43.324  1.00 51.90           C  
ATOM   3947  CE  LYS A 392       7.990  19.567  44.447  1.00 61.23           C  
ATOM   3948  NZ  LYS A 392       6.857  20.396  43.958  1.00 70.49           N1+
ATOM   3949  HN  LYS A 392       9.980  13.936  41.798  1.00 40.10           H  
ATOM   3950  HA  LYS A 392       9.728  16.118  43.862  1.00 40.10           H  
ATOM   3951  HB1 LYS A 392       9.607  17.148  41.561  1.00 40.10           H  
ATOM   3952  HB2 LYS A 392       8.147  16.170  41.273  1.00 40.10           H  
ATOM   3953  HG1 LYS A 392       7.263  18.210  41.899  1.00 40.10           H  
ATOM   3954  HG2 LYS A 392       7.257  17.308  43.433  1.00 40.10           H  
ATOM   3955  HD1 LYS A 392       9.635  18.428  43.724  1.00 40.10           H  
ATOM   3956  HD2 LYS A 392       8.978  19.608  42.564  1.00 40.10           H  
ATOM   3957  HE1 LYS A 392       7.602  18.813  45.132  1.00 40.10           H  
ATOM   3958  HE2 LYS A 392       8.692  20.212  44.975  1.00 40.10           H  
ATOM   3959  HZ1 LYS A 392       6.374  20.866  44.789  1.00 40.10           H  
ATOM   3960  HZ2 LYS A 392       6.155  19.774  43.443  1.00 40.10           H  
ATOM   3961  HZ3 LYS A 392       7.226  21.146  43.289  1.00 40.10           H  
ATOM   3962  N   VAL A 393       7.752  14.996  44.811  1.00 27.10           N  
ATOM   3963  CA  VAL A 393       6.662  14.276  45.457  1.00 27.30           C  
ATOM   3964  C   VAL A 393       5.351  14.947  45.052  1.00 32.56           C  
ATOM   3965  O   VAL A 393       5.191  16.161  45.214  1.00 32.88           O  
ATOM   3966  CB  VAL A 393       6.840  14.142  46.992  1.00 31.17           C  
ATOM   3967  CG1 VAL A 393       5.675  13.387  47.616  1.00 30.97           C  
ATOM   3968  CG2 VAL A 393       8.155  13.448  47.336  1.00 31.01           C  
ATOM   3969  HN  VAL A 393       8.265  15.754  45.365  1.00 30.43           H  
ATOM   3970  HA  VAL A 393       6.651  13.268  45.043  1.00 30.43           H  
ATOM   3971  HB  VAL A 393       6.863  15.144  47.420  1.00 30.43           H  
ATOM   3972 1HG1 VAL A 393       5.827  13.308  48.692  1.00 30.43           H  
ATOM   3973 2HG1 VAL A 393       5.616  12.388  47.184  1.00 30.43           H  
ATOM   3974 3HG1 VAL A 393       4.747  13.923  47.419  1.00 30.43           H  
ATOM   3975 1HG2 VAL A 393       8.252  13.368  48.419  1.00 30.43           H  
ATOM   3976 2HG2 VAL A 393       8.988  14.029  46.939  1.00 30.43           H  
ATOM   3977 3HG2 VAL A 393       8.166  12.451  46.896  1.00 30.43           H  
ATOM   3978  N   MET A 394       4.446  14.158  44.465  1.00 29.12           N  
ATOM   3979  CA  MET A 394       3.137  14.604  44.002  1.00 28.89           C  
ATOM   3980  C   MET A 394       2.253  14.944  45.212  1.00 33.80           C  
ATOM   3981  O   MET A 394       2.207  14.183  46.176  1.00 32.94           O  
ATOM   3982  CB  MET A 394       2.516  13.511  43.115  1.00 30.93           C  
ATOM   3983  CG  MET A 394       1.281  13.937  42.374  1.00 34.03           C  
ATOM   3984  SD  MET A 394       0.921  12.781  41.041  1.00 37.46           S  
ATOM   3985  CE  MET A 394       1.656  13.642  39.671  1.00 34.08           C  
ATOM   3986  HN  MET A 394       4.699  13.128  44.325  1.00 32.66           H  
ATOM   3987  HA  MET A 394       3.268  15.505  43.403  1.00 32.66           H  
ATOM   3988  HB1 MET A 394       3.262  13.202  42.383  1.00 32.66           H  
ATOM   3989  HB2 MET A 394       2.257  12.664  43.750  1.00 32.66           H  
ATOM   3990  HG1 MET A 394       0.438  13.963  43.065  1.00 32.66           H  
ATOM   3991  HG2 MET A 394       1.438  14.931  41.955  1.00 32.66           H  
ATOM   3992  HE1 MET A 394       1.521  13.059  38.760  1.00 32.66           H  
ATOM   3993  HE2 MET A 394       2.721  13.782  39.858  1.00 32.66           H  
ATOM   3994  HE3 MET A 394       1.177  14.614  39.553  1.00 32.66           H  
ATOM   3995  N   ASN A 395       1.606  16.115  45.184  1.00 32.39           N  
ATOM   3996  CA  ASN A 395       0.750  16.554  46.284  1.00 33.19           C  
ATOM   3997  C   ASN A 395      -0.494  17.323  45.827  1.00 39.79           C  
ATOM   3998  O   ASN A 395      -0.511  17.876  44.727  1.00 39.87           O  
ATOM   3999  CB  ASN A 395       1.547  17.348  47.331  1.00 33.46           C  
ATOM   4000  CG  ASN A 395       1.964  18.727  46.900  1.00 55.11           C  
ATOM   4001  OD1 ASN A 395       1.235  19.699  47.087  1.00 47.25           O  
ATOM   4002  ND2 ASN A 395       3.152  18.846  46.330  1.00 50.50           N  
ATOM   4003  HN  ASN A 395       1.719  16.749  44.330  1.00 41.44           H  
ATOM   4004  HA  ASN A 395       0.394  15.652  46.781  1.00 41.44           H  
ATOM   4005  HB1 ASN A 395       0.929  17.445  48.224  1.00 41.44           H  
ATOM   4006  HB2 ASN A 395       2.447  16.782  47.571  1.00 41.44           H  
ATOM   4007 1HD2 ASN A 395       3.769  17.982  46.194  1.00 41.45           H  
ATOM   4008 2HD2 ASN A 395       3.496  19.806  46.005  1.00 41.45           H  
ATOM   4009  N   MET A 396      -1.526  17.352  46.688  1.00 38.26           N  
ATOM   4010  CA  MET A 396      -2.787  18.056  46.468  1.00 39.34           C  
ATOM   4011  C   MET A 396      -2.652  19.479  46.993  1.00 48.07           C  
ATOM   4012  O   MET A 396      -2.263  19.682  48.146  1.00 48.18           O  
ATOM   4013  CB  MET A 396      -3.946  17.332  47.169  1.00 41.63           C  
ATOM   4014  CG  MET A 396      -4.231  15.968  46.597  1.00 45.45           C  
ATOM   4015  SD  MET A 396      -5.603  15.135  47.415  1.00 49.66           S  
ATOM   4016  CE  MET A 396      -6.238  14.187  46.044  1.00 46.30           C  
ATOM   4017  HN  MET A 396      -1.415  16.817  47.608  1.00 44.61           H  
ATOM   4018  HA  MET A 396      -2.989  18.092  45.398  1.00 44.61           H  
ATOM   4019  HB1 MET A 396      -3.695  17.219  48.224  1.00 44.61           H  
ATOM   4020  HB2 MET A 396      -4.844  17.942  47.072  1.00 44.61           H  
ATOM   4021  HG1 MET A 396      -4.472  16.078  45.540  1.00 44.61           H  
ATOM   4022  HG2 MET A 396      -3.338  15.353  46.704  1.00 44.61           H  
ATOM   4023  HE1 MET A 396      -7.099  13.605  46.372  1.00 44.61           H  
ATOM   4024  HE2 MET A 396      -5.463  13.514  45.677  1.00 44.61           H  
ATOM   4025  HE3 MET A 396      -6.540  14.862  45.244  1.00 44.61           H  
ATOM   4026  N   GLU A 397      -2.947  20.464  46.140  1.00 48.28           N  
ATOM   4027  CA  GLU A 397      -2.844  21.885  46.479  1.00 49.71           C  
ATOM   4028  C   GLU A 397      -4.186  22.579  46.361  1.00 56.34           C  
ATOM   4029  O   GLU A 397      -5.049  22.113  45.616  1.00 56.33           O  
ATOM   4030  CB  GLU A 397      -1.855  22.584  45.528  1.00 51.25           C  
ATOM   4031  CG  GLU A 397      -0.392  22.313  45.815  1.00 63.41           C  
ATOM   4032  CD  GLU A 397       0.154  23.107  46.981  1.00 90.26           C  
ATOM   4033  OE1 GLU A 397       0.295  22.524  48.080  1.00 88.55           O  
ATOM   4034  OE2 GLU A 397       0.425  24.317  46.801  1.00 87.94           O  
ATOM   4035  HN  GLU A 397      -3.276  20.201  45.157  1.00 65.79           H  
ATOM   4036  HA  GLU A 397      -2.482  21.981  47.503  1.00 65.79           H  
ATOM   4037  HB1 GLU A 397      -2.068  22.249  44.513  1.00 65.79           H  
ATOM   4038  HB2 GLU A 397      -2.020  23.659  45.599  1.00 65.79           H  
ATOM   4039  HG1 GLU A 397      -0.275  21.252  46.036  1.00 65.79           H  
ATOM   4040  HG2 GLU A 397       0.186  22.565  44.926  1.00 65.79           H  
ATOM   4041  N   GLU A 398      -4.341  23.726  47.051  1.00 54.30           N  
ATOM   4042  CA  GLU A 398      -5.534  24.569  46.960  1.00 54.74           C  
ATOM   4043  C   GLU A 398      -5.495  25.277  45.593  1.00 59.94           C  
ATOM   4044  O   GLU A 398      -6.542  25.481  44.974  1.00 59.57           O  
ATOM   4045  CB  GLU A 398      -5.565  25.595  48.110  1.00 56.13           C  
ATOM   4046  HN  GLU A 398      -3.549  24.037  47.700  1.00 56.94           H  
ATOM   4047  HA  GLU A 398      -6.424  23.942  47.017  1.00 56.94           H  
ATOM   4048  HB1 GLU A 398      -6.454  26.212  48.018  1.00 56.94           H  
ATOM   4049  HB2 GLU A 398      -4.675  26.229  48.043  1.00 56.94           H  
ATOM   4050  CG  GLU A 398      -4.998  26.963  47.710  1.00  0.00           C  
ATOM   4051  CD  GLU A 398      -5.020  27.842  48.926  1.00  0.00           C  
ATOM   4052  OE1 GLU A 398      -4.467  28.947  48.915  1.00  0.00           O  
ATOM   4053  OE2 GLU A 398      -5.651  27.401  50.083  1.00  0.00           O  
ATOM   4054  N   SER A 399      -4.261  25.596  45.114  1.00 57.34           N  
ATOM   4055  CA  SER A 399      -3.948  26.233  43.826  1.00 57.42           C  
ATOM   4056  C   SER A 399      -4.340  25.340  42.637  1.00 62.13           C  
ATOM   4057  O   SER A 399      -4.636  25.857  41.557  1.00 62.06           O  
ATOM   4058  CB  SER A 399      -2.466  26.560  43.792  1.00 60.62           C  
ATOM   4059  HN  SER A 399      -3.429  25.357  45.743  1.00 59.91           H  
ATOM   4060  HA  SER A 399      -4.515  27.161  43.757  1.00 59.91           H  
ATOM   4061  HB1 SER A 399      -2.246  27.044  42.790  1.00 59.91           H  
ATOM   4062  HB2 SER A 399      -1.874  25.660  43.846  1.00 59.91           H  
ATOM   4063  OG  SER A 399      -1.898  25.970  42.633  1.00  0.00           O  
ATOM   4064  N   ASN A 400      -4.327  24.004  42.839  1.00 58.57           N  
ATOM   4065  CA  ASN A 400      -4.708  23.008  41.833  1.00 58.16           C  
ATOM   4066  C   ASN A 400      -6.191  22.632  41.987  1.00 60.73           C  
ATOM   4067  O   ASN A 400      -6.748  21.970  41.103  1.00 60.66           O  
ATOM   4068  CB  ASN A 400      -3.851  21.740  41.974  1.00 60.38           C  
ATOM   4069  CG  ASN A 400      -2.352  21.923  41.924  1.00 87.52           C  
ATOM   4070  OD1 ASN A 400      -1.611  21.218  42.613  1.00 86.70           O  
ATOM   4071  ND2 ASN A 400      -1.860  22.848  41.108  1.00 77.17           N  
ATOM   4072  HN  ASN A 400      -4.017  23.648  43.799  1.00 68.74           H  
ATOM   4073  HA  ASN A 400      -4.552  23.431  40.841  1.00 68.74           H  
ATOM   4074  HB1 ASN A 400      -4.096  21.282  42.932  1.00 68.74           H  
ATOM   4075  HB2 ASN A 400      -4.128  21.063  41.166  1.00 68.74           H  
ATOM   4076 1HD2 ASN A 400      -2.521  23.439  40.509  1.00 68.74           H  
ATOM   4077 2HD2 ASN A 400      -0.803  23.002  41.050  1.00 68.74           H  
ATOM   4078  N   ASN A 401      -6.817  23.067  43.114  1.00 55.62           N  
ATOM   4079  CA  ASN A 401      -8.198  22.803  43.547  1.00 54.46           C  
ATOM   4080  C   ASN A 401      -8.363  21.329  44.004  1.00 55.26           C  
ATOM   4081  O   ASN A 401      -9.364  20.669  43.703  1.00 54.73           O  
ATOM   4082  CB  ASN A 401      -9.199  23.210  42.505  1.00 55.67           C  
ATOM   4083  HN  ASN A 401      -6.231  23.678  43.768  1.00 55.15           H  
ATOM   4084  HA  ASN A 401      -8.364  23.418  44.432  1.00 55.15           H  
ATOM   4085  HB1 ASN A 401     -10.247  23.030  42.881  1.00 55.15           H  
ATOM   4086  HB2 ASN A 401      -9.084  22.714  41.572  1.00 55.15           H  
ATOM   4087  CG  ASN A 401      -8.966  22.476  41.202  1.00  0.00           C  
ATOM   4088  OD1 ASN A 401      -9.917  21.941  40.618  1.00  0.00           O  
ATOM   4089  ND2 ASN A 401      -7.692  22.438  40.620  1.00  0.00           N  
ATOM   4090  N   GLY A 402      -7.362  20.859  44.754  1.00 49.34           N  
ATOM   4091  CA  GLY A 402      -7.287  19.521  45.332  1.00 47.99           C  
ATOM   4092  C   GLY A 402      -6.706  18.453  44.426  1.00 48.76           C  
ATOM   4093  O   GLY A 402      -6.751  17.269  44.769  1.00 48.56           O  
ATOM   4094  HN  GLY A 402      -6.544  21.521  44.948  1.00 48.66           H  
ATOM   4095  HA1 GLY A 402      -6.668  19.576  46.227  1.00 48.66           H  
ATOM   4096  HA2 GLY A 402      -8.297  19.216  45.606  1.00 48.66           H  
ATOM   4097  N   SER A 403      -6.166  18.856  43.263  1.00 42.07           N  
ATOM   4098  CA  SER A 403      -5.618  17.935  42.267  1.00 40.25           C  
ATOM   4099  C   SER A 403      -4.222  17.432  42.603  1.00 39.77           C  
ATOM   4100  O   SER A 403      -3.385  18.208  43.069  1.00 39.24           O  
ATOM   4101  CB  SER A 403      -5.616  18.583  40.886  1.00 44.09           C  
ATOM   4102  OG  SER A 403      -6.911  19.030  40.519  1.00 54.72           O  
ATOM   4103  HN  SER A 403      -6.135  19.905  43.055  1.00 43.36           H  
ATOM   4104  HA  SER A 403      -6.278  17.068  42.223  1.00 43.36           H  
ATOM   4105  HB1 SER A 403      -4.937  19.436  40.896  1.00 43.36           H  
ATOM   4106  HB2 SER A 403      -5.273  17.853  40.153  1.00 43.36           H  
ATOM   4107  HG  SER A 403      -7.572  18.214  40.502  1.00 43.36           H  
ATOM   4108  N   LEU A 404      -3.966  16.134  42.326  1.00 33.20           N  
ATOM   4109  CA  LEU A 404      -2.668  15.488  42.517  1.00 31.67           C  
ATOM   4110  C   LEU A 404      -1.764  15.908  41.365  1.00 32.42           C  
ATOM   4111  O   LEU A 404      -2.014  15.548  40.213  1.00 31.57           O  
ATOM   4112  CB  LEU A 404      -2.803  13.952  42.554  1.00 31.73           C  
ATOM   4113  CG  LEU A 404      -3.167  13.334  43.893  1.00 36.71           C  
ATOM   4114  CD1 LEU A 404      -4.002  12.098  43.701  1.00 37.24           C  
ATOM   4115  CD2 LEU A 404      -1.932  12.995  44.703  1.00 39.17           C  
ATOM   4116  HN  LEU A 404      -4.767  15.539  41.941  1.00 34.21           H  
ATOM   4117  HA  LEU A 404      -2.233  15.831  43.456  1.00 34.21           H  
ATOM   4118  HB1 LEU A 404      -3.576  13.671  41.839  1.00 34.21           H  
ATOM   4119  HB2 LEU A 404      -1.848  13.528  42.243  1.00 34.21           H  
ATOM   4120  HG  LEU A 404      -3.755  14.059  44.455  1.00 34.21           H  
ATOM   4121 1HD1 LEU A 404      -4.251  11.672  44.673  1.00 34.21           H  
ATOM   4122 2HD1 LEU A 404      -3.442  11.367  43.118  1.00 34.21           H  
ATOM   4123 3HD1 LEU A 404      -4.920  12.357  43.173  1.00 34.21           H  
ATOM   4124 1HD2 LEU A 404      -2.230  12.555  45.654  1.00 34.21           H  
ATOM   4125 2HD2 LEU A 404      -1.357  13.903  44.887  1.00 34.21           H  
ATOM   4126 3HD2 LEU A 404      -1.319  12.283  44.151  1.00 34.21           H  
ATOM   4127  N   SER A 405      -0.746  16.715  41.669  1.00 27.47           N  
ATOM   4128  CA  SER A 405       0.184  17.209  40.658  1.00 26.27           C  
ATOM   4129  C   SER A 405       1.617  17.337  41.182  1.00 27.96           C  
ATOM   4130  O   SER A 405       1.832  17.325  42.394  1.00 27.30           O  
ATOM   4131  CB  SER A 405      -0.310  18.533  40.083  1.00 29.38           C  
ATOM   4132  OG  SER A 405      -0.196  19.580  41.029  1.00 38.16           O  
ATOM   4133  HN  SER A 405      -0.607  17.010  42.688  1.00 29.42           H  
ATOM   4134  HA  SER A 405       0.197  16.484  39.844  1.00 29.42           H  
ATOM   4135  HB1 SER A 405       0.285  18.782  39.204  1.00 29.42           H  
ATOM   4136  HB2 SER A 405      -1.356  18.427  39.796  1.00 29.42           H  
ATOM   4137  HG  SER A 405      -0.770  19.350  41.877  1.00 29.42           H  
ATOM   4138  N   ALA A 406       2.593  17.434  40.263  1.00 23.26           N  
ATOM   4139  CA  ALA A 406       4.013  17.599  40.569  1.00 22.51           C  
ATOM   4140  C   ALA A 406       4.625  18.567  39.562  1.00 25.64           C  
ATOM   4141  O   ALA A 406       4.626  18.295  38.360  1.00 25.48           O  
ATOM   4142  CB  ALA A 406       4.731  16.255  40.529  1.00 23.17           C  
ATOM   4143  HN  ALA A 406       2.310  17.387  39.232  1.00 24.01           H  
ATOM   4144  HA  ALA A 406       4.111  18.022  41.569  1.00 24.01           H  
ATOM   4145  HB1 ALA A 406       5.786  16.399  40.759  1.00 24.01           H  
ATOM   4146  HB2 ALA A 406       4.633  15.820  39.535  1.00 24.01           H  
ATOM   4147  HB3 ALA A 406       4.288  15.584  41.264  1.00 24.01           H  
ATOM   4148  N   GLU A 407       5.102  19.717  40.053  1.00 21.24           N  
ATOM   4149  CA  GLU A 407       5.718  20.755  39.234  1.00 20.26           C  
ATOM   4150  C   GLU A 407       7.231  20.747  39.434  1.00 22.88           C  
ATOM   4151  O   GLU A 407       7.709  20.872  40.562  1.00 22.88           O  
ATOM   4152  CB  GLU A 407       5.122  22.134  39.570  1.00 21.62           C  
ATOM   4153  CG  GLU A 407       5.509  23.236  38.594  1.00 33.02           C  
ATOM   4154  CD  GLU A 407       4.672  24.502  38.617  1.00 55.11           C  
ATOM   4155  OE1 GLU A 407       3.708  24.579  39.414  1.00 58.05           O  
ATOM   4156  OE2 GLU A 407       4.981  25.422  37.826  1.00 46.40           O  
ATOM   4157  HN  GLU A 407       5.027  19.885  41.107  1.00 33.50           H  
ATOM   4158  HA  GLU A 407       5.509  20.536  38.187  1.00 33.50           H  
ATOM   4159  HB1 GLU A 407       4.036  22.045  39.572  1.00 33.50           H  
ATOM   4160  HB2 GLU A 407       5.465  22.422  40.564  1.00 33.50           H  
ATOM   4161  HG1 GLU A 407       6.539  23.519  38.810  1.00 33.50           H  
ATOM   4162  HG2 GLU A 407       5.449  22.820  37.588  1.00 33.50           H  
ATOM   4163  N   PHE A 408       7.974  20.580  38.335  1.00 18.27           N  
ATOM   4164  CA  PHE A 408       9.434  20.573  38.302  1.00 17.37           C  
ATOM   4165  C   PHE A 408       9.878  21.948  37.798  1.00 21.61           C  
ATOM   4166  O   PHE A 408       9.582  22.302  36.657  1.00 20.71           O  
ATOM   4167  CB  PHE A 408       9.945  19.464  37.363  1.00 18.58           C  
ATOM   4168  CG  PHE A 408       9.649  18.045  37.790  1.00 19.81           C  
ATOM   4169  CD1 PHE A 408       8.439  17.439  37.462  1.00 22.68           C  
ATOM   4170  CD2 PHE A 408      10.597  17.296  38.479  1.00 21.50           C  
ATOM   4171  CE1 PHE A 408       8.170  16.121  37.849  1.00 23.60           C  
ATOM   4172  CE2 PHE A 408      10.331  15.975  38.857  1.00 24.22           C  
ATOM   4173  CZ  PHE A 408       9.121  15.396  38.539  1.00 22.45           C  
ATOM   4174  HN  PHE A 408       7.459  20.441  37.408  1.00 20.98           H  
ATOM   4175  HA  PHE A 408       9.822  20.409  39.307  1.00 20.98           H  
ATOM   4176  HB1 PHE A 408       9.490  19.620  36.385  1.00 20.98           H  
ATOM   4177  HB2 PHE A 408      11.027  19.569  37.282  1.00 20.98           H  
ATOM   4178  HD1 PHE A 408       7.693  17.998  36.897  1.00 20.98           H  
ATOM   4179  HD2 PHE A 408      11.559  17.744  38.728  1.00 20.98           H  
ATOM   4180  HE1 PHE A 408       7.209  15.667  37.606  1.00 20.98           H  
ATOM   4181  HE2 PHE A 408      11.081  15.403  39.403  1.00 20.98           H  
ATOM   4182  HZ  PHE A 408       8.915  14.367  38.832  1.00 20.98           H  
ATOM   4183  N   LYS A 409      10.539  22.738  38.652  1.00 18.47           N  
ATOM   4184  CA  LYS A 409      10.979  24.084  38.273  1.00 18.50           C  
ATOM   4185  C   LYS A 409      12.510  24.221  38.217  1.00 22.46           C  
ATOM   4186  O   LYS A 409      13.020  25.218  37.699  1.00 21.72           O  
ATOM   4187  CB  LYS A 409      10.386  25.142  39.224  1.00 20.81           C  
ATOM   4188  CG  LYS A 409       8.864  25.228  39.231  1.00 35.97           C  
ATOM   4189  CD  LYS A 409       8.397  26.524  39.886  1.00 47.71           C  
ATOM   4190  CE  LYS A 409       7.087  26.389  40.621  1.00 60.84           C  
ATOM   4191  NZ  LYS A 409       7.278  25.834  41.989  1.00 71.77           N1+
ATOM   4192  HN  LYS A 409      10.752  22.378  39.637  1.00 35.36           H  
ATOM   4193  HA  LYS A 409      10.594  24.287  37.274  1.00 35.36           H  
ATOM   4194  HB1 LYS A 409      10.715  24.908  40.236  1.00 35.36           H  
ATOM   4195  HB2 LYS A 409      10.777  26.116  38.931  1.00 35.36           H  
ATOM   4196  HG1 LYS A 409       8.500  25.195  38.204  1.00 35.36           H  
ATOM   4197  HG2 LYS A 409       8.461  24.381  39.787  1.00 35.36           H  
ATOM   4198  HD1 LYS A 409       9.159  26.846  40.596  1.00 35.36           H  
ATOM   4199  HD2 LYS A 409       8.280  27.280  39.110  1.00 35.36           H  
ATOM   4200  HE1 LYS A 409       6.624  27.372  40.700  1.00 35.36           H  
ATOM   4201  HE2 LYS A 409       6.433  25.723  40.058  1.00 35.36           H  
ATOM   4202  HZ1 LYS A 409       6.329  25.753  42.477  1.00 35.36           H  
ATOM   4203  HZ2 LYS A 409       7.915  26.484  42.552  1.00 35.36           H  
ATOM   4204  HZ3 LYS A 409       7.728  24.865  41.922  1.00 35.36           H  
ATOM   4205  N   HIS A 410      13.238  23.225  38.744  1.00 18.95           N  
ATOM   4206  CA  HIS A 410      14.695  23.270  38.808  1.00 18.72           C  
ATOM   4207  C   HIS A 410      15.336  22.202  37.931  1.00 23.24           C  
ATOM   4208  O   HIS A 410      16.046  21.322  38.417  1.00 22.57           O  
ATOM   4209  CB  HIS A 410      15.162  23.225  40.277  1.00 19.14           C  
ATOM   4210  CG  HIS A 410      14.523  24.295  41.107  1.00 22.36           C  
ATOM   4211  ND1 HIS A 410      13.226  24.165  41.577  1.00 24.14           N  
ATOM   4212  CD2 HIS A 410      14.991  25.514  41.455  1.00 23.93           C  
ATOM   4213  CE1 HIS A 410      12.959  25.292  42.215  1.00 23.43           C  
ATOM   4214  NE2 HIS A 410      13.993  26.130  42.175  1.00 23.78           N  
ATOM   4215  HN  HIS A 410      12.731  22.366  39.132  1.00 22.03           H  
ATOM   4216  HA  HIS A 410      15.001  24.236  38.407  1.00 22.03           H  
ATOM   4217  HB1 HIS A 410      14.903  22.253  40.698  1.00 22.03           H  
ATOM   4218  HB2 HIS A 410      16.244  23.358  40.306  1.00 22.03           H  
ATOM   4219  HD1 HIS A 410      12.575  23.326  41.450  1.00 22.03           H  
ATOM   4220  HD2 HIS A 410      15.969  25.929  41.212  1.00 22.03           H  
ATOM   4221  HE1 HIS A 410      12.013  25.508  42.711  1.00 22.03           H  
ATOM   4222  N   LEU A 411      15.086  22.306  36.612  1.00 20.46           N  
ATOM   4223  CA  LEU A 411      15.614  21.387  35.606  1.00 20.13           C  
ATOM   4224  C   LEU A 411      16.516  22.088  34.591  1.00 24.26           C  
ATOM   4225  O   LEU A 411      16.312  23.264  34.293  1.00 23.45           O  
ATOM   4226  CB  LEU A 411      14.464  20.686  34.864  1.00 20.10           C  
ATOM   4227  CG  LEU A 411      13.435  19.877  35.659  1.00 24.13           C  
ATOM   4228  CD1 LEU A 411      12.488  19.171  34.717  1.00 24.12           C  
ATOM   4229  CD2 LEU A 411      14.094  18.851  36.552  1.00 25.77           C  
ATOM   4230  HN  LEU A 411      14.463  23.110  36.280  1.00 22.80           H  
ATOM   4231  HA  LEU A 411      16.204  20.626  36.117  1.00 22.80           H  
ATOM   4232  HB1 LEU A 411      13.914  21.460  34.329  1.00 22.80           H  
ATOM   4233  HB2 LEU A 411      14.919  20.002  34.148  1.00 22.80           H  
ATOM   4234  HG  LEU A 411      12.860  20.562  36.282  1.00 22.80           H  
ATOM   4235 1HD1 LEU A 411      11.761  18.599  35.293  1.00 22.80           H  
ATOM   4236 2HD1 LEU A 411      13.052  18.496  34.072  1.00 22.80           H  
ATOM   4237 3HD1 LEU A 411      11.967  19.907  34.105  1.00 22.80           H  
ATOM   4238 1HD2 LEU A 411      13.329  18.299  37.098  1.00 22.80           H  
ATOM   4239 2HD2 LEU A 411      14.753  19.354  37.260  1.00 22.80           H  
ATOM   4240 3HD2 LEU A 411      14.676  18.159  35.943  1.00 22.80           H  
ATOM   4241  N   THR A 412      17.503  21.349  34.055  1.00 22.13           N  
ATOM   4242  CA  THR A 412      18.449  21.791  33.019  1.00 23.07           C  
ATOM   4243  C   THR A 412      18.945  20.601  32.237  1.00 28.41           C  
ATOM   4244  O   THR A 412      19.057  19.505  32.786  1.00 28.18           O  
ATOM   4245  CB  THR A 412      19.704  22.492  33.577  1.00 34.97           C  
ATOM   4246  OG1 THR A 412      19.900  22.197  34.959  1.00 41.15           O  
ATOM   4247  CG2 THR A 412      19.704  23.964  33.328  1.00 32.50           C  
ATOM   4248  HN  THR A 412      17.610  20.347  34.415  1.00 30.06           H  
ATOM   4249  HA  THR A 412      17.936  22.472  32.339  1.00 30.06           H  
ATOM   4250  HB  THR A 412      20.560  22.081  33.042  1.00 30.06           H  
ATOM   4251  HG1 THR A 412      19.067  22.523  35.509  1.00 30.06           H  
ATOM   4252 1HG2 THR A 412      20.611  24.403  33.743  1.00 30.06           H  
ATOM   4253 2HG2 THR A 412      18.833  24.414  33.804  1.00 30.06           H  
ATOM   4254 3HG2 THR A 412      19.668  24.151  32.255  1.00 30.06           H  
ATOM   4255  N   LEU A 413      19.313  20.830  30.978  1.00 26.10           N  
ATOM   4256  CA  LEU A 413      19.870  19.782  30.145  1.00 26.77           C  
ATOM   4257  C   LEU A 413      21.361  19.996  29.964  1.00 32.40           C  
ATOM   4258  O   LEU A 413      21.817  21.127  29.776  1.00 31.41           O  
ATOM   4259  CB  LEU A 413      19.160  19.699  28.778  1.00 26.87           C  
ATOM   4260  CG  LEU A 413      17.640  19.494  28.775  1.00 31.14           C  
ATOM   4261  CD1 LEU A 413      17.137  19.352  27.375  1.00 31.23           C  
ATOM   4262  CD2 LEU A 413      17.235  18.265  29.558  1.00 32.38           C  
ATOM   4263  HN  LEU A 413      19.195  21.812  30.571  1.00 29.79           H  
ATOM   4264  HA  LEU A 413      19.726  18.831  30.658  1.00 29.79           H  
ATOM   4265  HB1 LEU A 413      19.364  20.630  28.248  1.00 29.79           H  
ATOM   4266  HB2 LEU A 413      19.602  18.865  28.232  1.00 29.79           H  
ATOM   4267  HG  LEU A 413      17.169  20.367  29.228  1.00 29.79           H  
ATOM   4268 1HD1 LEU A 413      16.057  19.207  27.389  1.00 29.79           H  
ATOM   4269 2HD1 LEU A 413      17.612  18.492  26.903  1.00 29.79           H  
ATOM   4270 3HD1 LEU A 413      17.375  20.253  26.810  1.00 29.79           H  
ATOM   4271 1HD2 LEU A 413      16.151  18.157  29.530  1.00 29.79           H  
ATOM   4272 2HD2 LEU A 413      17.563  18.368  30.592  1.00 29.79           H  
ATOM   4273 3HD2 LEU A 413      17.699  17.383  29.116  1.00 29.79           H  
ATOM   4274  N   ARG A 414      22.116  18.903  30.043  1.00 31.29           N  
ATOM   4275  CA  ARG A 414      23.559  18.889  29.831  1.00 32.14           C  
ATOM   4276  C   ARG A 414      23.864  17.654  29.015  1.00 38.33           C  
ATOM   4277  O   ARG A 414      23.326  16.584  29.317  1.00 38.21           O  
ATOM   4278  CB  ARG A 414      24.328  18.874  31.166  1.00 32.24           C  
ATOM   4279  CG  ARG A 414      25.799  19.256  31.025  1.00 41.44           C  
ATOM   4280  CD  ARG A 414      26.453  19.459  32.369  1.00 54.28           C  
ATOM   4281  NE  ARG A 414      26.821  20.857  32.600  1.00 67.18           N  
ATOM   4282  CZ  ARG A 414      27.018  21.396  33.801  1.00 81.30           C  
ATOM   4283  NH1 ARG A 414      26.860  20.665  34.899  1.00 64.41           N  
ATOM   4284  NH2 ARG A 414      27.361  22.672  33.914  1.00 69.80           N  
ATOM   4285  HN  ARG A 414      21.634  17.977  30.277  1.00 50.06           H  
ATOM   4286  HA  ARG A 414      23.846  19.774  29.262  1.00 50.06           H  
ATOM   4287  HB1 ARG A 414      23.852  19.580  31.846  1.00 50.06           H  
ATOM   4288  HB2 ARG A 414      24.271  17.870  31.586  1.00 50.06           H  
ATOM   4289  HG1 ARG A 414      26.321  18.460  30.495  1.00 50.06           H  
ATOM   4290  HG2 ARG A 414      25.870  20.182  30.454  1.00 50.06           H  
ATOM   4291  HD1 ARG A 414      25.758  19.146  33.148  1.00 50.06           H  
ATOM   4292  HD2 ARG A 414      27.353  18.847  32.417  1.00 50.06           H  
ATOM   4293  HE  ARG A 414      26.940  21.489  31.745  1.00 50.06           H  
ATOM   4294 1HH1 ARG A 414      26.573  19.637  34.821  1.00 50.06           H  
ATOM   4295 2HH1 ARG A 414      27.020  21.104  35.862  1.00 50.06           H  
ATOM   4296 1HH2 ARG A 414      27.481  23.273  33.037  1.00 50.06           H  
ATOM   4297 2HH2 ARG A 414      27.518  23.100  34.882  1.00 50.06           H  
ATOM   4298  N   GLU A 415      24.686  17.803  27.960  1.00 36.60           N  
ATOM   4299  CA  GLU A 415      25.079  16.697  27.085  1.00 37.31           C  
ATOM   4300  C   GLU A 415      25.888  15.663  27.865  1.00 43.14           C  
ATOM   4301  O   GLU A 415      26.761  16.034  28.654  1.00 42.60           O  
ATOM   4302  CB  GLU A 415      25.859  17.213  25.865  1.00 38.76           C  
ATOM   4303  CG  GLU A 415      25.971  16.198  24.737  1.00 49.77           C  
ATOM   4304  CD  GLU A 415      25.898  16.725  23.315  1.00 67.31           C  
ATOM   4305  OE1 GLU A 415      26.020  17.956  23.109  1.00 55.45           O  
ATOM   4306  OE2 GLU A 415      25.721  15.892  22.398  1.00 59.82           O  
ATOM   4307  HN  GLU A 415      25.072  18.779  27.750  1.00 47.86           H  
ATOM   4308  HA  GLU A 415      24.171  16.213  26.725  1.00 47.86           H  
ATOM   4309  HB1 GLU A 415      25.352  18.099  25.482  1.00 47.86           H  
ATOM   4310  HB2 GLU A 415      26.865  17.481  26.188  1.00 47.86           H  
ATOM   4311  HG1 GLU A 415      26.929  15.689  24.849  1.00 47.86           H  
ATOM   4312  HG2 GLU A 415      25.161  15.480  24.862  1.00 47.86           H  
ATOM   4313  N   GLN A 416      25.559  14.373  27.678  1.00 41.72           N  
ATOM   4314  CA  GLN A 416      26.223  13.254  28.350  1.00 42.48           C  
ATOM   4315  C   GLN A 416      27.699  13.179  27.952  1.00 48.80           C  
ATOM   4316  O   GLN A 416      28.039  13.472  26.800  1.00 48.15           O  
ATOM   4317  CB  GLN A 416      25.496  11.940  28.046  1.00 43.79           C  
ATOM   4318  CG  GLN A 416      25.583  10.932  29.179  1.00 64.38           C  
ATOM   4319  CD  GLN A 416      24.460   9.933  29.116  1.00 89.28           C  
ATOM   4320  OE1 GLN A 416      23.317  10.218  29.490  1.00 85.58           O  
ATOM   4321  NE2 GLN A 416      24.756   8.738  28.626  1.00 83.70           N  
ATOM   4322  HN  GLN A 416      24.764  14.150  26.997  1.00 60.88           H  
ATOM   4323  HA  GLN A 416      26.172  13.427  29.425  1.00 60.88           H  
ATOM   4324  HB1 GLN A 416      24.445  12.161  27.859  1.00 60.88           H  
ATOM   4325  HB2 GLN A 416      25.939  11.497  27.154  1.00 60.88           H  
ATOM   4326  HG1 GLN A 416      26.533  10.402  29.109  1.00 60.88           H  
ATOM   4327  HG2 GLN A 416      25.532  11.463  30.130  1.00 60.88           H  
ATOM   4328 1HE2 GLN A 416      25.753   8.525  28.300  1.00 60.88           H  
ATOM   4329 2HE2 GLN A 416      23.998   7.986  28.556  1.00 60.88           H  
ATOM   4330  N   ARG A 417      28.577  12.840  28.921  1.00 47.44           N  
ATOM   4331  CA  ARG A 417      30.022  12.763  28.682  1.00 48.28           C  
ATOM   4332  C   ARG A 417      30.699  11.598  29.410  1.00 53.72           C  
ATOM   4333  O   ARG A 417      31.020  11.707  30.604  1.00 53.28           O  
ATOM   4334  CB  ARG A 417      30.693  14.098  29.025  1.00 49.30           C  
ATOM   4335  HN  ARG A 417      28.204  12.619  29.899  1.00 50.40           H  
ATOM   4336  HA  ARG A 417      30.156  12.588  27.615  1.00 50.40           H  
ATOM   4337  HB1 ARG A 417      31.780  14.018  28.817  1.00 50.40           H  
ATOM   4338  HB2 ARG A 417      30.543  14.357  30.050  1.00 50.40           H  
ATOM   4339  CG  ARG A 417      30.119  15.252  28.175  1.00  0.00           C  
ATOM   4340  CD  ARG A 417      30.840  16.563  28.534  1.00  0.00           C  
ATOM   4341  NE  ARG A 417      30.246  17.671  27.806  1.00  0.00           N  
ATOM   4342  CZ  ARG A 417      30.711  18.866  27.901  1.00  0.00           C  
ATOM   4343  NH1 ARG A 417      31.845  19.174  28.717  1.00  0.00           N  
ATOM   4344  NH2 ARG A 417      30.090  19.920  27.179  1.00  0.00           N  
ATOM   4345  N   CYS A 418      30.927  10.487  28.661  1.00 50.82           N  
ATOM   4346  CA  CYS A 418      31.575   9.239  29.093  1.00 86.51           C  
ATOM   4347  C   CYS A 418      30.978   8.658  30.377  1.00105.51           C  
ATOM   4348  O   CYS A 418      30.283   7.646  30.329  1.00 62.63           O  
ATOM   4349  CB  CYS A 418      33.089   9.407  29.200  1.00 86.95           C  
ATOM   4350  SG  CYS A 418      33.921   9.717  27.617  1.00 90.89           S  
ATOM   4351  HN  CYS A 418      30.598  10.524  27.643  1.00 80.55           H  
ATOM   4352  HA  CYS A 418      31.397   8.506  28.306  1.00 80.55           H  
ATOM   4353  HB1 CYS A 418      33.293  10.248  29.863  1.00 80.55           H  
ATOM   4354  HB2 CYS A 418      33.504   8.496  29.631  1.00 80.55           H  
ATOM   4355  HG  CYS A 418      33.699   8.689  26.786  1.00 80.55           H  
ATOM   4356  N   LEU A 430      21.909  13.709  11.678  1.00 51.57           N  
ATOM   4357  CA  LEU A 430      20.784  14.636  11.542  1.00 51.39           C  
ATOM   4358  C   LEU A 430      21.082  16.013  12.156  1.00 54.61           C  
ATOM   4359  O   LEU A 430      21.856  16.103  13.115  1.00 54.74           O  
ATOM   4360  CB  LEU A 430      19.546  14.039  12.192  1.00 51.49           C  
ATOM   4361  HN  LEU A 430      22.131  13.567  12.715  1.00 52.76           H  
ATOM   4362  HA  LEU A 430      20.589  14.776  10.479  1.00 52.76           H  
ATOM   4363  HB1 LEU A 430      18.696  14.737  12.072  1.00 52.76           H  
ATOM   4364  HB2 LEU A 430      19.707  13.851  13.238  1.00 52.76           H  
ATOM   4365  CG  LEU A 430      18.690  13.226  11.196  1.00  0.00           C  
ATOM   4366  CD1 LEU A 430      17.504  12.600  11.950  1.00  0.00           C  
ATOM   4367  CD2 LEU A 430      18.153  14.129  10.069  1.00  0.00           C  
ATOM   4368  N   ILE A 431      20.453  17.083  11.615  1.00 49.31           N  
ATOM   4369  CA  ILE A 431      20.649  18.453  12.111  1.00 48.03           C  
ATOM   4370  C   ILE A 431      20.035  18.625  13.512  1.00 49.48           C  
ATOM   4371  O   ILE A 431      19.029  17.988  13.832  1.00 49.35           O  
ATOM   4372  CB  ILE A 431      20.215  19.569  11.112  1.00 51.02           C  
ATOM   4373  CG1 ILE A 431      18.709  19.530  10.793  1.00 51.49           C  
ATOM   4374  CG2 ILE A 431      21.067  19.534   9.835  1.00 51.66           C  
ATOM   4375  CD1 ILE A 431      18.087  20.896  10.502  1.00 58.78           C  
ATOM   4376  HN  ILE A 431      19.786  16.925  10.793  1.00 51.14           H  
ATOM   4377  HA  ILE A 431      21.725  18.572  12.241  1.00 51.14           H  
ATOM   4378  HB  ILE A 431      20.412  20.524  11.599  1.00 51.14           H  
ATOM   4379 1HG1 ILE A 431      18.563  18.896   9.918  1.00 51.14           H  
ATOM   4380 2HG1 ILE A 431      18.191  19.095  11.648  1.00 51.14           H  
ATOM   4381 1HG2 ILE A 431      20.741  20.324   9.158  1.00 51.14           H  
ATOM   4382 2HG2 ILE A 431      20.951  18.566   9.347  1.00 51.14           H  
ATOM   4383 3HG2 ILE A 431      22.115  19.687  10.093  1.00 51.14           H  
ATOM   4384 1HD1 ILE A 431      17.025  20.774  10.288  1.00 51.14           H  
ATOM   4385 2HD1 ILE A 431      18.582  21.345   9.641  1.00 51.14           H  
ATOM   4386 3HD1 ILE A 431      18.210  21.544  11.370  1.00 51.14           H  
ATOM   4387  N   VAL A 432      20.675  19.466  14.341  1.00 43.81           N  
ATOM   4388  CA  VAL A 432      20.326  19.760  15.734  1.00 42.67           C  
ATOM   4389  C   VAL A 432      18.866  20.243  15.900  1.00 43.87           C  
ATOM   4390  O   VAL A 432      18.172  19.742  16.787  1.00 43.35           O  
ATOM   4391  CB  VAL A 432      21.373  20.736  16.353  1.00 46.73           C  
ATOM   4392  CG1 VAL A 432      20.847  21.456  17.596  1.00 46.56           C  
ATOM   4393  CG2 VAL A 432      22.672  20.001  16.672  1.00 46.57           C  
ATOM   4394  HN  VAL A 432      21.528  19.974  13.943  1.00 44.79           H  
ATOM   4395  HA  VAL A 432      20.410  18.822  16.283  1.00 44.79           H  
ATOM   4396  HB  VAL A 432      21.599  21.495  15.604  1.00 44.79           H  
ATOM   4397 1HG1 VAL A 432      21.618  22.122  17.984  1.00 44.79           H  
ATOM   4398 2HG1 VAL A 432      20.584  20.722  18.358  1.00 44.79           H  
ATOM   4399 3HG1 VAL A 432      19.964  22.038  17.333  1.00 44.79           H  
ATOM   4400 1HG2 VAL A 432      23.389  20.700  17.103  1.00 44.79           H  
ATOM   4401 2HG2 VAL A 432      23.084  19.577  15.756  1.00 44.79           H  
ATOM   4402 3HG2 VAL A 432      22.472  19.201  17.385  1.00 44.79           H  
ATOM   4403  N   THR A 433      18.399  21.177  15.046  1.00 38.66           N  
ATOM   4404  CA  THR A 433      17.037  21.727  15.136  1.00 37.59           C  
ATOM   4405  C   THR A 433      15.929  20.729  14.702  1.00 39.70           C  
ATOM   4406  O   THR A 433      14.752  20.995  14.949  1.00 39.00           O  
ATOM   4407  CB  THR A 433      16.914  23.072  14.404  1.00 44.17           C  
ATOM   4408  OG1 THR A 433      17.358  22.933  13.056  1.00 45.13           O  
ATOM   4409  CG2 THR A 433      17.671  24.197  15.107  1.00 41.50           C  
ATOM   4410  HN  THR A 433      19.046  21.533  14.271  1.00 40.82           H  
ATOM   4411  HA  THR A 433      16.862  21.937  16.191  1.00 40.82           H  
ATOM   4412  HB  THR A 433      15.859  23.344  14.381  1.00 40.82           H  
ATOM   4413  HG1 THR A 433      18.362  22.625  13.048  1.00 40.82           H  
ATOM   4414 1HG2 THR A 433      17.549  25.124  14.546  1.00 40.82           H  
ATOM   4415 2HG2 THR A 433      18.730  23.943  15.163  1.00 40.82           H  
ATOM   4416 3HG2 THR A 433      17.275  24.328  16.114  1.00 40.82           H  
ATOM   4417  N   GLU A 434      16.302  19.584  14.091  1.00 34.88           N  
ATOM   4418  CA  GLU A 434      15.352  18.554  13.650  1.00 33.80           C  
ATOM   4419  C   GLU A 434      15.402  17.290  14.520  1.00 34.56           C  
ATOM   4420  O   GLU A 434      14.573  16.394  14.343  1.00 33.44           O  
ATOM   4421  CB  GLU A 434      15.575  18.199  12.169  1.00 35.21           C  
ATOM   4422  CG  GLU A 434      14.785  19.061  11.198  1.00 43.68           C  
ATOM   4423  CD  GLU A 434      15.098  18.837   9.729  1.00 60.94           C  
ATOM   4424  OE1 GLU A 434      15.222  17.664   9.308  1.00 51.52           O  
ATOM   4425  OE2 GLU A 434      15.204  19.844   8.992  1.00 53.83           O  
ATOM   4426  HN  GLU A 434      17.345  19.418  13.919  1.00 42.43           H  
ATOM   4427  HA  GLU A 434      14.350  18.973  13.739  1.00 42.43           H  
ATOM   4428  HB1 GLU A 434      16.635  18.316  11.945  1.00 42.43           H  
ATOM   4429  HB2 GLU A 434      15.284  17.159  12.019  1.00 42.43           H  
ATOM   4430  HG1 GLU A 434      13.725  18.856  11.351  1.00 42.43           H  
ATOM   4431  HG2 GLU A 434      14.991  20.106  11.431  1.00 42.43           H  
ATOM   4432  N   GLU A 435      16.380  17.212  15.442  1.00 29.54           N  
ATOM   4433  CA  GLU A 435      16.551  16.076  16.346  1.00 28.48           C  
ATOM   4434  C   GLU A 435      15.562  16.221  17.500  1.00 31.87           C  
ATOM   4435  O   GLU A 435      15.469  17.292  18.108  1.00 32.01           O  
ATOM   4436  CB  GLU A 435      17.998  15.999  16.849  1.00 29.57           C  
ATOM   4437  CG  GLU A 435      18.353  14.680  17.510  1.00 38.02           C  
ATOM   4438  CD  GLU A 435      19.756  14.657  18.078  1.00 51.74           C  
ATOM   4439  OE1 GLU A 435      20.659  14.100  17.414  1.00 36.03           O  
ATOM   4440  OE2 GLU A 435      19.959  15.215  19.179  1.00 46.34           O  
ATOM   4441  HN  GLU A 435      17.070  18.026  15.517  1.00 35.96           H  
ATOM   4442  HA  GLU A 435      16.321  15.160  15.802  1.00 35.96           H  
ATOM   4443  HB1 GLU A 435      18.664  16.146  15.999  1.00 35.96           H  
ATOM   4444  HB2 GLU A 435      18.151  16.798  17.574  1.00 35.96           H  
ATOM   4445  HG1 GLU A 435      17.648  14.498  18.321  1.00 35.96           H  
ATOM   4446  HG2 GLU A 435      18.267  13.886  16.768  1.00 35.96           H  
ATOM   4447  N   LEU A 436      14.812  15.152  17.786  1.00 27.37           N  
ATOM   4448  CA  LEU A 436      13.784  15.169  18.821  1.00 26.62           C  
ATOM   4449  C   LEU A 436      14.121  14.284  20.012  1.00 29.01           C  
ATOM   4450  O   LEU A 436      14.727  13.220  19.853  1.00 29.07           O  
ATOM   4451  CB  LEU A 436      12.404  14.817  18.227  1.00 26.75           C  
ATOM   4452  CG  LEU A 436      11.916  15.683  17.049  1.00 31.68           C  
ATOM   4453  CD1 LEU A 436      10.670  15.109  16.434  1.00 32.11           C  
ATOM   4454  CD2 LEU A 436      11.663  17.122  17.467  1.00 34.25           C  
ATOM   4455  HN  LEU A 436      14.972  14.249  17.235  1.00 29.61           H  
ATOM   4456  HA  LEU A 436      13.721  16.192  19.191  1.00 29.61           H  
ATOM   4457  HB1 LEU A 436      12.447  13.784  17.882  1.00 29.61           H  
ATOM   4458  HB2 LEU A 436      11.669  14.903  19.027  1.00 29.61           H  
ATOM   4459  HG  LEU A 436      12.696  15.686  16.288  1.00 29.61           H  
ATOM   4460 1HD1 LEU A 436      10.349  15.741  15.606  1.00 29.61           H  
ATOM   4461 2HD1 LEU A 436       9.881  15.066  17.184  1.00 29.61           H  
ATOM   4462 3HD1 LEU A 436      10.876  14.104  16.065  1.00 29.61           H  
ATOM   4463 1HD2 LEU A 436      11.321  17.696  16.606  1.00 29.61           H  
ATOM   4464 2HD2 LEU A 436      12.586  17.557  17.850  1.00 29.61           H  
ATOM   4465 3HD2 LEU A 436      10.900  17.146  18.246  1.00 29.61           H  
ATOM   4466  N   HIS A 437      13.734  14.742  21.214  1.00 23.54           N  
ATOM   4467  CA  HIS A 437      13.983  14.049  22.478  1.00 22.25           C  
ATOM   4468  C   HIS A 437      12.716  13.958  23.309  1.00 25.45           C  
ATOM   4469  O   HIS A 437      11.845  14.820  23.202  1.00 25.10           O  
ATOM   4470  CB  HIS A 437      15.096  14.760  23.269  1.00 22.58           C  
ATOM   4471  CG  HIS A 437      16.371  14.894  22.495  1.00 25.84           C  
ATOM   4472  ND1 HIS A 437      17.369  13.942  22.579  1.00 27.34           N  
ATOM   4473  CD2 HIS A 437      16.741  15.835  21.595  1.00 27.54           C  
ATOM   4474  CE1 HIS A 437      18.317  14.342  21.753  1.00 26.69           C  
ATOM   4475  NE2 HIS A 437      17.987  15.477  21.139  1.00 27.17           N  
ATOM   4476  HN  HIS A 437      13.210  15.674  21.249  1.00 25.35           H  
ATOM   4477  HA  HIS A 437      14.317  13.036  22.253  1.00 25.35           H  
ATOM   4478  HB1 HIS A 437      14.747  15.757  23.539  1.00 25.35           H  
ATOM   4479  HB2 HIS A 437      15.298  14.188  24.174  1.00 25.35           H  
ATOM   4480  HD1 HIS A 437      17.372  13.062  23.188  1.00 25.35           H  
ATOM   4481  HD2 HIS A 437      16.163  16.708  21.291  1.00 25.35           H  
ATOM   4482  HE1 HIS A 437      19.254  13.809  21.593  1.00 25.35           H  
ATOM   4483  N   LEU A 438      12.609  12.917  24.138  1.00 21.51           N  
ATOM   4484  CA  LEU A 438      11.450  12.741  25.006  1.00 20.84           C  
ATOM   4485  C   LEU A 438      11.848  12.879  26.462  1.00 23.95           C  
ATOM   4486  O   LEU A 438      12.793  12.226  26.912  1.00 23.55           O  
ATOM   4487  CB  LEU A 438      10.765  11.380  24.778  1.00 20.90           C  
ATOM   4488  CG  LEU A 438      10.163  11.101  23.394  1.00 25.48           C  
ATOM   4489  CD1 LEU A 438       9.861   9.625  23.238  1.00 25.55           C  
ATOM   4490  CD2 LEU A 438       8.901  11.923  23.151  1.00 27.22           C  
ATOM   4491  HN  LEU A 438      13.395  12.192  24.166  1.00 23.63           H  
ATOM   4492  HA  LEU A 438      10.730  13.526  24.775  1.00 23.63           H  
ATOM   4493  HB1 LEU A 438      11.509  10.606  24.970  1.00 23.63           H  
ATOM   4494  HB2 LEU A 438       9.958  11.297  25.506  1.00 23.63           H  
ATOM   4495  HG  LEU A 438      10.900  11.379  22.640  1.00 23.63           H  
ATOM   4496 1HD1 LEU A 438       9.435   9.443  22.252  1.00 23.63           H  
ATOM   4497 2HD1 LEU A 438       9.149   9.316  24.003  1.00 23.63           H  
ATOM   4498 3HD1 LEU A 438      10.782   9.052  23.347  1.00 23.63           H  
ATOM   4499 1HD2 LEU A 438       8.505  11.697  22.161  1.00 23.63           H  
ATOM   4500 2HD2 LEU A 438       9.141  12.985  23.213  1.00 23.63           H  
ATOM   4501 3HD2 LEU A 438       8.154  11.675  23.906  1.00 23.63           H  
ATOM   4502  N   ILE A 439      11.131  13.744  27.194  1.00 20.11           N  
ATOM   4503  CA  ILE A 439      11.323  13.938  28.630  1.00 19.41           C  
ATOM   4504  C   ILE A 439      10.300  13.010  29.301  1.00 22.57           C  
ATOM   4505  O   ILE A 439       9.096  13.175  29.096  1.00 22.62           O  
ATOM   4506  CB  ILE A 439      11.226  15.439  29.023  1.00 22.31           C  
ATOM   4507  CG1 ILE A 439      12.521  16.177  28.591  1.00 22.55           C  
ATOM   4508  CG2 ILE A 439      10.975  15.612  30.526  1.00 23.15           C  
ATOM   4509  CD1 ILE A 439      12.448  17.700  28.475  1.00 27.65           C  
ATOM   4510  HN  ILE A 439      10.378  14.323  26.701  1.00 22.55           H  
ATOM   4511  HA  ILE A 439      12.321  13.584  28.889  1.00 22.55           H  
ATOM   4512  HB  ILE A 439      10.387  15.879  28.484  1.00 22.55           H  
ATOM   4513 1HG1 ILE A 439      13.294  15.940  29.322  1.00 22.55           H  
ATOM   4514 2HG1 ILE A 439      12.811  15.787  27.616  1.00 22.55           H  
ATOM   4515 1HG2 ILE A 439      10.913  16.674  30.765  1.00 22.55           H  
ATOM   4516 2HG2 ILE A 439      11.795  15.162  31.086  1.00 22.55           H  
ATOM   4517 3HG2 ILE A 439      10.039  15.124  30.797  1.00 22.55           H  
ATOM   4518 1HD1 ILE A 439      13.418  18.088  28.166  1.00 22.55           H  
ATOM   4519 2HD1 ILE A 439      12.178  18.126  29.441  1.00 22.55           H  
ATOM   4520 3HD1 ILE A 439      11.696  17.973  27.735  1.00 22.55           H  
ATOM   4521  N   THR A 440      10.792  11.982  30.014  1.00 17.78           N  
ATOM   4522  CA  THR A 440       9.986  10.935  30.646  1.00 17.20           C  
ATOM   4523  C   THR A 440       9.792  11.152  32.148  1.00 20.26           C  
ATOM   4524  O   THR A 440      10.708  11.608  32.827  1.00 19.84           O  
ATOM   4525  CB  THR A 440      10.603   9.559  30.313  1.00 24.50           C  
ATOM   4526  OG1 THR A 440      10.747   9.457  28.899  1.00 26.80           O  
ATOM   4527  CG2 THR A 440       9.765   8.390  30.798  1.00 22.61           C  
ATOM   4528  HN  THR A 440      11.854  11.924  30.129  1.00 21.28           H  
ATOM   4529  HA  THR A 440       8.999  10.966  30.185  1.00 21.28           H  
ATOM   4530  HB  THR A 440      11.590   9.497  30.771  1.00 21.28           H  
ATOM   4531  HG1 THR A 440       9.805   9.546  28.443  1.00 21.28           H  
ATOM   4532 1HG2 THR A 440      10.256   7.454  30.531  1.00 21.28           H  
ATOM   4533 2HG2 THR A 440       8.781   8.429  30.331  1.00 21.28           H  
ATOM   4534 3HG2 THR A 440       9.655   8.446  31.881  1.00 21.28           H  
ATOM   4535  N   PHE A 441       8.593  10.795  32.654  1.00 16.53           N  
ATOM   4536  CA  PHE A 441       8.186  10.858  34.061  1.00 16.06           C  
ATOM   4537  C   PHE A 441       7.780   9.457  34.507  1.00 21.73           C  
ATOM   4538  O   PHE A 441       7.068   8.771  33.777  1.00 20.93           O  
ATOM   4539  CB  PHE A 441       7.009  11.821  34.257  1.00 17.12           C  
ATOM   4540  CG  PHE A 441       7.237  13.219  33.748  1.00 18.01           C  
ATOM   4541  CD1 PHE A 441       6.969  13.547  32.422  1.00 20.48           C  
ATOM   4542  CD2 PHE A 441       7.686  14.221  34.600  1.00 19.87           C  
ATOM   4543  CE1 PHE A 441       7.174  14.846  31.951  1.00 21.19           C  
ATOM   4544  CE2 PHE A 441       7.863  15.530  34.135  1.00 22.43           C  
ATOM   4545  CZ  PHE A 441       7.616  15.829  32.812  1.00 20.53           C  
ATOM   4546  HN  PHE A 441       7.867  10.429  31.959  1.00 19.53           H  
ATOM   4547  HA  PHE A 441       9.029  11.196  34.663  1.00 19.53           H  
ATOM   4548  HB1 PHE A 441       6.145  11.409  33.736  1.00 19.53           H  
ATOM   4549  HB2 PHE A 441       6.796  11.881  35.324  1.00 19.53           H  
ATOM   4550  HD1 PHE A 441       6.595  12.781  31.743  1.00 19.53           H  
ATOM   4551  HD2 PHE A 441       7.903  13.985  35.642  1.00 19.53           H  
ATOM   4552  HE1 PHE A 441       6.985  15.083  30.904  1.00 19.53           H  
ATOM   4553  HE2 PHE A 441       8.196  16.311  34.818  1.00 19.53           H  
ATOM   4554  HZ  PHE A 441       7.770  16.844  32.446  1.00 19.53           H  
ATOM   4555  N   GLU A 442       8.249   9.021  35.691  1.00 20.53           N  
ATOM   4556  CA  GLU A 442       7.969   7.682  36.226  1.00 21.07           C  
ATOM   4557  C   GLU A 442       7.631   7.706  37.707  1.00 25.92           C  
ATOM   4558  O   GLU A 442       8.179   8.520  38.448  1.00 25.30           O  
ATOM   4559  CB  GLU A 442       9.178   6.749  36.018  1.00 22.61           C  
ATOM   4560  CG  GLU A 442       9.504   6.434  34.572  1.00 35.93           C  
ATOM   4561  CD  GLU A 442      10.766   5.619  34.394  1.00 60.73           C  
ATOM   4562  OE1 GLU A 442      11.819   6.219  34.078  1.00 55.38           O  
ATOM   4563  OE2 GLU A 442      10.704   4.381  34.571  1.00 56.57           O  
ATOM   4564  HN  GLU A 442       8.856   9.683  36.272  1.00 36.00           H  
ATOM   4565  HA  GLU A 442       7.118   7.267  35.686  1.00 36.00           H  
ATOM   4566  HB1 GLU A 442      10.051   7.223  36.466  1.00 36.00           H  
ATOM   4567  HB2 GLU A 442       8.972   5.809  36.530  1.00 36.00           H  
ATOM   4568  HG1 GLU A 442       8.671   5.875  34.146  1.00 36.00           H  
ATOM   4569  HG2 GLU A 442       9.624   7.374  34.034  1.00 36.00           H  
ATOM   4570  N   THR A 443       6.758   6.771  38.136  1.00 23.85           N  
ATOM   4571  CA  THR A 443       6.339   6.538  39.526  1.00 24.07           C  
ATOM   4572  C   THR A 443       5.747   5.133  39.683  1.00 29.16           C  
ATOM   4573  O   THR A 443       5.499   4.451  38.684  1.00 28.82           O  
ATOM   4574  CB  THR A 443       5.421   7.662  40.071  1.00 32.68           C  
ATOM   4575  OG1 THR A 443       5.430   7.622  41.499  1.00 34.40           O  
ATOM   4576  CG2 THR A 443       3.989   7.575  39.563  1.00 30.63           C  
ATOM   4577  HN  THR A 443       6.328   6.136  37.390  1.00 29.09           H  
ATOM   4578  HA  THR A 443       7.246   6.560  40.130  1.00 29.09           H  
ATOM   4579  HB  THR A 443       5.835   8.620  39.756  1.00 29.09           H  
ATOM   4580  HG1 THR A 443       5.077   6.689  41.826  1.00 29.09           H  
ATOM   4581 1HG2 THR A 443       3.403   8.392  39.984  1.00 29.09           H  
ATOM   4582 2HG2 THR A 443       3.553   6.623  39.865  1.00 29.09           H  
ATOM   4583 3HG2 THR A 443       3.984   7.648  38.475  1.00 29.09           H  
ATOM   4584  N   GLU A 444       5.531   4.710  40.940  1.00 26.43           N  
ATOM   4585  CA  GLU A 444       4.934   3.425  41.299  1.00 26.49           C  
ATOM   4586  C   GLU A 444       3.805   3.687  42.282  1.00 30.37           C  
ATOM   4587  O   GLU A 444       3.999   4.389  43.279  1.00 30.30           O  
ATOM   4588  CB  GLU A 444       5.962   2.487  41.951  1.00 28.19           C  
ATOM   4589  CG  GLU A 444       7.123   2.063  41.064  1.00 42.63           C  
ATOM   4590  CD  GLU A 444       8.113   1.128  41.737  1.00 74.04           C  
ATOM   4591  OE1 GLU A 444       8.649   0.237  41.039  1.00 75.84           O  
ATOM   4592  OE2 GLU A 444       8.355   1.282  42.957  1.00 70.71           O  
ATOM   4593  HN  GLU A 444       5.818   5.363  41.738  1.00 45.00           H  
ATOM   4594  HA  GLU A 444       4.531   2.952  40.404  1.00 45.00           H  
ATOM   4595  HB1 GLU A 444       6.375   2.996  42.822  1.00 45.00           H  
ATOM   4596  HB2 GLU A 444       5.438   1.586  42.270  1.00 45.00           H  
ATOM   4597  HG1 GLU A 444       6.717   1.557  40.188  1.00 45.00           H  
ATOM   4598  HG2 GLU A 444       7.658   2.959  40.751  1.00 45.00           H  
ATOM   4599  N   VAL A 445       2.626   3.125  42.004  1.00 26.49           N  
ATOM   4600  CA  VAL A 445       1.465   3.274  42.875  1.00 25.71           C  
ATOM   4601  C   VAL A 445       1.208   1.955  43.585  1.00 29.79           C  
ATOM   4602  O   VAL A 445       1.148   0.904  42.944  1.00 28.63           O  
ATOM   4603  CB  VAL A 445       0.204   3.776  42.122  1.00 29.06           C  
ATOM   4604  CG1 VAL A 445      -0.916   4.132  43.096  1.00 28.69           C  
ATOM   4605  CG2 VAL A 445       0.531   4.967  41.243  1.00 28.78           C  
ATOM   4606  HN  VAL A 445       2.529   2.545  41.110  1.00 28.16           H  
ATOM   4607  HA  VAL A 445       1.714   4.015  43.634  1.00 28.16           H  
ATOM   4608  HB  VAL A 445      -0.150   2.969  41.480  1.00 28.16           H  
ATOM   4609 1HG1 VAL A 445      -1.786   4.480  42.539  1.00 28.16           H  
ATOM   4610 2HG1 VAL A 445      -0.577   4.920  43.768  1.00 28.16           H  
ATOM   4611 3HG1 VAL A 445      -1.187   3.250  43.677  1.00 28.16           H  
ATOM   4612 1HG2 VAL A 445      -0.371   5.297  40.728  1.00 28.16           H  
ATOM   4613 2HG2 VAL A 445       1.284   4.681  40.509  1.00 28.16           H  
ATOM   4614 3HG2 VAL A 445       0.915   5.780  41.860  1.00 28.16           H  
ATOM   4615  N   TYR A 446       1.060   2.019  44.908  1.00 27.83           N  
ATOM   4616  CA  TYR A 446       0.746   0.869  45.742  1.00 28.55           C  
ATOM   4617  C   TYR A 446      -0.631   1.122  46.333  1.00 32.29           C  
ATOM   4618  O   TYR A 446      -0.770   1.896  47.284  1.00 32.56           O  
ATOM   4619  CB  TYR A 446       1.821   0.655  46.821  1.00 30.83           C  
ATOM   4620  CG  TYR A 446       3.151   0.208  46.257  1.00 34.24           C  
ATOM   4621  CD1 TYR A 446       4.117   1.136  45.875  1.00 36.37           C  
ATOM   4622  CD2 TYR A 446       3.443  -1.143  46.096  1.00 35.76           C  
ATOM   4623  CE1 TYR A 446       5.338   0.731  45.336  1.00 37.76           C  
ATOM   4624  CE2 TYR A 446       4.663  -1.561  45.564  1.00 37.34           C  
ATOM   4625  CZ  TYR A 446       5.609  -0.619  45.187  1.00 46.11           C  
ATOM   4626  OH  TYR A 446       6.818  -1.026  44.673  1.00 47.97           O  
ATOM   4627  HN  TYR A 446       1.179   2.970  45.384  1.00 35.63           H  
ATOM   4628  HA  TYR A 446       0.700  -0.019  45.112  1.00 35.63           H  
ATOM   4629  HB1 TYR A 446       1.969   1.594  47.354  1.00 35.63           H  
ATOM   4630  HB2 TYR A 446       1.467  -0.106  47.517  1.00 35.63           H  
ATOM   4631  HD1 TYR A 446       3.915   2.200  46.000  1.00 35.63           H  
ATOM   4632  HD2 TYR A 446       2.705  -1.889  46.391  1.00 35.63           H  
ATOM   4633  HE1 TYR A 446       6.076   1.474  45.033  1.00 35.63           H  
ATOM   4634  HE2 TYR A 446       4.872  -2.624  45.445  1.00 35.63           H  
ATOM   4635  HH  TYR A 446       6.937  -0.636  43.705  1.00 35.63           H  
ATOM   4636  N   HIS A 447      -1.663   0.553  45.700  1.00 28.03           N  
ATOM   4637  CA  HIS A 447      -3.036   0.751  46.142  1.00 27.60           C  
ATOM   4638  C   HIS A 447      -3.741  -0.562  46.387  1.00 30.35           C  
ATOM   4639  O   HIS A 447      -3.999  -1.315  45.448  1.00 30.20           O  
ATOM   4640  CB  HIS A 447      -3.826   1.638  45.163  1.00 28.56           C  
ATOM   4641  CG  HIS A 447      -5.120   2.142  45.725  1.00 32.05           C  
ATOM   4642  ND1 HIS A 447      -5.192   3.350  46.394  1.00 33.81           N  
ATOM   4643  CD2 HIS A 447      -6.348   1.574  45.716  1.00 33.73           C  
ATOM   4644  CE1 HIS A 447      -6.455   3.482  46.761  1.00 33.13           C  
ATOM   4645  NE2 HIS A 447      -7.187   2.437  46.380  1.00 33.43           N  
ATOM   4646  HN  HIS A 447      -1.474  -0.064  44.846  1.00 31.09           H  
ATOM   4647  HA  HIS A 447      -2.996   1.279  47.095  1.00 31.09           H  
ATOM   4648  HB1 HIS A 447      -3.207   2.496  44.899  1.00 31.09           H  
ATOM   4649  HB2 HIS A 447      -4.042   1.055  44.267  1.00 31.09           H  
ATOM   4650  HD1 HIS A 447      -4.391   4.036  46.577  1.00 31.09           H  
ATOM   4651  HD2 HIS A 447      -6.619   0.618  45.269  1.00 31.09           H  
ATOM   4652  HE1 HIS A 447      -6.848   4.339  47.307  1.00 31.09           H  
ATOM   4653  N   GLN A 448      -4.034  -0.826  47.669  1.00 26.04           N  
ATOM   4654  CA  GLN A 448      -4.752  -1.983  48.208  1.00 25.55           C  
ATOM   4655  C   GLN A 448      -4.350  -3.324  47.554  1.00 29.29           C  
ATOM   4656  O   GLN A 448      -5.196  -4.051  47.030  1.00 29.44           O  
ATOM   4657  CB  GLN A 448      -6.276  -1.740  48.163  1.00 26.86           C  
ATOM   4658  CG  GLN A 448      -6.711  -0.524  48.990  1.00 39.00           C  
ATOM   4659  CD  GLN A 448      -8.172  -0.165  48.874  1.00 55.92           C  
ATOM   4660  OE1 GLN A 448      -9.007  -0.947  48.416  1.00 51.91           O  
ATOM   4661  NE2 GLN A 448      -8.516   1.036  49.313  1.00 48.07           N  
ATOM   4662  HN  GLN A 448      -3.703  -0.103  48.385  1.00 36.90           H  
ATOM   4663  HA  GLN A 448      -4.479  -2.056  49.261  1.00 36.90           H  
ATOM   4664  HB1 GLN A 448      -6.572  -1.579  47.126  1.00 36.90           H  
ATOM   4665  HB2 GLN A 448      -6.781  -2.624  48.553  1.00 36.90           H  
ATOM   4666  HG1 GLN A 448      -6.496  -0.733  50.038  1.00 36.90           H  
ATOM   4667  HG2 GLN A 448      -6.125   0.335  48.663  1.00 36.90           H  
ATOM   4668 1HE2 GLN A 448      -7.773   1.689  49.721  1.00 36.90           H  
ATOM   4669 2HE2 GLN A 448      -9.537   1.353  49.260  1.00 36.90           H  
ATOM   4670  N   GLY A 449      -3.053  -3.623  47.602  1.00 25.89           N  
ATOM   4671  CA  GLY A 449      -2.488  -4.867  47.092  1.00 26.02           C  
ATOM   4672  C   GLY A 449      -2.052  -4.875  45.642  1.00 31.39           C  
ATOM   4673  O   GLY A 449      -1.591  -5.914  45.159  1.00 31.40           O  
ATOM   4674  HN  GLY A 449      -2.387  -2.909  48.040  1.00 28.68           H  
ATOM   4675  HA1 GLY A 449      -1.615  -5.106  47.700  1.00 28.67           H  
ATOM   4676  HA2 GLY A 449      -3.241  -5.645  47.214  1.00 28.67           H  
ATOM   4677  N   LEU A 450      -2.194  -3.727  44.934  1.00 28.21           N  
ATOM   4678  CA  LEU A 450      -1.810  -3.579  43.528  1.00 27.85           C  
ATOM   4679  C   LEU A 450      -0.600  -2.680  43.345  1.00 31.59           C  
ATOM   4680  O   LEU A 450      -0.548  -1.594  43.918  1.00 31.40           O  
ATOM   4681  CB  LEU A 450      -2.969  -3.013  42.679  1.00 27.98           C  
ATOM   4682  CG  LEU A 450      -4.073  -3.959  42.192  1.00 32.99           C  
ATOM   4683  CD1 LEU A 450      -5.077  -3.200  41.348  1.00 33.32           C  
ATOM   4684  CD2 LEU A 450      -3.516  -5.120  41.367  1.00 35.16           C  
ATOM   4685  HN  LEU A 450      -2.612  -2.878  45.433  1.00 31.06           H  
ATOM   4686  HA  LEU A 450      -1.559  -4.566  43.141  1.00 31.06           H  
ATOM   4687  HB1 LEU A 450      -3.453  -2.240  43.276  1.00 31.06           H  
ATOM   4688  HB2 LEU A 450      -2.523  -2.562  41.793  1.00 31.06           H  
ATOM   4689  HG  LEU A 450      -4.589  -4.367  43.061  1.00 31.06           H  
ATOM   4690 1HD1 LEU A 450      -5.856  -3.882  41.008  1.00 31.06           H  
ATOM   4691 2HD1 LEU A 450      -4.572  -2.766  40.485  1.00 31.06           H  
ATOM   4692 3HD1 LEU A 450      -5.526  -2.405  41.943  1.00 31.06           H  
ATOM   4693 1HD2 LEU A 450      -4.335  -5.763  41.044  1.00 31.06           H  
ATOM   4694 2HD2 LEU A 450      -2.820  -5.697  41.975  1.00 31.06           H  
ATOM   4695 3HD2 LEU A 450      -2.996  -4.728  40.493  1.00 31.06           H  
ATOM   4696  N   LYS A 451       0.344  -3.107  42.498  1.00 28.42           N  
ATOM   4697  CA  LYS A 451       1.512  -2.309  42.142  1.00 28.47           C  
ATOM   4698  C   LYS A 451       1.332  -1.858  40.692  1.00 33.04           C  
ATOM   4699  O   LYS A 451       1.484  -2.672  39.775  1.00 32.99           O  
ATOM   4700  CB  LYS A 451       2.829  -3.088  42.335  1.00 30.84           C  
ATOM   4701  CG  LYS A 451       4.079  -2.280  41.979  1.00 43.07           C  
ATOM   4702  CD  LYS A 451       5.362  -3.059  42.230  1.00 53.69           C  
ATOM   4703  CE  LYS A 451       6.558  -2.440  41.544  1.00 63.91           C  
ATOM   4704  NZ  LYS A 451       6.603  -2.776  40.094  1.00 72.34           N1+
ATOM   4705  HN  LYS A 451       0.237  -4.078  42.062  1.00 42.97           H  
ATOM   4706  HA  LYS A 451       1.535  -1.425  42.780  1.00 42.97           H  
ATOM   4707  HB1 LYS A 451       2.900  -3.390  43.380  1.00 42.97           H  
ATOM   4708  HB2 LYS A 451       2.800  -3.975  41.702  1.00 42.97           H  
ATOM   4709  HG1 LYS A 451       4.033  -2.011  40.924  1.00 42.97           H  
ATOM   4710  HG2 LYS A 451       4.095  -1.374  42.585  1.00 42.97           H  
ATOM   4711  HD1 LYS A 451       5.550  -3.086  43.303  1.00 42.97           H  
ATOM   4712  HD2 LYS A 451       5.233  -4.075  41.857  1.00 42.97           H  
ATOM   4713  HE1 LYS A 451       6.505  -1.357  41.653  1.00 42.97           H  
ATOM   4714  HE2 LYS A 451       7.467  -2.809  42.019  1.00 42.97           H  
ATOM   4715  HZ1 LYS A 451       7.462  -2.320  39.648  1.00 42.97           H  
ATOM   4716  HZ2 LYS A 451       5.718  -2.412  39.615  1.00 42.97           H  
ATOM   4717  HZ3 LYS A 451       6.662  -3.838  39.975  1.00 42.97           H  
ATOM   4718  N   ILE A 452       0.976  -0.571  40.492  1.00 29.11           N  
ATOM   4719  CA  ILE A 452       0.782   0.010  39.160  1.00 28.40           C  
ATOM   4720  C   ILE A 452       1.970   0.911  38.819  1.00 32.21           C  
ATOM   4721  O   ILE A 452       2.198   1.916  39.499  1.00 32.15           O  
ATOM   4722  CB  ILE A 452      -0.588   0.732  38.992  1.00 31.09           C  
ATOM   4723  CG1 ILE A 452      -1.760  -0.143  39.495  1.00 31.11           C  
ATOM   4724  CG2 ILE A 452      -0.805   1.170  37.532  1.00 31.17           C  
ATOM   4725  CD1 ILE A 452      -2.864   0.622  40.186  1.00 34.38           C  
ATOM   4726  HN  ILE A 452       0.828   0.055  41.347  1.00 31.20           H  
ATOM   4727  HA  ILE A 452       0.795  -0.816  38.448  1.00 31.20           H  
ATOM   4728  HB  ILE A 452      -0.563   1.633  39.605  1.00 31.20           H  
ATOM   4729 1HG1 ILE A 452      -2.190  -0.661  38.638  1.00 31.20           H  
ATOM   4730 2HG1 ILE A 452      -1.361  -0.874  40.198  1.00 31.20           H  
ATOM   4731 1HG2 ILE A 452      -1.769   1.671  37.442  1.00 31.20           H  
ATOM   4732 2HG2 ILE A 452      -0.790   0.294  36.883  1.00 31.20           H  
ATOM   4733 3HG2 ILE A 452      -0.010   1.855  37.236  1.00 31.20           H  
ATOM   4734 1HD1 ILE A 452      -3.642  -0.071  40.505  1.00 31.20           H  
ATOM   4735 2HD1 ILE A 452      -3.288   1.352  39.496  1.00 31.20           H  
ATOM   4736 3HD1 ILE A 452      -2.459   1.138  41.056  1.00 31.20           H  
ATOM   4737  N   ASP A 453       2.733   0.531  37.779  1.00 28.17           N  
ATOM   4738  CA  ASP A 453       3.891   1.288  37.314  1.00 27.68           C  
ATOM   4739  C   ASP A 453       3.455   2.345  36.310  1.00 30.07           C  
ATOM   4740  O   ASP A 453       3.077   2.016  35.179  1.00 29.49           O  
ATOM   4741  CB  ASP A 453       4.972   0.357  36.727  1.00 29.92           C  
ATOM   4742  CG  ASP A 453       5.763  -0.449  37.747  1.00 43.47           C  
ATOM   4743  OD1 ASP A 453       5.643  -0.160  38.962  1.00 44.83           O  
ATOM   4744  OD2 ASP A 453       6.516  -1.359  37.330  1.00 50.04           O  
ATOM   4745  HN  ASP A 453       2.478  -0.373  37.266  1.00 35.46           H  
ATOM   4746  HA  ASP A 453       4.322   1.801  38.174  1.00 35.46           H  
ATOM   4747  HB1 ASP A 453       4.481  -0.344  36.052  1.00 35.46           H  
ATOM   4748  HB2 ASP A 453       5.676   0.971  36.165  1.00 35.46           H  
ATOM   4749  N   LEU A 454       3.471   3.614  36.742  1.00 25.94           N  
ATOM   4750  CA  LEU A 454       3.080   4.741  35.899  1.00 25.40           C  
ATOM   4751  C   LEU A 454       4.265   5.308  35.132  1.00 29.32           C  
ATOM   4752  O   LEU A 454       5.337   5.527  35.704  1.00 29.02           O  
ATOM   4753  CB  LEU A 454       2.400   5.869  36.700  1.00 25.20           C  
ATOM   4754  CG  LEU A 454       1.179   5.546  37.566  1.00 29.92           C  
ATOM   4755  CD1 LEU A 454       0.564   6.818  38.099  1.00 30.21           C  
ATOM   4756  CD2 LEU A 454       0.121   4.774  36.800  1.00 32.08           C  
ATOM   4757  HN  LEU A 454       3.783   3.810  37.747  1.00 28.39           H  
ATOM   4758  HA  LEU A 454       2.359   4.373  35.169  1.00 28.39           H  
ATOM   4759  HB1 LEU A 454       3.157   6.288  37.363  1.00 28.39           H  
ATOM   4760  HB2 LEU A 454       2.087   6.625  35.980  1.00 28.39           H  
ATOM   4761  HG  LEU A 454       1.505   4.940  38.411  1.00 28.39           H  
ATOM   4762 1HD1 LEU A 454      -0.303   6.574  38.713  1.00 28.39           H  
ATOM   4763 2HD1 LEU A 454       0.253   7.448  37.266  1.00 28.39           H  
ATOM   4764 3HD1 LEU A 454       1.298   7.351  38.703  1.00 28.39           H  
ATOM   4765 1HD2 LEU A 454      -0.725   4.568  37.455  1.00 28.39           H  
ATOM   4766 2HD2 LEU A 454       0.542   3.833  36.445  1.00 28.39           H  
ATOM   4767 3HD2 LEU A 454      -0.215   5.365  35.948  1.00 28.39           H  
ATOM   4768  N   GLU A 455       4.061   5.554  33.835  1.00 25.48           N  
ATOM   4769  CA  GLU A 455       5.061   6.145  32.960  1.00 25.08           C  
ATOM   4770  C   GLU A 455       4.392   6.957  31.860  1.00 29.41           C  
ATOM   4771  O   GLU A 455       3.541   6.452  31.123  1.00 29.00           O  
ATOM   4772  CB  GLU A 455       6.000   5.085  32.362  1.00 26.30           C  
ATOM   4773  CG  GLU A 455       7.233   5.679  31.693  1.00 35.03           C  
ATOM   4774  CD  GLU A 455       7.997   4.777  30.740  1.00 53.86           C  
ATOM   4775  OE1 GLU A 455       8.509   5.298  29.722  1.00 51.87           O  
ATOM   4776  OE2 GLU A 455       8.090   3.557  31.005  1.00 46.00           O  
ATOM   4777  HN  GLU A 455       3.109   5.302  33.417  1.00 35.78           H  
ATOM   4778  HA  GLU A 455       5.666   6.827  33.557  1.00 35.78           H  
ATOM   4779  HB1 GLU A 455       6.327   4.422  33.163  1.00 35.78           H  
ATOM   4780  HB2 GLU A 455       5.446   4.512  31.619  1.00 35.78           H  
ATOM   4781  HG1 GLU A 455       6.913   6.556  31.131  1.00 35.78           H  
ATOM   4782  HG2 GLU A 455       7.921   5.984  32.481  1.00 35.78           H  
ATOM   4783  N   THR A 456       4.778   8.226  31.769  1.00 26.18           N  
ATOM   4784  CA  THR A 456       4.322   9.143  30.736  1.00 26.00           C  
ATOM   4785  C   THR A 456       5.510   9.943  30.206  1.00 30.49           C  
ATOM   4786  O   THR A 456       6.552  10.019  30.866  1.00 29.84           O  
ATOM   4787  CB  THR A 456       3.148  10.004  31.213  1.00 32.21           C  
ATOM   4788  OG1 THR A 456       2.477  10.501  30.057  1.00 31.69           O  
ATOM   4789  CG2 THR A 456       3.579  11.175  32.107  1.00 30.61           C  
ATOM   4790  HN  THR A 456       5.466   8.595  32.500  1.00 29.57           H  
ATOM   4791  HA  THR A 456       3.955   8.534  29.910  1.00 29.57           H  
ATOM   4792  HB  THR A 456       2.458   9.373  31.773  1.00 29.57           H  
ATOM   4793  HG1 THR A 456       3.143  11.077  29.485  1.00 29.57           H  
ATOM   4794 1HG2 THR A 456       2.700  11.744  32.410  1.00 29.57           H  
ATOM   4795 2HG2 THR A 456       4.259  11.824  31.554  1.00 29.57           H  
ATOM   4796 3HG2 THR A 456       4.085  10.790  32.992  1.00 29.57           H  
ATOM   4797  N   HIS A 457       5.356  10.529  29.020  1.00 27.74           N  
ATOM   4798  CA  HIS A 457       6.400  11.358  28.436  1.00 28.07           C  
ATOM   4799  C   HIS A 457       5.840  12.622  27.806  1.00 29.23           C  
ATOM   4800  O   HIS A 457       4.641  12.709  27.529  1.00 28.64           O  
ATOM   4801  CB  HIS A 457       7.290  10.572  27.463  1.00 29.90           C  
ATOM   4802  CG  HIS A 457       6.533   9.854  26.398  1.00 34.48           C  
ATOM   4803  ND1 HIS A 457       6.255   8.500  26.502  1.00 36.97           N  
ATOM   4804  CD2 HIS A 457       6.016  10.323  25.238  1.00 37.16           C  
ATOM   4805  CE1 HIS A 457       5.579   8.189  25.407  1.00 36.85           C  
ATOM   4806  NE2 HIS A 457       5.405   9.254  24.618  1.00 37.22           N  
ATOM   4807  HN  HIS A 457       4.442  10.387  28.483  1.00 32.63           H  
ATOM   4808  HA  HIS A 457       7.041  11.677  29.258  1.00 32.63           H  
ATOM   4809  HB1 HIS A 457       7.976  11.271  26.985  1.00 32.63           H  
ATOM   4810  HB2 HIS A 457       7.858   9.838  28.034  1.00 32.63           H  
ATOM   4811  HD1 HIS A 457       6.530   7.843  27.301  1.00 32.63           H  
ATOM   4812  HD2 HIS A 457       6.072  11.346  24.867  1.00 32.63           H  
ATOM   4813  HE1 HIS A 457       5.210   7.189  25.177  1.00 32.63           H  
ATOM   4814  N   SER A 458       6.710  13.613  27.609  1.00 23.68           N  
ATOM   4815  CA  SER A 458       6.356  14.887  26.998  1.00 22.27           C  
ATOM   4816  C   SER A 458       6.229  14.718  25.488  1.00 24.49           C  
ATOM   4817  O   SER A 458       6.574  13.662  24.946  1.00 23.79           O  
ATOM   4818  CB  SER A 458       7.443  15.914  27.296  1.00 24.25           C  
ATOM   4819  OG  SER A 458       8.661  15.601  26.637  1.00 30.19           O  
ATOM   4820  HN  SER A 458       7.724  13.464  27.917  1.00 24.78           H  
ATOM   4821  HA  SER A 458       5.407  15.234  27.406  1.00 24.78           H  
ATOM   4822  HB1 SER A 458       7.103  16.894  26.961  1.00 24.78           H  
ATOM   4823  HB2 SER A 458       7.620  15.938  28.371  1.00 24.78           H  
ATOM   4824  HG  SER A 458       9.001  14.660  26.957  1.00 24.78           H  
ATOM   4825  N   LEU A 459       5.771  15.774  24.806  1.00 20.22           N  
ATOM   4826  CA  LEU A 459       5.724  15.793  23.353  1.00 19.89           C  
ATOM   4827  C   LEU A 459       7.189  15.987  22.905  1.00 25.16           C  
ATOM   4828  O   LEU A 459       7.952  16.587  23.673  1.00 24.67           O  
ATOM   4829  CB  LEU A 459       4.838  16.950  22.848  1.00 19.50           C  
ATOM   4830  CG  LEU A 459       3.319  16.780  23.003  1.00 23.14           C  
ATOM   4831  CD1 LEU A 459       2.599  18.112  22.826  1.00 22.76           C  
ATOM   4832  CD2 LEU A 459       2.770  15.740  22.034  1.00 24.16           C  
ATOM   4833  HN  LEU A 459       5.429  16.631  25.347  1.00 22.44           H  
ATOM   4834  HA  LEU A 459       5.343  14.842  22.980  1.00 22.44           H  
ATOM   4835  HB1 LEU A 459       5.126  17.848  23.394  1.00 22.44           H  
ATOM   4836  HB2 LEU A 459       5.048  17.086  21.787  1.00 22.44           H  
ATOM   4837  HG  LEU A 459       3.124  16.428  24.016  1.00 22.44           H  
ATOM   4838 1HD1 LEU A 459       1.525  17.963  22.941  1.00 22.44           H  
ATOM   4839 2HD1 LEU A 459       2.806  18.508  21.832  1.00 22.44           H  
ATOM   4840 3HD1 LEU A 459       2.950  18.818  23.579  1.00 22.44           H  
ATOM   4841 1HD2 LEU A 459       1.693  15.647  22.172  1.00 22.44           H  
ATOM   4842 2HD2 LEU A 459       3.245  14.778  22.225  1.00 22.44           H  
ATOM   4843 3HD2 LEU A 459       2.979  16.051  21.010  1.00 22.44           H  
ATOM   4844  N   PRO A 460       7.632  15.459  21.731  1.00 22.65           N  
ATOM   4845  CA  PRO A 460       9.045  15.615  21.333  1.00 22.56           C  
ATOM   4846  C   PRO A 460       9.600  17.031  21.474  1.00 25.85           C  
ATOM   4847  O   PRO A 460       8.948  18.013  21.116  1.00 24.88           O  
ATOM   4848  CB  PRO A 460       9.059  15.103  19.897  1.00 24.34           C  
ATOM   4849  CG  PRO A 460       7.997  14.072  19.896  1.00 28.67           C  
ATOM   4850  CD  PRO A 460       6.894  14.675  20.721  1.00 24.13           C  
ATOM   4851  HA  PRO A 460       9.651  14.945  21.943  1.00 24.73           H  
ATOM   4852  HB1 PRO A 460       8.827  15.903  19.194  1.00 24.73           H  
ATOM   4853  HB2 PRO A 460      10.026  14.668  19.647  1.00 24.73           H  
ATOM   4854  HG1 PRO A 460       7.654  13.872  18.881  1.00 24.73           H  
ATOM   4855  HG2 PRO A 460       8.356  13.147  20.348  1.00 24.73           H  
ATOM   4856  HD1 PRO A 460       6.257  15.318  20.114  1.00 24.73           H  
ATOM   4857  HD2 PRO A 460       6.288  13.901  21.191  1.00 24.73           H  
ATOM   4858  N   VAL A 461      10.793  17.109  22.076  1.00 22.35           N  
ATOM   4859  CA  VAL A 461      11.526  18.320  22.426  1.00 21.99           C  
ATOM   4860  C   VAL A 461      12.768  18.507  21.543  1.00 25.53           C  
ATOM   4861  O   VAL A 461      13.515  17.554  21.310  1.00 24.97           O  
ATOM   4862  CB  VAL A 461      11.865  18.283  23.955  1.00 25.79           C  
ATOM   4863  CG1 VAL A 461      13.055  19.168  24.317  1.00 25.77           C  
ATOM   4864  CG2 VAL A 461      10.648  18.648  24.801  1.00 25.47           C  
ATOM   4865  HN  VAL A 461      11.260  16.180  22.328  1.00 24.55           H  
ATOM   4866  HA  VAL A 461      10.865  19.169  22.253  1.00 24.55           H  
ATOM   4867  HB  VAL A 461      12.136  17.257  24.203  1.00 24.55           H  
ATOM   4868 1HG1 VAL A 461      13.244  19.103  25.388  1.00 24.55           H  
ATOM   4869 2HG1 VAL A 461      12.835  20.201  24.049  1.00 24.55           H  
ATOM   4870 3HG1 VAL A 461      13.937  18.832  23.772  1.00 24.55           H  
ATOM   4871 1HG2 VAL A 461      10.915  18.613  25.857  1.00 24.55           H  
ATOM   4872 2HG2 VAL A 461       9.844  17.938  24.607  1.00 24.55           H  
ATOM   4873 3HG2 VAL A 461      10.315  19.653  24.544  1.00 24.55           H  
ATOM   4874  N   VAL A 462      12.982  19.742  21.061  1.00 22.20           N  
ATOM   4875  CA  VAL A 462      14.167  20.104  20.284  1.00 22.12           C  
ATOM   4876  C   VAL A 462      15.132  20.710  21.294  1.00 25.96           C  
ATOM   4877  O   VAL A 462      14.771  21.673  21.977  1.00 25.67           O  
ATOM   4878  CB  VAL A 462      13.888  21.100  19.117  1.00 26.18           C  
ATOM   4879  CG1 VAL A 462      15.162  21.378  18.325  1.00 26.19           C  
ATOM   4880  CG2 VAL A 462      12.791  20.595  18.186  1.00 25.77           C  
ATOM   4881  HN  VAL A 462      12.250  20.498  21.255  1.00 24.87           H  
ATOM   4882  HA  VAL A 462      14.610  19.196  19.874  1.00 24.87           H  
ATOM   4883  HB  VAL A 462      13.552  22.041  19.552  1.00 24.87           H  
ATOM   4884 1HG1 VAL A 462      14.943  22.075  17.516  1.00 24.87           H  
ATOM   4885 2HG1 VAL A 462      15.541  20.445  17.907  1.00 24.87           H  
ATOM   4886 3HG1 VAL A 462      15.913  21.812  18.985  1.00 24.87           H  
ATOM   4887 1HG2 VAL A 462      12.629  21.319  17.388  1.00 24.87           H  
ATOM   4888 2HG2 VAL A 462      11.867  20.464  18.750  1.00 24.87           H  
ATOM   4889 3HG2 VAL A 462      13.091  19.640  17.754  1.00 24.87           H  
ATOM   4890  N   VAL A 463      16.343  20.144  21.400  1.00 22.90           N  
ATOM   4891  CA  VAL A 463      17.368  20.647  22.317  1.00 22.96           C  
ATOM   4892  C   VAL A 463      18.354  21.533  21.545  1.00 28.74           C  
ATOM   4893  O   VAL A 463      18.992  21.065  20.597  1.00 28.73           O  
ATOM   4894  CB  VAL A 463      18.073  19.537  23.137  1.00 26.43           C  
ATOM   4895  CG1 VAL A 463      18.989  20.144  24.194  1.00 25.96           C  
ATOM   4896  CG2 VAL A 463      17.059  18.599  23.788  1.00 26.13           C  
ATOM   4897  HN  VAL A 463      16.569  19.293  20.792  1.00 25.98           H  
ATOM   4898  HA  VAL A 463      16.860  21.292  23.033  1.00 25.98           H  
ATOM   4899  HB  VAL A 463      18.687  18.950  22.454  1.00 25.98           H  
ATOM   4900 1HG1 VAL A 463      19.473  19.346  24.757  1.00 25.98           H  
ATOM   4901 2HG1 VAL A 463      18.402  20.762  24.873  1.00 25.98           H  
ATOM   4902 3HG1 VAL A 463      19.748  20.758  23.709  1.00 25.98           H  
ATOM   4903 1HG2 VAL A 463      17.585  17.832  24.356  1.00 25.98           H  
ATOM   4904 2HG2 VAL A 463      16.452  18.126  23.016  1.00 25.98           H  
ATOM   4905 3HG2 VAL A 463      16.415  19.168  24.458  1.00 25.98           H  
ATOM   4906  N   ILE A 464      18.453  22.816  21.937  1.00 25.92           N  
ATOM   4907  CA  ILE A 464      19.340  23.775  21.278  1.00 26.23           C  
ATOM   4908  C   ILE A 464      20.527  24.159  22.187  1.00 31.54           C  
ATOM   4909  O   ILE A 464      20.491  23.912  23.393  1.00 30.69           O  
ATOM   4910  CB  ILE A 464      18.578  25.002  20.689  1.00 29.24           C  
ATOM   4911  CG1 ILE A 464      17.815  25.804  21.773  1.00 29.39           C  
ATOM   4912  CG2 ILE A 464      17.645  24.554  19.552  1.00 30.02           C  
ATOM   4913  CD1 ILE A 464      17.440  27.240  21.395  1.00 31.65           C  
ATOM   4914  HN  ILE A 464      17.860  23.148  22.763  1.00 29.34           H  
ATOM   4915  HA  ILE A 464      19.771  23.250  20.425  1.00 29.34           H  
ATOM   4916  HB  ILE A 464      19.323  25.669  20.255  1.00 29.34           H  
ATOM   4917 1HG1 ILE A 464      16.895  25.267  22.001  1.00 29.33           H  
ATOM   4918 2HG1 ILE A 464      18.443  25.845  22.663  1.00 29.33           H  
ATOM   4919 1HG2 ILE A 464      17.119  25.420  19.150  1.00 29.33           H  
ATOM   4920 2HG2 ILE A 464      16.920  23.837  19.937  1.00 29.33           H  
ATOM   4921 3HG2 ILE A 464      18.233  24.087  18.762  1.00 29.33           H  
ATOM   4922 1HD1 ILE A 464      16.910  27.708  22.225  1.00 29.33           H  
ATOM   4923 2HD1 ILE A 464      16.797  27.228  20.515  1.00 29.33           H  
ATOM   4924 3HD1 ILE A 464      18.345  27.807  21.176  1.00 29.33           H  
ATOM   4925  N   SER A 465      21.601  24.701  21.581  1.00 29.43           N  
ATOM   4926  CA  SER A 465      22.837  25.109  22.264  1.00 29.35           C  
ATOM   4927  C   SER A 465      22.984  26.631  22.332  1.00 33.30           C  
ATOM   4928  O   SER A 465      23.544  27.152  23.298  1.00 32.17           O  
ATOM   4929  CB  SER A 465      24.058  24.474  21.601  1.00 32.58           C  
ATOM   4930  OG  SER A 465      23.853  24.200  20.223  1.00 40.82           O  
ATOM   4931  HN  SER A 465      21.551  24.846  20.522  1.00 32.94           H  
ATOM   4932  HA  SER A 465      22.787  24.737  23.287  1.00 32.94           H  
ATOM   4933  HB1 SER A 465      24.902  25.157  21.699  1.00 32.94           H  
ATOM   4934  HB2 SER A 465      24.285  23.539  22.112  1.00 32.94           H  
ATOM   4935  HG  SER A 465      23.047  23.536  20.114  1.00 32.94           H  
ATOM   4936  N   ASN A 466      22.470  27.331  21.308  1.00 31.03           N
[truncated: 291,212 more chars]
