# Supplementary material for: Elucidating the molecular mechanisms of paeoniflorin intervention in oral lichen planus: a computational biology and bioinformatics–based research strategy
Source: Front Bioinform. 2026 Jul 17;6:1817487. doi: 10.3389/fbinf.2026.1817487 (PMC13423862; doi:10.3389/fbinf.2026.1817487)
Supplement: Supplementary file 1 [file DataSheet1.zip › Raw-Data/The target score value through the EPC method.csv]

Rank	Name	Score
1	TNF	16.909
2	IL6	16.832
3	NFKB1	16.403
4	AKT1	16.198
5	IL1B	16.068
6	MMP9	15.801
7	CASP3	15.72
8	EGFR	15.493
9	HIF1A	15.469
10	ALB	15.449
11	HSP90AA1	15.348
12	STAT3	15.284
13	PPARG	14.795
14	PTGS2	14.741
15	MMP2	14.714
16	IL2	14.599
17	HSP90AB1	14.599
18	FGF2	14.261
19	ESR1	13.995
20	ICAM1	13.97
21	SRC	13.92
22	IGF1	13.81
23	CCL5	13.368
24	HSPA4	13.313
25	KIT	13.165
26	LGALS3	12.976
27	JAK2	12.877
28	ACE	12.693
29	MMP3	12.632
30	CTSB	12.252
31	PLAU	12.19
32	CASP1	12.058
33	TGFBR2	11.897
34	MMP7	11.718
35	MDM2	11.711
36	TGFB2	11.572
37	TGFBR1	11.347
38	ABCB1	10.665
39	DNMT1	10.633
40	SELP	10.085
41	HSPA8	9.725
42	ELANE	9.706
43	DPP4	9.696
44	PIK3CG	9.471
45	MIF	9.013
46	JAK3	7.643
47	MMP12	7.578
48	COL18A1	7.522
49	TYR	7.383
50	ITGAL	6.588
51	S100A9	6.468
52	MMP8	5.739
53	CYP27B1	5.539
54	FKBP1A	5.355
55	CMA1	5.348
56	CD1A	5.226
57	LGALS9	5.078
58	AMY1B	4.929
59	AMY2A	4.663
60	MITF	4.319
61	CYP2C9	3.938
62	RBP4	3.871
63	FAP	3.763
64	B3GAT1	3.738
65	PDE4B	3.353
66	CD14	3.018
