# Supplementary material for: Elucidating the molecular mechanisms of paeoniflorin intervention in oral lichen planus: a computational biology and bioinformatics–based research strategy
Source: Front Bioinform. 2026 Jul 17;6:1817487. doi: 10.3389/fbinf.2026.1817487 (PMC13423862; doi:10.3389/fbinf.2026.1817487)
Supplement: Supplementary file 1 [file DataSheet1.zip › Raw-Data/The target score value through the MCC method.csv]

Rank	Name	Score
1	TNF	3.83E+20
2	IL6	3.83E+20
3	ALB	3.83E+20
4	MMP9	3.83E+20
5	STAT3	3.83E+20
6	EGFR	3.83E+20
7	AKT1	3.83E+20
8	PTGS2	3.83E+20
9	NFKB1	3.83E+20
10	IL2	3.83E+20
11	HIF1A	3.83E+20
12	CASP3	3.83E+20
13	PPARG	3.83E+20
14	IGF1	3.82E+20
15	ESR1	3.82E+20
16	IL1B	3.76E+20
17	FGF2	3.76E+20
18	SRC	3.24E+20
19	MMP2	2.78E+20
20	HSP90AA1	2.66E+20
21	HSP90AB1	2.63E+20
22	JAK2	2.09E+20
23	ICAM1	1.15E+20
24	HSPA4	1.10E+20
25	CCL5	1.07E+20
26	KIT	1.05E+20
27	TGFBR2	5.38E+19
28	ACE	5.35E+19
29	PLAU	7.32E+18
30	MDM2	7.30E+18
31	MMP3	4.89E+18
32	CASP1	3.97E+17
33	TGFB2	2.69E+17
34	LGALS3	1.73E+17
35	MMP7	1.96E+16
36	TGFBR1	1.32E+16
37	DNMT1	1.42E+15
38	ABCB1	7.14E+14
39	CTSB	4.03E+14
40	SELP	4.32E+13
41	PIK3CG	2.09E+13
42	HSPA8	4.42E+11
43	DPP4	3.67E+11
44	ELANE	1.06E+11
45	MIF	1.87E+10
46	JAK3	6.23E+09
47	COL18A1	1.00E+09
48	MMP12	2.26E+07
49	TYR	4037064
50	MMP8	3991680
51	CYP27B1	80642
52	ITGAL	51240
53	LGALS9	40320
54	S100A9	15264
55	AMY1B	10800
55	AMY2A	10800
55	CMA1	10800
58	CD1A	1680
59	FKBP1A	1465
60	FAP	768
61	B3GAT1	240
62	MITF	144
63	CYP2C9	52
64	RBP4	50
65	PDE4B	25
66	CD14	24
