# Supplementary material for: Elucidating the molecular mechanisms of paeoniflorin intervention in oral lichen planus: a computational biology and bioinformatics–based research strategy
Source: Front Bioinform. 2026 Jul 17;6:1817487. doi: 10.3389/fbinf.2026.1817487 (PMC13423862; doi:10.3389/fbinf.2026.1817487)
Supplement: Supplementary file 1 [file DataSheet1.zip › Raw-Data/The target score value through the MNC method.csv.csv]

Rank	Name	Score
1	IL6	59
2	TNF	58
3	IL1B	53
4	ALB	52
5	MMP9	49
6	AKT1	47
7	EGFR	46
7	IL2	46
7	STAT3	46
10	NFKB1	44
11	PPARG	42
11	CASP3	42
11	PTGS2	42
11	HIF1A	42
15	HSP90AA1	41
15	MMP2	41
17	SRC	40
18	ICAM1	39
19	FGF2	38
20	HSP90AB1	37
21	ESR1	36
22	KIT	35
22	IGF1	35
22	CCL5	35
25	ACE	33
26	HSPA4	32
26	LGALS3	32
28	JAK2	30
29	MMP3	29
29	CASP1	29
31	PLAU	28
31	MDM2	28
33	CTSB	27
33	MMP7	27
35	TGFBR2	26
36	TGFB2	24
37	ELANE	23
38	TGFBR1	22
38	DPP4	22
40	ABCB1	21
40	SELP	21
42	DNMT1	20
43	HSPA8	19
44	PIK3CG	18
45	MIF	17
46	MMP12	16
47	COL18A1	15
47	TYR	15
49	JAK3	13
50	ITGAL	12
51	MMP8	11
51	S100A9	11
53	CYP27B1	10
54	AMY1B	9
54	AMY2A	9
54	CMA1	9
57	LGALS9	8
57	CD1A	8
57	FKBP1A	8
57	FAP	8
61	CYP2C9	7
62	B3GAT1	6
62	MITF	6
62	RBP4	6
65	PDE4B	4
65	CD14	4
