# Supplementary material for: Elucidating the molecular mechanisms of paeoniflorin intervention in oral lichen planus: a computational biology and bioinformatics–based research strategy
Source: Front Bioinform. 2026 Jul 17;6:1817487. doi: 10.3389/fbinf.2026.1817487 (PMC13423862; doi:10.3389/fbinf.2026.1817487)
Supplement: Supplementary file 1 [file DataSheet1.zip › Raw-Data/TNF-1TNF.pdb]

REMARK   Accelrys Discovery Studio PDB file
REMARK   Created:  2025-08-03T14:11:32Z
SSBOND   1 CYS A   69    CYS A  101                                     
SSBOND   2 CYS B   69    CYS B  101                                     
SSBOND   3 CYS C   69    CYS C  101                                     
CRYST1   95.000   95.000  117.000  90.00  90.00  90.00 P41212     
ATOM      1  N   ARG A   6      29.842  48.919  61.586  1.00 39.68           N1+
ATOM      2  CA  ARG A   6      31.034  48.617  62.363  1.00 41.52           C  
ATOM      3  C   ARG A   6      31.777  47.668  61.426  1.00 40.88           C  
ATOM      4  O   ARG A   6      31.635  47.872  60.214  1.00 39.93           O  
ATOM      5  CB  ARG A   6      30.676  47.896  63.648  1.00 40.94           C  
ATOM      6  HT1 ARG A   6      29.217  49.590  62.137  1.00 40.59           H  
ATOM      7  HT2 ARG A   6      29.306  48.014  61.388  1.00 40.59           H  
ATOM      8  HT3 ARG A   6      30.125  49.375  60.660  1.00 40.59           H  
ATOM      9  HA  ARG A   6      31.617  49.518  62.555  1.00 40.59           H  
ATOM     10  HB1 ARG A   6      31.618  47.682  64.214  1.00 40.59           H  
ATOM     11  HB2 ARG A   6      30.195  46.949  63.437  1.00 40.59           H  
ATOM     12  CG  ARG A   6      29.772  46.669  63.397  1.00  0.00           C  
ATOM     13  CD  ARG A   6      29.383  46.034  64.744  1.00  0.00           C  
ATOM     14  NE  ARG A   6      28.608  44.826  64.516  1.00  0.00           N  
ATOM     15  CZ  ARG A   6      28.123  44.143  65.492  1.00  0.00           C  
ATOM     16  NH1 ARG A   6      28.307  44.535  66.855  1.00  0.00           N  
ATOM     17  NH2 ARG A   6      27.380  42.963  65.221  1.00  0.00           N  
ATOM     18  N   THR A   7      32.515  46.661  61.862  1.00 38.88           N  
ATOM     19  CA  THR A   7      33.238  45.820  60.939  1.00 37.32           C  
ATOM     20  C   THR A   7      32.639  44.461  61.249  1.00 35.81           C  
ATOM     21  O   THR A   7      32.844  43.996  62.368  1.00 38.75           O  
ATOM     22  CB  THR A   7      34.737  45.950  61.317  1.00 38.85           C  
ATOM     23  OG1 THR A   7      35.001  47.356  61.436  1.00 37.13           O  
ATOM     24  CG2 THR A   7      35.673  45.269  60.320  1.00 38.78           C  
ATOM     25  HN  THR A   7      32.577  46.467  62.913  1.00 37.93           H  
ATOM     26  HA  THR A   7      33.058  46.112  59.904  1.00 37.93           H  
ATOM     27  HB  THR A   7      34.885  45.490  62.294  1.00 37.93           H  
ATOM     28  HG1 THR A   7      34.801  47.829  60.520  1.00 37.93           H  
ATOM     29 1HG2 THR A   7      36.706  45.398  60.644  1.00 37.93           H  
ATOM     30 2HG2 THR A   7      35.543  45.717  59.335  1.00 37.93           H  
ATOM     31 3HG2 THR A   7      35.439  44.206  60.269  1.00 37.93           H  
ATOM     32  N   PRO A   8      31.831  43.760  60.486  1.00 33.97           N  
ATOM     33  CA  PRO A   8      32.242  42.447  59.976  1.00 32.94           C  
ATOM     34  C   PRO A   8      33.203  42.383  58.808  1.00 32.17           C  
ATOM     35  O   PRO A   8      33.427  43.309  58.045  1.00 30.87           O  
ATOM     36  CB  PRO A   8      30.965  41.696  59.644  1.00 31.60           C  
ATOM     37  CG  PRO A   8      29.963  42.810  59.619  1.00 33.61           C  
ATOM     38  CD  PRO A   8      30.407  43.716  60.737  1.00 31.93           C  
ATOM     39  HA  PRO A   8      32.714  41.919  60.804  1.00 32.44           H  
ATOM     40  HB1 PRO A   8      31.034  41.201  58.675  1.00 32.44           H  
ATOM     41  HB2 PRO A   8      30.724  40.961  60.412  1.00 32.44           H  
ATOM     42  HG1 PRO A   8      29.987  43.333  58.663  1.00 32.44           H  
ATOM     43  HG2 PRO A   8      28.957  42.432  59.802  1.00 32.44           H  
ATOM     44  HD1 PRO A   8      29.953  44.704  60.659  1.00 32.44           H  
ATOM     45  HD2 PRO A   8      30.183  43.289  61.715  1.00 32.44           H  
ATOM     46  N   SER A   9      33.724  41.170  58.786  1.00 35.97           N  
ATOM     47  CA  SER A   9      34.629  40.613  57.806  1.00 38.87           C  
ATOM     48  C   SER A   9      35.975  41.307  57.557  1.00 40.16           C  
ATOM     49  O   SER A   9      36.183  42.491  57.855  1.00 40.43           O  
ATOM     50  CB  SER A   9      33.763  40.490  56.548  1.00 39.21           C  
ATOM     51  OG  SER A   9      32.557  39.807  56.872  1.00 43.46           O  
ATOM     52  HN  SER A   9      33.443  40.522  59.590  1.00 39.68           H  
ATOM     53  HA  SER A   9      34.856  39.597  58.131  1.00 39.68           H  
ATOM     54  HB1 SER A   9      33.528  41.485  56.170  1.00 39.68           H  
ATOM     55  HB2 SER A   9      34.305  39.930  55.786  1.00 39.68           H  
ATOM     56  HG  SER A   9      32.784  38.849  57.237  1.00 39.68           H  
ATOM     57  N   ASP A  10      36.973  40.551  57.075  1.00 41.38           N  
ATOM     58  CA  ASP A  10      38.221  41.169  56.676  1.00 42.83           C  
ATOM     59  C   ASP A  10      38.068  41.514  55.187  1.00 40.20           C  
ATOM     60  O   ASP A  10      38.846  41.130  54.320  1.00 41.24           O  
ATOM     61  CB  ASP A  10      39.394  40.192  56.895  1.00 47.82           C  
ATOM     62  CG  ASP A  10      40.825  40.799  56.893  1.00 50.02           C  
ATOM     63  OD1 ASP A  10      41.790  40.011  56.996  1.00 51.28           O  
ATOM     64  OD2 ASP A  10      40.986  42.031  56.856  1.00 49.89           O  
ATOM     65  HN  ASP A  10      36.847  39.492  56.985  1.00 45.58           H  
ATOM     66  HA  ASP A  10      38.385  42.080  57.252  1.00 45.58           H  
ATOM     67  HB1 ASP A  10      39.243  39.708  57.860  1.00 45.58           H  
ATOM     68  HB2 ASP A  10      39.352  39.445  56.102  1.00 45.58           H  
ATOM     69  N   LYS A  11      37.045  42.270  54.837  1.00 36.66           N  
ATOM     70  CA  LYS A  11      36.819  42.605  53.450  1.00 33.31           C  
ATOM     71  C   LYS A  11      37.190  44.064  53.420  1.00 29.72           C  
ATOM     72  O   LYS A  11      36.903  44.729  54.406  1.00 31.69           O  
ATOM     73  CB  LYS A  11      35.348  42.466  53.056  1.00 32.40           C  
ATOM     74  CG  LYS A  11      34.705  41.181  53.484  1.00 31.67           C  
ATOM     75  CD  LYS A  11      35.441  39.921  53.091  1.00 33.63           C  
ATOM     76  CE  LYS A  11      34.910  39.417  51.762  1.00 36.45           C  
ATOM     77  NZ  LYS A  11      35.333  38.042  51.556  1.00 39.05           N1+
ATOM     78  HN  LYS A  11      36.377  42.638  55.587  1.00 33.84           H  
ATOM     79  HA  LYS A  11      37.462  42.020  52.792  1.00 33.84           H  
ATOM     80  HB1 LYS A  11      34.796  43.289  53.509  1.00 33.84           H  
ATOM     81  HB2 LYS A  11      35.279  42.535  51.970  1.00 33.84           H  
ATOM     82  HG1 LYS A  11      34.619  41.194  54.571  1.00 33.84           H  
ATOM     83  HG2 LYS A  11      33.710  41.140  53.041  1.00 33.84           H  
ATOM     84  HD1 LYS A  11      36.505  40.136  52.998  1.00 33.84           H  
ATOM     85  HD2 LYS A  11      35.289  39.159  53.855  1.00 33.84           H  
ATOM     86  HE1 LYS A  11      33.821  39.464  51.765  1.00 33.84           H  
ATOM     87  HE2 LYS A  11      35.299  40.040  50.957  1.00 33.84           H  
ATOM     88  HZ1 LYS A  11      34.957  37.689  50.618  1.00 33.84           H  
ATOM     89  HZ2 LYS A  11      34.952  37.429  52.346  1.00 33.84           H  
ATOM     90  HZ3 LYS A  11      36.402  37.994  51.552  1.00 33.84           H  
ATOM     91  N   PRO A  12      37.815  44.675  52.420  1.00 26.99           N  
ATOM     92  CA  PRO A  12      37.670  46.106  52.186  1.00 25.68           C  
ATOM     93  C   PRO A  12      36.211  46.432  51.808  1.00 24.03           C  
ATOM     94  O   PRO A  12      35.604  45.729  50.988  1.00 28.09           O  
ATOM     95  CB  PRO A  12      38.721  46.369  51.085  1.00 26.10           C  
ATOM     96  CG  PRO A  12      39.744  45.260  51.206  1.00 22.94           C  
ATOM     97  CD  PRO A  12      38.820  44.081  51.540  1.00 27.22           C  
ATOM     98  HA  PRO A  12      37.943  46.652  53.089  1.00 25.86           H  
ATOM     99  HB1 PRO A  12      38.252  46.345  50.101  1.00 25.86           H  
ATOM    100  HB2 PRO A  12      39.195  47.339  51.239  1.00 25.86           H  
ATOM    101  HG1 PRO A  12      40.281  45.101  50.271  1.00 25.86           H  
ATOM    102  HG2 PRO A  12      40.458  45.454  52.007  1.00 25.86           H  
ATOM    103  HD1 PRO A  12      38.359  43.679  50.638  1.00 25.86           H  
ATOM    104  HD2 PRO A  12      39.368  43.290  52.052  1.00 25.86           H  
ATOM    105  N   VAL A  13      35.608  47.418  52.454  1.00 21.61           N  
ATOM    106  CA  VAL A  13      34.317  47.986  52.094  1.00 19.50           C  
ATOM    107  C   VAL A  13      34.551  49.465  52.182  1.00 18.39           C  
ATOM    108  O   VAL A  13      35.603  49.853  52.699  1.00 19.54           O  
ATOM    109  CB  VAL A  13      33.097  47.799  53.037  1.00 20.38           C  
ATOM    110  CG1 VAL A  13      32.385  46.553  52.627  1.00 21.65           C  
ATOM    111  CG2 VAL A  13      33.485  47.662  54.476  1.00 20.14           C  
ATOM    112  HN  VAL A  13      36.108  47.829  53.306  1.00 20.17           H  
ATOM    113  HA  VAL A  13      34.052  47.706  51.074  1.00 20.17           H  
ATOM    114  HB  VAL A  13      32.424  48.650  52.926  1.00 20.17           H  
ATOM    115 1HG1 VAL A  13      31.522  46.397  53.274  1.00 20.17           H  
ATOM    116 2HG1 VAL A  13      33.061  45.702  52.713  1.00 20.17           H  
ATOM    117 3HG1 VAL A  13      32.051  46.648  51.594  1.00 20.17           H  
ATOM    118 1HG2 VAL A  13      32.589  47.534  55.084  1.00 20.17           H  
ATOM    119 2HG2 VAL A  13      34.016  48.558  54.797  1.00 20.17           H  
ATOM    120 3HG2 VAL A  13      34.133  46.794  54.597  1.00 20.17           H  
ATOM    121  N   ALA A  14      33.562  50.234  51.717  1.00 17.40           N  
ATOM    122  CA  ALA A  14      33.465  51.686  51.784  1.00 17.15           C  
ATOM    123  C   ALA A  14      32.011  52.060  51.464  1.00 16.29           C  
ATOM    124  O   ALA A  14      31.342  51.341  50.711  1.00 22.23           O  
ATOM    125  CB  ALA A  14      34.347  52.384  50.744  1.00 12.97           C  
ATOM    126  HN  ALA A  14      32.749  49.726  51.242  1.00 17.21           H  
ATOM    127  HA  ALA A  14      33.726  52.030  52.785  1.00 17.21           H  
ATOM    128  HB1 ALA A  14      34.236  53.464  50.839  1.00 17.21           H  
ATOM    129  HB2 ALA A  14      34.044  52.075  49.744  1.00 17.21           H  
ATOM    130  HB3 ALA A  14      35.389  52.111  50.909  1.00 17.21           H  
ATOM    131  N   HIS A  15      31.390  53.058  52.063  1.00 15.14           N  
ATOM    132  CA  HIS A  15      30.091  53.564  51.611  1.00 15.01           C  
ATOM    133  C   HIS A  15      30.183  55.008  52.047  1.00 15.15           C  
ATOM    134  O   HIS A  15      29.982  55.260  53.226  1.00 13.55           O  
ATOM    135  CB  HIS A  15      28.908  52.900  52.306  1.00 13.52           C  
ATOM    136  CG  HIS A  15      27.530  53.393  51.817  1.00 14.47           C  
ATOM    137  ND1 HIS A  15      26.521  52.618  51.405  1.00 16.61           N  
ATOM    138  CD2 HIS A  15      27.070  54.692  51.787  1.00 11.73           C  
ATOM    139  CE1 HIS A  15      25.500  53.371  51.139  1.00 15.26           C  
ATOM    140  NE2 HIS A  15      25.844  54.616  51.376  1.00 15.57           N  
ATOM    141  HN  HIS A  15      31.853  53.516  52.912  1.00 14.60           H  
ATOM    142  HA  HIS A  15      29.999  53.489  50.527  1.00 14.60           H  
ATOM    143  HB1 HIS A  15      28.968  51.826  52.132  1.00 14.60           H  
ATOM    144  HB2 HIS A  15      28.983  53.100  53.375  1.00 14.60           H  
ATOM    145  HD1 HIS A  15      26.551  51.553  51.311  1.00 14.60           H  
ATOM    146  HD2 HIS A  15      27.622  55.594  52.053  1.00 14.60           H  
ATOM    147  HE1 HIS A  15      24.528  53.031  50.782  1.00 14.60           H  
ATOM    148  N   VAL A  16      30.565  55.883  51.126  1.00 14.92           N  
ATOM    149  CA  VAL A  16      30.718  57.314  51.377  1.00 18.41           C  
ATOM    150  C   VAL A  16      29.544  58.085  50.806  1.00 15.74           C  
ATOM    151  O   VAL A  16      28.855  57.534  49.934  1.00 17.64           O  
ATOM    152  CB  VAL A  16      32.065  57.854  50.763  1.00 21.61           C  
ATOM    153  CG1 VAL A  16      33.180  56.932  51.211  1.00 22.94           C  
ATOM    154  CG2 VAL A  16      32.058  57.898  49.242  1.00 25.48           C  
ATOM    155  HN  VAL A  16      30.773  55.519  50.141  1.00 19.53           H  
ATOM    156  HA  VAL A  16      30.743  57.474  52.455  1.00 19.53           H  
ATOM    157  HB  VAL A  16      32.255  58.856  51.147  1.00 19.53           H  
ATOM    158 1HG1 VAL A  16      34.128  57.281  50.801  1.00 19.53           H  
ATOM    159 2HG1 VAL A  16      32.981  55.921  50.856  1.00 19.53           H  
ATOM    160 3HG1 VAL A  16      33.235  56.930  52.300  1.00 19.53           H  
ATOM    161 1HG2 VAL A  16      33.015  58.279  48.885  1.00 19.53           H  
ATOM    162 2HG2 VAL A  16      31.256  58.553  48.901  1.00 19.53           H  
ATOM    163 3HG2 VAL A  16      31.898  56.894  48.850  1.00 19.53           H  
ATOM    164  N   VAL A  17      29.300  59.302  51.283  1.00 12.85           N  
ATOM    165  CA  VAL A  17      28.147  60.136  50.898  1.00 16.77           C  
ATOM    166  C   VAL A  17      28.491  61.561  50.493  1.00 19.54           C  
ATOM    167  O   VAL A  17      29.534  62.099  50.856  1.00 21.62           O  
ATOM    168  CB  VAL A  17      27.079  60.326  52.005  1.00 16.12           C  
ATOM    169  CG1 VAL A  17      25.948  59.331  51.760  1.00 15.95           C  
ATOM    170  CG2 VAL A  17      27.716  60.222  53.387  1.00 15.00           C  
ATOM    171  HN  VAL A  17      29.989  59.704  51.996  1.00 16.84           H  
ATOM    172  HA  VAL A  17      27.661  59.658  50.047  1.00 16.84           H  
ATOM    173  HB  VAL A  17      26.668  61.330  51.902  1.00 16.84           H  
ATOM    174 1HG1 VAL A  17      25.186  59.450  52.530  1.00 16.84           H  
ATOM    175 2HG1 VAL A  17      26.343  58.316  51.794  1.00 16.84           H  
ATOM    176 3HG1 VAL A  17      25.506  59.516  50.781  1.00 16.84           H  
ATOM    177 1HG2 VAL A  17      26.951  60.358  54.151  1.00 16.84           H  
ATOM    178 2HG2 VAL A  17      28.478  60.994  53.495  1.00 16.84           H  
ATOM    179 3HG2 VAL A  17      28.175  59.240  53.503  1.00 16.84           H  
ATOM    180  N   ALA A  18      27.582  62.192  49.758  1.00 19.08           N  
ATOM    181  CA  ALA A  18      27.783  63.518  49.242  1.00 19.98           C  
ATOM    182  C   ALA A  18      27.703  64.557  50.338  1.00 24.70           C  
ATOM    183  O   ALA A  18      26.717  64.629  51.069  1.00 27.66           O  
ATOM    184  CB  ALA A  18      26.733  63.834  48.240  1.00 14.88           C  
ATOM    185  HN  ALA A  18      26.661  61.692  49.541  1.00 21.26           H  
ATOM    186  HA  ALA A  18      28.762  63.573  48.766  1.00 21.26           H  
ATOM    187  HB1 ALA A  18      26.891  64.840  47.853  1.00 21.26           H  
ATOM    188  HB2 ALA A  18      25.752  63.776  48.711  1.00 21.26           H  
ATOM    189  HB3 ALA A  18      26.785  63.117  47.420  1.00 21.26           H  
ATOM    190  N   ASN A  19      28.736  65.369  50.511  1.00 26.98           N  
ATOM    191  CA  ASN A  19      28.697  66.444  51.475  1.00 29.56           C  
ATOM    192  C   ASN A  19      27.568  67.410  51.167  1.00 31.18           C  
ATOM    193  O   ASN A  19      27.675  68.119  50.166  1.00 34.17           O  
ATOM    194  CB  ASN A  19      29.968  67.225  51.440  1.00 31.69           C  
ATOM    195  CG  ASN A  19      30.223  67.991  52.713  1.00 30.14           C  
ATOM    196  OD1 ASN A  19      31.337  67.987  53.217  1.00 31.47           O  
ATOM    197  ND2 ASN A  19      29.272  68.607  53.378  1.00 31.91           N  
ATOM    198  HN  ASN A  19      29.619  65.225  49.923  1.00 30.89           H  
ATOM    199  HA  ASN A  19      28.555  66.029  52.473  1.00 30.89           H  
ATOM    200  HB1 ASN A  19      30.796  66.534  51.278  1.00 30.89           H  
ATOM    201  HB2 ASN A  19      29.918  67.933  50.613  1.00 30.89           H  
ATOM    202 1HD2 ASN A  19      28.264  68.578  53.020  1.00 30.89           H  
ATOM    203 2HD2 ASN A  19      29.505  69.138  54.277  1.00 30.89           H  
ATOM    204  N   PRO A  20      26.507  67.558  51.978  1.00 30.98           N  
ATOM    205  CA  PRO A  20      25.362  68.355  51.594  1.00 32.11           C  
ATOM    206  C   PRO A  20      25.647  69.855  51.615  1.00 33.21           C  
ATOM    207  O   PRO A  20      24.921  70.657  51.032  1.00 34.35           O  
ATOM    208  CB  PRO A  20      24.290  67.863  52.544  1.00 29.61           C  
ATOM    209  CG  PRO A  20      25.072  67.583  53.794  1.00 30.40           C  
ATOM    210  CD  PRO A  20      26.309  66.899  53.266  1.00 30.32           C  
ATOM    211  HA  PRO A  20      25.075  68.075  50.580  1.00 31.57           H  
ATOM    212  HB1 PRO A  20      23.533  68.629  52.715  1.00 31.57           H  
ATOM    213  HB2 PRO A  20      23.813  66.959  52.166  1.00 31.57           H  
ATOM    214  HG1 PRO A  20      25.326  68.507  54.314  1.00 31.57           H  
ATOM    215  HG2 PRO A  20      24.517  66.928  54.466  1.00 31.57           H  
ATOM    216  HD1 PRO A  20      27.161  67.061  53.926  1.00 31.57           H  
ATOM    217  HD2 PRO A  20      26.144  65.829  53.140  1.00 31.57           H  
ATOM    218  N   GLN A  21      26.714  70.256  52.307  1.00 35.27           N  
ATOM    219  CA  GLN A  21      27.136  71.638  52.348  1.00 35.92           C  
ATOM    220  C   GLN A  21      28.384  71.574  51.498  1.00 34.52           C  
ATOM    221  O   GLN A  21      29.438  71.299  52.071  1.00 34.80           O  
ATOM    222  CB  GLN A  21      27.506  72.086  53.769  1.00 38.47           C  
ATOM    223  CG  GLN A  21      28.033  73.543  53.770  1.00 44.40           C  
ATOM    224  CD  GLN A  21      28.870  74.022  54.972  1.00 47.92           C  
ATOM    225  OE1 GLN A  21      29.225  75.204  55.083  1.00 48.53           O  
ATOM    226  NE2 GLN A  21      29.243  73.173  55.929  1.00 49.44           N  
ATOM    227  HN  GLN A  21      27.278  69.528  52.852  1.00 41.03           H  
ATOM    228  HA  GLN A  21      26.387  72.296  51.906  1.00 41.03           H  
ATOM    229  HB1 GLN A  21      26.622  72.026  54.404  1.00 41.03           H  
ATOM    230  HB2 GLN A  21      28.280  71.426  54.161  1.00 41.03           H  
ATOM    231  HG1 GLN A  21      28.651  73.662  52.880  1.00 41.03           H  
ATOM    232  HG2 GLN A  21      27.165  74.199  53.701  1.00 41.03           H  
ATOM    233 1HE2 GLN A  21      28.961  72.142  55.869  1.00 41.03           H  
ATOM    234 2HE2 GLN A  21      29.824  73.522  56.757  1.00 41.03           H  
ATOM    235  N   ALA A  22      28.237  71.643  50.172  1.00 33.19           N  
ATOM    236  CA  ALA A  22      29.323  71.741  49.182  1.00 32.62           C  
ATOM    237  C   ALA A  22      28.656  72.151  47.861  1.00 32.85           C  
ATOM    238  O   ALA A  22      27.941  71.509  47.091  1.00 29.76           O  
ATOM    239  CB  ALA A  22      30.080  70.420  48.947  1.00 32.26           C  
ATOM    240  HN  ALA A  22      27.236  71.625  49.794  1.00 32.14           H  
ATOM    241  HA  ALA A  22      30.027  72.514  49.490  1.00 32.14           H  
ATOM    242  HB1 ALA A  22      30.863  70.576  48.205  1.00 32.14           H  
ATOM    243  HB2 ALA A  22      29.385  69.662  48.587  1.00 32.14           H  
ATOM    244  HB3 ALA A  22      30.528  70.086  49.883  1.00 32.14           H  
ATOM    245  N   GLU A  23      28.807  73.448  47.743  1.00 35.51           N  
ATOM    246  CA  GLU A  23      28.242  74.207  46.670  1.00 34.85           C  
ATOM    247  C   GLU A  23      28.951  73.833  45.386  1.00 33.80           C  
ATOM    248  O   GLU A  23      30.183  73.943  45.298  1.00 35.71           O  
ATOM    249  CB  GLU A  23      28.396  75.695  47.033  1.00 37.38           C  
ATOM    250  CG  GLU A  23      29.806  76.259  47.176  1.00 39.33           C  
ATOM    251  CD  GLU A  23      30.332  76.976  45.922  1.00 44.02           C  
ATOM    252  OE1 GLU A  23      31.532  77.244  45.898  1.00 48.17           O  
ATOM    253  OE2 GLU A  23      29.590  77.302  44.978  1.00 44.13           O  
ATOM    254  HN  GLU A  23      29.380  73.964  48.485  1.00 39.21           H  
ATOM    255  HA  GLU A  23      27.183  73.967  46.579  1.00 39.21           H  
ATOM    256  HB1 GLU A  23      27.895  76.271  46.255  1.00 39.21           H  
ATOM    257  HB2 GLU A  23      27.888  75.850  47.985  1.00 39.21           H  
ATOM    258  HG1 GLU A  23      29.806  76.971  48.001  1.00 39.21           H  
ATOM    259  HG2 GLU A  23      30.481  75.435  47.406  1.00 39.21           H  
ATOM    260  N   GLY A  24      28.132  73.200  44.531  1.00 31.92           N  
ATOM    261  CA  GLY A  24      28.479  72.887  43.135  1.00 26.01           C  
ATOM    262  C   GLY A  24      29.616  71.909  42.870  1.00 25.25           C  
ATOM    263  O   GLY A  24      30.474  72.144  42.021  1.00 23.85           O  
ATOM    264  HN  GLY A  24      27.167  72.905  44.886  1.00 26.76           H  
ATOM    265  HA1 GLY A  24      27.585  72.476  42.666  1.00 26.76           H  
ATOM    266  HA2 GLY A  24      28.744  73.827  42.651  1.00 26.76           H  
ATOM    267  N   GLN A  25      29.627  70.755  43.516  1.00 23.41           N  
ATOM    268  CA  GLN A  25      30.721  69.819  43.327  1.00 27.35           C  
ATOM    269  C   GLN A  25      30.283  68.482  43.939  1.00 24.58           C  
ATOM    270  O   GLN A  25      29.529  68.502  44.906  1.00 25.17           O  
ATOM    271  CB  GLN A  25      32.012  70.437  44.015  1.00 31.76           C  
ATOM    272  CG  GLN A  25      33.164  69.436  44.295  1.00 37.97           C  
ATOM    273  CD  GLN A  25      34.315  69.819  45.247  1.00 38.59           C  
ATOM    274  OE1 GLN A  25      35.300  69.080  45.390  1.00 37.64           O  
ATOM    275  NE2 GLN A  25      34.290  70.949  45.932  1.00 40.91           N  
ATOM    276  HN  GLN A  25      28.826  70.510  44.181  1.00 31.93           H  
ATOM    277  HA  GLN A  25      30.906  69.687  42.261  1.00 31.93           H  
ATOM    278  HB1 GLN A  25      32.398  71.219  43.362  1.00 31.93           H  
ATOM    279  HB2 GLN A  25      31.709  70.874  44.966  1.00 31.93           H  
ATOM    280  HG1 GLN A  25      32.704  68.537  44.706  1.00 31.93           H  
ATOM    281  HG2 GLN A  25      33.619  69.205  43.332  1.00 31.93           H  
ATOM    282 1HE2 GLN A  25      33.461  71.617  45.831  1.00 31.93           H  
ATOM    283 2HE2 GLN A  25      35.099  71.195  46.587  1.00 31.93           H  
ATOM    284  N   LEU A  26      30.589  67.288  43.423  1.00 22.66           N  
ATOM    285  CA  LEU A  26      30.251  66.086  44.168  1.00 18.95           C  
ATOM    286  C   LEU A  26      31.556  65.846  44.895  1.00 19.93           C  
ATOM    287  O   LEU A  26      32.664  65.876  44.347  1.00 21.46           O  
ATOM    288  CB  LEU A  26      29.915  64.900  43.273  1.00 16.35           C  
ATOM    289  CG  LEU A  26      29.431  63.548  43.858  1.00 17.85           C  
ATOM    290  CD1 LEU A  26      28.380  63.670  44.971  1.00 12.55           C  
ATOM    291  CD2 LEU A  26      28.878  62.770  42.661  1.00 16.95           C  
ATOM    292  HN  LEU A  26      31.077  67.217  42.473  1.00 18.34           H  
ATOM    293  HA  LEU A  26      29.444  66.281  44.874  1.00 18.34           H  
ATOM    294  HB1 LEU A  26      29.131  65.239  42.597  1.00 18.34           H  
ATOM    295  HB2 LEU A  26      30.818  64.681  42.703  1.00 18.34           H  
ATOM    296  HG  LEU A  26      30.294  63.011  44.252  1.00 18.34           H  
ATOM    297 1HD1 LEU A  26      28.101  62.675  45.319  1.00 18.34           H  
ATOM    298 2HD1 LEU A  26      27.497  64.179  44.584  1.00 18.34           H  
ATOM    299 3HD1 LEU A  26      28.794  64.242  45.801  1.00 18.34           H  
ATOM    300 1HD2 LEU A  26      28.515  61.798  42.995  1.00 18.34           H  
ATOM    301 2HD2 LEU A  26      29.668  62.628  41.923  1.00 18.34           H  
ATOM    302 3HD2 LEU A  26      28.057  63.329  42.211  1.00 18.34           H  
ATOM    303  N   GLN A  27      31.342  65.831  46.187  1.00 18.54           N  
ATOM    304  CA  GLN A  27      32.400  65.702  47.149  1.00 22.02           C  
ATOM    305  C   GLN A  27      31.932  64.645  48.120  1.00 23.10           C  
ATOM    306  O   GLN A  27      30.808  64.729  48.659  1.00 22.54           O  
ATOM    307  CB  GLN A  27      32.569  67.005  47.845  1.00 21.16           C  
ATOM    308  CG  GLN A  27      33.972  67.205  48.322  1.00 23.99           C  
ATOM    309  CD  GLN A  27      33.913  68.364  49.287  1.00 28.46           C  
ATOM    310  OE1 GLN A  27      33.748  69.526  48.885  1.00 31.39           O  
ATOM    311  NE2 GLN A  27      33.956  68.061  50.590  1.00 27.65           N  
ATOM    312  HN  GLN A  27      30.336  65.919  46.541  1.00 24.32           H  
ATOM    313  HA  GLN A  27      33.328  65.399  46.665  1.00 24.32           H  
ATOM    314  HB1 GLN A  27      32.314  67.809  47.154  1.00 24.32           H  
ATOM    315  HB2 GLN A  27      31.898  67.036  48.703  1.00 24.32           H  
ATOM    316  HG1 GLN A  27      34.333  66.309  48.826  1.00 24.32           H  
ATOM    317  HG2 GLN A  27      34.628  67.441  47.484  1.00 24.32           H  
ATOM    318 1HE2 GLN A  27      34.029  67.039  50.900  1.00 24.32           H  
ATOM    319 2HE2 GLN A  27      33.918  68.840  51.322  1.00 24.32           H  
ATOM    320  N   TRP A  28      32.770  63.625  48.272  1.00 21.53           N  
ATOM    321  CA  TRP A  28      32.399  62.536  49.156  1.00 24.26           C  
ATOM    322  C   TRP A  28      32.691  62.806  50.614  1.00 26.64           C  
ATOM    323  O   TRP A  28      33.332  63.806  50.947  1.00 29.80           O  
ATOM    324  CB  TRP A  28      33.092  61.284  48.710  1.00 22.48           C  
ATOM    325  CG  TRP A  28      32.548  60.914  47.348  1.00 21.19           C  
ATOM    326  CD1 TRP A  28      33.401  60.826  46.286  1.00 20.89           C  
ATOM    327  CD2 TRP A  28      31.232  60.696  47.024  1.00 21.11           C  
ATOM    328  NE1 TRP A  28      32.636  60.575  45.273  1.00 18.13           N  
ATOM    329  CE2 TRP A  28      31.341  60.479  45.651  1.00 21.52           C  
ATOM    330  CE3 TRP A  28      30.003  60.652  47.651  1.00 20.70           C  
ATOM    331  CZ2 TRP A  28      30.219  60.209  44.879  1.00 19.27           C  
ATOM    332  CZ3 TRP A  28      28.883  60.391  46.896  1.00 22.28           C  
ATOM    333  CH2 TRP A  28      28.996  60.174  45.520  1.00 23.65           C  
ATOM    334  HN  TRP A  28      33.704  63.607  47.750  1.00 22.39           H  
ATOM    335  HA  TRP A  28      31.325  62.376  49.055  1.00 22.39           H  
ATOM    336  HB1 TRP A  28      34.166  61.458  48.645  1.00 22.39           H  
ATOM    337  HB2 TRP A  28      32.896  60.479  49.419  1.00 22.39           H  
ATOM    338  HD1 TRP A  28      34.485  60.941  46.290  1.00 22.39           H  
ATOM    339  HE1 TRP A  28      32.983  60.459  44.267  1.00 22.39           H  
ATOM    340  HE3 TRP A  28      29.921  60.821  48.725  1.00 22.39           H  
ATOM    341  HZ2 TRP A  28      30.300  60.031  43.807  1.00 22.39           H  
ATOM    342  HZ3 TRP A  28      27.904  60.353  47.373  1.00 22.39           H  
ATOM    343  HH2 TRP A  28      28.097  59.972  44.938  1.00 22.39           H  
ATOM    344  N   LEU A  29      32.196  61.912  51.470  1.00 30.47           N  
ATOM    345  CA  LEU A  29      32.212  62.064  52.927  1.00 32.94           C  
ATOM    346  C   LEU A  29      32.065  60.695  53.570  1.00 36.83           C  
ATOM    347  O   LEU A  29      31.418  59.843  52.964  1.00 37.74           O  
ATOM    348  CB  LEU A  29      31.013  62.880  53.396  1.00 30.36           C  
ATOM    349  CG  LEU A  29      31.134  64.073  54.241  1.00 25.77           C  
ATOM    350  CD1 LEU A  29      31.936  65.099  53.513  1.00 26.01           C  
ATOM    351  CD2 LEU A  29      29.753  64.572  54.559  1.00 28.52           C  
ATOM    352  HN  LEU A  29      31.757  61.024  51.066  1.00 31.08           H  
ATOM    353  HA  LEU A  29      33.140  62.536  53.249  1.00 31.08           H  
ATOM    354  HB1 LEU A  29      30.500  63.205  52.491  1.00 31.08           H  
ATOM    355  HB2 LEU A  29      30.376  62.187  53.946  1.00 31.08           H  
ATOM    356  HG  LEU A  29      31.644  63.808  55.167  1.00 31.08           H  
ATOM    357 1HD1 LEU A  29      32.033  65.991  54.132  1.00 31.08           H  
ATOM    358 2HD1 LEU A  29      31.435  65.357  52.580  1.00 31.08           H  
ATOM    359 3HD1 LEU A  29      32.926  64.699  53.295  1.00 31.08           H  
ATOM    360 1HD2 LEU A  29      29.823  65.460  55.187  1.00 31.08           H  
ATOM    361 2HD2 LEU A  29      29.199  63.796  55.087  1.00 31.08           H  
ATOM    362 3HD2 LEU A  29      29.235  64.822  53.633  1.00 31.08           H  
ATOM    363  N   ASN A  30      32.590  60.375  54.751  1.00 43.17           N  
ATOM    364  CA  ASN A  30      32.221  59.107  55.386  1.00 47.00           C  
ATOM    365  C   ASN A  30      31.769  59.513  56.790  1.00 47.64           C  
ATOM    366  O   ASN A  30      30.983  60.454  56.797  1.00 48.92           O  
ATOM    367  CB  ASN A  30      33.406  58.116  55.401  1.00 48.42           C  
ATOM    368  CG  ASN A  30      34.702  58.743  55.844  1.00 50.78           C  
ATOM    369  OD1 ASN A  30      34.807  59.265  56.948  1.00 53.49           O  
ATOM    370  ND2 ASN A  30      35.709  58.760  54.985  1.00 51.77           N  
ATOM    371  HN  ASN A  30      33.277  61.039  55.233  1.00 48.90           H  
ATOM    372  HA  ASN A  30      31.383  58.663  54.849  1.00 48.90           H  
ATOM    373  HB1 ASN A  30      33.166  57.300  56.083  1.00 48.90           H  
ATOM    374  HB2 ASN A  30      33.539  57.721  54.394  1.00 48.90           H  
ATOM    375 1HD2 ASN A  30      35.588  58.336  54.010  1.00 48.90           H  
ATOM    376 2HD2 ASN A  30      36.644  59.197  55.266  1.00 48.90           H  
ATOM    377  N   ARG A  31      32.080  58.976  57.965  1.00 49.82           N  
ATOM    378  CA  ARG A  31      31.572  59.383  59.302  1.00 54.96           C  
ATOM    379  C   ARG A  31      30.061  59.315  59.569  1.00 55.30           C  
ATOM    380  O   ARG A  31      29.680  59.080  60.720  1.00 55.18           O  
ATOM    381  CB  ARG A  31      31.996  60.833  59.708  1.00 55.55           C  
ATOM    382  CG  ARG A  31      31.132  62.024  59.242  1.00 58.05           C  
ATOM    383  CD  ARG A  31      31.993  63.238  58.967  1.00 58.87           C  
ATOM    384  NE  ARG A  31      33.081  62.895  58.063  1.00 61.77           N  
ATOM    385  CZ  ARG A  31      34.031  63.784  57.744  1.00 64.08           C  
ATOM    386  NH1 ARG A  31      35.026  63.396  56.931  1.00 62.80           N  
ATOM    387  NH2 ARG A  31      33.980  65.058  58.194  1.00 64.51           N  
ATOM    388  HN  ARG A  31      32.773  58.161  57.947  1.00 58.26           H  
ATOM    389  HA  ARG A  31      32.041  58.714  60.024  1.00 58.26           H  
ATOM    390  HB1 ARG A  31      32.022  60.865  60.797  1.00 58.26           H  
ATOM    391  HB2 ARG A  31      33.000  60.994  59.315  1.00 58.26           H  
ATOM    392  HG1 ARG A  31      30.604  61.747  58.330  1.00 58.26           H  
ATOM    393  HG2 ARG A  31      30.410  62.268  60.021  1.00 58.26           H  
ATOM    394  HD1 ARG A  31      31.381  64.017  58.512  1.00 58.26           H  
ATOM    395  HD2 ARG A  31      32.408  63.604  59.906  1.00 58.26           H  
ATOM    396  HE  ARG A  31      33.123  61.911  57.644  1.00 58.26           H  
ATOM    397 1HH1 ARG A  31      35.048  62.395  56.553  1.00 58.26           H  
ATOM    398 2HH1 ARG A  31      35.797  64.087  56.661  1.00 58.26           H  
ATOM    399 1HH2 ARG A  31      33.170  65.373  58.818  1.00 58.26           H  
ATOM    400 2HH2 ARG A  31      34.750  65.751  57.926  1.00 58.26           H  
ATOM    401  N   ARG A  32      29.213  59.561  58.549  1.00 54.64           N  
ATOM    402  CA  ARG A  32      27.765  59.548  58.600  1.00 52.37           C  
ATOM    403  C   ARG A  32      27.159  58.179  58.897  1.00 50.97           C  
ATOM    404  O   ARG A  32      27.846  57.237  59.294  1.00 50.23           O  
ATOM    405  CB  ARG A  32      27.256  60.066  57.268  1.00 50.95           C  
ATOM    406  CG  ARG A  32      26.076  60.945  57.576  1.00 53.11           C  
ATOM    407  CD  ARG A  32      25.000  60.945  56.521  1.00 53.15           C  
ATOM    408  NE  ARG A  32      25.355  61.857  55.472  1.00 53.46           N  
ATOM    409  CZ  ARG A  32      24.652  62.909  55.083  1.00 53.31           C  
ATOM    410  NH1 ARG A  32      25.132  63.611  54.060  1.00 55.38           N  
ATOM    411  NH2 ARG A  32      23.523  63.286  55.654  1.00 49.48           N  
ATOM    412  HN  ARG A  32      29.656  59.790  57.603  1.00 52.46           H  
ATOM    413  HA  ARG A  32      27.445  60.239  59.380  1.00 52.46           H  
ATOM    414  HB1 ARG A  32      28.034  60.642  56.766  1.00 52.46           H  
ATOM    415  HB2 ARG A  32      26.951  59.235  56.632  1.00 52.46           H  
ATOM    416  HG1 ARG A  32      25.634  60.604  58.512  1.00 52.46           H  
ATOM    417  HG2 ARG A  32      26.436  61.967  57.694  1.00 52.46           H  
ATOM    418  HD1 ARG A  32      24.896  59.941  56.109  1.00 52.46           H  
ATOM    419  HD2 ARG A  32      24.055  61.255  56.967  1.00 52.46           H  
ATOM    420  HE  ARG A  32      26.273  61.669  54.956  1.00 52.46           H  
ATOM    421 1HH1 ARG A  32      26.048  63.316  53.591  1.00 52.46           H  
ATOM    422 2HH1 ARG A  32      24.603  64.471  53.706  1.00 52.46           H  
ATOM    423 1HH2 ARG A  32      23.129  62.730  56.479  1.00 52.46           H  
ATOM    424 2HH2 ARG A  32      23.002  64.147  55.292  1.00 52.46           H  
ATOM    425  N   ALA A  33      25.867  58.046  58.624  1.00 49.92           N  
ATOM    426  CA  ALA A  33      25.138  56.843  58.887  1.00 53.01           C  
ATOM    427  C   ALA A  33      25.797  55.495  58.631  1.00 55.12           C  
ATOM    428  O   ALA A  33      26.086  54.706  59.542  1.00 56.64           O  
ATOM    429  CB  ALA A  33      23.838  56.887  58.106  1.00 53.63           C  
ATOM    430  HN  ALA A  33      25.348  58.874  58.188  1.00 53.66           H  
ATOM    431  HA  ALA A  33      24.869  56.864  59.943  1.00 53.66           H  
ATOM    432  HB1 ALA A  33      23.269  55.977  58.295  1.00 53.66           H  
ATOM    433  HB2 ALA A  33      24.056  56.964  57.041  1.00 53.66           H  
ATOM    434  HB3 ALA A  33      23.254  57.752  58.420  1.00 53.66           H  
ATOM    435  N   ASN A  34      26.019  55.227  57.354  1.00 54.60           N  
ATOM    436  CA  ASN A  34      26.636  53.976  56.964  1.00 53.71           C  
ATOM    437  C   ASN A  34      27.679  54.519  56.055  1.00 51.32           C  
ATOM    438  O   ASN A  34      27.590  54.480  54.819  1.00 51.25           O  
ATOM    439  CB  ASN A  34      25.674  53.106  56.195  1.00 56.05           C  
ATOM    440  CG  ASN A  34      24.841  52.294  57.152  1.00 57.85           C  
ATOM    441  OD1 ASN A  34      25.282  51.252  57.644  1.00 58.19           O  
ATOM    442  ND2 ASN A  34      23.611  52.757  57.393  1.00 57.98           N  
ATOM    443  HN  ASN A  34      25.741  55.939  56.605  1.00 55.12           H  
ATOM    444  HA  ASN A  34      27.069  53.452  57.816  1.00 55.12           H  
ATOM    445  HB1 ASN A  34      25.020  53.736  55.591  1.00 55.12           H  
ATOM    446  HB2 ASN A  34      26.235  52.435  55.544  1.00 55.12           H  
ATOM    447 1HD2 ASN A  34      23.274  53.654  56.916  1.00 55.12           H  
ATOM    448 2HD2 ASN A  34      22.963  52.231  58.063  1.00 55.12           H  
ATOM    449  N   ALA A  35      28.577  55.201  56.727  1.00 48.07           N  
ATOM    450  CA  ALA A  35      29.590  55.831  55.951  1.00 47.43           C  
ATOM    451  C   ALA A  35      30.916  55.194  56.338  1.00 46.77           C  
ATOM    452  O   ALA A  35      31.735  55.677  57.147  1.00 47.25           O  
ATOM    453  CB  ALA A  35      29.473  57.308  56.231  1.00 45.10           C  
ATOM    454  HN  ALA A  35      28.549  55.279  57.794  1.00 46.92           H  
ATOM    455  HA  ALA A  35      29.399  55.649  54.893  1.00 46.92           H  
ATOM    456  HB1 ALA A  35      30.229  57.847  55.660  1.00 46.92           H  
ATOM    457  HB2 ALA A  35      29.624  57.490  57.295  1.00 46.92           H  
ATOM    458  HB3 ALA A  35      28.482  57.656  55.940  1.00 46.92           H  
ATOM    459  N   LEU A  36      31.021  54.007  55.718  1.00 42.77           N  
ATOM    460  CA  LEU A  36      32.108  53.095  56.010  1.00 37.92           C  
ATOM    461  C   LEU A  36      33.367  53.392  55.253  1.00 35.46           C  
ATOM    462  O   LEU A  36      33.309  53.772  54.082  1.00 36.94           O  
ATOM    463  CB  LEU A  36      31.766  51.643  55.680  1.00 35.87           C  
ATOM    464  CG  LEU A  36      30.817  50.887  56.592  1.00 36.51           C  
ATOM    465  CD1 LEU A  36      29.365  50.997  56.113  1.00 33.66           C  
ATOM    466  CD2 LEU A  36      31.304  49.443  56.648  1.00 35.35           C  
ATOM    467  HN  LEU A  36      30.285  53.729  54.992  1.00 36.81           H  
ATOM    468  HA  LEU A  36      32.329  53.159  57.076  1.00 36.81           H  
ATOM    469  HB1 LEU A  36      31.324  51.637  54.684  1.00 36.81           H  
ATOM    470  HB2 LEU A  36      32.705  51.089  55.665  1.00 36.81           H  
ATOM    471  HG  LEU A  36      30.885  51.314  57.593  1.00 36.81           H  
ATOM    472 1HD1 LEU A  36      28.715  50.443  56.791  1.00 36.81           H  
ATOM    473 2HD1 LEU A  36      29.281  50.581  55.109  1.00 36.81           H  
ATOM    474 3HD1 LEU A  36      29.065  52.045  56.098  1.00 36.81           H  
ATOM    475 1HD2 LEU A  36      30.647  48.862  57.296  1.00 36.81           H  
ATOM    476 2HD2 LEU A  36      32.319  49.417  57.044  1.00 36.81           H  
ATOM    477 3HD2 LEU A  36      31.294  49.016  55.645  1.00 36.81           H  
ATOM    478  N   LEU A  37      34.488  53.242  55.931  1.00 32.05           N  
ATOM    479  CA  LEU A  37      35.792  53.212  55.268  1.00 30.74           C  
ATOM    480  C   LEU A  37      36.322  52.186  56.211  1.00 29.22           C  
ATOM    481  O   LEU A  37      36.319  52.417  57.425  1.00 31.28           O  
ATOM    482  CB  LEU A  37      36.687  54.431  55.434  1.00 29.41           C  
ATOM    483  CG  LEU A  37      37.258  55.078  54.188  1.00 29.27           C  
ATOM    484  CD1 LEU A  37      36.170  55.805  53.403  1.00 29.15           C  
ATOM    485  CD2 LEU A  37      38.280  56.113  54.596  1.00 28.92           C  
ATOM    486  HN  LEU A  37      34.443  53.139  56.995  1.00 30.00           H  
ATOM    487  HA  LEU A  37      35.739  52.858  54.238  1.00 30.00           H  
ATOM    488  HB1 LEU A  37      36.104  55.191  55.954  1.00 30.00           H  
ATOM    489  HB2 LEU A  37      37.530  54.130  56.056  1.00 30.00           H  
ATOM    490  HG  LEU A  37      37.727  54.322  53.559  1.00 30.00           H  
ATOM    491 1HD1 LEU A  37      36.606  56.261  52.514  1.00 30.01           H  
ATOM    492 2HD1 LEU A  37      35.727  56.580  54.028  1.00 30.01           H  
ATOM    493 3HD1 LEU A  37      35.399  55.094  53.106  1.00 30.01           H  
ATOM    494 1HD2 LEU A  37      38.696  56.584  53.706  1.00 30.01           H  
ATOM    495 2HD2 LEU A  37      39.080  55.632  55.160  1.00 30.01           H  
ATOM    496 3HD2 LEU A  37      37.803  56.871  55.217  1.00 30.01           H  
ATOM    497  N   ALA A  38      36.611  51.022  55.649  1.00 29.86           N  
ATOM    498  CA  ALA A  38      37.101  49.900  56.398  1.00 26.54           C  
ATOM    499  C   ALA A  38      38.504  49.440  56.013  1.00 26.52           C  
ATOM    500  O   ALA A  38      39.414  50.265  55.850  1.00 28.92           O  
ATOM    501  CB  ALA A  38      36.068  48.763  56.265  1.00 29.06           C  
ATOM    502  HN  ALA A  38      36.474  50.914  54.593  1.00 28.18           H  
ATOM    503  HA  ALA A  38      37.130  50.195  57.447  1.00 28.18           H  
ATOM    504  HB1 ALA A  38      36.411  47.893  56.824  1.00 28.18           H  
ATOM    505  HB2 ALA A  38      35.953  48.497  55.214  1.00 28.18           H  
ATOM    506  HB3 ALA A  38      35.109  49.095  56.662  1.00 28.18           H  
ATOM    507  N   ASN A  39      38.705  48.152  55.788  1.00 24.56           N  
ATOM    508  CA  ASN A  39      40.013  47.531  55.755  1.00 22.91           C  
ATOM    509  C   ASN A  39      40.925  47.976  54.618  1.00 25.44           C  
ATOM    510  O   ASN A  39      41.083  47.294  53.585  1.00 27.15           O  
ATOM    511  CB  ASN A  39      39.825  45.977  55.730  1.00 23.29           C  
ATOM    512  CG  ASN A  39      38.707  45.373  56.615  1.00 23.36           C  
ATOM    513  OD1 ASN A  39      37.711  46.033  56.896  1.00 22.72           O  
ATOM    514  ND2 ASN A  39      38.707  44.139  57.075  1.00 18.97           N  
ATOM    515  HN  ASN A  39      37.850  47.532  55.620  1.00 23.55           H  
ATOM    516  HA  ASN A  39      40.514  47.782  56.690  1.00 23.55           H  
ATOM    517  HB1 ASN A  39      39.614  45.691  54.699  1.00 23.55           H  
ATOM    518  HB2 ASN A  39      40.768  45.530  56.046  1.00 23.55           H  
ATOM    519 1HD2 ASN A  39      39.518  43.481  56.842  1.00 23.55           H  
ATOM    520 2HD2 ASN A  39      37.896  43.794  57.682  1.00 23.55           H  
ATOM    521  N   GLY A  40      41.511  49.163  54.753  1.00 23.38           N  
ATOM    522  CA  GLY A  40      42.540  49.564  53.804  1.00 27.47           C  
ATOM    523  C   GLY A  40      42.092  50.446  52.656  1.00 27.86           C  
ATOM    524  O   GLY A  40      42.889  50.864  51.807  1.00 26.24           O  
ATOM    525  HN  GLY A  40      41.229  49.817  55.552  1.00 26.24           H  
ATOM    526  HA1 GLY A  40      43.308  50.105  54.357  1.00 26.24           H  
ATOM    527  HA2 GLY A  40      42.969  48.657  53.377  1.00 26.24           H  
ATOM    528  N   VAL A  41      40.788  50.674  52.616  1.00 27.79           N  
ATOM    529  CA  VAL A  41      40.220  51.553  51.637  1.00 23.75           C  
ATOM    530  C   VAL A  41      40.477  52.891  52.282  1.00 22.85           C  
ATOM    531  O   VAL A  41      40.219  53.108  53.456  1.00 23.30           O  
ATOM    532  CB  VAL A  41      38.754  51.248  51.489  1.00 22.85           C  
ATOM    533  CG1 VAL A  41      38.056  52.213  50.555  1.00 27.69           C  
ATOM    534  CG2 VAL A  41      38.650  49.881  50.879  1.00 22.40           C  
ATOM    535  HN  VAL A  41      40.148  50.194  53.326  1.00 24.38           H  
ATOM    536  HA  VAL A  41      40.739  51.469  50.682  1.00 24.38           H  
ATOM    537  HB  VAL A  41      38.270  51.258  52.466  1.00 24.38           H  
ATOM    538 1HG1 VAL A  41      37.001  51.950  50.482  1.00 24.38           H  
ATOM    539 2HG1 VAL A  41      38.513  52.158  49.567  1.00 24.38           H  
ATOM    540 3HG1 VAL A  41      38.151  53.227  50.942  1.00 24.38           H  
ATOM    541 1HG2 VAL A  41      37.600  49.618  50.753  1.00 24.38           H  
ATOM    542 2HG2 VAL A  41      39.131  49.153  51.533  1.00 24.38           H  
ATOM    543 3HG2 VAL A  41      39.144  49.878  49.907  1.00 24.38           H  
ATOM    544  N   GLU A  42      41.066  53.739  51.469  1.00 27.81           N  
ATOM    545  CA  GLU A  42      41.473  55.084  51.810  1.00 27.32           C  
ATOM    546  C   GLU A  42      40.745  55.952  50.788  1.00 25.71           C  
ATOM    547  O   GLU A  42      40.790  55.670  49.587  1.00 25.92           O  
ATOM    548  CB  GLU A  42      42.958  55.179  51.612  1.00 29.74           C  
ATOM    549  CG  GLU A  42      43.670  56.455  51.967  1.00 34.34           C  
ATOM    550  CD  GLU A  42      44.211  56.527  53.408  1.00 38.12           C  
ATOM    551  OE1 GLU A  42      44.209  57.652  53.967  1.00 36.66           O  
ATOM    552  OE2 GLU A  42      44.637  55.477  53.940  1.00 36.25           O  
ATOM    553  HN  GLU A  42      41.261  53.406  50.471  1.00 31.32           H  
ATOM    554  HA  GLU A  42      41.188  55.342  52.830  1.00 31.32           H  
ATOM    555  HB1 GLU A  42      43.409  54.387  52.210  1.00 31.32           H  
ATOM    556  HB2 GLU A  42      43.150  54.992  50.555  1.00 31.32           H  
ATOM    557  HG1 GLU A  42      44.512  56.572  51.285  1.00 31.32           H  
ATOM    558  HG2 GLU A  42      42.972  57.280  51.828  1.00 31.32           H  
ATOM    559  N   LEU A  43      40.025  56.954  51.258  1.00 21.99           N  
ATOM    560  CA  LEU A  43      39.368  57.938  50.419  1.00 20.77           C  
ATOM    561  C   LEU A  43      40.381  59.054  50.275  1.00 20.50           C  
ATOM    562  O   LEU A  43      41.060  59.365  51.230  1.00 20.29           O  
ATOM    563  CB  LEU A  43      38.132  58.315  51.171  1.00 21.91           C  
ATOM    564  CG  LEU A  43      37.023  59.256  50.789  1.00 20.32           C  
ATOM    565  CD1 LEU A  43      37.101  60.309  51.878  1.00 23.92           C  
ATOM    566  CD2 LEU A  43      37.098  59.808  49.370  1.00 22.24           C  
ATOM    567  HN  LEU A  43      39.920  57.045  52.319  1.00 21.49           H  
ATOM    568  HA  LEU A  43      39.117  57.514  49.447  1.00 21.49           H  
ATOM    569  HB1 LEU A  43      37.627  57.365  51.348  1.00 21.49           H  
ATOM    570  HB2 LEU A  43      38.505  58.711  52.116  1.00 21.49           H  
ATOM    571  HG  LEU A  43      36.077  58.726  50.897  1.00 21.49           H  
ATOM    572 1HD1 LEU A  43      36.332  61.063  51.710  1.00 21.49           H  
ATOM    573 2HD1 LEU A  43      38.083  60.781  51.858  1.00 21.49           H  
ATOM    574 3HD1 LEU A  43      36.943  59.840  52.849  1.00 21.49           H  
ATOM    575 1HD2 LEU A  43      36.254  60.475  49.194  1.00 21.49           H  
ATOM    576 2HD2 LEU A  43      37.064  58.984  48.657  1.00 21.49           H  
ATOM    577 3HD2 LEU A  43      38.029  60.360  49.243  1.00 21.49           H  
ATOM    578  N   ARG A  44      40.625  59.628  49.120  1.00 23.75           N  
ATOM    579  CA  ARG A  44      41.651  60.638  49.049  1.00 26.89           C  
ATOM    580  C   ARG A  44      41.126  61.955  48.469  1.00 25.77           C  
ATOM    581  O   ARG A  44      40.326  62.657  49.112  1.00 23.38           O  
ATOM    582  CB  ARG A  44      42.797  59.937  48.262  1.00 29.89           C  
ATOM    583  CG  ARG A  44      44.260  60.227  48.631  1.00 36.00           C  
ATOM    584  CD  ARG A  44      44.855  59.822  50.002  1.00 40.28           C  
ATOM    585  NE  ARG A  44      46.157  60.497  50.097  1.00 44.47           N  
ATOM    586  CZ  ARG A  44      46.607  61.210  51.154  1.00 45.70           C  
ATOM    587  NH1 ARG A  44      47.724  61.927  50.968  1.00 46.55           N  
ATOM    588  NH2 ARG A  44      46.069  61.163  52.393  1.00 46.12           N  
ATOM    589  HN  ARG A  44      40.072  59.351  48.247  1.00 35.35           H  
ATOM    590  HA  ARG A  44      42.005  60.832  50.061  1.00 35.35           H  
ATOM    591  HB1 ARG A  44      42.649  58.863  48.377  1.00 35.35           H  
ATOM    592  HB2 ARG A  44      42.675  60.211  47.214  1.00 35.35           H  
ATOM    593  HG1 ARG A  44      44.869  59.731  47.875  1.00 35.35           H  
ATOM    594  HG2 ARG A  44      44.387  61.307  48.550  1.00 35.35           H  
ATOM    595  HD1 ARG A  44      44.200  60.149  50.810  1.00 35.35           H  
ATOM    596  HD2 ARG A  44      44.985  58.741  50.053  1.00 35.35           H  
ATOM    597  HE  ARG A  44      46.809  60.417  49.252  1.00 35.35           H  
ATOM    598 1HH1 ARG A  44      48.215  61.916  50.017  1.00 35.35           H  
ATOM    599 2HH1 ARG A  44      48.125  62.510  51.770  1.00 35.35           H  
ATOM    600 1HH2 ARG A  44      45.229  60.530  52.588  1.00 35.35           H  
ATOM    601 2HH2 ARG A  44      46.483  61.759  53.179  1.00 35.35           H  
ATOM    602  N   ASP A  45      41.489  62.323  47.238  1.00 23.15           N  
ATOM    603  CA  ASP A  45      41.152  63.601  46.605  1.00 19.93           C  
ATOM    604  C   ASP A  45      39.832  63.450  45.887  1.00 16.09           C  
ATOM    605  O   ASP A  45      39.772  63.464  44.649  1.00 21.74           O  
ATOM    606  CB  ASP A  45      42.217  63.923  45.605  1.00 21.50           C  
ATOM    607  CG  ASP A  45      43.612  63.945  46.161  1.00 23.86           C  
ATOM    608  OD1 ASP A  45      44.132  62.907  46.570  1.00 25.32           O  
ATOM    609  OD2 ASP A  45      44.191  65.026  46.155  1.00 28.39           O  
ATOM    610  HN  ASP A  45      42.072  61.630  46.668  1.00 22.50           H  
ATOM    611  HA  ASP A  45      41.087  64.389  47.355  1.00 22.50           H  
ATOM    612  HB1 ASP A  45      42.178  63.174  44.814  1.00 22.50           H  
ATOM    613  HB2 ASP A  45      42.003  64.906  45.185  1.00 22.50           H  
ATOM    614  N   ASN A  46      38.792  63.221  46.662  1.00 10.26           N  
ATOM    615  CA  ASN A  46      37.447  62.890  46.206  1.00 11.24           C  
ATOM    616  C   ASN A  46      37.329  61.463  45.597  1.00 14.96           C  
ATOM    617  O   ASN A  46      36.331  61.161  44.912  1.00 13.64           O  
ATOM    618  CB  ASN A  46      36.991  63.902  45.179  1.00  6.68           C  
ATOM    619  CG  ASN A  46      35.599  64.415  45.400  1.00 10.32           C  
ATOM    620  OD1 ASN A  46      34.721  63.769  45.953  1.00 12.79           O  
ATOM    621  ND2 ASN A  46      35.344  65.664  45.066  1.00 15.47           N  
ATOM    622  HN  ASN A  46      38.948  63.283  47.719  1.00 11.92           H  
ATOM    623  HA  ASN A  46      36.775  62.950  47.062  1.00 11.92           H  
ATOM    624  HB1 ASN A  46      37.676  64.749  45.206  1.00 11.92           H  
ATOM    625  HB2 ASN A  46      37.031  63.433  44.196  1.00 11.92           H  
ATOM    626 1HD2 ASN A  46      36.118  66.276  44.652  1.00 11.92           H  
ATOM    627 2HD2 ASN A  46      34.363  66.066  45.209  1.00 11.92           H  
ATOM    628  N   GLN A  47      38.314  60.530  45.861  1.00 13.07           N  
ATOM    629  CA  GLN A  47      38.394  59.223  45.192  1.00 11.44           C  
ATOM    630  C   GLN A  47      38.698  58.021  46.047  1.00  8.36           C  
ATOM    631  O   GLN A  47      39.264  58.239  47.093  1.00  9.82           O  
ATOM    632  CB  GLN A  47      39.450  59.242  44.137  1.00 15.31           C  
ATOM    633  CG  GLN A  47      39.272  60.321  43.106  1.00 16.79           C  
ATOM    634  CD  GLN A  47      40.369  60.254  42.067  1.00 20.97           C  
ATOM    635  OE1 GLN A  47      40.758  59.166  41.660  1.00 22.48           O  
ATOM    636  NE2 GLN A  47      40.935  61.354  41.591  1.00 19.69           N  
ATOM    637  HN  GLN A  47      39.058  60.772  46.591  1.00 15.33           H  
ATOM    638  HA  GLN A  47      37.438  59.045  44.699  1.00 15.33           H  
ATOM    639  HB1 GLN A  47      40.415  59.389  44.622  1.00 15.33           H  
ATOM    640  HB2 GLN A  47      39.442  58.278  43.628  1.00 15.33           H  
ATOM    641  HG1 GLN A  47      38.307  60.192  42.616  1.00 15.33           H  
ATOM    642  HG2 GLN A  47      39.303  61.294  43.597  1.00 15.33           H  
ATOM    643 1HE2 GLN A  47      40.617  62.314  41.942  1.00 15.33           H  
ATOM    644 2HE2 GLN A  47      41.709  61.282  40.856  1.00 15.33           H  
ATOM    645  N   LEU A  48      38.430  56.779  45.700  1.00  7.96           N  
ATOM    646  CA  LEU A  48      38.734  55.639  46.560  1.00 11.62           C  
ATOM    647  C   LEU A  48      39.976  54.853  46.150  1.00 15.40           C  
ATOM    648  O   LEU A  48      40.046  54.390  45.020  1.00 20.50           O  
ATOM    649  CB  LEU A  48      37.518  54.700  46.592  1.00  9.21           C  
ATOM    650  CG  LEU A  48      36.401  54.895  47.647  1.00 12.33           C  
ATOM    651  CD1 LEU A  48      36.673  56.180  48.430  1.00 12.65           C  
ATOM    652  CD2 LEU A  48      35.027  54.930  47.004  1.00  5.83           C  
ATOM    653  HN  LEU A  48      37.971  56.598  44.750  1.00 11.94           H  
ATOM    654  HA  LEU A  48      38.894  56.015  47.571  1.00 11.94           H  
ATOM    655  HB1 LEU A  48      37.041  54.774  45.615  1.00 11.94           H  
ATOM    656  HB2 LEU A  48      37.906  53.691  46.732  1.00 11.94           H  
ATOM    657  HG  LEU A  48      36.434  54.056  48.342  1.00 11.94           H  
ATOM    658 1HD1 LEU A  48      35.891  56.325  49.175  1.00 11.94           H  
ATOM    659 2HD1 LEU A  48      36.683  57.028  47.745  1.00 11.94           H  
ATOM    660 3HD1 LEU A  48      37.639  56.105  48.929  1.00 11.94           H  
ATOM    661 1HD2 LEU A  48      34.268  55.068  47.774  1.00 11.94           H  
ATOM    662 2HD2 LEU A  48      34.846  53.991  46.481  1.00 11.94           H  
ATOM    663 3HD2 LEU A  48      34.978  55.756  46.294  1.00 11.94           H  
ATOM    664  N   VAL A  49      41.023  54.741  46.946  1.00 20.06           N  
ATOM    665  CA  VAL A  49      42.199  53.968  46.570  1.00 24.56           C  
ATOM    666  C   VAL A  49      41.959  52.547  47.066  1.00 28.11           C  
ATOM    667  O   VAL A  49      41.651  52.293  48.239  1.00 27.53           O  
ATOM    668  CB  VAL A  49      43.557  54.482  47.215  1.00 23.38           C  
ATOM    669  CG1 VAL A  49      44.689  53.447  46.959  1.00 19.09           C  
ATOM    670  CG2 VAL A  49      43.945  55.847  46.624  1.00 17.48           C  
ATOM    671  HN  VAL A  49      41.007  55.233  47.896  1.00 22.89           H  
ATOM    672  HA  VAL A  49      42.295  53.961  45.484  1.00 22.89           H  
ATOM    673  HB  VAL A  49      43.417  54.591  48.290  1.00 22.89           H  
ATOM    674 1HG1 VAL A  49      45.617  53.806  47.404  1.00 22.89           H  
ATOM    675 2HG1 VAL A  49      44.827  53.317  45.886  1.00 22.89           H  
ATOM    676 3HG1 VAL A  49      44.417  52.492  47.408  1.00 22.89           H  
ATOM    677 1HG2 VAL A  49      44.877  56.187  47.075  1.00 22.89           H  
ATOM    678 2HG2 VAL A  49      43.157  56.571  46.831  1.00 22.89           H  
ATOM    679 3HG2 VAL A  49      44.077  55.753  45.546  1.00 22.89           H  
ATOM    680  N   VAL A  50      42.079  51.663  46.073  1.00 31.22           N  
ATOM    681  CA  VAL A  50      41.972  50.234  46.312  1.00 31.44           C  
ATOM    682  C   VAL A  50      43.174  49.609  47.066  1.00 32.44           C  
ATOM    683  O   VAL A  50      44.346  49.747  46.699  1.00 29.34           O  
ATOM    684  CB  VAL A  50      41.737  49.596  44.927  1.00 29.88           C  
ATOM    685  CG1 VAL A  50      41.709  48.072  45.011  1.00 30.05           C  
ATOM    686  CG2 VAL A  50      40.405  50.123  44.410  1.00 27.21           C  
ATOM    687  HN  VAL A  50      42.258  52.015  45.078  1.00 30.23           H  
ATOM    688  HA  VAL A  50      41.078  50.064  46.912  1.00 30.23           H  
ATOM    689  HB  VAL A  50      42.533  49.904  44.249  1.00 30.23           H  
ATOM    690 1HG1 VAL A  50      41.542  47.656  44.018  1.00 30.23           H  
ATOM    691 2HG1 VAL A  50      40.904  47.759  45.676  1.00 30.23           H  
ATOM    692 3HG1 VAL A  50      42.661  47.711  45.400  1.00 30.23           H  
ATOM    693 1HG2 VAL A  50      40.200  49.695  43.429  1.00 30.23           H  
ATOM    694 2HG2 VAL A  50      40.450  51.209  44.329  1.00 30.23           H  
ATOM    695 3HG2 VAL A  50      39.610  49.843  45.101  1.00 30.23           H  
ATOM    696  N   PRO A  51      42.906  48.890  48.159  1.00 34.92           N  
ATOM    697  CA  PRO A  51      43.892  48.042  48.845  1.00 32.18           C  
ATOM    698  C   PRO A  51      44.293  46.681  48.274  1.00 29.76           C  
ATOM    699  O   PRO A  51      45.477  46.360  48.280  1.00 24.27           O  
ATOM    700  CB  PRO A  51      43.318  47.930  50.230  1.00 32.83           C  
ATOM    701  CG  PRO A  51      41.836  47.894  49.955  1.00 34.85           C  
ATOM    702  CD  PRO A  51      41.676  49.024  48.962  1.00 34.29           C  
ATOM    703  HA  PRO A  51      44.806  48.629  48.930  1.00 31.87           H  
ATOM    704  HB1 PRO A  51      43.651  47.017  50.724  1.00 31.87           H  
ATOM    705  HB2 PRO A  51      43.586  48.792  50.840  1.00 31.87           H  
ATOM    706  HG1 PRO A  51      41.536  46.940  49.521  1.00 31.87           H  
ATOM    707  HG2 PRO A  51      41.260  48.079  50.862  1.00 31.87           H  
ATOM    708  HD1 PRO A  51      40.785  48.891  48.349  1.00 31.87           H  
ATOM    709  HD2 PRO A  51      41.632  49.991  49.464  1.00 31.87           H  
ATOM    710  N   SER A  52      43.365  45.883  47.735  1.00 32.00           N  
ATOM    711  CA  SER A  52      43.637  44.474  47.422  1.00 31.77           C  
ATOM    712  C   SER A  52      43.231  43.993  46.020  1.00 30.11           C  
ATOM    713  O   SER A  52      42.378  44.567  45.338  1.00 28.56           O  
ATOM    714  CB  SER A  52      42.947  43.604  48.480  1.00 29.47           C  
ATOM    715  OG  SER A  52      42.864  44.295  49.733  1.00 31.58           O  
ATOM    716  HN  SER A  52      42.395  46.283  47.525  1.00 30.58           H  
ATOM    717  HA  SER A  52      44.711  44.319  47.522  1.00 30.58           H  
ATOM    718  HB1 SER A  52      41.941  43.359  48.140  1.00 30.58           H  
ATOM    719  HB2 SER A  52      43.519  42.686  48.616  1.00 30.58           H  
ATOM    720  HG  SER A  52      43.831  44.531  50.068  1.00 30.58           H  
ATOM    721  N   GLU A  53      43.927  42.959  45.530  1.00 28.01           N  
ATOM    722  CA  GLU A  53      43.614  42.468  44.216  1.00 28.07           C  
ATOM    723  C   GLU A  53      42.422  41.598  44.559  1.00 28.08           C  
ATOM    724  O   GLU A  53      42.456  40.876  45.565  1.00 28.60           O  
ATOM    725  CB  GLU A  53      44.775  41.644  43.594  1.00 30.65           C  
ATOM    726  CG  GLU A  53      44.898  42.040  42.088  1.00 35.56           C  
ATOM    727  CD  GLU A  53      45.825  41.286  41.106  1.00 35.62           C  
ATOM    728  OE1 GLU A  53      45.303  40.537  40.291  1.00 37.02           O  
ATOM    729  OE2 GLU A  53      47.049  41.465  41.091  1.00 35.27           O  
ATOM    730  HN  GLU A  53      44.705  42.505  46.108  1.00 31.88           H  
ATOM    731  HA  GLU A  53      43.321  43.285  43.556  1.00 31.88           H  
ATOM    732  HB1 GLU A  53      45.707  41.869  44.112  1.00 31.88           H  
ATOM    733  HB2 GLU A  53      44.559  40.579  43.679  1.00 31.88           H  
ATOM    734  HG1 GLU A  53      43.893  41.967  41.672  1.00 31.88           H  
ATOM    735  HG2 GLU A  53      45.223  43.080  42.074  1.00 31.88           H  
ATOM    736  N   GLY A  54      41.326  41.809  43.840  1.00 27.71           N  
ATOM    737  CA  GLY A  54      40.138  40.996  44.029  1.00 28.17           C  
ATOM    738  C   GLY A  54      38.957  41.580  43.279  1.00 28.24           C  
ATOM    739  O   GLY A  54      39.094  42.591  42.562  1.00 28.46           O  
ATOM    740  HN  GLY A  54      41.318  42.591  43.109  1.00 28.14           H  
ATOM    741  HA1 GLY A  54      40.332  39.989  43.660  1.00 28.14           H  
ATOM    742  HA2 GLY A  54      39.900  40.954  45.092  1.00 28.14           H  
ATOM    743  N   LEU A  55      37.814  40.900  43.378  1.00 25.44           N  
ATOM    744  CA  LEU A  55      36.605  41.414  42.791  1.00 23.62           C  
ATOM    745  C   LEU A  55      36.044  42.394  43.799  1.00 23.67           C  
ATOM    746  O   LEU A  55      36.220  42.200  45.008  1.00 29.37           O  
ATOM    747  CB  LEU A  55      35.630  40.302  42.558  1.00 22.23           C  
ATOM    748  CG  LEU A  55      35.713  39.531  41.248  1.00 24.33           C  
ATOM    749  CD1 LEU A  55      37.055  39.769  40.551  1.00 23.62           C  
ATOM    750  CD2 LEU A  55      35.426  38.049  41.564  1.00 22.15           C  
ATOM    751  HN  LEU A  55      37.796  39.965  43.898  1.00 24.30           H  
ATOM    752  HA  LEU A  55      36.828  41.923  41.853  1.00 24.30           H  
ATOM    753  HB1 LEU A  55      35.764  39.582  43.365  1.00 24.30           H  
ATOM    754  HB2 LEU A  55      34.630  40.732  42.616  1.00 24.30           H  
ATOM    755  HG  LEU A  55      34.923  39.895  40.592  1.00 24.30           H  
ATOM    756 1HD1 LEU A  55      37.086  39.206  39.618  1.00 24.30           H  
ATOM    757 2HD1 LEU A  55      37.866  39.439  41.201  1.00 24.30           H  
ATOM    758 3HD1 LEU A  55      37.171  40.832  40.337  1.00 24.30           H  
ATOM    759 1HD2 LEU A  55      35.477  37.465  40.645  1.00 24.30           H  
ATOM    760 2HD2 LEU A  55      34.431  37.956  41.998  1.00 24.30           H  
ATOM    761 3HD2 LEU A  55      36.167  37.678  42.272  1.00 24.30           H  
ATOM    762  N   TYR A  56      35.458  43.488  43.337  1.00 19.56           N  
ATOM    763  CA  TYR A  56      34.814  44.419  44.224  1.00 17.05           C  
ATOM    764  C   TYR A  56      33.446  44.602  43.600  1.00 13.43           C  
ATOM    765  O   TYR A  56      33.239  44.313  42.435  1.00 14.34           O  
ATOM    766  CB  TYR A  56      35.551  45.803  44.308  1.00 18.91           C  
ATOM    767  CG  TYR A  56      36.854  45.786  45.097  1.00 17.67           C  
ATOM    768  CD1 TYR A  56      37.981  45.183  44.561  1.00 19.66           C  
ATOM    769  CD2 TYR A  56      36.921  46.316  46.361  1.00 19.13           C  
ATOM    770  CE1 TYR A  56      39.159  45.096  45.270  1.00 17.87           C  
ATOM    771  CE2 TYR A  56      38.105  46.237  47.078  1.00 18.10           C  
ATOM    772  CZ  TYR A  56      39.216  45.624  46.534  1.00 17.03           C  
ATOM    773  OH  TYR A  56      40.391  45.504  47.264  1.00 16.58           O  
ATOM    774  HN  TYR A  56      35.464  43.683  42.285  1.00 17.44           H  
ATOM    775  HA  TYR A  56      34.718  43.984  45.219  1.00 17.44           H  
ATOM    776  HB1 TYR A  56      35.774  46.131  43.293  1.00 17.44           H  
ATOM    777  HB2 TYR A  56      34.877  46.518  44.781  1.00 17.44           H  
ATOM    778  HD1 TYR A  56      37.934  44.768  43.554  1.00 17.44           H  
ATOM    779  HD2 TYR A  56      36.047  46.797  46.800  1.00 17.44           H  
ATOM    780  HE1 TYR A  56      40.033  44.614  44.832  1.00 17.44           H  
ATOM    781  HE2 TYR A  56      38.159  46.663  48.080  1.00 17.44           H  
ATOM    782  HH  TYR A  56      40.620  44.488  47.394  1.00 17.44           H  
ATOM    783  N   LEU A  57      32.470  45.002  44.395  1.00 13.44           N  
ATOM    784  CA  LEU A  57      31.148  45.328  43.942  1.00 12.21           C  
ATOM    785  C   LEU A  57      31.218  46.846  44.100  1.00 15.67           C  
ATOM    786  O   LEU A  57      31.537  47.334  45.191  1.00 18.49           O  
ATOM    787  CB  LEU A  57      30.141  44.721  44.874  1.00  9.72           C  
ATOM    788  CG  LEU A  57      28.999  44.024  44.268  1.00 11.19           C  
ATOM    789  CD1 LEU A  57      28.168  43.305  45.331  1.00 16.60           C  
ATOM    790  CD2 LEU A  57      28.140  45.058  43.597  1.00 14.21           C  
ATOM    791  HN  LEU A  57      32.678  45.088  45.441  1.00 13.94           H  
ATOM    792  HA  LEU A  57      30.983  45.029  42.907  1.00 13.94           H  
ATOM    793  HB1 LEU A  57      30.667  44.003  45.502  1.00 13.94           H  
ATOM    794  HB2 LEU A  57      29.743  45.524  45.494  1.00 13.94           H  
ATOM    795  HG  LEU A  57      29.355  43.305  43.530  1.00 13.94           H  
ATOM    796 1HD1 LEU A  57      27.329  42.797  44.855  1.00 13.94           H  
ATOM    797 2HD1 LEU A  57      27.791  44.031  46.051  1.00 13.94           H  
ATOM    798 3HD1 LEU A  57      28.790  42.573  45.846  1.00 13.94           H  
ATOM    799 1HD2 LEU A  57      27.280  44.573  43.135  1.00 13.94           H  
ATOM    800 2HD2 LEU A  57      28.721  45.572  42.831  1.00 13.94           H  
ATOM    801 3HD2 LEU A  57      27.795  45.780  44.337  1.00 13.94           H  
ATOM    802  N   ILE A  58      30.996  47.588  43.013  1.00 14.79           N  
ATOM    803  CA  ILE A  58      31.100  49.034  43.011  1.00 13.92           C  
ATOM    804  C   ILE A  58      29.676  49.441  42.703  1.00 14.63           C  
ATOM    805  O   ILE A  58      29.155  49.010  41.673  1.00 15.44           O  
ATOM    806  CB  ILE A  58      32.059  49.537  41.893  1.00 14.35           C  
ATOM    807  CG1 ILE A  58      33.372  48.708  41.847  1.00 16.06           C  
ATOM    808  CG2 ILE A  58      32.385  50.993  42.182  1.00 14.13           C  
ATOM    809  CD1 ILE A  58      34.396  48.966  40.705  1.00 14.24           C  
ATOM    810  HN  ILE A  58      30.729  47.094  42.102  1.00 14.69           H  
ATOM    811  HA  ILE A  58      31.410  49.405  43.988  1.00 14.69           H  
ATOM    812  HB  ILE A  58      31.555  49.466  40.929  1.00 14.69           H  
ATOM    813 1HG1 ILE A  58      33.893  48.886  42.788  1.00 14.69           H  
ATOM    814 2HG1 ILE A  58      33.083  47.659  41.784  1.00 14.69           H  
ATOM    815 1HG2 ILE A  58      33.057  51.375  41.414  1.00 14.69           H  
ATOM    816 2HG2 ILE A  58      32.866  51.071  43.157  1.00 14.69           H  
ATOM    817 3HG2 ILE A  58      31.466  51.578  42.183  1.00 14.69           H  
ATOM    818 1HD1 ILE A  58      35.252  48.302  40.827  1.00 14.69           H  
ATOM    819 2HD1 ILE A  58      34.732  50.002  40.745  1.00 14.69           H  
ATOM    820 3HD1 ILE A  58      33.923  48.775  39.742  1.00 14.69           H  
ATOM    821  N   TYR A  59      29.015  50.174  43.590  1.00 14.55           N  
ATOM    822  CA  TYR A  59      27.627  50.596  43.383  1.00 15.88           C  
ATOM    823  C   TYR A  59      27.581  52.081  43.563  1.00 13.56           C  
ATOM    824  O   TYR A  59      28.535  52.561  44.173  1.00 18.97           O  
ATOM    825  CB  TYR A  59      26.624  50.002  44.390  1.00 11.99           C  
ATOM    826  CG  TYR A  59      26.997  50.138  45.850  1.00 14.27           C  
ATOM    827  CD1 TYR A  59      26.601  51.261  46.587  1.00 15.44           C  
ATOM    828  CD2 TYR A  59      27.689  49.102  46.454  1.00 14.29           C  
ATOM    829  CE1 TYR A  59      26.884  51.352  47.943  1.00 13.98           C  
ATOM    830  CE2 TYR A  59      27.976  49.195  47.802  1.00 15.81           C  
ATOM    831  CZ  TYR A  59      27.569  50.307  48.543  1.00 15.33           C  
ATOM    832  OH  TYR A  59      27.782  50.340  49.920  1.00 18.55           O  
ATOM    833  HN  TYR A  59      29.514  50.468  44.490  1.00 15.22           H  
ATOM    834  HA  TYR A  59      27.317  50.343  42.369  1.00 15.22           H  
ATOM    835  HB1 TYR A  59      25.666  50.501  44.242  1.00 15.22           H  
ATOM    836  HB2 TYR A  59      26.519  48.940  44.170  1.00 15.22           H  
ATOM    837  HD1 TYR A  59      26.066  52.071  46.091  1.00 15.22           H  
ATOM    838  HD2 TYR A  59      28.001  48.231  45.878  1.00 15.22           H  
ATOM    839  HE1 TYR A  59      26.575  52.223  48.521  1.00 15.22           H  
ATOM    840  HE2 TYR A  59      28.526  48.392  48.293  1.00 15.22           H  
ATOM    841  HH  TYR A  59      28.338  51.195  50.168  1.00 15.22           H  
ATOM    842  N   SER A  60      26.559  52.809  43.140  1.00 11.06           N  
ATOM    843  CA  SER A  60      26.482  54.233  43.474  1.00 10.79           C  
ATOM    844  C   SER A  60      25.092  54.768  43.149  1.00  9.66           C  
ATOM    845  O   SER A  60      24.489  54.357  42.143  1.00 10.08           O  
ATOM    846  CB  SER A  60      27.590  54.997  42.688  1.00  8.82           C  
ATOM    847  OG  SER A  60      27.639  56.411  42.729  1.00 12.35           O  
ATOM    848  HN  SER A  60      25.788  52.356  42.553  1.00 10.46           H  
ATOM    849  HA  SER A  60      26.663  54.353  44.542  1.00 10.46           H  
ATOM    850  HB1 SER A  60      28.548  54.638  43.065  1.00 10.46           H  
ATOM    851  HB2 SER A  60      27.483  54.716  41.640  1.00 10.46           H  
ATOM    852  HG  SER A  60      26.742  56.804  42.350  1.00 10.46           H  
ATOM    853  N   GLN A  61      24.521  55.639  43.961  1.00  6.73           N  
ATOM    854  CA  GLN A  61      23.271  56.220  43.512  1.00 10.16           C  
ATOM    855  C   GLN A  61      23.359  57.736  43.584  1.00 11.20           C  
ATOM    856  O   GLN A  61      24.125  58.226  44.417  1.00 15.41           O  
ATOM    857  CB  GLN A  61      22.145  55.754  44.375  1.00 13.56           C  
ATOM    858  CG  GLN A  61      20.782  56.209  43.812  1.00 15.82           C  
ATOM    859  CD  GLN A  61      19.622  56.328  44.794  1.00 11.97           C  
ATOM    860  OE1 GLN A  61      19.016  55.353  45.248  1.00  9.86           O  
ATOM    861  NE2 GLN A  61      19.380  57.595  45.070  1.00  6.05           N  
ATOM    862  HN  GLN A  61      24.958  55.902  44.901  1.00 11.20           H  
ATOM    863  HA  GLN A  61      23.083  55.919  42.481  1.00 11.20           H  
ATOM    864  HB1 GLN A  61      22.163  54.665  44.425  1.00 11.20           H  
ATOM    865  HB2 GLN A  61      22.271  56.166  45.376  1.00 11.20           H  
ATOM    866  HG1 GLN A  61      20.927  57.189  43.357  1.00 11.20           H  
ATOM    867  HG2 GLN A  61      20.489  55.492  43.045  1.00 11.20           H  
ATOM    868 1HE2 GLN A  61      19.971  58.364  44.617  1.00 11.20           H  
ATOM    869 2HE2 GLN A  61      18.593  57.854  45.747  1.00 11.20           H  
ATOM    870  N   VAL A  62      22.715  58.527  42.727  1.00 11.04           N  
ATOM    871  CA  VAL A  62      22.628  59.986  42.905  1.00 12.91           C  
ATOM    872  C   VAL A  62      21.198  60.318  42.572  1.00 13.69           C  
ATOM    873  O   VAL A  62      20.440  59.532  41.979  1.00 19.64           O  
ATOM    874  CB  VAL A  62      23.454  60.903  41.983  1.00 11.86           C  
ATOM    875  CG1 VAL A  62      24.898  60.621  42.220  1.00 14.88           C  
ATOM    876  CG2 VAL A  62      23.169  60.666  40.532  1.00 17.68           C  
ATOM    877  HN  VAL A  62      22.242  58.084  41.875  1.00 14.53           H  
ATOM    878  HA  VAL A  62      22.828  60.239  43.946  1.00 14.53           H  
ATOM    879  HB  VAL A  62      23.244  61.944  42.227  1.00 14.53           H  
ATOM    880 1HG1 VAL A  62      25.504  61.260  41.577  1.00 14.53           H  
ATOM    881 2HG1 VAL A  62      25.107  59.575  41.993  1.00 14.53           H  
ATOM    882 3HG1 VAL A  62      25.141  60.821  43.263  1.00 14.53           H  
ATOM    883 1HG2 VAL A  62      23.778  61.338  39.927  1.00 14.53           H  
ATOM    884 2HG2 VAL A  62      22.114  60.854  40.333  1.00 14.53           H  
ATOM    885 3HG2 VAL A  62      23.408  59.633  40.278  1.00 14.53           H  
ATOM    886  N   LEU A  63      20.790  61.493  42.964  1.00 13.71           N  
ATOM    887  CA  LEU A  63      19.415  61.871  42.788  1.00 12.38           C  
ATOM    888  C   LEU A  63      19.516  63.198  42.116  1.00 16.17           C  
ATOM    889  O   LEU A  63      20.505  63.904  42.312  1.00 20.45           O  
ATOM    890  CB  LEU A  63      18.728  62.049  44.114  1.00 12.09           C  
ATOM    891  CG  LEU A  63      18.338  60.885  44.993  1.00 11.55           C  
ATOM    892  CD1 LEU A  63      17.260  61.360  45.923  1.00 14.43           C  
ATOM    893  CD2 LEU A  63      17.625  59.820  44.239  1.00 17.26           C  
ATOM    894  HN  LEU A  63      21.479  62.175  43.417  1.00 14.76           H  
ATOM    895  HA  LEU A  63      18.885  61.152  42.163  1.00 14.76           H  
ATOM    896  HB1 LEU A  63      19.390  62.673  44.715  1.00 14.76           H  
ATOM    897  HB2 LEU A  63      17.806  62.592  43.906  1.00 14.76           H  
ATOM    898  HG  LEU A  63      19.194  60.488  45.538  1.00 14.76           H  
ATOM    899 1HD1 LEU A  63      16.954  60.541  46.574  1.00 14.76           H  
ATOM    900 2HD1 LEU A  63      16.403  61.701  45.342  1.00 14.76           H  
ATOM    901 3HD1 LEU A  63      17.639  62.183  46.529  1.00 14.76           H  
ATOM    902 1HD2 LEU A  63      17.366  59.006  44.916  1.00 14.76           H  
ATOM    903 2HD2 LEU A  63      18.270  59.441  43.446  1.00 14.76           H  
ATOM    904 3HD2 LEU A  63      16.715  60.231  43.801  1.00 14.76           H  
ATOM    905  N   PHE A  64      18.549  63.608  41.330  1.00 18.17           N  
ATOM    906  CA  PHE A  64      18.622  64.933  40.759  1.00 17.89           C  
ATOM    907  C   PHE A  64      17.244  65.534  40.933  1.00 20.82           C  
ATOM    908  O   PHE A  64      16.227  64.817  40.866  1.00 25.14           O  
ATOM    909  CB  PHE A  64      18.996  64.847  39.303  1.00 16.97           C  
ATOM    910  CG  PHE A  64      20.438  64.479  39.019  1.00 12.46           C  
ATOM    911  CD1 PHE A  64      20.772  63.193  38.612  1.00 12.31           C  
ATOM    912  CD2 PHE A  64      21.402  65.447  39.072  1.00 10.95           C  
ATOM    913  CE1 PHE A  64      22.074  62.897  38.243  1.00 11.38           C  
ATOM    914  CE2 PHE A  64      22.692  65.144  38.705  1.00 10.69           C  
ATOM    915  CZ  PHE A  64      23.031  63.877  38.288  1.00 11.54           C  
ATOM    916  HN  PHE A  64      17.718  62.970  41.115  1.00 15.30           H  
ATOM    917  HA  PHE A  64      19.358  65.530  41.297  1.00 15.30           H  
ATOM    918  HB1 PHE A  64      18.360  64.094  38.837  1.00 15.30           H  
ATOM    919  HB2 PHE A  64      18.802  65.819  38.849  1.00 15.30           H  
ATOM    920  HD1 PHE A  64      20.008  62.416  38.583  1.00 15.30           H  
ATOM    921  HD2 PHE A  64      21.149  66.454  39.404  1.00 15.30           H  
ATOM    922  HE1 PHE A  64      22.336  61.890  37.919  1.00 15.30           H  
ATOM    923  HE2 PHE A  64      23.458  65.919  38.745  1.00 15.30           H  
ATOM    924  HZ  PHE A  64      24.057  63.654  37.995  1.00 15.30           H  
ATOM    925  N   LYS A  65      17.178  66.820  41.231  1.00 20.18           N  
ATOM    926  CA  LYS A  65      15.910  67.483  41.417  1.00 18.20           C  
ATOM    927  C   LYS A  65      16.097  68.740  40.607  1.00 21.53           C  
ATOM    928  O   LYS A  65      17.202  69.179  40.285  1.00 21.80           O  
ATOM    929  CB  LYS A  65      15.673  67.814  42.904  1.00 16.46           C  
ATOM    930  CG  LYS A  65      15.964  69.208  43.446  1.00 16.99           C  
ATOM    931  CD  LYS A  65      17.462  69.634  43.405  1.00 23.91           C  
ATOM    932  CE  LYS A  65      17.711  71.155  43.622  1.00 26.95           C  
ATOM    933  NZ  LYS A  65      18.351  71.362  44.916  1.00 31.59           N1+
ATOM    934  HN  LYS A  65      18.083  67.381  41.336  1.00 21.96           H  
ATOM    935  HA  LYS A  65      15.094  66.881  41.018  1.00 21.96           H  
ATOM    936  HB1 LYS A  65      14.620  67.616  43.103  1.00 21.96           H  
ATOM    937  HB2 LYS A  65      16.288  67.122  43.479  1.00 21.96           H  
ATOM    938  HG1 LYS A  65      15.393  69.925  42.857  1.00 21.96           H  
ATOM    939  HG2 LYS A  65      15.631  69.243  44.483  1.00 21.96           H  
ATOM    940  HD1 LYS A  65      17.992  69.088  44.186  1.00 21.96           H  
ATOM    941  HD2 LYS A  65      17.867  69.359  42.431  1.00 21.96           H  
ATOM    942  HE1 LYS A  65      18.359  71.534  42.831  1.00 21.96           H  
ATOM    943  HE2 LYS A  65      16.759  71.686  43.598  1.00 21.96           H  
ATOM    944  HZ1 LYS A  65      18.523  72.407  45.066  1.00 21.96           H  
ATOM    945  HZ2 LYS A  65      19.285  70.841  44.940  1.00 21.96           H  
ATOM    946  HZ3 LYS A  65      17.715  70.990  45.692  1.00 21.96           H  
ATOM    947  N   GLY A  66      15.000  69.359  40.318  1.00 25.99           N  
ATOM    948  CA  GLY A  66      14.927  70.613  39.609  1.00 28.23           C  
ATOM    949  C   GLY A  66      13.456  70.968  39.743  1.00 30.38           C  
ATOM    950  O   GLY A  66      12.640  70.176  40.268  1.00 25.49           O  
ATOM    951  HN  GLY A  66      14.080  68.909  40.627  1.00 27.52           H  
ATOM    952  HA1 GLY A  66      15.560  71.368  40.075  1.00 27.52           H  
ATOM    953  HA2 GLY A  66      15.212  70.494  38.564  1.00 27.52           H  
ATOM    954  N   GLN A  67      13.087  72.166  39.326  1.00 31.64           N  
ATOM    955  CA  GLN A  67      11.708  72.597  39.468  1.00 35.19           C  
ATOM    956  C   GLN A  67      11.482  73.261  38.136  1.00 35.97           C  
ATOM    957  O   GLN A  67      12.094  74.310  37.913  1.00 38.06           O  
ATOM    958  CB  GLN A  67      11.629  73.567  40.603  1.00 33.52           C  
ATOM    959  CG  GLN A  67      10.291  73.535  41.247  1.00 33.62           C  
ATOM    960  CD  GLN A  67      10.094  74.816  42.030  1.00 36.03           C  
ATOM    961  OE1 GLN A  67      11.011  75.610  42.205  1.00 36.50           O  
ATOM    962  NE2 GLN A  67       8.892  75.128  42.488  1.00 38.44           N  
ATOM    963  HN  GLN A  67      13.807  72.821  38.882  1.00 35.44           H  
ATOM    964  HA  GLN A  67      11.036  71.751  39.615  1.00 35.44           H  
ATOM    965  HB1 GLN A  67      12.386  73.309  41.344  1.00 35.44           H  
ATOM    966  HB2 GLN A  67      11.817  74.572  40.225  1.00 35.44           H  
ATOM    967  HG1 GLN A  67       9.519  73.451  40.482  1.00 35.44           H  
ATOM    968  HG2 GLN A  67      10.230  72.681  41.921  1.00 35.44           H  
ATOM    969 1HE2 GLN A  67       8.064  74.476  42.305  1.00 35.44           H  
ATOM    970 2HE2 GLN A  67       8.749  76.032  43.042  1.00 35.44           H  
ATOM    971  N   GLY A  68      10.715  72.657  37.228  1.00 35.20           N  
ATOM    972  CA  GLY A  68      10.610  73.243  35.917  1.00 36.63           C  
ATOM    973  C   GLY A  68      11.881  72.990  35.081  1.00 38.01           C  
ATOM    974  O   GLY A  68      13.055  72.797  35.454  1.00 31.93           O  
ATOM    975  HN  GLY A  68      10.189  71.757  37.468  1.00 35.44           H  
ATOM    976  HA1 GLY A  68       9.755  72.806  35.402  1.00 35.44           H  
ATOM    977  HA2 GLY A  68      10.463  74.318  36.021  1.00 35.44           H  
ATOM    978  N   CYS A  69      11.505  72.986  33.832  1.00 41.94           N  
ATOM    979  CA  CYS A  69      12.430  72.603  32.811  1.00 45.94           C  
ATOM    980  C   CYS A  69      12.744  73.807  31.993  1.00 49.60           C  
ATOM    981  O   CYS A  69      11.815  74.449  31.490  1.00 48.80           O  
ATOM    982  CB  CYS A  69      11.760  71.512  32.054  1.00 46.17           C  
ATOM    983  SG  CYS A  69      12.139  70.139  33.164  1.00 48.93           S  
ATOM    984  HN  CYS A  69      10.506  73.269  33.572  1.00 46.90           H  
ATOM    985  HA  CYS A  69      13.343  72.223  33.269  1.00 46.90           H  
ATOM    986  HB1 CYS A  69      10.687  71.678  31.959  1.00 46.90           H  
ATOM    987  HB2 CYS A  69      12.196  71.372  31.065  1.00 46.90           H  
ATOM    988  N   PRO A  70      14.047  74.140  31.989  1.00 54.77           N  
ATOM    989  CA  PRO A  70      14.571  75.455  31.590  1.00 55.79           C  
ATOM    990  C   PRO A  70      14.790  75.429  30.078  1.00 57.27           C  
ATOM    991  O   PRO A  70      13.928  74.975  29.303  1.00 56.55           O  
ATOM    992  CB  PRO A  70      15.819  75.532  32.458  1.00 55.59           C  
ATOM    993  CG  PRO A  70      16.408  74.125  32.321  1.00 55.73           C  
ATOM    994  CD  PRO A  70      15.145  73.224  32.381  1.00 54.85           C  
ATOM    995  HA  PRO A  70      13.869  76.244  31.860  1.00 55.79           H  
ATOM    996  HB1 PRO A  70      16.512  76.286  32.085  1.00 55.79           H  
ATOM    997  HB2 PRO A  70      15.564  75.753  33.495  1.00 55.79           H  
ATOM    998  HG1 PRO A  70      16.931  74.008  31.372  1.00 55.79           H  
ATOM    999  HG2 PRO A  70      17.090  73.902  33.142  1.00 55.79           H  
ATOM   1000  HD1 PRO A  70      15.227  72.392  31.681  1.00 55.79           H  
ATOM   1001  HD2 PRO A  70      14.989  72.838  33.389  1.00 55.79           H  
ATOM   1002  N   SER A  71      15.996  75.772  29.624  1.00 59.64           N  
ATOM   1003  CA  SER A  71      16.206  75.709  28.199  1.00 63.63           C  
ATOM   1004  C   SER A  71      16.465  74.276  27.747  1.00 62.56           C  
ATOM   1005  O   SER A  71      17.447  73.595  28.071  1.00 62.27           O  
ATOM   1006  CB  SER A  71      17.388  76.532  27.738  1.00 65.64           C  
ATOM   1007  OG  SER A  71      17.110  77.288  26.563  1.00 68.66           O  
ATOM   1008  HN  SER A  71      16.775  76.081  30.289  1.00 63.73           H  
ATOM   1009  HA  SER A  71      15.310  76.076  27.698  1.00 63.73           H  
ATOM   1010  HB1 SER A  71      17.666  77.220  28.537  1.00 63.73           H  
ATOM   1011  HB2 SER A  71      18.221  75.860  27.530  1.00 63.73           H  
ATOM   1012  HG  SER A  71      16.848  76.637  25.781  1.00 63.73           H  
ATOM   1013  N   THR A  72      15.414  73.890  27.029  1.00 60.35           N  
ATOM   1014  CA  THR A  72      15.349  72.720  26.196  1.00 55.31           C  
ATOM   1015  C   THR A  72      16.168  71.477  26.587  1.00 49.81           C  
ATOM   1016  O   THR A  72      15.488  70.476  26.844  1.00 47.07           O  
ATOM   1017  CB  THR A  72      15.618  73.350  24.690  1.00 57.25           C  
ATOM   1018  OG1 THR A  72      15.422  72.273  23.772  1.00 55.39           O  
ATOM   1019  CG2 THR A  72      17.003  74.012  24.449  1.00 55.21           C  
ATOM   1020  HN  THR A  72      14.539  74.505  27.075  1.00 54.34           H  
ATOM   1021  HA  THR A  72      14.306  72.405  26.205  1.00 54.34           H  
ATOM   1022  HB  THR A  72      14.850  74.099  24.497  1.00 54.34           H  
ATOM   1023  HG1 THR A  72      16.101  71.501  23.987  1.00 54.34           H  
ATOM   1024 1HG2 THR A  72      17.055  74.385  23.426  1.00 54.34           H  
ATOM   1025 2HG2 THR A  72      17.791  73.275  24.607  1.00 54.34           H  
ATOM   1026 3HG2 THR A  72      17.136  74.841  25.145  1.00 54.34           H  
ATOM   1027  N   HIS A  73      17.511  71.377  26.719  1.00 44.52           N  
ATOM   1028  CA  HIS A  73      18.124  70.071  26.874  1.00 39.16           C  
ATOM   1029  C   HIS A  73      19.279  69.790  27.782  1.00 35.80           C  
ATOM   1030  O   HIS A  73      20.433  69.819  27.378  1.00 33.67           O  
ATOM   1031  CB  HIS A  73      18.483  69.562  25.495  1.00 41.23           C  
ATOM   1032  CG  HIS A  73      17.651  68.295  25.458  1.00 45.07           C  
ATOM   1033  ND1 HIS A  73      16.322  68.197  25.615  1.00 44.73           N  
ATOM   1034  CD2 HIS A  73      18.165  67.025  25.385  1.00 46.59           C  
ATOM   1035  CE1 HIS A  73      16.009  66.926  25.658  1.00 46.15           C  
ATOM   1036  NE2 HIS A  73      17.125  66.247  25.520  1.00 48.01           N  
ATOM   1037  HN  HIS A  73      18.119  72.258  26.709  1.00 42.49           H  
ATOM   1038  HA  HIS A  73      17.323  69.418  27.220  1.00 42.49           H  
ATOM   1039  HB1 HIS A  73      18.187  70.263  24.715  1.00 42.49           H  
ATOM   1040  HB2 HIS A  73      19.548  69.349  25.407  1.00 42.49           H  
ATOM   1041  HD1 HIS A  73      15.637  69.015  25.692  1.00 42.49           H  
ATOM   1042  HD2 HIS A  73      19.206  66.732  25.246  1.00 42.49           H  
ATOM   1043  HE1 HIS A  73      15.010  66.510  25.785  1.00 42.49           H  
ATOM   1044  N   VAL A  74      18.849  69.290  28.951  1.00 34.01           N  
ATOM   1045  CA  VAL A  74      19.764  69.137  30.077  1.00 33.36           C  
ATOM   1046  C   VAL A  74      20.801  68.019  30.123  1.00 32.20           C  
ATOM   1047  O   VAL A  74      21.986  68.361  30.220  1.00 35.39           O  
ATOM   1048  CB  VAL A  74      18.980  69.044  31.424  1.00 33.30           C  
ATOM   1049  CG1 VAL A  74      19.947  69.310  32.574  1.00 35.43           C  
ATOM   1050  CG2 VAL A  74      17.973  70.162  31.593  1.00 35.86           C  
ATOM   1051  HN  VAL A  74      17.824  69.001  29.058  1.00 34.22           H  
ATOM   1052  HA  VAL A  74      20.330  70.067  30.127  1.00 34.22           H  
ATOM   1053  HB  VAL A  74      18.503  68.070  31.532  1.00 34.22           H  
ATOM   1054 1HG1 VAL A  74      19.412  69.248  33.521  1.00 34.22           H  
ATOM   1055 2HG1 VAL A  74      20.377  70.306  32.465  1.00 34.22           H  
ATOM   1056 3HG1 VAL A  74      20.744  68.567  32.558  1.00 34.22           H  
ATOM   1057 1HG2 VAL A  74      17.458  70.047  32.547  1.00 34.22           H  
ATOM   1058 2HG2 VAL A  74      17.247  70.123  30.781  1.00 34.22           H  
ATOM   1059 3HG2 VAL A  74      18.489  71.122  31.573  1.00 34.22           H  
ATOM   1060  N   LEU A  75      20.462  66.725  30.042  1.00 25.51           N  
ATOM   1061  CA  LEU A  75      21.457  65.647  30.270  1.00 20.46           C  
ATOM   1062  C   LEU A  75      22.214  65.694  31.623  1.00 15.34           C  
ATOM   1063  O   LEU A  75      23.077  66.524  31.933  1.00 10.19           O  
ATOM   1064  CB  LEU A  75      22.573  65.558  29.154  1.00 16.70           C  
ATOM   1065  CG  LEU A  75      22.273  65.420  27.647  1.00 18.67           C  
ATOM   1066  CD1 LEU A  75      20.975  64.642  27.389  1.00 15.84           C  
ATOM   1067  CD2 LEU A  75      22.146  66.825  27.051  1.00 19.44           C  
ATOM   1068  HN  LEU A  75      19.451  66.463  29.808  1.00 17.77           H  
ATOM   1069  HA  LEU A  75      20.911  64.704  30.246  1.00 17.77           H  
ATOM   1070  HB1 LEU A  75      23.166  66.467  29.256  1.00 17.77           H  
ATOM   1071  HB2 LEU A  75      23.184  64.694  29.415  1.00 17.77           H  
ATOM   1072  HG  LEU A  75      23.101  64.901  27.164  1.00 17.77           H  
ATOM   1073 1HD1 LEU A  75      20.802  64.568  26.315  1.00 17.77           H  
ATOM   1074 2HD1 LEU A  75      20.139  65.163  27.856  1.00 17.77           H  
ATOM   1075 3HD1 LEU A  75      21.061  63.641  27.812  1.00 17.77           H  
ATOM   1076 1HD2 LEU A  75      21.934  66.750  25.985  1.00 17.77           H  
ATOM   1077 2HD2 LEU A  75      23.080  67.368  27.198  1.00 17.77           H  
ATOM   1078 3HD2 LEU A  75      21.334  67.358  27.546  1.00 17.77           H  
ATOM   1079  N   LEU A  76      21.730  64.788  32.468  1.00 11.41           N  
ATOM   1080  CA  LEU A  76      22.352  64.467  33.744  1.00 10.70           C  
ATOM   1081  C   LEU A  76      23.190  63.229  33.431  1.00 11.79           C  
ATOM   1082  O   LEU A  76      22.774  62.354  32.667  1.00 14.65           O  
ATOM   1083  CB  LEU A  76      21.311  64.121  34.836  1.00  6.18           C  
ATOM   1084  CG  LEU A  76      20.247  65.061  35.525  1.00  4.20           C  
ATOM   1085  CD1 LEU A  76      20.550  66.497  35.277  1.00  2.00           C  
ATOM   1086  CD2 LEU A  76      18.863  64.834  34.987  1.00  2.00           C  
ATOM   1087  HN  LEU A  76      20.836  64.268  32.195  1.00  7.87           H  
ATOM   1088  HA  LEU A  76      22.991  65.286  34.073  1.00  7.87           H  
ATOM   1089  HB1 LEU A  76      20.720  63.315  34.401  1.00  7.87           H  
ATOM   1090  HB2 LEU A  76      21.905  63.732  35.663  1.00  7.87           H  
ATOM   1091  HG  LEU A  76      20.248  64.876  36.599  1.00  7.87           H  
ATOM   1092 1HD1 LEU A  76      19.798  67.117  35.765  1.00  7.87           H  
ATOM   1093 2HD1 LEU A  76      20.540  66.691  34.204  1.00  7.87           H  
ATOM   1094 3HD1 LEU A  76      21.534  66.736  35.680  1.00  7.87           H  
ATOM   1095 1HD2 LEU A  76      18.163  65.502  35.489  1.00  7.87           H  
ATOM   1096 2HD2 LEU A  76      18.569  63.800  35.165  1.00  7.87           H  
ATOM   1097 3HD2 LEU A  76      18.851  65.035  33.916  1.00  7.87           H  
ATOM   1098  N   THR A  77      24.412  63.118  33.920  1.00 13.76           N  
ATOM   1099  CA  THR A  77      25.239  61.976  33.642  1.00 11.45           C  
ATOM   1100  C   THR A  77      25.719  61.496  34.973  1.00 11.20           C  
ATOM   1101  O   THR A  77      25.963  62.300  35.896  1.00 11.52           O  
ATOM   1102  CB  THR A  77      26.496  62.309  32.753  1.00 13.94           C  
ATOM   1103  OG1 THR A  77      27.451  63.169  33.411  1.00 11.65           O  
ATOM   1104  CG2 THR A  77      25.972  62.904  31.454  1.00 12.98           C  
ATOM   1105  HN  THR A  77      24.797  63.900  34.540  1.00 12.36           H  
ATOM   1106  HA  THR A  77      24.644  61.198  33.163  1.00 12.36           H  
ATOM   1107  HB  THR A  77      26.997  61.371  32.515  1.00 12.36           H  
ATOM   1108  HG1 THR A  77      26.990  64.079  33.659  1.00 12.36           H  
ATOM   1109 1HG2 THR A  77      26.810  63.152  30.803  1.00 12.36           H  
ATOM   1110 2HG2 THR A  77      25.402  63.808  31.671  1.00 12.36           H  
ATOM   1111 3HG2 THR A  77      25.328  62.180  30.956  1.00 12.36           H  
ATOM   1112  N   HIS A  78      25.848  60.177  35.068  1.00 11.90           N  
ATOM   1113  CA  HIS A  78      26.484  59.624  36.241  1.00 11.02           C  
ATOM   1114  C   HIS A  78      27.573  58.591  35.942  1.00 12.93           C  
ATOM   1115  O   HIS A  78      27.186  57.451  35.678  1.00 18.10           O  
ATOM   1116  CB  HIS A  78      25.402  59.041  37.109  1.00  9.20           C  
ATOM   1117  CG  HIS A  78      26.022  58.645  38.431  1.00 13.92           C  
ATOM   1118  ND1 HIS A  78      25.722  57.562  39.138  1.00 15.11           N  
ATOM   1119  CD2 HIS A  78      27.052  59.340  39.062  1.00 14.49           C  
ATOM   1120  CE1 HIS A  78      26.538  57.592  40.172  1.00 19.21           C  
ATOM   1121  NE2 HIS A  78      27.335  58.653  40.121  1.00 17.67           N  
ATOM   1122  HN  HIS A  78      25.488  59.537  34.290  1.00 14.36           H  
ATOM   1123  HA  HIS A  78      26.945  60.446  36.789  1.00 14.35           H  
ATOM   1124  HB1 HIS A  78      24.621  59.784  37.275  1.00 14.35           H  
ATOM   1125  HB2 HIS A  78      24.973  58.164  36.625  1.00 14.35           H  
ATOM   1126  HD1 HIS A  78      24.979  56.825  38.916  1.00 14.35           H  
ATOM   1127  HD2 HIS A  78      27.521  60.267  38.733  1.00 14.35           H  
ATOM   1128  HE1 HIS A  78      26.556  56.844  40.965  1.00 14.35           H  
ATOM   1129  N   THR A  79      28.888  58.864  36.071  1.00 13.22           N  
ATOM   1130  CA  THR A  79      29.915  57.936  35.603  1.00 11.06           C  
ATOM   1131  C   THR A  79      30.829  57.479  36.718  1.00 14.04           C  
ATOM   1132  O   THR A  79      31.297  58.373  37.419  1.00 17.80           O  
ATOM   1133  CB  THR A  79      30.817  58.608  34.483  1.00 13.16           C  
ATOM   1134  OG1 THR A  79      29.985  59.063  33.423  1.00 17.66           O  
ATOM   1135  CG2 THR A  79      31.760  57.664  33.805  1.00  8.88           C  
ATOM   1136  HN  THR A  79      29.187  59.784  36.528  1.00 13.69           H  
ATOM   1137  HA  THR A  79      29.424  57.062  35.176  1.00 13.69           H  
ATOM   1138  HB  THR A  79      31.371  59.446  34.906  1.00 13.69           H  
ATOM   1139  HG1 THR A  79      29.463  58.249  33.013  1.00 13.69           H  
ATOM   1140 1HG2 THR A  79      32.338  58.203  33.055  1.00 13.69           H  
ATOM   1141 2HG2 THR A  79      31.193  56.867  33.323  1.00 13.69           H  
ATOM   1142 3HG2 THR A  79      32.436  57.233  34.543  1.00 13.69           H  
ATOM   1143  N   ILE A  80      31.074  56.170  36.945  1.00 14.02           N  
ATOM   1144  CA  ILE A  80      32.130  55.708  37.849  1.00 11.76           C  
ATOM   1145  C   ILE A  80      33.293  55.324  36.906  1.00 12.31           C  
ATOM   1146  O   ILE A  80      33.093  54.584  35.939  1.00 16.09           O  
ATOM   1147  CB  ILE A  80      31.694  54.468  38.709  1.00 12.43           C  
ATOM   1148  CG1 ILE A  80      30.437  54.726  39.557  1.00 14.44           C  
ATOM   1149  CG2 ILE A  80      32.842  54.188  39.682  1.00 12.53           C  
ATOM   1150  CD1 ILE A  80      30.000  53.581  40.515  1.00 13.74           C  
ATOM   1151  HN  ILE A  80      30.472  55.441  36.444  1.00 13.41           H  
ATOM   1152  HA  ILE A  80      32.439  56.523  38.504  1.00 13.41           H  
ATOM   1153  HB  ILE A  80      31.536  53.605  38.063  1.00 13.41           H  
ATOM   1154 1HG1 ILE A  80      30.623  55.612  40.163  1.00 13.41           H  
ATOM   1155 2HG1 ILE A  80      29.610  54.920  38.873  1.00 13.41           H  
ATOM   1156 1HG2 ILE A  80      32.589  53.331  40.306  1.00 13.41           H  
ATOM   1157 2HG2 ILE A  80      33.005  55.061  40.313  1.00 13.41           H  
ATOM   1158 3HG2 ILE A  80      33.751  53.972  39.120  1.00 13.41           H  
ATOM   1159 1HD1 ILE A  80      29.104  53.882  41.057  1.00 13.41           H  
ATOM   1160 2HD1 ILE A  80      30.801  53.375  41.225  1.00 13.41           H  
ATOM   1161 3HD1 ILE A  80      29.789  52.682  39.935  1.00 13.41           H  
ATOM   1162  N   SER A  81      34.510  55.768  37.133  1.00 10.12           N  
ATOM   1163  CA  SER A  81      35.691  55.615  36.282  1.00 11.10           C  
ATOM   1164  C   SER A  81      36.817  55.005  37.119  1.00 14.45           C  
ATOM   1165  O   SER A  81      36.818  55.064  38.369  1.00 16.93           O  
ATOM   1166  CB  SER A  81      36.310  56.934  35.780  1.00 12.70           C  
ATOM   1167  OG  SER A  81      35.591  57.972  35.094  1.00 17.58           O  
ATOM   1168  HN  SER A  81      34.654  56.304  38.048  1.00 13.81           H  
ATOM   1169  HA  SER A  81      35.460  54.966  35.437  1.00 13.81           H  
ATOM   1170  HB1 SER A  81      36.736  57.410  36.663  1.00 13.81           H  
ATOM   1171  HB2 SER A  81      37.112  56.640  35.103  1.00 13.81           H  
ATOM   1172  HG  SER A  81      35.181  57.587  34.207  1.00 13.81           H  
ATOM   1173  N   ARG A  82      37.821  54.486  36.426  1.00  8.75           N  
ATOM   1174  CA  ARG A  82      38.947  53.896  37.088  1.00  7.35           C  
ATOM   1175  C   ARG A  82      40.208  54.528  36.604  1.00  8.89           C  
ATOM   1176  O   ARG A  82      40.491  54.420  35.411  1.00 16.26           O  
ATOM   1177  CB  ARG A  82      38.994  52.392  36.807  1.00 10.87           C  
ATOM   1178  CG  ARG A  82      40.332  51.788  37.102  1.00  8.57           C  
ATOM   1179  CD  ARG A  82      40.047  50.654  37.961  1.00 10.68           C  
ATOM   1180  NE  ARG A  82      39.796  49.539  37.124  1.00 14.67           N  
ATOM   1181  CZ  ARG A  82      40.735  48.624  36.866  1.00 17.91           C  
ATOM   1182  NH1 ARG A  82      40.383  47.633  36.046  1.00 21.38           N  
ATOM   1183  NH2 ARG A  82      41.956  48.625  37.412  1.00 14.93           N  
ATOM   1184  HN  ARG A  82      37.790  54.508  35.357  1.00 12.75           H  
ATOM   1185  HA  ARG A  82      38.855  54.057  38.162  1.00 12.75           H  
ATOM   1186  HB1 ARG A  82      38.245  51.899  37.426  1.00 12.75           H  
ATOM   1187  HB2 ARG A  82      38.762  52.227  35.755  1.00 12.75           H  
ATOM   1188  HG1 ARG A  82      40.816  51.460  36.182  1.00 12.75           H  
ATOM   1189  HG2 ARG A  82      40.972  52.506  37.614  1.00 12.75           H  
ATOM   1190  HD1 ARG A  82      40.903  50.451  38.605  1.00 12.75           H  
ATOM   1191  HD2 ARG A  82      39.171  50.863  38.575  1.00 12.75           H  
ATOM   1192  HE  ARG A  82      38.826  49.426  36.686  1.00 12.75           H  
ATOM   1193 1HH1 ARG A  82      39.395  47.603  35.636  1.00 12.75           H  
ATOM   1194 2HH1 ARG A  82      41.088  46.867  35.798  1.00 12.75           H  
ATOM   1195 1HH2 ARG A  82      42.232  49.393  38.104  1.00 12.75           H  
ATOM   1196 2HH2 ARG A  82      42.657  47.858  37.157  1.00 12.75           H  
ATOM   1197  N   ILE A  83      40.977  55.198  37.436  1.00  9.64           N  
ATOM   1198  CA  ILE A  83      42.256  55.609  36.931  1.00 12.59           C  
ATOM   1199  C   ILE A  83      43.244  54.603  37.558  1.00 15.71           C  
ATOM   1200  O   ILE A  83      43.632  54.648  38.722  1.00 16.09           O  
ATOM   1201  CB  ILE A  83      42.399  57.176  37.233  1.00 14.11           C  
ATOM   1202  CG1 ILE A  83      43.912  57.439  37.177  1.00 16.58           C  
ATOM   1203  CG2 ILE A  83      41.622  57.664  38.435  1.00 10.57           C  
ATOM   1204  CD1 ILE A  83      44.432  58.707  36.422  1.00 15.05           C  
ATOM   1205  HN  ILE A  83      40.666  55.424  38.434  1.00 13.79           H  
ATOM   1206  HA  ILE A  83      42.260  55.466  35.850  1.00 13.79           H  
ATOM   1207  HB  ILE A  83      41.972  57.689  36.371  1.00 13.79           H  
ATOM   1208 1HG1 ILE A  83      44.262  57.514  38.207  1.00 13.79           H  
ATOM   1209 2HG1 ILE A  83      44.370  56.573  36.700  1.00 13.79           H  
ATOM   1210 1HG2 ILE A  83      41.780  58.735  38.560  1.00 13.79           H  
ATOM   1211 2HG2 ILE A  83      41.965  57.140  39.327  1.00 13.79           H  
ATOM   1212 3HG2 ILE A  83      40.560  57.469  38.285  1.00 13.79           H  
ATOM   1213 1HD1 ILE A  83      45.520  58.743  36.477  1.00 13.79           H  
ATOM   1214 2HD1 ILE A  83      44.015  59.602  36.884  1.00 13.79           H  
ATOM   1215 3HD1 ILE A  83      44.123  58.661  35.378  1.00 13.79           H  
ATOM   1216  N   ALA A  84      43.456  53.542  36.732  1.00 21.22           N  
ATOM   1217  CA  ALA A  84      44.187  52.293  37.071  1.00 22.61           C  
ATOM   1218  C   ALA A  84      45.715  52.271  37.182  1.00 22.03           C  
ATOM   1219  O   ALA A  84      46.462  52.965  36.482  1.00 22.71           O  
ATOM   1220  CB  ALA A  84      43.888  51.149  36.093  1.00 18.10           C  
ATOM   1221  HN  ALA A  84      43.057  53.614  35.742  1.00 21.33           H  
ATOM   1222  HA  ALA A  84      43.807  51.972  38.041  1.00 21.33           H  
ATOM   1223  HB1 ALA A  84      44.448  50.262  36.388  1.00 21.33           H  
ATOM   1224  HB2 ALA A  84      44.182  51.445  35.086  1.00 21.33           H  
ATOM   1225  HB3 ALA A  84      42.821  50.926  36.109  1.00 21.33           H  
ATOM   1226  N   VAL A  85      46.218  51.398  38.035  1.00 20.35           N  
ATOM   1227  CA  VAL A  85      47.641  51.376  38.255  1.00 16.08           C  
ATOM   1228  C   VAL A  85      48.527  50.872  37.120  1.00 17.42           C  
ATOM   1229  O   VAL A  85      49.741  50.907  37.261  1.00 22.66           O  
ATOM   1230  CB  VAL A  85      47.807  50.617  39.514  1.00 12.69           C  
ATOM   1231  CG1 VAL A  85      48.237  49.146  39.352  1.00 14.97           C  
ATOM   1232  CG2 VAL A  85      48.660  51.574  40.271  1.00  8.74           C  
ATOM   1233  HN  VAL A  85      45.578  50.717  38.555  1.00 16.13           H  
ATOM   1234  HA  VAL A  85      47.945  52.402  38.462  1.00 16.13           H  
ATOM   1235  HB  VAL A  85      46.834  50.607  40.005  1.00 16.13           H  
ATOM   1236 1HG1 VAL A  85      48.329  48.684  40.335  1.00 16.13           H  
ATOM   1237 2HG1 VAL A  85      49.198  49.102  38.839  1.00 16.13           H  
ATOM   1238 3HG1 VAL A  85      47.489  48.610  38.768  1.00 16.13           H  
ATOM   1239 1HG2 VAL A  85      48.886  51.161  41.254  1.00 16.13           H  
ATOM   1240 2HG2 VAL A  85      48.131  52.520  40.387  1.00 16.13           H  
ATOM   1241 3HG2 VAL A  85      49.589  51.743  39.726  1.00 16.13           H  
ATOM   1242  N   SER A  86      48.012  50.414  35.988  1.00 16.93           N  
ATOM   1243  CA  SER A  86      48.814  50.004  34.851  1.00 15.40           C  
ATOM   1244  C   SER A  86      48.309  50.862  33.720  1.00 17.41           C  
ATOM   1245  O   SER A  86      49.083  51.659  33.210  1.00 22.86           O  
ATOM   1246  CB  SER A  86      48.579  48.538  34.624  1.00 14.37           C  
ATOM   1247  OG  SER A  86      47.173  48.314  34.678  1.00 18.06           O  
ATOM   1248  HN  SER A  86      46.947  50.343  35.908  1.00 17.51           H  
ATOM   1249  HA  SER A  86      49.870  50.198  35.037  1.00 17.51           H  
ATOM   1250  HB1 SER A  86      48.964  48.247  33.647  1.00 17.51           H  
ATOM   1251  HB2 SER A  86      49.078  47.957  35.400  1.00 17.51           H  
ATOM   1252  HG  SER A  86      46.808  48.601  35.620  1.00 17.51           H  
ATOM   1253  N   TYR A  87      47.043  50.832  33.292  1.00 17.82           N  
ATOM   1254  CA  TYR A  87      46.585  51.775  32.272  1.00 19.08           C  
ATOM   1255  C   TYR A  87      46.276  53.032  33.097  1.00 16.85           C  
ATOM   1256  O   TYR A  87      45.147  53.352  33.463  1.00 17.82           O  
ATOM   1257  CB  TYR A  87      45.275  51.340  31.433  1.00 23.98           C  
ATOM   1258  CG  TYR A  87      44.368  50.096  31.709  1.00 31.39           C  
ATOM   1259  CD1 TYR A  87      43.406  49.648  30.767  1.00 30.44           C  
ATOM   1260  CD2 TYR A  87      44.515  49.352  32.876  1.00 32.60           C  
ATOM   1261  CE1 TYR A  87      42.640  48.506  31.000  1.00 29.64           C  
ATOM   1262  CE2 TYR A  87      43.767  48.225  33.106  1.00 32.41           C  
ATOM   1263  CZ  TYR A  87      42.839  47.795  32.193  1.00 32.33           C  
ATOM   1264  OH  TYR A  87      42.199  46.596  32.529  1.00 32.41           O  
ATOM   1265  HN  TYR A  87      46.361  50.114  33.698  1.00 26.40           H  
ATOM   1266  HA  TYR A  87      47.402  51.987  31.582  1.00 26.40           H  
ATOM   1267  HB1 TYR A  87      44.605  52.198  31.488  1.00 26.40           H  
ATOM   1268  HB2 TYR A  87      45.623  51.216  30.408  1.00 26.40           H  
ATOM   1269  HD1 TYR A  87      43.263  50.208  29.843  1.00 26.40           H  
ATOM   1270  HD2 TYR A  87      45.241  49.672  33.624  1.00 26.40           H  
ATOM   1271  HE1 TYR A  87      41.902  48.173  30.270  1.00 26.40           H  
ATOM   1272  HE2 TYR A  87      43.913  47.663  34.029  1.00 26.40           H  
ATOM   1273  HH  TYR A  87      41.160  46.748  32.552  1.00 26.40           H  
ATOM   1274  N   GLN A  88      47.312  53.782  33.458  1.00 16.07           N  
ATOM   1275  CA  GLN A  88      47.144  54.955  34.310  1.00 16.48           C  
ATOM   1276  C   GLN A  88      46.557  56.143  33.560  1.00 15.18           C  
ATOM   1277  O   GLN A  88      47.226  56.968  32.908  1.00 10.42           O  
ATOM   1278  CB  GLN A  88      48.492  55.275  34.896  1.00 16.75           C  
ATOM   1279  CG  GLN A  88      48.250  55.897  36.256  1.00 18.22           C  
ATOM   1280  CD  GLN A  88      49.451  56.619  36.864  1.00 16.91           C  
ATOM   1281  OE1 GLN A  88      49.311  57.290  37.877  1.00 16.72           O  
ATOM   1282  NE2 GLN A  88      50.649  56.575  36.316  1.00 15.19           N  
ATOM   1283  HN  GLN A  88      48.292  53.520  33.116  1.00 15.77           H  
ATOM   1284  HA  GLN A  88      46.468  54.694  35.124  1.00 15.77           H  
ATOM   1285  HB1 GLN A  88      49.080  54.363  35.001  1.00 15.77           H  
ATOM   1286  HB2 GLN A  88      49.022  55.977  34.253  1.00 15.77           H  
ATOM   1287  HG1 GLN A  88      47.438  56.617  36.157  1.00 15.77           H  
ATOM   1288  HG2 GLN A  88      47.951  55.104  36.941  1.00 15.77           H  
ATOM   1289 1HE2 GLN A  88      50.805  56.020  35.415  1.00 15.77           H  
ATOM   1290 2HE2 GLN A  88      51.466  57.094  36.772  1.00 15.77           H  
ATOM   1291  N   THR A  89      45.241  56.084  33.631  1.00 14.13           N  
ATOM   1292  CA  THR A  89      44.385  57.019  32.968  1.00 13.34           C  
ATOM   1293  C   THR A  89      42.952  56.694  33.410  1.00 13.39           C  
ATOM   1294  O   THR A  89      42.663  55.561  33.821  1.00 14.38           O  
ATOM   1295  CB  THR A  89      44.571  56.844  31.448  1.00 12.80           C  
ATOM   1296  OG1 THR A  89      43.986  58.010  30.907  1.00 17.79           O  
ATOM   1297  CG2 THR A  89      43.935  55.611  30.816  1.00 10.33           C  
ATOM   1298  HN  THR A  89      44.794  55.303  34.210  1.00 13.74           H  
ATOM   1299  HA  THR A  89      44.645  58.036  33.261  1.00 13.74           H  
ATOM   1300  HB  THR A  89      45.637  56.846  31.221  1.00 13.74           H  
ATOM   1301  HG1 THR A  89      42.974  58.055  31.183  1.00 13.74           H  
ATOM   1302 1HG2 THR A  89      44.138  55.605  29.745  1.00 13.74           H  
ATOM   1303 2HG2 THR A  89      42.858  55.632  30.981  1.00 13.74           H  
ATOM   1304 3HG2 THR A  89      44.354  54.713  31.270  1.00 13.74           H  
ATOM   1305  N   LYS A  90      42.039  57.655  33.250  1.00 10.53           N  
ATOM   1306  CA  LYS A  90      40.681  57.466  33.722  1.00 12.15           C  
ATOM   1307  C   LYS A  90      39.834  56.597  32.784  1.00 10.37           C  
ATOM   1308  O   LYS A  90      39.169  57.126  31.916  1.00  8.16           O  
ATOM   1309  CB  LYS A  90      40.104  58.922  33.970  1.00 14.76           C  
ATOM   1310  CG  LYS A  90      38.822  59.009  34.817  1.00 13.21           C  
ATOM   1311  CD  LYS A  90      38.743  60.005  35.980  1.00 12.07           C  
ATOM   1312  CE  LYS A  90      38.534  61.526  35.657  1.00 16.46           C  
ATOM   1313  NZ  LYS A  90      37.219  61.933  35.158  1.00 16.67           N1+
ATOM   1314  HN  LYS A  90      42.311  58.572  32.770  1.00 12.71           H  
ATOM   1315  HA  LYS A  90      40.732  56.961  34.686  1.00 12.71           H  
ATOM   1316  HB1 LYS A  90      40.876  59.504  34.474  1.00 12.71           H  
ATOM   1317  HB2 LYS A  90      39.891  59.365  32.997  1.00 12.71           H  
ATOM   1318  HG1 LYS A  90      38.009  59.256  34.134  1.00 12.71           H  
ATOM   1319  HG2 LYS A  90      38.655  58.018  35.239  1.00 12.71           H  
ATOM   1320  HD1 LYS A  90      37.911  59.694  36.612  1.00 12.71           H  
ATOM   1321  HD2 LYS A  90      39.676  59.921  36.538  1.00 12.71           H  
ATOM   1322  HE1 LYS A  90      38.723  62.084  36.574  1.00 12.71           H  
ATOM   1323  HE2 LYS A  90      39.270  61.805  34.903  1.00 12.71           H  
ATOM   1324  HZ1 LYS A  90      37.215  62.988  34.980  1.00 12.71           H  
ATOM   1325  HZ2 LYS A  90      36.471  61.692  35.884  1.00 12.71           H  
ATOM   1326  HZ3 LYS A  90      37.008  61.417  34.244  1.00 12.71           H  
ATOM   1327  N   VAL A  91      39.805  55.266  32.849  1.00  8.51           N  
ATOM   1328  CA  VAL A  91      38.949  54.538  31.933  1.00  7.20           C  
ATOM   1329  C   VAL A  91      37.549  54.537  32.503  1.00  9.58           C  
ATOM   1330  O   VAL A  91      37.389  54.999  33.622  1.00 13.50           O  
ATOM   1331  CB  VAL A  91      39.567  53.154  31.735  1.00  6.37           C  
ATOM   1332  CG1 VAL A  91      38.815  52.178  30.884  1.00  3.12           C  
ATOM   1333  CG2 VAL A  91      40.820  53.442  30.962  1.00  8.49           C  
ATOM   1334  HN  VAL A  91      40.404  54.743  33.565  1.00  8.11           H  
ATOM   1335  HA  VAL A  91      38.938  55.058  30.975  1.00  8.11           H  
ATOM   1336  HB  VAL A  91      39.811  52.707  32.699  1.00  8.11           H  
ATOM   1337 1HG1 VAL A  91      39.368  51.240  30.830  1.00  8.11           H  
ATOM   1338 2HG1 VAL A  91      38.696  52.587  29.881  1.00  8.11           H  
ATOM   1339 3HG1 VAL A  91      37.833  51.996  31.321  1.00  8.11           H  
ATOM   1340 1HG2 VAL A  91      41.347  52.509  30.763  1.00  8.11           H  
ATOM   1341 2HG2 VAL A  91      41.462  54.105  31.543  1.00  8.11           H  
ATOM   1342 3HG2 VAL A  91      40.563  53.922  30.018  1.00  8.11           H  
ATOM   1343  N   ASN A  92      36.498  54.016  31.897  1.00 11.71           N  
ATOM   1344  CA  ASN A  92      35.137  54.312  32.331  1.00 12.59           C  
ATOM   1345  C   ASN A  92      34.364  53.055  32.732  1.00 11.27           C  
ATOM   1346  O   ASN A  92      34.160  52.142  31.953  1.00 11.82           O  
ATOM   1347  CB  ASN A  92      34.561  55.080  31.132  1.00 14.02           C  
ATOM   1348  CG  ASN A  92      33.358  55.953  31.374  1.00 13.85           C  
ATOM   1349  OD1 ASN A  92      33.501  57.162  31.535  1.00 16.18           O  
ATOM   1350  ND2 ASN A  92      32.127  55.448  31.430  1.00 16.40           N  
ATOM   1351  HN  ASN A  92      36.648  53.359  31.066  1.00 13.48           H  
ATOM   1352  HA  ASN A  92      35.181  54.984  33.188  1.00 13.48           H  
ATOM   1353  HB1 ASN A  92      35.354  55.719  30.743  1.00 13.48           H  
ATOM   1354  HB2 ASN A  92      34.283  54.344  30.377  1.00 13.48           H  
ATOM   1355 1HD2 ASN A  92      31.974  54.397  31.302  1.00 13.48           H  
ATOM   1356 2HD2 ASN A  92      31.291  56.093  31.603  1.00 13.48           H  
ATOM   1357  N   LEU A  93      33.889  52.943  33.940  1.00 14.21           N  
ATOM   1358  CA  LEU A  93      33.291  51.695  34.413  1.00 15.17           C  
ATOM   1359  C   LEU A  93      31.784  51.445  34.360  1.00 12.41           C  
ATOM   1360  O   LEU A  93      31.321  50.363  33.992  1.00 10.14           O  
ATOM   1361  CB  LEU A  93      33.826  51.470  35.844  1.00 14.17           C  
ATOM   1362  CG  LEU A  93      35.313  51.076  35.777  1.00 15.94           C  
ATOM   1363  CD1 LEU A  93      35.915  50.851  37.138  1.00 12.80           C  
ATOM   1364  CD2 LEU A  93      35.413  49.799  34.976  1.00  9.84           C  
ATOM   1365  HN  LEU A  93      33.938  53.783  34.601  1.00 13.09           H  
ATOM   1366  HA  LEU A  93      33.739  50.908  33.806  1.00 13.09           H  
ATOM   1367  HB1 LEU A  93      33.719  52.389  36.421  1.00 13.09           H  
ATOM   1368  HB2 LEU A  93      33.259  50.671  36.323  1.00 13.09           H  
ATOM   1369  HG  LEU A  93      35.868  51.863  35.266  1.00 13.09           H  
ATOM   1370 1HD1 LEU A  93      36.964  50.576  37.031  1.00 13.09           H  
ATOM   1371 2HD1 LEU A  93      35.379  50.048  37.645  1.00 13.09           H  
ATOM   1372 3HD1 LEU A  93      35.838  51.766  37.726  1.00 13.09           H  
ATOM   1373 1HD2 LEU A  93      36.457  49.492  34.910  1.00 13.09           H  
ATOM   1374 2HD2 LEU A  93      35.020  49.967  33.973  1.00 13.09           H  
ATOM   1375 3HD2 LEU A  93      34.835  49.016  35.466  1.00 13.09           H  
ATOM   1376  N   LEU A  94      31.006  52.455  34.726  1.00  8.92           N  
ATOM   1377  CA  LEU A  94      29.572  52.385  34.714  1.00  8.28           C  
ATOM   1378  C   LEU A  94      29.237  53.831  34.365  1.00 11.00           C  
ATOM   1379  O   LEU A  94      30.020  54.755  34.668  1.00 14.39           O  
ATOM   1380  CB  LEU A  94      29.104  51.916  36.115  1.00  5.85           C  
ATOM   1381  CG  LEU A  94      29.555  50.543  36.690  1.00  5.32           C  
ATOM   1382  CD1 LEU A  94      29.572  50.532  38.220  1.00  5.10           C  
ATOM   1383  CD2 LEU A  94      28.658  49.489  36.199  1.00  2.67           C  
ATOM   1384  HN  LEU A  94      31.469  53.365  35.045  1.00  7.69           H  
ATOM   1385  HA  LEU A  94      29.221  51.705  33.938  1.00  7.69           H  
ATOM   1386  HB1 LEU A  94      29.438  52.674  36.823  1.00  7.69           H  
ATOM   1387  HB2 LEU A  94      28.014  51.898  36.088  1.00  7.69           H  
ATOM   1388  HG  LEU A  94      30.563  50.333  36.332  1.00  7.69           H  
ATOM   1389 1HD1 LEU A  94      29.893  49.552  38.573  1.00  7.69           H  
ATOM   1390 2HD1 LEU A  94      28.571  50.743  38.597  1.00  7.69           H  
ATOM   1391 3HD1 LEU A  94      30.264  51.293  38.582  1.00  7.69           H  
ATOM   1392 1HD2 LEU A  94      28.973  48.526  36.601  1.00  7.69           H  
ATOM   1393 2HD2 LEU A  94      28.696  49.457  35.110  1.00  7.69           H  
ATOM   1394 3HD2 LEU A  94      27.638  49.700  36.521  1.00  7.69           H  
ATOM   1395  N   SER A  95      28.118  54.072  33.703  1.00  9.28           N  
ATOM   1396  CA  SER A  95      27.744  55.399  33.269  1.00  9.93           C  
ATOM   1397  C   SER A  95      26.267  55.355  32.894  1.00  6.67           C  
ATOM   1398  O   SER A  95      25.714  54.325  32.508  1.00  5.70           O  
ATOM   1399  CB  SER A  95      28.603  55.794  32.069  1.00 10.67           C  
ATOM   1400  OG  SER A  95      28.521  57.153  31.705  1.00 17.33           O  
ATOM   1401  HN  SER A  95      27.465  53.254  33.480  1.00  9.93           H  
ATOM   1402  HA  SER A  95      27.897  56.109  34.082  1.00  9.93           H  
ATOM   1403  HB1 SER A  95      29.643  55.569  32.308  1.00  9.93           H  
ATOM   1404  HB2 SER A  95      28.288  55.195  31.215  1.00  9.93           H  
ATOM   1405  HG  SER A  95      27.529  57.390  31.457  1.00  9.93           H  
ATOM   1406  N   ALA A  96      25.565  56.457  33.080  1.00  7.57           N  
ATOM   1407  CA  ALA A  96      24.163  56.506  32.664  1.00  9.68           C  
ATOM   1408  C   ALA A  96      23.888  57.946  32.311  1.00  9.20           C  
ATOM   1409  O   ALA A  96      24.537  58.849  32.879  1.00 13.95           O  
ATOM   1410  CB  ALA A  96      23.229  56.092  33.794  1.00  7.16           C  
ATOM   1411  HN  ALA A  96      26.020  57.313  33.534  1.00  9.51           H  
ATOM   1412  HA  ALA A  96      24.006  55.869  31.794  1.00  9.51           H  
ATOM   1413  HB1 ALA A  96      22.196  56.140  33.449  1.00  9.51           H  
ATOM   1414  HB2 ALA A  96      23.361  56.766  34.640  1.00  9.51           H  
ATOM   1415  HB3 ALA A  96      23.461  55.073  34.103  1.00  9.51           H  
ATOM   1416  N   ILE A  97      23.080  58.195  31.286  1.00 10.59           N  
ATOM   1417  CA  ILE A  97      22.695  59.572  31.032  1.00 12.05           C  
ATOM   1418  C   ILE A  97      21.183  59.568  31.243  1.00  9.44           C  
ATOM   1419  O   ILE A  97      20.505  58.529  31.141  1.00  9.07           O  
ATOM   1420  CB  ILE A  97      23.105  60.069  29.590  1.00 10.90           C  
ATOM   1421  CG1 ILE A  97      24.481  59.560  29.145  1.00  8.16           C  
ATOM   1422  CG2 ILE A  97      23.204  61.618  29.664  1.00  8.93           C  
ATOM   1423  CD1 ILE A  97      25.180  60.368  28.048  1.00  8.02           C  
ATOM   1424  HN  ILE A  97      22.722  57.401  30.664  1.00  9.65           H  
ATOM   1425  HA  ILE A  97      23.159  60.217  31.778  1.00  9.65           H  
ATOM   1426  HB  ILE A  97      22.346  59.777  28.864  1.00  9.65           H  
ATOM   1427 1HG1 ILE A  97      25.132  59.555  30.019  1.00  9.65           H  
ATOM   1428 2HG1 ILE A  97      24.356  58.541  28.778  1.00  9.65           H  
ATOM   1429 1HG2 ILE A  97      23.486  62.012  28.688  1.00  9.65           H  
ATOM   1430 2HG2 ILE A  97      23.957  61.900  30.400  1.00  9.65           H  
ATOM   1431 3HG2 ILE A  97      22.238  62.031  29.956  1.00  9.65           H  
ATOM   1432 1HD1 ILE A  97      26.143  59.912  27.818  1.00  9.65           H  
ATOM   1433 2HD1 ILE A  97      25.336  61.390  28.392  1.00  9.65           H  
ATOM   1434 3HD1 ILE A  97      24.560  60.377  27.152  1.00  9.65           H  
ATOM   1435  N   LYS A  98      20.651  60.693  31.653  1.00  7.90           N  
ATOM   1436  CA  LYS A  98      19.251  60.715  32.009  1.00 15.14           C  
ATOM   1437  C   LYS A  98      18.671  62.009  31.484  1.00 16.36           C  
ATOM   1438  O   LYS A  98      19.250  63.086  31.666  1.00 14.21           O  
ATOM   1439  CB  LYS A  98      19.091  60.643  33.537  1.00 14.43           C  
ATOM   1440  CG  LYS A  98      17.692  60.297  33.963  1.00 15.78           C  
ATOM   1441  CD  LYS A  98      17.428  58.787  33.964  1.00 15.99           C  
ATOM   1442  CE  LYS A  98      16.194  58.311  34.806  1.00 16.30           C  
ATOM   1443  NZ  LYS A  98      16.314  58.354  36.264  1.00 11.50           N1+
ATOM   1444  HN  LYS A  98      21.244  61.581  31.723  1.00 14.18           H  
ATOM   1445  HA  LYS A  98      18.741  59.870  31.546  1.00 14.18           H  
ATOM   1446  HB1 LYS A  98      19.770  59.882  33.922  1.00 14.18           H  
ATOM   1447  HB2 LYS A  98      19.353  61.613  33.960  1.00 14.18           H  
ATOM   1448  HG1 LYS A  98      17.530  60.679  34.971  1.00 14.18           H  
ATOM   1449  HG2 LYS A  98      16.991  60.773  33.277  1.00 14.18           H  
ATOM   1450  HD1 LYS A  98      17.269  58.475  32.932  1.00 14.18           H  
ATOM   1451  HD2 LYS A  98      18.315  58.293  34.361  1.00 14.18           H  
ATOM   1452  HE1 LYS A  98      15.348  58.940  34.529  1.00 14.18           H  
ATOM   1453  HE2 LYS A  98      15.986  57.278  34.526  1.00 14.18           H  
ATOM   1454  HZ1 LYS A  98      15.405  58.004  36.708  1.00 14.18           H  
ATOM   1455  HZ2 LYS A  98      16.499  59.360  36.578  1.00 14.18           H  
ATOM   1456  HZ3 LYS A  98      17.126  57.729  36.574  1.00 14.18           H  
ATOM   1457  N   SER A  99      17.557  61.932  30.769  1.00 20.87           N  
ATOM   1458  CA  SER A  99      16.989  63.174  30.274  1.00 26.46           C  
ATOM   1459  C   SER A  99      15.958  63.432  31.338  1.00 27.39           C  
ATOM   1460  O   SER A  99      15.141  62.527  31.589  1.00 29.51           O  
ATOM   1461  CB  SER A  99      16.275  63.065  28.892  1.00 29.18           C  
ATOM   1462  OG  SER A  99      15.005  62.394  28.740  1.00 34.35           O  
ATOM   1463  HN  SER A  99      17.093  60.990  30.564  1.00 27.96           H  
ATOM   1464  HA  SER A  99      17.739  63.965  30.261  1.00 27.96           H  
ATOM   1465  HB1 SER A  99      16.124  64.087  28.545  1.00 27.96           H  
ATOM   1466  HB2 SER A  99      16.972  62.554  28.228  1.00 27.96           H  
ATOM   1467  HG  SER A  99      15.101  61.391  29.035  1.00 27.96           H  
ATOM   1468  N   PRO A 100      16.001  64.593  32.001  1.00 24.85           N  
ATOM   1469  CA  PRO A 100      14.959  64.992  32.938  1.00 26.16           C  
ATOM   1470  C   PRO A 100      13.695  65.275  32.138  1.00 26.83           C  
ATOM   1471  O   PRO A 100      13.125  64.362  31.543  1.00 30.31           O  
ATOM   1472  CB  PRO A 100      15.569  66.178  33.654  1.00 22.56           C  
ATOM   1473  CG  PRO A 100      16.450  66.774  32.600  1.00 22.91           C  
ATOM   1474  CD  PRO A 100      17.047  65.584  31.872  1.00 23.37           C  
ATOM   1475  HA  PRO A 100      14.774  64.187  33.649  1.00 25.28           H  
ATOM   1476  HB1 PRO A 100      14.801  66.884  33.971  1.00 25.28           H  
ATOM   1477  HB2 PRO A 100      16.150  65.859  34.519  1.00 25.28           H  
ATOM   1478  HG1 PRO A 100      15.866  67.389  31.915  1.00 25.28           H  
ATOM   1479  HG2 PRO A 100      17.235  67.379  33.054  1.00 25.28           H  
ATOM   1480  HD1 PRO A 100      17.243  65.818  30.826  1.00 25.28           H  
ATOM   1481  HD2 PRO A 100      17.969  65.250  32.349  1.00 25.28           H  
ATOM   1482  N   CYS A 101      13.245  66.502  32.026  1.00 26.06           N  
ATOM   1483  CA  CYS A 101      12.076  66.782  31.234  1.00 31.15           C  
ATOM   1484  C   CYS A 101      12.346  66.843  29.726  1.00 30.89           C  
ATOM   1485  O   CYS A 101      13.351  67.345  29.206  1.00 29.63           O  
ATOM   1486  CB  CYS A 101      11.555  68.061  31.691  1.00 35.98           C  
ATOM   1487  SG  CYS A 101      13.037  69.110  31.716  1.00 40.84           S  
ATOM   1488  HN  CYS A 101      13.751  67.301  32.527  1.00 32.42           H  
ATOM   1489  HA  CYS A 101      11.330  66.011  31.426  1.00 32.42           H  
ATOM   1490  HB1 CYS A 101      10.809  68.451  30.999  1.00 32.42           H  
ATOM   1491  HB2 CYS A 101      11.118  67.974  32.686  1.00 32.42           H  
ATOM   1492  N   GLN A 102      11.407  66.268  29.018  1.00 31.44           N  
ATOM   1493  CA  GLN A 102      11.365  66.265  27.581  1.00 36.75           C  
ATOM   1494  C   GLN A 102      10.285  67.334  27.557  1.00 39.55           C  
ATOM   1495  O   GLN A 102       9.124  66.999  27.787  1.00 39.22           O  
ATOM   1496  CB  GLN A 102      10.891  64.881  27.173  1.00 37.59           C  
ATOM   1497  CG  GLN A 102      10.423  64.548  25.756  1.00 41.52           C  
ATOM   1498  CD  GLN A 102      11.501  64.103  24.772  1.00 43.97           C  
ATOM   1499  OE1 GLN A 102      11.507  64.503  23.608  1.00 45.39           O  
ATOM   1500  NE2 GLN A 102      12.479  63.288  25.156  1.00 47.11           N  
ATOM   1501  HN  GLN A 102      10.620  65.768  29.543  1.00 40.28           H  
ATOM   1502  HA  GLN A 102      12.300  66.569  27.110  1.00 40.28           H  
ATOM   1503  HB1 GLN A 102      11.720  64.205  27.382  1.00 40.28           H  
ATOM   1504  HB2 GLN A 102      10.054  64.644  27.830  1.00 40.28           H  
ATOM   1505  HG1 GLN A 102       9.689  63.745  25.829  1.00 40.28           H  
ATOM   1506  HG2 GLN A 102       9.947  65.439  25.346  1.00 40.28           H  
ATOM   1507 1HE2 GLN A 102      12.517  62.936  26.166  1.00 40.28           H  
ATOM   1508 2HE2 GLN A 102      13.228  62.984  24.455  1.00 40.28           H  
ATOM   1509  N   ARG A 103      10.714  68.600  27.465  1.00 42.96           N  
ATOM   1510  CA  ARG A 103       9.886  69.824  27.429  1.00 44.21           C  
ATOM   1511  C   ARG A 103       8.947  70.132  28.602  1.00 45.47           C  
ATOM   1512  O   ARG A 103       8.905  69.462  29.641  1.00 43.91           O  
ATOM   1513  CB  ARG A 103       9.060  69.846  26.115  1.00 46.24           C  
ATOM   1514  CG  ARG A 103       9.745  70.574  24.934  1.00 47.34           C  
ATOM   1515  CD  ARG A 103       8.982  70.462  23.599  1.00 46.46           C  
ATOM   1516  NE  ARG A 103       9.756  71.035  22.491  1.00 49.95           N  
ATOM   1517  CZ  ARG A 103       9.599  70.739  21.176  1.00 48.95           C  
ATOM   1518  NH1 ARG A 103      10.392  71.369  20.301  1.00 46.53           N  
ATOM   1519  NH2 ARG A 103       8.702  69.846  20.710  1.00 47.01           N  
ATOM   1520  HN  ARG A 103      11.773  68.741  27.412  1.00 46.28           H  
ATOM   1521  HA  ARG A 103      10.581  70.661  27.367  1.00 46.28           H  
ATOM   1522  HB1 ARG A 103       8.871  68.815  25.815  1.00 46.28           H  
ATOM   1523  HB2 ARG A 103       8.112  70.345  26.318  1.00 46.28           H  
ATOM   1524  HG1 ARG A 103       9.836  71.630  25.189  1.00 46.28           H  
ATOM   1525  HG2 ARG A 103      10.738  70.146  24.798  1.00 46.28           H  
ATOM   1526  HD1 ARG A 103       8.787  69.410  23.389  1.00 46.28           H  
ATOM   1527  HD2 ARG A 103       8.036  70.997  23.685  1.00 46.28           H  
ATOM   1528  HE  ARG A 103      10.511  71.750  22.743  1.00 46.28           H  
ATOM   1529 1HH1 ARG A 103      11.116  72.076  20.648  1.00 46.28           H  
ATOM   1530 2HH1 ARG A 103      10.302  71.165  19.254  1.00 46.28           H  
ATOM   1531 1HH2 ARG A 103       8.063  69.324  21.391  1.00 46.28           H  
ATOM   1532 2HH2 ARG A 103       8.630  69.659  19.659  1.00 46.28           H  
ATOM   1533  N   GLU A 104       8.411  71.347  28.458  1.00 51.33           N  
ATOM   1534  CA  GLU A 104       7.350  72.032  29.240  1.00 55.09           C  
ATOM   1535  C   GLU A 104       7.869  73.467  29.225  1.00 55.42           C  
ATOM   1536  O   GLU A 104       7.146  74.302  28.687  1.00 58.83           O  
ATOM   1537  CB  GLU A 104       7.158  71.610  30.766  1.00 56.79           C  
ATOM   1538  CG  GLU A 104       5.881  72.091  31.542  1.00 55.36           C  
ATOM   1539  CD  GLU A 104       4.548  71.288  31.542  1.00 56.00           C  
ATOM   1540  OE1 GLU A 104       3.475  71.883  31.711  1.00 53.86           O  
ATOM   1541  OE2 GLU A 104       4.560  70.066  31.403  1.00 55.80           O  
ATOM   1542  HN  GLU A 104       8.811  71.920  27.648  1.00 55.39           H  
ATOM   1543  HA  GLU A 104       6.398  71.972  28.712  1.00 55.39           H  
ATOM   1544  HB1 GLU A 104       7.157  70.520  30.797  1.00 55.39           H  
ATOM   1545  HB2 GLU A 104       8.023  71.988  31.311  1.00 55.39           H  
ATOM   1546  HG1 GLU A 104       6.179  72.182  32.587  1.00 55.39           H  
ATOM   1547  HG2 GLU A 104       5.640  73.077  31.145  1.00 55.39           H  
ATOM   1548  N   THR A 105       9.084  73.802  29.713  1.00 54.09           N  
ATOM   1549  CA  THR A 105       9.663  75.155  29.611  1.00 54.66           C  
ATOM   1550  C   THR A 105       8.826  76.341  30.167  1.00 56.92           C  
ATOM   1551  O   THR A 105       8.664  77.426  29.586  1.00 56.87           O  
ATOM   1552  CB  THR A 105      10.018  75.438  28.118  1.00 54.37           C  
ATOM   1553  OG1 THR A 105      10.019  74.198  27.383  1.00 54.63           O  
ATOM   1554  CG2 THR A 105      11.358  76.176  28.026  1.00 52.45           C  
ATOM   1555  HN  THR A 105       9.659  73.043  30.201  1.00 54.86           H  
ATOM   1556  HA  THR A 105      10.602  75.142  30.164  1.00 54.86           H  
ATOM   1557  HB  THR A 105       9.244  76.082  27.700  1.00 54.86           H  
ATOM   1558  HG1 THR A 105      10.732  73.547  27.795  1.00 54.86           H  
ATOM   1559 1HG2 THR A 105      11.596  76.369  26.980  1.00 54.86           H  
ATOM   1560 2HG2 THR A 105      12.142  75.563  28.470  1.00 54.86           H  
ATOM   1561 3HG2 THR A 105      11.290  77.122  28.563  1.00 54.86           H  
ATOM   1562  N   PRO A 106       8.260  76.207  31.363  1.00 57.72           N  
ATOM   1563  CA  PRO A 106       6.844  75.860  31.572  1.00 59.10           C  
ATOM   1564  C   PRO A 106       5.756  76.957  31.533  1.00 60.28           C  
ATOM   1565  O   PRO A 106       4.550  76.675  31.474  1.00 58.11           O  
ATOM   1566  CB  PRO A 106       6.920  75.120  32.887  1.00 58.40           C  
ATOM   1567  CG  PRO A 106       8.407  74.870  33.118  1.00 57.92           C  
ATOM   1568  CD  PRO A 106       9.016  76.150  32.595  1.00 56.56           C  
ATOM   1569  HA  PRO A 106       6.582  75.126  30.810  1.00 58.30           H  
ATOM   1570  HB1 PRO A 106       6.505  75.727  33.692  1.00 58.30           H  
ATOM   1571  HB2 PRO A 106       6.378  74.176  32.826  1.00 58.30           H  
ATOM   1572  HG1 PRO A 106       8.627  74.729  34.176  1.00 58.30           H  
ATOM   1573  HG2 PRO A 106       8.757  74.005  32.555  1.00 58.30           H  
ATOM   1574  HD1 PRO A 106       8.820  77.002  33.245  1.00 58.30           H  
ATOM   1575  HD2 PRO A 106      10.089  76.063  32.423  1.00 58.30           H  
ATOM   1576  N   GLU A 107       6.230  78.212  31.605  1.00 61.59           N  
ATOM   1577  CA  GLU A 107       5.506  79.486  31.578  1.00 62.94           C  
ATOM   1578  C   GLU A 107       4.003  79.669  31.860  1.00 62.77           C  
ATOM   1579  O   GLU A 107       3.652  80.756  32.324  1.00 63.36           O  
ATOM   1580  CB  GLU A 107       5.840  80.146  30.218  1.00 64.78           C  
ATOM   1581  CG  GLU A 107       5.600  81.663  30.238  1.00 69.51           C  
ATOM   1582  CD  GLU A 107       6.166  82.500  29.084  1.00 73.36           C  
ATOM   1583  OE1 GLU A 107       7.185  82.130  28.481  1.00 76.19           O  
ATOM   1584  OE2 GLU A 107       5.589  83.555  28.798  1.00 74.82           O  
ATOM   1585  HN  GLU A 107       7.293  78.293  31.695  1.00 67.70           H  
ATOM   1586  HA  GLU A 107       6.007  80.107  32.320  1.00 67.70           H  
ATOM   1587  HB1 GLU A 107       6.888  79.959  29.985  1.00 67.70           H  
ATOM   1588  HB2 GLU A 107       5.211  79.701  29.447  1.00 67.70           H  
ATOM   1589  HG1 GLU A 107       4.521  81.820  30.252  1.00 67.70           H  
ATOM   1590  HG2 GLU A 107       6.036  82.047  31.160  1.00 67.70           H  
ATOM   1591  N   GLY A 108       3.043  78.774  31.596  1.00 62.68           N  
ATOM   1592  CA  GLY A 108       1.646  78.976  32.005  1.00 61.43           C  
ATOM   1593  C   GLY A 108       1.553  78.916  33.532  1.00 61.07           C  
ATOM   1594  O   GLY A 108       0.889  79.724  34.186  1.00 59.42           O  
ATOM   1595  HN  GLY A 108       3.302  77.880  31.068  1.00 61.15           H  
ATOM   1596  HA1 GLY A 108       1.302  79.950  31.657  1.00 61.15           H  
ATOM   1597  HA2 GLY A 108       1.023  78.194  31.571  1.00 61.15           H  
ATOM   1598  N   ALA A 109       2.238  77.895  34.064  1.00 60.25           N  
ATOM   1599  CA  ALA A 109       2.420  77.660  35.489  1.00 59.04           C  
ATOM   1600  C   ALA A 109       3.810  77.049  35.445  1.00 57.41           C  
ATOM   1601  O   ALA A 109       4.014  75.917  35.004  1.00 56.35           O  
ATOM   1602  CB  ALA A 109       1.411  76.637  36.027  1.00 60.10           C  
ATOM   1603  HN  ALA A 109       2.687  77.197  33.388  1.00 58.63           H  
ATOM   1604  HA  ALA A 109       2.402  78.588  36.060  1.00 58.63           H  
ATOM   1605  HB1 ALA A 109       1.578  76.488  37.094  1.00 58.63           H  
ATOM   1606  HB2 ALA A 109       1.539  75.690  35.504  1.00 58.63           H  
ATOM   1607  HB3 ALA A 109       0.398  77.006  35.866  1.00 58.63           H  
ATOM   1608  N   GLU A 110       4.785  77.858  35.830  1.00 57.09           N  
ATOM   1609  CA  GLU A 110       6.197  77.478  35.662  1.00 57.21           C  
ATOM   1610  C   GLU A 110       6.839  76.321  36.463  1.00 52.71           C  
ATOM   1611  O   GLU A 110       6.828  75.169  36.037  1.00 49.55           O  
ATOM   1612  CB  GLU A 110       7.013  78.798  35.838  1.00 58.92           C  
ATOM   1613  CG  GLU A 110       8.555  78.878  35.815  1.00 60.51           C  
ATOM   1614  CD  GLU A 110       9.080  80.059  36.679  1.00 62.01           C  
ATOM   1615  OE1 GLU A 110       8.730  81.223  36.414  1.00 64.02           O  
ATOM   1616  OE2 GLU A 110       9.823  79.819  37.638  1.00 60.40           O  
ATOM   1617  HN  GLU A 110       4.543  78.803  36.270  1.00 58.05           H  
ATOM   1618  HA  GLU A 110       6.305  77.204  34.613  1.00 58.05           H  
ATOM   1619  HB1 GLU A 110       6.672  79.462  35.044  1.00 58.05           H  
ATOM   1620  HB2 GLU A 110       6.712  79.203  36.804  1.00 58.05           H  
ATOM   1621  HG1 GLU A 110       8.963  77.946  36.205  1.00 58.05           H  
ATOM   1622  HG2 GLU A 110       8.886  79.018  34.786  1.00 58.05           H  
ATOM   1623  N   ALA A 111       7.370  76.521  37.661  1.00 49.80           N  
ATOM   1624  CA  ALA A 111       8.248  75.508  38.196  1.00 47.29           C  
ATOM   1625  C   ALA A 111       7.611  74.412  39.040  1.00 45.18           C  
ATOM   1626  O   ALA A 111       7.563  74.462  40.268  1.00 43.21           O  
ATOM   1627  CB  ALA A 111       9.352  76.237  38.968  1.00 45.91           C  
ATOM   1628  HN  ALA A 111       7.154  77.410  38.216  1.00 46.28           H  
ATOM   1629  HA  ALA A 111       8.724  75.019  37.346  1.00 46.28           H  
ATOM   1630  HB1 ALA A 111      10.042  75.508  39.392  1.00 46.28           H  
ATOM   1631  HB2 ALA A 111       8.907  76.825  39.771  1.00 46.28           H  
ATOM   1632  HB3 ALA A 111       9.893  76.898  38.291  1.00 46.28           H  
ATOM   1633  N   LYS A 112       7.025  73.412  38.374  1.00 43.06           N  
ATOM   1634  CA  LYS A 112       6.628  72.220  39.093  1.00 38.58           C  
ATOM   1635  C   LYS A 112       7.869  71.301  39.182  1.00 36.20           C  
ATOM   1636  O   LYS A 112       8.749  71.304  38.302  1.00 34.87           O  
ATOM   1637  CB  LYS A 112       5.450  71.552  38.365  1.00 37.95           C  
ATOM   1638  CG  LYS A 112       5.586  71.207  36.903  1.00 37.98           C  
ATOM   1639  CD  LYS A 112       4.372  70.386  36.507  1.00 37.87           C  
ATOM   1640  CE  LYS A 112       4.646  68.967  36.958  1.00 38.91           C  
ATOM   1641  NZ  LYS A 112       3.422  68.190  36.993  1.00 41.30           N1+
ATOM   1642  HN  LYS A 112       6.851  73.492  37.321  1.00 38.52           H  
ATOM   1643  HA  LYS A 112       6.315  72.497  40.100  1.00 38.52           H  
ATOM   1644  HB1 LYS A 112       5.236  70.622  38.892  1.00 38.52           H  
ATOM   1645  HB2 LYS A 112       4.598  72.226  38.455  1.00 38.52           H  
ATOM   1646  HG1 LYS A 112       5.627  72.120  36.309  1.00 38.52           H  
ATOM   1647  HG2 LYS A 112       6.495  70.627  36.742  1.00 38.52           H  
ATOM   1648  HD1 LYS A 112       3.480  70.772  37.000  1.00 38.52           H  
ATOM   1649  HD2 LYS A 112       4.233  70.417  35.426  1.00 38.52           H  
ATOM   1650  HE1 LYS A 112       5.345  68.501  36.264  1.00 38.52           H  
ATOM   1651  HE2 LYS A 112       5.084  68.988  37.956  1.00 38.52           H  
ATOM   1652  HZ1 LYS A 112       3.641  67.193  37.314  1.00 38.52           H  
ATOM   1653  HZ2 LYS A 112       2.988  68.162  36.015  1.00 38.52           H  
ATOM   1654  HZ3 LYS A 112       2.732  68.641  37.676  1.00 38.52           H  
ATOM   1655  N   PRO A 113       8.051  70.539  40.267  1.00 34.16           N  
ATOM   1656  CA  PRO A 113       9.349  69.936  40.605  1.00 30.49           C  
ATOM   1657  C   PRO A 113       9.634  68.662  39.811  1.00 28.35           C  
ATOM   1658  O   PRO A 113       8.651  67.987  39.451  1.00 31.95           O  
ATOM   1659  CB  PRO A 113       9.211  69.744  42.108  1.00 30.36           C  
ATOM   1660  CG  PRO A 113       7.733  69.419  42.352  1.00 28.41           C  
ATOM   1661  CD  PRO A 113       7.006  70.186  41.250  1.00 31.07           C  
ATOM   1662  HA  PRO A 113      10.139  70.661  40.410  1.00 30.68           H  
ATOM   1663  HB1 PRO A 113       9.841  68.921  42.445  1.00 30.68           H  
ATOM   1664  HB2 PRO A 113       9.491  70.656  42.635  1.00 30.68           H  
ATOM   1665  HG1 PRO A 113       7.551  68.348  42.264  1.00 30.68           H  
ATOM   1666  HG2 PRO A 113       7.417  69.762  43.337  1.00 30.68           H  
ATOM   1667  HD1 PRO A 113       6.243  69.559  40.788  1.00 30.68           H  
ATOM   1668  HD2 PRO A 113       6.542  71.086  41.654  1.00 30.68           H  
ATOM   1669  N   TRP A 114      10.859  68.285  39.470  1.00 23.60           N  
ATOM   1670  CA  TRP A 114      11.119  66.989  38.871  1.00 21.42           C  
ATOM   1671  C   TRP A 114      12.229  66.352  39.725  1.00 21.49           C  
ATOM   1672  O   TRP A 114      13.029  67.066  40.345  1.00 21.11           O  
ATOM   1673  CB  TRP A 114      11.546  67.110  37.337  1.00 15.32           C  
ATOM   1674  CG  TRP A 114      12.687  68.007  36.858  1.00 13.31           C  
ATOM   1675  CD1 TRP A 114      12.405  69.226  36.285  1.00 13.16           C  
ATOM   1676  CD2 TRP A 114      14.041  67.787  36.993  1.00 11.07           C  
ATOM   1677  NE1 TRP A 114      13.571  69.781  36.082  1.00 13.41           N  
ATOM   1678  CE2 TRP A 114      14.562  68.953  36.490  1.00 11.66           C  
ATOM   1679  CE3 TRP A 114      14.883  66.803  37.455  1.00 11.15           C  
ATOM   1680  CZ2 TRP A 114      15.925  69.134  36.456  1.00 11.02           C  
ATOM   1681  CZ3 TRP A 114      16.235  66.975  37.424  1.00 10.51           C  
ATOM   1682  CH2 TRP A 114      16.748  68.140  36.928  1.00 10.82           C  
ATOM   1683  HN  TRP A 114      11.677  68.954  39.641  1.00 14.93           H  
ATOM   1684  HA  TRP A 114      10.220  66.377  38.943  1.00 14.93           H  
ATOM   1685  HB1 TRP A 114      11.803  66.100  37.017  1.00 14.93           H  
ATOM   1686  HB2 TRP A 114      10.657  67.445  36.804  1.00 14.93           H  
ATOM   1687  HD1 TRP A 114      11.424  69.639  36.051  1.00 14.93           H  
ATOM   1688  HE1 TRP A 114      13.721  70.750  35.655  1.00 14.93           H  
ATOM   1689  HE3 TRP A 114      14.466  65.877  37.850  1.00 14.93           H  
ATOM   1690  HZ2 TRP A 114      16.348  70.057  36.059  1.00 14.93           H  
ATOM   1691  HZ3 TRP A 114      16.899  66.192  37.791  1.00 14.93           H  
ATOM   1692  HH2 TRP A 114      17.828  68.283  36.906  1.00 14.93           H  
ATOM   1693  N   TYR A 115      12.282  65.015  39.781  1.00 22.80           N  
ATOM   1694  CA  TYR A 115      13.290  64.287  40.554  1.00 24.49           C  
ATOM   1695  C   TYR A 115      13.780  63.141  39.700  1.00 22.82           C  
ATOM   1696  O   TYR A 115      12.907  62.341  39.362  1.00 27.52           O  
ATOM   1697  CB  TYR A 115      12.727  63.662  41.855  1.00 23.34           C  
ATOM   1698  CG  TYR A 115      12.141  64.653  42.858  1.00 22.67           C  
ATOM   1699  CD1 TYR A 115      10.774  64.866  42.959  1.00 22.76           C  
ATOM   1700  CD2 TYR A 115      13.011  65.358  43.664  1.00 23.18           C  
ATOM   1701  CE1 TYR A 115      10.307  65.795  43.877  1.00 24.97           C  
ATOM   1702  CE2 TYR A 115      12.559  66.282  44.579  1.00 24.01           C  
ATOM   1703  CZ  TYR A 115      11.208  66.491  44.677  1.00 24.51           C  
ATOM   1704  OH  TYR A 115      10.775  67.422  45.589  1.00 24.94           O  
ATOM   1705  HN  TYR A 115      11.554  64.452  39.235  1.00 24.00           H  
ATOM   1706  HA  TYR A 115      14.121  64.950  40.793  1.00 24.00           H  
ATOM   1707  HB1 TYR A 115      11.941  62.960  41.578  1.00 24.00           H  
ATOM   1708  HB2 TYR A 115      13.537  63.125  42.348  1.00 24.00           H  
ATOM   1709  HD1 TYR A 115      10.079  64.313  42.328  1.00 24.00           H  
ATOM   1710  HD2 TYR A 115      14.082  65.179  43.574  1.00 24.00           H  
ATOM   1711  HE1 TYR A 115       9.237  65.979  43.972  1.00 24.00           H  
ATOM   1712  HE2 TYR A 115      13.257  66.833  45.209  1.00 24.00           H  
ATOM   1713  HH  TYR A 115      10.254  68.185  45.090  1.00 24.00           H  
ATOM   1714  N   GLU A 116      15.044  63.034  39.282  1.00 20.42           N  
ATOM   1715  CA  GLU A 116      15.521  61.857  38.567  1.00 21.75           C  
ATOM   1716  C   GLU A 116      16.547  61.012  39.352  1.00 19.28           C  
ATOM   1717  O   GLU A 116      17.627  61.518  39.703  1.00 20.69           O  
ATOM   1718  CB  GLU A 116      16.151  62.263  37.223  1.00 23.00           C  
ATOM   1719  CG  GLU A 116      15.181  62.580  36.075  1.00 26.77           C  
ATOM   1720  CD  GLU A 116      14.386  61.394  35.504  1.00 28.08           C  
ATOM   1721  OE1 GLU A 116      14.451  61.181  34.296  1.00 30.21           O  
ATOM   1722  OE2 GLU A 116      13.692  60.673  36.239  1.00 31.21           O  
ATOM   1723  HN  GLU A 116      15.726  63.835  39.478  1.00 24.60           H  
ATOM   1724  HA  GLU A 116      14.660  61.224  38.354  1.00 24.60           H  
ATOM   1725  HB1 GLU A 116      16.758  63.152  37.398  1.00 24.60           H  
ATOM   1726  HB2 GLU A 116      16.791  61.443  36.897  1.00 24.60           H  
ATOM   1727  HG1 GLU A 116      14.464  63.315  36.441  1.00 24.60           H  
ATOM   1728  HG2 GLU A 116      15.762  63.013  35.260  1.00 24.60           H  
ATOM   1729  N   PRO A 117      16.309  59.740  39.690  1.00 14.13           N  
ATOM   1730  CA  PRO A 117      17.297  58.907  40.331  1.00 15.24           C  
ATOM   1731  C   PRO A 117      18.228  58.102  39.414  1.00 17.23           C  
ATOM   1732  O   PRO A 117      17.790  57.271  38.617  1.00 21.00           O  
ATOM   1733  CB  PRO A 117      16.439  58.085  41.261  1.00 10.34           C  
ATOM   1734  CG  PRO A 117      15.247  57.797  40.426  1.00  7.83           C  
ATOM   1735  CD  PRO A 117      15.003  59.123  39.770  1.00 12.93           C  
ATOM   1736  HA  PRO A 117      17.922  59.554  40.947  1.00 14.10           H  
ATOM   1737  HB1 PRO A 117      16.946  57.166  41.555  1.00 14.10           H  
ATOM   1738  HB2 PRO A 117      16.168  58.652  42.152  1.00 14.10           H  
ATOM   1739  HG1 PRO A 117      15.457  57.022  39.688  1.00 14.10           H  
ATOM   1740  HG2 PRO A 117      14.397  57.495  41.038  1.00 14.10           H  
ATOM   1741  HD1 PRO A 117      14.581  58.987  38.774  1.00 14.10           H  
ATOM   1742  HD2 PRO A 117      14.327  59.731  40.372  1.00 14.10           H  
ATOM   1743  N   ILE A 118      19.528  58.275  39.450  1.00 16.25           N  
ATOM   1744  CA  ILE A 118      20.354  57.368  38.685  1.00 15.30           C  
ATOM   1745  C   ILE A 118      21.029  56.427  39.681  1.00 15.70           C  
ATOM   1746  O   ILE A 118      21.568  56.900  40.695  1.00 15.77           O  
ATOM   1747  CB  ILE A 118      21.407  58.143  37.861  1.00 13.86           C  
ATOM   1748  CG1 ILE A 118      20.768  59.067  36.862  1.00 11.79           C  
ATOM   1749  CG2 ILE A 118      22.258  57.131  37.134  1.00 13.43           C  
ATOM   1750  CD1 ILE A 118      21.820  59.662  35.931  1.00 12.60           C  
ATOM   1751  HN  ILE A 118      19.964  59.063  40.028  1.00 14.34           H  
ATOM   1752  HA  ILE A 118      19.724  56.788  38.011  1.00 14.34           H  
ATOM   1753  HB  ILE A 118      22.036  58.723  38.536  1.00 14.34           H  
ATOM   1754 1HG1 ILE A 118      20.042  58.509  36.271  1.00 14.34           H  
ATOM   1755 2HG1 ILE A 118      20.262  59.874  37.393  1.00 14.34           H  
ATOM   1756 1HG2 ILE A 118      23.013  57.649  36.542  1.00 14.34           H  
ATOM   1757 2HG2 ILE A 118      21.629  56.532  36.476  1.00 14.34           H  
ATOM   1758 3HG2 ILE A 118      22.748  56.480  37.858  1.00 14.34           H  
ATOM   1759 1HD1 ILE A 118      21.338  60.328  35.215  1.00 14.34           H  
ATOM   1760 2HD1 ILE A 118      22.327  58.860  35.395  1.00 14.34           H  
ATOM   1761 3HD1 ILE A 118      22.548  60.224  36.516  1.00 14.34           H  
ATOM   1762  N   TYR A 119      21.009  55.121  39.418  1.00 13.79           N  
ATOM   1763  CA  TYR A 119      21.733  54.177  40.233  1.00 17.73           C  
ATOM   1764  C   TYR A 119      22.700  53.395  39.316  1.00 20.17           C  
ATOM   1765  O   TYR A 119      22.388  53.188  38.143  1.00 24.02           O  
ATOM   1766  CB  TYR A 119      20.717  53.287  40.917  1.00 18.24           C  
ATOM   1767  CG  TYR A 119      21.415  52.175  41.688  1.00 23.93           C  
ATOM   1768  CD1 TYR A 119      22.150  52.501  42.804  1.00 26.68           C  
ATOM   1769  CD2 TYR A 119      21.324  50.847  41.309  1.00 25.28           C  
ATOM   1770  CE1 TYR A 119      22.797  51.540  43.556  1.00 28.05           C  
ATOM   1771  CE2 TYR A 119      21.974  49.882  42.056  1.00 27.67           C  
ATOM   1772  CZ  TYR A 119      22.699  50.232  43.184  1.00 26.81           C  
ATOM   1773  OH  TYR A 119      23.300  49.280  43.980  1.00 26.19           O  
ATOM   1774  HN  TYR A 119      20.443  54.764  38.583  1.00 23.21           H  
ATOM   1775  HA  TYR A 119      22.307  54.716  40.987  1.00 23.21           H  
ATOM   1776  HB1 TYR A 119      20.124  53.885  41.609  1.00 23.21           H  
ATOM   1777  HB2 TYR A 119      20.063  52.846  40.165  1.00 23.21           H  
ATOM   1778  HD1 TYR A 119      22.224  53.547  43.103  1.00 23.21           H  
ATOM   1779  HD2 TYR A 119      20.745  50.564  40.430  1.00 23.21           H  
ATOM   1780  HE1 TYR A 119      23.377  51.823  44.434  1.00 23.21           H  
ATOM   1781  HE2 TYR A 119      21.916  48.836  41.755  1.00 23.21           H  
ATOM   1782  HH  TYR A 119      24.332  49.469  44.034  1.00 23.21           H  
ATOM   1783  N   LEU A 120      23.869  52.913  39.751  1.00 20.10           N  
ATOM   1784  CA  LEU A 120      24.890  52.246  38.922  1.00 20.06           C  
ATOM   1785  C   LEU A 120      25.547  51.126  39.722  1.00 18.29           C  
ATOM   1786  O   LEU A 120      25.580  51.271  40.952  1.00 18.05           O  
ATOM   1787  CB  LEU A 120      26.007  53.227  38.536  1.00 20.66           C  
ATOM   1788  CG  LEU A 120      26.129  53.719  37.094  1.00 25.32           C  
ATOM   1789  CD1 LEU A 120      24.809  54.216  36.524  1.00 24.79           C  
ATOM   1790  CD2 LEU A 120      27.149  54.836  37.097  1.00 22.56           C  
ATOM   1791  HN  LEU A 120      24.083  53.021  40.794  1.00 21.23           H  
ATOM   1792  HA  LEU A 120      24.428  51.838  38.023  1.00 21.23           H  
ATOM   1793  HB1 LEU A 120      25.878  54.111  39.160  1.00 21.23           H  
ATOM   1794  HB2 LEU A 120      26.951  52.742  38.783  1.00 21.23           H  
ATOM   1795  HG  LEU A 120      26.499  52.904  36.472  1.00 21.23           H  
ATOM   1796 1HD1 LEU A 120      24.959  54.552  35.498  1.00 21.23           H  
ATOM   1797 2HD1 LEU A 120      24.442  55.046  37.128  1.00 21.23           H  
ATOM   1798 3HD1 LEU A 120      24.079  53.407  36.537  1.00 21.23           H  
ATOM   1799 1HD2 LEU A 120      27.270  55.221  36.084  1.00 21.23           H  
ATOM   1800 2HD2 LEU A 120      28.105  54.455  37.457  1.00 21.23           H  
ATOM   1801 3HD2 LEU A 120      26.808  55.638  37.751  1.00 21.23           H  
ATOM   1802  N   GLY A 121      26.115  50.048  39.171  1.00 16.75           N  
ATOM   1803  CA  GLY A 121      26.787  49.081  40.031  1.00 16.28           C  
ATOM   1804  C   GLY A 121      27.153  47.761  39.357  1.00 16.54           C  
ATOM   1805  O   GLY A 121      26.300  47.204  38.641  1.00 11.95           O  
ATOM   1806  HN  GLY A 121      26.077  49.897  38.112  1.00 15.38           H  
ATOM   1807  HA1 GLY A 121      27.705  49.538  40.400  1.00 15.38           H  
ATOM   1808  HA2 GLY A 121      26.128  48.860  40.871  1.00 15.38           H  
ATOM   1809  N   GLY A 122      28.379  47.237  39.555  1.00 14.48           N  
ATOM   1810  CA  GLY A 122      28.760  45.996  38.889  1.00 14.42           C  
ATOM   1811  C   GLY A 122      30.037  45.353  39.402  1.00 14.67           C  
ATOM   1812  O   GLY A 122      30.776  46.018  40.132  1.00 18.80           O  
ATOM   1813  HN  GLY A 122      29.074  47.732  40.201  1.00 15.59           H  
ATOM   1814  HA1 GLY A 122      27.947  45.281  39.018  1.00 15.59           H  
ATOM   1815  HA2 GLY A 122      28.892  46.209  37.828  1.00 15.59           H  
ATOM   1816  N   VAL A 123      30.330  44.096  39.075  1.00  9.04           N  
ATOM   1817  CA  VAL A 123      31.518  43.483  39.615  1.00  8.88           C  
ATOM   1818  C   VAL A 123      32.697  43.626  38.663  1.00  8.70           C  
ATOM   1819  O   VAL A 123      32.649  43.320  37.468  1.00 13.23           O  
ATOM   1820  CB  VAL A 123      31.287  41.954  39.952  1.00  8.62           C  
ATOM   1821  CG1 VAL A 123      32.446  41.463  40.819  1.00  7.25           C  
ATOM   1822  CG2 VAL A 123      30.010  41.736  40.745  1.00  7.09           C  
ATOM   1823  HN  VAL A 123      29.690  43.546  38.418  1.00  8.97           H  
ATOM   1824  HA  VAL A 123      31.770  43.997  40.542  1.00  8.97           H  
ATOM   1825  HB  VAL A 123      31.249  41.376  39.029  1.00  8.97           H  
ATOM   1826 1HG1 VAL A 123      32.300  40.410  41.059  1.00  8.97           H  
ATOM   1827 2HG1 VAL A 123      32.482  42.044  41.741  1.00  8.97           H  
ATOM   1828 3HG1 VAL A 123      33.383  41.585  40.276  1.00  8.97           H  
ATOM   1829 1HG2 VAL A 123      29.889  40.673  40.955  1.00  8.97           H  
ATOM   1830 2HG2 VAL A 123      29.157  42.090  40.166  1.00  8.97           H  
ATOM   1831 3HG2 VAL A 123      30.066  42.288  41.684  1.00  8.97           H  
ATOM   1832  N   PHE A 124      33.776  44.115  39.226  1.00  7.91           N  
ATOM   1833  CA  PHE A 124      35.026  44.331  38.530  1.00  9.72           C  
ATOM   1834  C   PHE A 124      36.197  43.730  39.317  1.00 12.08           C  
ATOM   1835  O   PHE A 124      36.131  43.511  40.524  1.00 17.61           O  
ATOM   1836  CB  PHE A 124      35.229  45.857  38.317  1.00 11.49           C  
ATOM   1837  CG  PHE A 124      34.166  46.515  37.453  1.00 10.81           C  
ATOM   1838  CD1 PHE A 124      33.072  47.089  38.058  1.00 10.87           C  
ATOM   1839  CD2 PHE A 124      34.265  46.449  36.076  1.00 12.17           C  
ATOM   1840  CE1 PHE A 124      32.052  47.585  37.283  1.00 10.59           C  
ATOM   1841  CE2 PHE A 124      33.241  46.959  35.302  1.00 13.50           C  
ATOM   1842  CZ  PHE A 124      32.130  47.517  35.916  1.00 14.67           C  
ATOM   1843  HN  PHE A 124      33.729  44.370  40.264  1.00 11.95           H  
ATOM   1844  HA  PHE A 124      34.973  43.845  37.556  1.00 11.95           H  
ATOM   1845  HB1 PHE A 124      35.223  46.342  39.293  1.00 11.95           H  
ATOM   1846  HB2 PHE A 124      36.198  46.009  37.841  1.00 11.95           H  
ATOM   1847  HD1 PHE A 124      33.015  47.150  39.145  1.00 11.95           H  
ATOM   1848  HD2 PHE A 124      35.140  46.000  35.607  1.00 11.95           H  
ATOM   1849  HE1 PHE A 124      31.179  48.034  37.756  1.00 11.95           H  
ATOM   1850  HE2 PHE A 124      33.306  46.923  34.215  1.00 11.95           H  
ATOM   1851  HZ  PHE A 124      31.313  47.904  35.307  1.00 11.95           H  
ATOM   1852  N   GLN A 125      37.322  43.417  38.694  1.00 17.02           N  
ATOM   1853  CA  GLN A 125      38.492  42.844  39.348  1.00 15.27           C  
ATOM   1854  C   GLN A 125      39.455  44.000  39.510  1.00 14.64           C  
ATOM   1855  O   GLN A 125      40.181  44.286  38.560  1.00 15.96           O  
ATOM   1856  CB  GLN A 125      39.073  41.784  38.460  1.00 14.55           C  
ATOM   1857  CG  GLN A 125      40.423  41.309  38.900  1.00 24.75           C  
ATOM   1858  CD  GLN A 125      41.525  41.371  37.831  1.00 29.04           C  
ATOM   1859  OE1 GLN A 125      41.457  40.696  36.801  1.00 33.17           O  
ATOM   1860  NE2 GLN A 125      42.613  42.129  37.981  1.00 32.30           N  
ATOM   1861  HN  GLN A 125      37.376  43.596  37.641  1.00 21.86           H  
ATOM   1862  HA  GLN A 125      38.224  42.428  40.319  1.00 21.86           H  
ATOM   1863  HB1 GLN A 125      38.394  40.932  38.451  1.00 21.86           H  
ATOM   1864  HB2 GLN A 125      39.162  42.189  37.452  1.00 21.86           H  
ATOM   1865  HG1 GLN A 125      40.737  41.924  39.743  1.00 21.86           H  
ATOM   1866  HG2 GLN A 125      40.326  40.272  39.223  1.00 21.86           H  
ATOM   1867 1HE2 GLN A 125      42.737  42.717  38.866  1.00 21.86           H  
ATOM   1868 2HE2 GLN A 125      43.361  42.148  37.216  1.00 21.86           H  
ATOM   1869  N   LEU A 126      39.504  44.699  40.639  1.00 12.53           N  
ATOM   1870  CA  LEU A 126      40.454  45.809  40.754  1.00 13.41           C  
ATOM   1871  C   LEU A 126      41.854  45.361  41.193  1.00 12.86           C  
ATOM   1872  O   LEU A 126      42.072  44.159  41.339  1.00 12.02           O  
ATOM   1873  CB  LEU A 126      39.867  46.851  41.728  1.00 13.01           C  
ATOM   1874  CG  LEU A 126      38.594  47.438  41.172  1.00 12.11           C  
ATOM   1875  CD1 LEU A 126      37.694  48.056  42.194  1.00 10.20           C  
ATOM   1876  CD2 LEU A 126      39.040  48.435  40.149  1.00 12.93           C  
ATOM   1877  HN  LEU A 126      38.857  44.454  41.455  1.00 12.38           H  
ATOM   1878  HA  LEU A 126      40.543  46.278  39.774  1.00 12.38           H  
ATOM   1879  HB1 LEU A 126      39.653  46.369  42.682  1.00 12.38           H  
ATOM   1880  HB2 LEU A 126      40.594  47.649  41.879  1.00 12.38           H  
ATOM   1881  HG  LEU A 126      38.044  46.646  40.663  1.00 12.38           H  
ATOM   1882 1HD1 LEU A 126      36.804  48.452  41.704  1.00 12.38           H  
ATOM   1883 2HD1 LEU A 126      38.220  48.866  42.700  1.00 12.38           H  
ATOM   1884 3HD1 LEU A 126      37.401  47.302  42.924  1.00 12.38           H  
ATOM   1885 1HD2 LEU A 126      38.168  48.907  39.697  1.00 12.38           H  
ATOM   1886 2HD2 LEU A 126      39.620  47.929  39.377  1.00 12.38           H  
ATOM   1887 3HD2 LEU A 126      39.658  49.195  40.627  1.00 12.38           H  
ATOM   1888  N   GLU A 127      42.850  46.248  41.317  1.00 12.50           N  
ATOM   1889  CA  GLU A 127      44.176  45.889  41.824  1.00 15.87           C  
ATOM   1890  C   GLU A 127      44.571  46.826  42.937  1.00 15.74           C  
ATOM   1891  O   GLU A 127      43.913  47.839  43.145  1.00 20.11           O  
ATOM   1892  CB  GLU A 127      45.304  46.037  40.859  1.00 16.83           C  
ATOM   1893  CG  GLU A 127      45.068  45.513  39.469  1.00 23.89           C  
ATOM   1894  CD  GLU A 127      46.379  45.133  38.804  1.00 25.87           C  
ATOM   1895  OE1 GLU A 127      46.484  43.979  38.342  1.00 24.89           O  
ATOM   1896  OE2 GLU A 127      47.275  45.993  38.803  1.00 26.86           O  
ATOM   1897  HN  GLU A 127      42.669  47.264  41.033  1.00 20.28           H  
ATOM   1898  HA  GLU A 127      44.155  44.867  42.202  1.00 20.28           H  
ATOM   1899  HB1 GLU A 127      45.534  47.099  40.778  1.00 20.28           H  
ATOM   1900  HB2 GLU A 127      46.164  45.509  41.271  1.00 20.28           H  
ATOM   1901  HG1 GLU A 127      44.427  44.633  39.523  1.00 20.28           H  
ATOM   1902  HG2 GLU A 127      44.577  46.284  38.875  1.00 20.28           H  
ATOM   1903  N   LYS A 128      45.651  46.587  43.661  1.00 19.60           N  
ATOM   1904  CA  LYS A 128      46.075  47.588  44.633  1.00 23.52           C  
ATOM   1905  C   LYS A 128      46.608  48.901  44.016  1.00 19.52           C  
ATOM   1906  O   LYS A 128      47.372  48.921  43.053  1.00 20.74           O  
ATOM   1907  CB  LYS A 128      47.151  46.987  45.580  1.00 25.61           C  
ATOM   1908  CG  LYS A 128      47.897  47.933  46.564  1.00 27.67           C  
ATOM   1909  CD  LYS A 128      48.722  46.937  47.307  1.00 29.65           C  
ATOM   1910  CE  LYS A 128      49.949  47.520  47.934  1.00 32.85           C  
ATOM   1911  NZ  LYS A 128      50.682  46.398  48.495  1.00 37.61           N1+
ATOM   1912  HN  LYS A 128      46.202  45.678  43.536  1.00 26.31           H  
ATOM   1913  HA  LYS A 128      45.207  47.841  45.242  1.00 26.31           H  
ATOM   1914  HB1 LYS A 128      46.657  46.224  46.182  1.00 26.31           H  
ATOM   1915  HB2 LYS A 128      47.908  46.520  44.949  1.00 26.31           H  
ATOM   1916  HG1 LYS A 128      48.517  48.658  46.036  1.00 26.31           H  
ATOM   1917  HG2 LYS A 128      47.205  48.457  47.223  1.00 26.31           H  
ATOM   1918  HD1 LYS A 128      48.108  46.500  48.094  1.00 26.31           H  
ATOM   1919  HD2 LYS A 128      49.029  46.157  46.611  1.00 26.31           H  
ATOM   1920  HE1 LYS A 128      50.553  48.029  47.183  1.00 26.31           H  
ATOM   1921  HE2 LYS A 128      49.675  48.224  48.719  1.00 26.31           H  
ATOM   1922  HZ1 LYS A 128      51.577  46.753  48.961  1.00 26.31           H  
ATOM   1923  HZ2 LYS A 128      50.935  45.711  47.715  1.00 26.31           H  
ATOM   1924  HZ3 LYS A 128      50.074  45.902  49.223  1.00 26.31           H  
ATOM   1925  N   GLY A 129      46.166  50.007  44.594  1.00 15.77           N  
ATOM   1926  CA  GLY A 129      46.663  51.287  44.254  1.00 14.86           C  
ATOM   1927  C   GLY A 129      45.793  51.954  43.230  1.00 18.48           C  
ATOM   1928  O   GLY A 129      45.953  53.170  43.167  1.00 23.77           O  
ATOM   1929  HN  GLY A 129      45.407  49.930  45.344  1.00 18.22           H  
ATOM   1930  HA1 GLY A 129      46.694  51.906  45.151  1.00 18.22           H  
ATOM   1931  HA2 GLY A 129      47.670  51.181  43.850  1.00 18.22           H  
ATOM   1932  N   ASP A 130      44.864  51.362  42.447  1.00 17.80           N  
ATOM   1933  CA  ASP A 130      44.151  52.182  41.445  1.00 19.28           C  
ATOM   1934  C   ASP A 130      42.972  52.952  41.977  1.00 15.81           C  
ATOM   1935  O   ASP A 130      42.228  52.374  42.762  1.00 16.36           O  
ATOM   1936  CB  ASP A 130      43.640  51.348  40.235  1.00 21.90           C  
ATOM   1937  CG  ASP A 130      42.742  50.142  40.474  1.00 24.53           C  
ATOM   1938  OD1 ASP A 130      41.668  50.293  41.070  1.00 26.68           O  
ATOM   1939  OD2 ASP A 130      43.117  49.053  40.036  1.00 22.48           O  
ATOM   1940  HN  ASP A 130      44.649  50.319  42.551  1.00 20.60           H  
ATOM   1941  HA  ASP A 130      44.864  52.910  41.057  1.00 20.60           H  
ATOM   1942  HB1 ASP A 130      43.086  52.032  39.592  1.00 20.60           H  
ATOM   1943  HB2 ASP A 130      44.522  50.985  39.707  1.00 20.60           H  
ATOM   1944  N   ARG A 131      42.808  54.231  41.611  1.00 15.36           N  
ATOM   1945  CA  ARG A 131      41.683  54.991  42.139  1.00 17.51           C  
ATOM   1946  C   ARG A 131      40.345  54.652  41.481  1.00 17.01           C  
ATOM   1947  O   ARG A 131      40.310  54.116  40.365  1.00 18.43           O  
ATOM   1948  CB  ARG A 131      41.823  56.477  41.953  1.00 19.98           C  
ATOM   1949  CG  ARG A 131      43.148  57.240  41.890  1.00 26.05           C  
ATOM   1950  CD  ARG A 131      43.819  57.619  43.205  1.00 30.35           C  
ATOM   1951  NE  ARG A 131      44.944  56.739  43.524  1.00 34.05           N  
ATOM   1952  CZ  ARG A 131      46.059  57.226  44.095  1.00 35.61           C  
ATOM   1953  NH1 ARG A 131      47.070  56.393  44.360  1.00 35.40           N  
ATOM   1954  NH2 ARG A 131      46.174  58.528  44.404  1.00 35.57           N  
ATOM   1955  HN  ARG A 131      43.499  54.691  40.935  1.00 25.94           H  
ATOM   1956  HA  ARG A 131      41.602  54.786  43.206  1.00 25.94           H  
ATOM   1957  HB1 ARG A 131      41.317  56.700  41.014  1.00 25.94           H  
ATOM   1958  HB2 ARG A 131      41.271  56.925  42.779  1.00 25.94           H  
ATOM   1959  HG1 ARG A 131      43.852  56.621  41.334  1.00 25.94           H  
ATOM   1960  HG2 ARG A 131      42.964  58.164  41.342  1.00 25.94           H  
ATOM   1961  HD1 ARG A 131      44.185  58.643  43.130  1.00 25.94           H  
ATOM   1962  HD2 ARG A 131      43.083  57.553  44.006  1.00 25.94           H  
ATOM   1963  HE  ARG A 131      44.878  55.695  43.300  1.00 25.94           H  
ATOM   1964 1HH1 ARG A 131      46.985  55.354  44.118  1.00 25.94           H  
ATOM   1965 2HH1 ARG A 131      47.965  56.765  44.814  1.00 25.94           H  
ATOM   1966 1HH2 ARG A 131      45.368  59.200  44.196  1.00 25.94           H  
ATOM   1967 2HH2 ARG A 131      47.072  58.893  44.858  1.00 25.94           H  
ATOM   1968  N   LEU A 132      39.214  54.891  42.163  1.00 18.05           N  
ATOM   1969  CA  LEU A 132      37.848  54.829  41.551  1.00 14.56           C  
ATOM   1970  C   LEU A 132      37.199  56.204  41.675  1.00 12.22           C  
ATOM   1971  O   LEU A 132      37.242  56.731  42.796  1.00 17.69           O  
ATOM   1972  CB  LEU A 132      36.924  53.839  42.244  1.00  9.12           C  
ATOM   1973  CG  LEU A 132      37.021  52.382  41.936  1.00  9.05           C  
ATOM   1974  CD1 LEU A 132      36.510  52.140  40.541  1.00  7.53           C  
ATOM   1975  CD2 LEU A 132      38.442  51.907  42.043  1.00  8.67           C  
ATOM   1976  HN  LEU A 132      39.292  55.139  43.201  1.00 12.11           H  
ATOM   1977  HA  LEU A 132      37.936  54.565  40.497  1.00 12.11           H  
ATOM   1978  HB1 LEU A 132      37.096  53.946  43.315  1.00 12.11           H  
ATOM   1979  HB2 LEU A 132      35.904  54.143  42.007  1.00 12.11           H  
ATOM   1980  HG  LEU A 132      36.405  51.826  42.643  1.00 12.11           H  
ATOM   1981 1HD1 LEU A 132      36.577  51.077  40.308  1.00 12.11           H  
ATOM   1982 2HD1 LEU A 132      37.112  52.706  39.830  1.00 12.11           H  
ATOM   1983 3HD1 LEU A 132      35.470  52.461  40.474  1.00 12.11           H  
ATOM   1984 1HD2 LEU A 132      38.488  50.842  41.814  1.00 12.11           H  
ATOM   1985 2HD2 LEU A 132      38.807  52.076  43.056  1.00 12.11           H  
ATOM   1986 3HD2 LEU A 132      39.064  52.457  41.337  1.00 12.11           H  
ATOM   1987  N   SER A 133      36.655  56.870  40.657  1.00 11.50           N  
ATOM   1988  CA  SER A 133      36.025  58.206  40.867  1.00 14.26           C  
ATOM   1989  C   SER A 133      34.503  58.162  40.699  1.00 14.50           C  
ATOM   1990  O   SER A 133      34.067  57.285  39.955  1.00 22.58           O  
ATOM   1991  CB  SER A 133      36.541  59.254  39.872  1.00  8.86           C  
ATOM   1992  OG  SER A 133      37.933  59.308  40.078  1.00 15.39           O  
ATOM   1993  HN  SER A 133      36.670  56.441  39.677  1.00 14.52           H  
ATOM   1994  HA  SER A 133      36.254  58.544  41.878  1.00 14.52           H  
ATOM   1995  HB1 SER A 133      36.318  58.951  38.849  1.00 14.52           H  
ATOM   1996  HB2 SER A 133      36.088  60.225  40.071  1.00 14.52           H  
ATOM   1997  HG  SER A 133      38.130  59.590  41.070  1.00 14.52           H  
ATOM   1998  N   ALA A 134      33.594  58.928  41.298  1.00 13.08           N  
ATOM   1999  CA  ALA A 134      32.216  58.834  40.858  1.00 11.26           C  
ATOM   2000  C   ALA A 134      31.547  60.173  40.533  1.00 14.59           C  
ATOM   2001  O   ALA A 134      30.726  60.642  41.325  1.00 15.61           O  
ATOM   2002  CB  ALA A 134      31.478  58.108  41.944  1.00 15.70           C  
ATOM   2003  HN  ALA A 134      33.874  59.597  42.085  1.00 14.05           H  
ATOM   2004  HA  ALA A 134      32.189  58.216  39.960  1.00 14.05           H  
ATOM   2005  HB1 ALA A 134      30.429  58.007  41.666  1.00 14.05           H  
ATOM   2006  HB2 ALA A 134      31.555  58.670  42.875  1.00 14.05           H  
ATOM   2007  HB3 ALA A 134      31.914  57.118  42.081  1.00 14.05           H  
ATOM   2008  N   GLU A 135      31.818  60.881  39.428  1.00 17.69           N  
ATOM   2009  CA  GLU A 135      31.164  62.206  39.263  1.00 20.57           C  
ATOM   2010  C   GLU A 135      29.869  62.270  38.486  1.00 20.00           C  
ATOM   2011  O   GLU A 135      29.505  61.378  37.712  1.00 21.48           O  
ATOM   2012  CB  GLU A 135      31.974  63.287  38.554  1.00 19.66           C  
ATOM   2013  CG  GLU A 135      33.470  63.323  38.762  1.00 20.19           C  
ATOM   2014  CD  GLU A 135      34.247  62.454  37.779  1.00 20.51           C  
ATOM   2015  OE1 GLU A 135      35.369  62.853  37.458  1.00 20.42           O  
ATOM   2016  OE2 GLU A 135      33.745  61.406  37.348  1.00 21.14           O  
ATOM   2017  HN  GLU A 135      32.487  60.503  38.684  1.00 20.18           H  
ATOM   2018  HA  GLU A 135      30.949  62.579  40.265  1.00 20.18           H  
ATOM   2019  HB1 GLU A 135      31.801  63.168  37.484  1.00 20.18           H  
ATOM   2020  HB2 GLU A 135      31.581  64.250  38.881  1.00 20.18           H  
ATOM   2021  HG1 GLU A 135      33.808  64.353  38.652  1.00 20.18           H  
ATOM   2022  HG2 GLU A 135      33.685  62.976  39.773  1.00 20.18           H  
ATOM   2023  N   ILE A 136      29.147  63.333  38.832  1.00 22.36           N  
ATOM   2024  CA  ILE A 136      27.991  63.774  38.030  1.00 22.29           C  
ATOM   2025  C   ILE A 136      28.323  65.106  37.309  1.00 21.10           C  
ATOM   2026  O   ILE A 136      29.083  65.951  37.799  1.00 23.28           O  
ATOM   2027  CB  ILE A 136      26.717  64.017  38.857  1.00 19.88           C  
ATOM   2028  CG1 ILE A 136      27.030  64.914  39.998  1.00 17.75           C  
ATOM   2029  CG2 ILE A 136      26.135  62.692  39.335  1.00 22.68           C  
ATOM   2030  CD1 ILE A 136      25.880  65.824  40.046  1.00 17.31           C  
ATOM   2031  HN  ILE A 136      29.411  63.880  39.713  1.00 20.83           H  
ATOM   2032  HA  ILE A 136      27.779  63.014  37.278  1.00 20.83           H  
ATOM   2033  HB  ILE A 136      25.981  64.509  38.222  1.00 20.83           H  
ATOM   2034 1HG1 ILE A 136      27.117  64.348  40.925  1.00 20.83           H  
ATOM   2035 2HG1 ILE A 136      27.954  65.464  39.819  1.00 20.83           H  
ATOM   2036 1HG2 ILE A 136      25.234  62.880  39.919  1.00 20.83           H  
ATOM   2037 2HG2 ILE A 136      26.868  62.175  39.955  1.00 20.83           H  
ATOM   2038 3HG2 ILE A 136      25.887  62.072  38.474  1.00 20.83           H  
ATOM   2039 1HD1 ILE A 136      26.012  66.534  40.862  1.00 20.83           H  
ATOM   2040 2HD1 ILE A 136      24.968  65.250  40.209  1.00 20.83           H  
ATOM   2041 3HD1 ILE A 136      25.804  66.365  39.103  1.00 20.83           H  
ATOM   2042  N   ASN A 137      27.770  65.331  36.124  1.00 19.00           N  
ATOM   2043  CA  ASN A 137      28.017  66.526  35.347  1.00 16.85           C  
ATOM   2044  C   ASN A 137      27.195  67.680  35.798  1.00 17.73           C  
ATOM   2045  O   ASN A 137      27.513  68.818  35.432  1.00 23.77           O  
ATOM   2046  CB  ASN A 137      27.693  66.330  33.902  1.00 18.18           C  
ATOM   2047  CG  ASN A 137      26.226  66.059  33.678  1.00 21.36           C  
ATOM   2048  OD1 ASN A 137      25.482  65.578  34.546  1.00 23.04           O  
ATOM   2049  ND2 ASN A 137      25.806  66.383  32.481  1.00 23.85           N  
ATOM   2050  HN  ASN A 137      27.108  64.592  35.723  1.00 20.47           H  
ATOM   2051  HA  ASN A 137      29.071  66.790  35.437  1.00 20.47           H  
ATOM   2052  HB1 ASN A 137      27.971  67.231  33.355  1.00 20.47           H  
ATOM   2053  HB2 ASN A 137      28.268  65.484  33.525  1.00 20.47           H  
ATOM   2054 1HD2 ASN A 137      26.488  66.798  31.769  1.00 20.47           H  
ATOM   2055 2HD2 ASN A 137      24.781  66.232  32.215  1.00 20.47           H  
ATOM   2056  N   ARG A 138      26.091  67.468  36.500  1.00 16.82           N  
ATOM   2057  CA  ARG A 138      25.449  68.648  36.995  1.00 20.19           C  
ATOM   2058  C   ARG A 138      25.211  68.719  38.497  1.00 20.23           C  
ATOM   2059  O   ARG A 138      24.031  68.685  38.866  1.00 21.54           O  
ATOM   2060  CB  ARG A 138      24.171  68.807  36.170  1.00 24.11           C  
ATOM   2061  CG  ARG A 138      24.365  69.927  35.111  1.00 26.83           C  
ATOM   2062  CD  ARG A 138      23.236  69.790  34.134  1.00 29.88           C  
ATOM   2063  NE  ARG A 138      22.990  70.985  33.371  1.00 32.53           N  
ATOM   2064  CZ  ARG A 138      22.300  72.074  33.786  1.00 34.73           C  
ATOM   2065  NH1 ARG A 138      22.148  73.035  32.886  1.00 39.13           N  
ATOM   2066  NH2 ARG A 138      21.839  72.348  35.009  1.00 29.42           N  
ATOM   2067  HN  ARG A 138      25.707  66.486  36.683  1.00 26.86           H  
ATOM   2068  HA  ARG A 138      26.095  69.488  36.739  1.00 26.86           H  
ATOM   2069  HB1 ARG A 138      23.947  67.867  35.666  1.00 26.86           H  
ATOM   2070  HB2 ARG A 138      23.345  69.072  36.830  1.00 26.86           H  
ATOM   2071  HG1 ARG A 138      24.333  70.906  35.589  1.00 26.86           H  
ATOM   2072  HG2 ARG A 138      25.321  69.802  34.602  1.00 26.86           H  
ATOM   2073  HD1 ARG A 138      23.474  68.982  33.442  1.00 26.86           H  
ATOM   2074  HD2 ARG A 138      22.330  69.541  34.686  1.00 26.86           H  
ATOM   2075  HE  ARG A 138      23.391  71.016  32.380  1.00 26.86           H  
ATOM   2076 1HH1 ARG A 138      22.559  72.919  31.905  1.00 26.86           H  
ATOM   2077 2HH1 ARG A 138      21.614  73.927  33.140  1.00 26.86           H  
ATOM   2078 1HH2 ARG A 138      22.003  71.658  35.810  1.00 26.86           H  
ATOM   2079 2HH2 ARG A 138      21.305  73.258  35.188  1.00 26.86           H  
ATOM   2080  N   PRO A 139      26.208  68.867  39.421  1.00 16.38           N  
ATOM   2081  CA  PRO A 139      26.003  69.105  40.838  1.00 16.52           C  
ATOM   2082  C   PRO A 139      24.907  70.085  41.180  1.00 18.25           C  
ATOM   2083  O   PRO A 139      24.257  69.809  42.170  1.00 23.18           O  
ATOM   2084  CB  PRO A 139      27.336  69.529  41.381  1.00 13.08           C  
ATOM   2085  CG  PRO A 139      28.059  69.971  40.177  1.00 13.26           C  
ATOM   2086  CD  PRO A 139      27.641  68.881  39.193  1.00 16.95           C  
ATOM   2087  HA  PRO A 139      25.748  68.151  41.299  1.00 16.80           H  
ATOM   2088  HB1 PRO A 139      27.226  70.346  42.094  1.00 16.80           H  
ATOM   2089  HB2 PRO A 139      27.847  68.694  41.860  1.00 16.80           H  
ATOM   2090  HG1 PRO A 139      27.731  70.957  39.849  1.00 16.80           H  
ATOM   2091  HG2 PRO A 139      29.137  69.980  40.335  1.00 16.80           H  
ATOM   2092  HD1 PRO A 139      27.884  69.150  38.165  1.00 16.80           H  
ATOM   2093  HD2 PRO A 139      28.098  67.921  39.435  1.00 16.80           H  
ATOM   2094  N   ASP A 140      24.603  71.158  40.452  1.00 15.99           N  
ATOM   2095  CA  ASP A 140      23.463  72.009  40.784  1.00 17.91           C  
ATOM   2096  C   ASP A 140      22.131  71.271  40.879  1.00 18.35           C  
ATOM   2097  O   ASP A 140      21.226  71.653  41.603  1.00 19.50           O  
ATOM   2098  CB  ASP A 140      23.305  73.172  39.764  1.00 18.82           C  
ATOM   2099  CG  ASP A 140      23.789  73.058  38.313  1.00 19.55           C  
ATOM   2100  OD1 ASP A 140      24.360  72.047  37.915  1.00 21.36           O  
ATOM   2101  OD2 ASP A 140      23.622  74.019  37.565  1.00 19.61           O  
ATOM   2102  HN  ASP A 140      25.208  71.402  39.604  1.00 18.89           H  
ATOM   2103  HA  ASP A 140      23.660  72.454  41.759  1.00 18.89           H  
ATOM   2104  HB1 ASP A 140      22.238  73.388  39.712  1.00 18.89           H  
ATOM   2105  HB2 ASP A 140      23.829  74.026  40.193  1.00 18.89           H  
ATOM   2106  N   TYR A 141      22.002  70.161  40.185  1.00 19.46           N  
ATOM   2107  CA  TYR A 141      20.809  69.354  40.244  1.00 18.71           C  
ATOM   2108  C   TYR A 141      20.829  68.317  41.348  1.00 20.77           C  
ATOM   2109  O   TYR A 141      20.008  67.397  41.326  1.00 24.89           O  
ATOM   2110  CB  TYR A 141      20.610  68.668  38.904  1.00 19.19           C  
ATOM   2111  CG  TYR A 141      20.075  69.610  37.846  1.00 20.26           C  
ATOM   2112  CD1 TYR A 141      20.554  69.567  36.571  1.00 17.69           C  
ATOM   2113  CD2 TYR A 141      19.073  70.509  38.182  1.00 22.33           C  
ATOM   2114  CE1 TYR A 141      20.007  70.409  35.648  1.00 20.74           C  
ATOM   2115  CE2 TYR A 141      18.531  71.366  37.261  1.00 20.87           C  
ATOM   2116  CZ  TYR A 141      19.023  71.308  35.996  1.00 21.27           C  
ATOM   2117  OH  TYR A 141      18.561  72.234  35.094  1.00 25.96           O  
ATOM   2118  HN  TYR A 141      22.809  69.847  39.556  1.00 21.01           H  
ATOM   2119  HA  TYR A 141      19.960  70.016  40.416  1.00 21.01           H  
ATOM   2120  HB1 TYR A 141      21.568  68.273  38.568  1.00 21.01           H  
ATOM   2121  HB2 TYR A 141      19.903  67.848  39.032  1.00 21.01           H  
ATOM   2122  HD1 TYR A 141      21.353  68.878  36.296  1.00 21.01           H  
ATOM   2123  HD2 TYR A 141      18.707  70.534  39.208  1.00 21.01           H  
ATOM   2124  HE1 TYR A 141      20.355  70.370  34.616  1.00 21.01           H  
ATOM   2125  HE2 TYR A 141      17.739  72.064  37.531  1.00 21.01           H  
ATOM   2126  HH  TYR A 141      19.354  72.848  34.785  1.00 21.01           H  
ATOM   2127  N   LEU A 142      21.720  68.397  42.334  1.00 18.00           N  
ATOM   2128  CA  LEU A 142      21.739  67.398  43.383  1.00 17.94           C  
ATOM   2129  C   LEU A 142      20.754  67.701  44.492  1.00 20.36           C  
ATOM   2130  O   LEU A 142      20.543  68.852  44.917  1.00 25.79           O  
ATOM   2131  CB  LEU A 142      23.114  67.273  44.005  1.00 14.15           C  
ATOM   2132  CG  LEU A 142      24.125  66.536  43.175  1.00 14.41           C  
ATOM   2133  CD1 LEU A 142      25.489  66.551  43.846  1.00 15.65           C  
ATOM   2134  CD2 LEU A 142      23.651  65.113  43.015  1.00 10.55           C  
ATOM   2135  HN  LEU A 142      22.425  69.202  42.352  1.00 17.11           H  
ATOM   2136  HA  LEU A 142      21.474  66.436  42.944  1.00 17.11           H  
ATOM   2137  HB1 LEU A 142      23.495  68.278  44.187  1.00 17.11           H  
ATOM   2138  HB2 LEU A 142      23.008  66.747  44.954  1.00 17.11           H  
ATOM   2139  HG  LEU A 142      24.199  67.005  42.194  1.00 17.11           H  
ATOM   2140 1HD1 LEU A 142      26.205  66.011  43.227  1.00 17.11           H  
ATOM   2141 2HD1 LEU A 142      25.420  66.071  44.822  1.00 17.11           H  
ATOM   2142 3HD1 LEU A 142      25.822  67.581  43.971  1.00 17.11           H  
ATOM   2143 1HD2 LEU A 142      24.370  64.555  42.415  1.00 17.11           H  
ATOM   2144 2HD2 LEU A 142      22.681  65.106  42.518  1.00 17.11           H  
ATOM   2145 3HD2 LEU A 142      23.560  64.647  43.996  1.00 17.11           H  
ATOM   2146  N   LEU A 143      20.135  66.641  44.992  1.00 20.58           N  
ATOM   2147  CA  LEU A 143      19.182  66.766  46.084  1.00 19.37           C  
ATOM   2148  C   LEU A 143      19.914  66.772  47.402  1.00 19.57           C  
ATOM   2149  O   LEU A 143      20.794  65.948  47.552  1.00 19.79           O  
ATOM   2150  CB  LEU A 143      18.246  65.602  46.052  1.00 17.74           C  
ATOM   2151  CG  LEU A 143      16.871  65.679  46.616  1.00 18.29           C  
ATOM   2152  CD1 LEU A 143      16.301  67.072  46.535  1.00 19.77           C  
ATOM   2153  CD2 LEU A 143      15.988  64.802  45.739  1.00 24.78           C  
ATOM   2154  HN  LEU A 143      20.340  65.673  44.584  1.00 19.99           H  
ATOM   2155  HA  LEU A 143      18.618  67.692  45.974  1.00 19.99           H  
ATOM   2156  HB1 LEU A 143      18.130  65.333  45.002  1.00 19.99           H  
ATOM   2157  HB2 LEU A 143      18.748  64.793  46.582  1.00 19.99           H  
ATOM   2158  HG  LEU A 143      16.861  65.322  47.646  1.00 19.99           H  
ATOM   2159 1HD1 LEU A 143      15.297  67.079  46.958  1.00 19.99           H  
ATOM   2160 2HD1 LEU A 143      16.258  67.387  45.492  1.00 19.99           H  
ATOM   2161 3HD1 LEU A 143      16.936  67.758  47.096  1.00 19.99           H  
ATOM   2162 1HD2 LEU A 143      14.965  64.826  46.114  1.00 19.99           H  
ATOM   2163 2HD2 LEU A 143      16.358  63.777  45.760  1.00 19.99           H  
ATOM   2164 3HD2 LEU A 143      16.008  65.175  44.715  1.00 19.99           H  
ATOM   2165  N   PHE A 144      19.653  67.629  48.388  1.00 21.14           N  
ATOM   2166  CA  PHE A 144      20.282  67.499  49.707  1.00 21.29           C  
ATOM   2167  C   PHE A 144      19.276  67.780  50.810  1.00 24.30           C  
ATOM   2168  O   PHE A 144      19.340  68.734  51.593  1.00 23.96           O  
ATOM   2169  CB  PHE A 144      21.489  68.452  49.880  1.00 19.81           C  
ATOM   2170  CG  PHE A 144      22.703  67.977  49.109  1.00 15.15           C  
ATOM   2171  CD1 PHE A 144      23.151  66.691  49.282  1.00 13.61           C  
ATOM   2172  CD2 PHE A 144      23.344  68.828  48.225  1.00 12.92           C  
ATOM   2173  CE1 PHE A 144      24.244  66.264  48.556  1.00 15.19           C  
ATOM   2174  CE2 PHE A 144      24.441  68.377  47.515  1.00 11.48           C  
ATOM   2175  CZ  PHE A 144      24.890  67.097  47.678  1.00 10.62           C  
ATOM   2176  HN  PHE A 144      18.968  68.432  48.214  1.00 17.22           H  
ATOM   2177  HA  PHE A 144      20.636  66.474  49.819  1.00 17.22           H  
ATOM   2178  HB1 PHE A 144      21.209  69.442  49.520  1.00 17.22           H  
ATOM   2179  HB2 PHE A 144      21.744  68.508  50.938  1.00 17.22           H  
ATOM   2180  HD1 PHE A 144      22.652  66.019  49.980  1.00 17.22           H  
ATOM   2181  HD2 PHE A 144      22.986  69.848  48.090  1.00 17.22           H  
ATOM   2182  HE1 PHE A 144      24.602  65.242  48.683  1.00 17.22           H  
ATOM   2183  HE2 PHE A 144      24.950  69.046  46.822  1.00 17.22           H  
ATOM   2184  HZ  PHE A 144      25.753  66.741  47.116  1.00 17.22           H  
ATOM   2185  N   ALA A 145      18.310  66.864  50.756  1.00 25.02           N  
ATOM   2186  CA  ALA A 145      17.234  66.827  51.709  1.00 31.22           C  
ATOM   2187  C   ALA A 145      16.974  65.382  52.114  1.00 37.68           C  
ATOM   2188  O   ALA A 145      16.047  65.062  52.872  1.00 42.45           O  
ATOM   2189  CB  ALA A 145      15.971  67.385  51.098  1.00 28.91           C  
ATOM   2190  HN  ALA A 145      18.336  66.131  49.977  1.00 33.06           H  
ATOM   2191  HA  ALA A 145      17.504  67.411  52.589  1.00 33.06           H  
ATOM   2192  HB1 ALA A 145      15.166  67.350  51.832  1.00 33.06           H  
ATOM   2193  HB2 ALA A 145      15.694  66.790  50.227  1.00 33.06           H  
ATOM   2194  HB3 ALA A 145      16.140  68.418  50.793  1.00 33.06           H  
ATOM   2195  N   GLU A 146      17.775  64.422  51.670  1.00 41.42           N  
ATOM   2196  CA  GLU A 146      17.488  63.020  51.969  1.00 43.26           C  
ATOM   2197  C   GLU A 146      18.831  62.395  52.142  1.00 44.09           C  
ATOM   2198  O   GLU A 146      19.573  62.715  51.217  1.00 44.56           O  
ATOM   2199  CB  GLU A 146      16.801  62.351  50.812  1.00 41.97           C  
ATOM   2200  CG  GLU A 146      15.377  62.787  50.719  1.00 41.76           C  
ATOM   2201  CD  GLU A 146      15.068  63.052  49.280  1.00 44.55           C  
ATOM   2202  OE1 GLU A 146      15.207  62.147  48.442  1.00 45.80           O  
ATOM   2203  OE2 GLU A 146      14.705  64.183  48.995  1.00 46.33           O  
ATOM   2204  HN  GLU A 146      18.637  64.676  51.089  1.00 43.75           H  
ATOM   2205  HA  GLU A 146      16.896  62.929  52.879  1.00 43.75           H  
ATOM   2206  HB1 GLU A 146      17.317  62.615  49.889  1.00 43.75           H  
ATOM   2207  HB2 GLU A 146      16.836  61.271  50.952  1.00 43.75           H  
ATOM   2208  HG1 GLU A 146      14.724  62.001  51.099  1.00 43.75           H  
ATOM   2209  HG2 GLU A 146      15.230  63.696  51.302  1.00 43.75           H  
ATOM   2210  N   SER A 147      19.284  61.601  53.135  1.00 43.94           N  
ATOM   2211  CA  SER A 147      20.678  61.201  52.968  1.00 46.06           C  
ATOM   2212  C   SER A 147      20.872  59.886  52.260  1.00 46.71           C  
ATOM   2213  O   SER A 147      21.855  59.630  51.526  1.00 47.61           O  
ATOM   2214  CB  SER A 147      21.368  61.146  54.270  1.00 47.70           C  
ATOM   2215  OG  SER A 147      22.743  61.186  53.922  1.00 50.04           O  
ATOM   2216  HN  SER A 147      18.680  61.295  53.964  1.00 47.01           H  
ATOM   2217  HA  SER A 147      21.169  61.969  52.370  1.00 47.01           H  
ATOM   2218  HB1 SER A 147      21.099  62.002  54.889  1.00 47.01           H  
ATOM   2219  HB2 SER A 147      21.127  60.224  54.799  1.00 47.01           H  
ATOM   2220  HG  SER A 147      22.975  60.362  53.313  1.00 47.01           H  
ATOM   2221  N   GLY A 148      19.761  59.146  52.355  1.00 47.24           N  
ATOM   2222  CA  GLY A 148      19.657  57.832  51.716  1.00 42.04           C  
ATOM   2223  C   GLY A 148      19.252  57.942  50.269  1.00 33.74           C  
ATOM   2224  O   GLY A 148      18.214  57.400  49.875  1.00 28.13           O  
ATOM   2225  HN  GLY A 148      18.928  59.523  52.911  1.00 37.79           H  
ATOM   2226  HA1 GLY A 148      20.625  57.334  51.774  1.00 37.79           H  
ATOM   2227  HA2 GLY A 148      18.911  57.240  52.247  1.00 37.79           H  
ATOM   2228  N   GLN A 149      20.198  58.647  49.621  1.00 30.48           N  
ATOM   2229  CA  GLN A 149      20.099  59.115  48.269  1.00 28.85           C  
ATOM   2230  C   GLN A 149      21.385  59.035  47.459  1.00 24.96           C  
ATOM   2231  O   GLN A 149      21.470  58.113  46.640  1.00 20.92           O  
ATOM   2232  CB  GLN A 149      19.579  60.568  48.263  1.00 32.01           C  
ATOM   2233  CG  GLN A 149      20.437  61.746  48.679  1.00 34.39           C  
ATOM   2234  CD  GLN A 149      20.090  63.086  48.022  1.00 36.16           C  
ATOM   2235  OE1 GLN A 149      20.439  63.393  46.869  1.00 38.04           O  
ATOM   2236  NE2 GLN A 149      19.345  63.925  48.733  1.00 37.26           N  
ATOM   2237  HN  GLN A 149      21.095  58.876  50.157  1.00 31.45           H  
ATOM   2238  HA  GLN A 149      19.355  58.499  47.763  1.00 31.45           H  
ATOM   2239  HB1 GLN A 149      19.263  60.771  47.240  1.00 31.45           H  
ATOM   2240  HB2 GLN A 149      18.710  60.580  48.921  1.00 31.45           H  
ATOM   2241  HG1 GLN A 149      20.339  61.867  49.758  1.00 31.45           H  
ATOM   2242  HG2 GLN A 149      21.472  61.510  48.432  1.00 31.45           H  
ATOM   2243 1HE2 GLN A 149      19.018  63.650  49.714  1.00 31.45           H  
ATOM   2244 2HE2 GLN A 149      19.072  64.876  48.325  1.00 31.45           H  
ATOM   2245  N   VAL A 150      22.400  59.905  47.692  1.00 23.03           N  
ATOM   2246  CA  VAL A 150      23.624  59.931  46.903  1.00 20.37           C  
ATOM   2247  C   VAL A 150      24.874  59.489  47.651  1.00 17.18           C  
ATOM   2248  O   VAL A 150      25.280  60.071  48.636  1.00 21.55           O  
ATOM   2249  CB  VAL A 150      23.760  61.353  46.273  1.00 18.90           C  
ATOM   2250  CG1 VAL A 150      23.530  62.448  47.245  1.00 18.26           C  
ATOM   2251  CG2 VAL A 150      25.150  61.450  45.658  1.00 19.12           C  
ATOM   2252  HN  VAL A 150      22.296  60.606  48.494  1.00 19.77           H  
ATOM   2253  HA  VAL A 150      23.484  59.232  46.079  1.00 19.77           H  
ATOM   2254  HB  VAL A 150      23.025  61.445  45.474  1.00 19.77           H  
ATOM   2255 1HG1 VAL A 150      23.639  63.409  46.743  1.00 19.77           H  
ATOM   2256 2HG1 VAL A 150      24.258  62.376  48.053  1.00 19.77           H  
ATOM   2257 3HG1 VAL A 150      22.523  62.365  47.655  1.00 19.77           H  
ATOM   2258 1HG2 VAL A 150      25.281  62.434  45.207  1.00 19.77           H  
ATOM   2259 2HG2 VAL A 150      25.264  60.682  44.893  1.00 19.77           H  
ATOM   2260 3HG2 VAL A 150      25.902  61.304  46.433  1.00 19.77           H  
ATOM   2261  N   TYR A 151      25.503  58.439  47.149  1.00 18.50           N  
ATOM   2262  CA  TYR A 151      26.606  57.705  47.775  1.00 16.70           C  
ATOM   2263  C   TYR A 151      27.420  56.945  46.720  1.00 12.79           C  
ATOM   2264  O   TYR A 151      27.064  56.951  45.533  1.00 17.10           O  
ATOM   2265  CB  TYR A 151      26.079  56.669  48.845  1.00 14.73           C  
ATOM   2266  CG  TYR A 151      24.926  55.768  48.433  1.00 11.01           C  
ATOM   2267  CD1 TYR A 151      23.656  56.286  48.511  1.00 11.71           C  
ATOM   2268  CD2 TYR A 151      25.118  54.501  47.905  1.00 11.32           C  
ATOM   2269  CE1 TYR A 151      22.569  55.572  48.061  1.00  9.03           C  
ATOM   2270  CE2 TYR A 151      24.033  53.781  47.452  1.00  8.80           C  
ATOM   2271  CZ  TYR A 151      22.770  54.336  47.526  1.00  8.19           C  
ATOM   2272  OH  TYR A 151      21.668  53.701  47.015  1.00 15.38           O  
ATOM   2273  HN  TYR A 151      25.174  58.092  46.192  1.00 12.94           H  
ATOM   2274  HA  TYR A 151      27.261  58.419  48.274  1.00 12.94           H  
ATOM   2275  HB1 TYR A 151      26.916  56.026  49.118  1.00 12.94           H  
ATOM   2276  HB2 TYR A 151      25.756  57.236  49.718  1.00 12.94           H  
ATOM   2277  HD1 TYR A 151      23.507  57.279  48.936  1.00 12.94           H  
ATOM   2278  HD2 TYR A 151      26.120  54.077  47.848  1.00 12.94           H  
ATOM   2279  HE1 TYR A 151      21.564  55.989  48.132  1.00 12.94           H  
ATOM   2280  HE2 TYR A 151      24.171  52.782  47.039  1.00 12.94           H  
ATOM   2281  HH  TYR A 151      20.955  53.570  47.775  1.00 12.94           H  
ATOM   2282  N   PHE A 152      28.435  56.230  47.190  1.00  4.98           N  
ATOM   2283  CA  PHE A 152      29.404  55.524  46.387  1.00  2.94           C  
ATOM   2284  C   PHE A 152      30.064  54.592  47.371  1.00  7.09           C  
ATOM   2285  O   PHE A 152      30.533  55.045  48.432  1.00  8.66           O  
ATOM   2286  CB  PHE A 152      30.421  56.508  45.875  1.00  5.86           C  
ATOM   2287  CG  PHE A 152      31.572  56.054  45.009  1.00  5.89           C  
ATOM   2288  CD1 PHE A 152      32.713  56.812  45.011  1.00  4.29           C  
ATOM   2289  CD2 PHE A 152      31.458  54.941  44.191  1.00  4.90           C  
ATOM   2290  CE1 PHE A 152      33.763  56.461  44.184  1.00  6.02           C  
ATOM   2291  CE2 PHE A 152      32.506  54.609  43.380  1.00  5.77           C  
ATOM   2292  CZ  PHE A 152      33.660  55.360  43.373  1.00  6.77           C  
ATOM   2293  HN  PHE A 152      28.544  56.172  48.253  1.00  5.74           H  
ATOM   2294  HA  PHE A 152      28.929  54.977  45.573  1.00  5.74           H  
ATOM   2295  HB1 PHE A 152      29.871  57.250  45.296  1.00  5.74           H  
ATOM   2296  HB2 PHE A 152      30.861  56.984  46.751  1.00  5.74           H  
ATOM   2297  HD1 PHE A 152      32.792  57.685  45.659  1.00  5.74           H  
ATOM   2298  HD2 PHE A 152      30.548  54.341  44.195  1.00  5.74           H  
ATOM   2299  HE1 PHE A 152      34.674  57.060  44.176  1.00  5.74           H  
ATOM   2300  HE2 PHE A 152      32.428  53.738  42.730  1.00  5.74           H  
ATOM   2301  HZ  PHE A 152      34.490  55.080  42.724  1.00  5.74           H  
ATOM   2302  N   GLY A 153      30.119  53.309  47.074  1.00  5.85           N  
ATOM   2303  CA  GLY A 153      30.741  52.375  47.956  1.00  7.41           C  
ATOM   2304  C   GLY A 153      31.285  51.229  47.172  1.00 13.13           C  
ATOM   2305  O   GLY A 153      30.955  51.045  45.989  1.00 17.83           O  
ATOM   2306  HN  GLY A 153      29.690  52.962  46.157  1.00 11.06           H  
ATOM   2307  HA1 GLY A 153      31.554  52.867  48.490  1.00 11.06           H  
ATOM   2308  HA2 GLY A 153      30.006  52.008  48.672  1.00 11.06           H  
ATOM   2309  N   ILE A 154      32.151  50.467  47.832  1.00 14.46           N  
ATOM   2310  CA  ILE A 154      32.691  49.259  47.246  1.00 15.59           C  
ATOM   2311  C   ILE A 154      32.718  48.209  48.335  1.00 19.15           C  
ATOM   2312  O   ILE A 154      32.335  48.543  49.465  1.00 19.77           O  
ATOM   2313  CB  ILE A 154      34.140  49.395  46.679  1.00 16.18           C  
ATOM   2314  CG1 ILE A 154      35.052  50.335  47.427  1.00 15.04           C  
ATOM   2315  CG2 ILE A 154      33.940  49.823  45.261  1.00 15.29           C  
ATOM   2316  CD1 ILE A 154      36.427  50.240  46.795  1.00 16.02           C  
ATOM   2317  HN  ILE A 154      32.455  50.753  48.817  1.00 16.44           H  
ATOM   2318  HA  ILE A 154      32.028  48.925  46.448  1.00 16.44           H  
ATOM   2319  HB  ILE A 154      34.599  48.406  46.675  1.00 16.44           H  
ATOM   2320 1HG1 ILE A 154      34.677  51.356  47.350  1.00 16.44           H  
ATOM   2321 2HG1 ILE A 154      35.105  50.045  48.476  1.00 16.44           H  
ATOM   2322 1HG2 ILE A 154      34.909  49.945  44.778  1.00 16.44           H  
ATOM   2323 2HG2 ILE A 154      33.402  50.771  45.239  1.00 16.44           H  
ATOM   2324 3HG2 ILE A 154      33.363  49.066  44.730  1.00 16.44           H  
ATOM   2325 1HD1 ILE A 154      37.113  50.909  47.314  1.00 16.44           H  
ATOM   2326 2HD1 ILE A 154      36.365  50.526  45.745  1.00 16.44           H  
ATOM   2327 3HD1 ILE A 154      36.792  49.216  46.871  1.00 16.44           H  
ATOM   2328  N   ILE A 155      33.121  46.969  47.974  1.00 19.86           N  
ATOM   2329  CA  ILE A 155      33.214  45.807  48.857  1.00 19.28           C  
ATOM   2330  C   ILE A 155      33.849  44.603  48.137  1.00 22.12           C  
ATOM   2331  O   ILE A 155      33.366  44.174  47.075  1.00 22.12           O  
ATOM   2332  CB  ILE A 155      31.770  45.459  49.408  1.00 17.26           C  
ATOM   2333  CG1 ILE A 155      31.796  44.192  50.276  1.00 20.59           C  
ATOM   2334  CG2 ILE A 155      30.803  45.322  48.263  1.00 19.30           C  
ATOM   2335  CD1 ILE A 155      30.580  43.996  51.212  1.00 17.15           C  
ATOM   2336  HN  ILE A 155      33.397  46.826  46.950  1.00 19.71           H  
ATOM   2337  HA  ILE A 155      33.848  46.071  49.704  1.00 19.71           H  
ATOM   2338  HB  ILE A 155      31.438  46.289  50.032  1.00 19.71           H  
ATOM   2339 1HG1 ILE A 155      31.848  43.331  49.610  1.00 19.71           H  
ATOM   2340 2HG1 ILE A 155      32.693  44.228  50.895  1.00 19.71           H  
ATOM   2341 1HG2 ILE A 155      29.813  45.083  48.650  1.00 19.71           H  
ATOM   2342 2HG2 ILE A 155      31.136  44.524  47.599  1.00 19.71           H  
ATOM   2343 3HG2 ILE A 155      30.759  46.260  47.709  1.00 19.71           H  
ATOM   2344 1HD1 ILE A 155      30.701  43.072  51.778  1.00 19.71           H  
ATOM   2345 2HD1 ILE A 155      29.668  43.940  50.617  1.00 19.71           H  
ATOM   2346 3HD1 ILE A 155      30.512  44.837  51.902  1.00 19.71           H  
ATOM   2347  N   ALA A 156      34.963  44.061  48.643  1.00 23.07           N  
ATOM   2348  CA  ALA A 156      35.524  42.869  48.001  1.00 25.09           C  
ATOM   2349  C   ALA A 156      34.631  41.653  48.150  1.00 24.85           C  
ATOM   2350  O   ALA A 156      34.003  41.453  49.196  1.00 25.39           O  
ATOM   2351  CB  ALA A 156      36.859  42.456  48.596  1.00 28.46           C  
ATOM   2352  HN  ALA A 156      35.436  44.490  49.501  1.00 25.37           H  
ATOM   2353  HA  ALA A 156      35.662  43.075  46.940  1.00 25.37           H  
ATOM   2354  HB1 ALA A 156      37.227  41.568  48.082  1.00 25.37           H  
ATOM   2355  HB2 ALA A 156      36.732  42.235  49.656  1.00 25.37           H  
ATOM   2356  HB3 ALA A 156      37.577  43.268  48.477  1.00 25.37           H  
ATOM   2357  N   LEU A 157      34.562  40.866  47.094  1.00 26.18           N  
ATOM   2358  CA  LEU A 157      33.788  39.642  47.124  1.00 27.63           C  
ATOM   2359  C   LEU A 157      34.713  38.460  46.814  1.00 30.56           C  
ATOM   2360  O   LEU A 157      35.792  38.671  46.218  1.00 34.61           O  
ATOM   2361  CB  LEU A 157      32.677  39.663  46.092  1.00 24.52           C  
ATOM   2362  CG  LEU A 157      31.590  40.671  46.255  1.00 23.07           C  
ATOM   2363  CD1 LEU A 157      31.810  41.583  45.082  1.00 24.65           C  
ATOM   2364  CD2 LEU A 157      30.164  40.088  46.285  1.00 18.96           C  
ATOM   2365  OXT LEU A 157      34.333  37.338  47.161  1.00 32.20           O  
ATOM   2366  HN  LEU A 157      35.086  41.136  46.201  1.00 26.93           H  
ATOM   2367  HA  LEU A 157      33.356  39.512  48.116  1.00 26.93           H  
ATOM   2368  HB1 LEU A 157      33.140  39.839  45.121  1.00 26.93           H  
ATOM   2369  HB2 LEU A 157      32.210  38.678  46.099  1.00 26.93           H  
ATOM   2370  HG  LEU A 157      31.762  41.230  47.174  1.00 26.93           H  
ATOM   2371 1HD1 LEU A 157      31.062  42.376  45.092  1.00 26.93           H  
ATOM   2372 2HD1 LEU A 157      31.722  41.013  44.157  1.00 26.93           H  
ATOM   2373 3HD1 LEU A 157      32.806  42.022  45.144  1.00 26.93           H  
ATOM   2374 1HD2 LEU A 157      29.443  40.896  46.407  1.00 26.93           H  
ATOM   2375 2HD2 LEU A 157      30.073  39.392  47.119  1.00 26.93           H  
ATOM   2376 3HD2 LEU A 157      29.966  39.563  45.351  1.00 26.93           H  
TER    2377      LEU A 157 
ATOM   2378  N   ARG B   6      46.824  30.800  43.607  1.00 64.41           N1+
ATOM   2379  CA  ARG B   6      46.892  32.032  42.812  1.00 64.18           C  
ATOM   2380  C   ARG B   6      45.651  32.737  43.313  1.00 61.83           C  
ATOM   2381  O   ARG B   6      44.655  32.031  43.466  1.00 62.89           O  
ATOM   2382  CB  ARG B   6      46.717  31.769  41.326  1.00 64.17           C  
ATOM   2383  HT1 ARG B   6      47.656  30.172  43.365  1.00 63.50           H  
ATOM   2384  HT2 ARG B   6      45.913  30.284  43.388  1.00 63.50           H  
ATOM   2385  HT3 ARG B   6      46.854  31.045  44.648  1.00 63.50           H  
ATOM   2386  HA  ARG B   6      47.795  32.602  43.028  1.00 63.50           H  
ATOM   2387  HB1 ARG B   6      46.760  32.789  40.790  1.00 63.50           H  
ATOM   2388  HB2 ARG B   6      45.714  31.386  41.117  1.00 63.50           H  
ATOM   2389  CG  ARG B   6      45.603  30.738  41.038  1.00  0.00           C  
ATOM   2390  CD  ARG B   6      45.553  30.445  39.528  1.00  0.00           C  
ATOM   2391  NE  ARG B   6      44.450  29.547  39.234  1.00  0.00           N  
ATOM   2392  CZ  ARG B   6      44.233  29.114  38.043  1.00  0.00           C  
ATOM   2393  NH1 ARG B   6      45.069  29.480  36.941  1.00  0.00           N  
ATOM   2394  NH2 ARG B   6      43.135  28.246  37.801  1.00  0.00           N  
ATOM   2395  N   THR B   7      45.638  34.034  43.555  1.00 59.18           N  
ATOM   2396  CA  THR B   7      44.447  34.613  44.159  1.00 59.19           C  
ATOM   2397  C   THR B   7      43.769  35.740  43.331  1.00 57.12           C  
ATOM   2398  O   THR B   7      43.503  36.844  43.819  1.00 59.02           O  
ATOM   2399  CB  THR B   7      45.037  34.932  45.590  1.00 59.30           C  
ATOM   2400  OG1 THR B   7      45.155  33.630  46.159  1.00 58.04           O  
ATOM   2401  CG2 THR B   7      44.248  35.821  46.528  1.00 61.19           C  
ATOM   2402  HN  THR B   7      46.482  34.645  43.313  1.00 59.01           H  
ATOM   2403  HA  THR B   7      43.718  33.811  44.278  1.00 59.01           H  
ATOM   2404  HB  THR B   7      46.036  35.352  45.470  1.00 59.01           H  
ATOM   2405  HG1 THR B   7      44.209  33.177  46.196  1.00 59.01           H  
ATOM   2406 1HG2 THR B   7      44.794  35.937  47.464  1.00 59.01           H  
ATOM   2407 2HG2 THR B   7      43.277  35.368  46.728  1.00 59.01           H  
ATOM   2408 3HG2 THR B   7      44.104  36.799  46.068  1.00 59.01           H  
ATOM   2409  N   PRO B   8      43.456  35.544  42.027  1.00 53.73           N  
ATOM   2410  CA  PRO B   8      42.239  36.123  41.441  1.00 49.90           C  
ATOM   2411  C   PRO B   8      41.031  35.775  42.311  1.00 46.32           C  
ATOM   2412  O   PRO B   8      40.629  36.613  43.119  1.00 45.06           O  
ATOM   2413  CB  PRO B   8      42.223  35.539  40.021  1.00 50.73           C  
ATOM   2414  CG  PRO B   8      43.700  35.528  39.649  1.00 50.60           C  
ATOM   2415  CD  PRO B   8      44.385  35.108  40.968  1.00 52.49           C  
ATOM   2416  HA  PRO B   8      42.345  37.206  41.385  1.00 49.83           H  
ATOM   2417  HB1 PRO B   8      41.808  34.531  40.015  1.00 49.83           H  
ATOM   2418  HB2 PRO B   8      41.651  36.172  39.342  1.00 49.83           H  
ATOM   2419  HG1 PRO B   8      43.899  34.806  38.857  1.00 49.83           H  
ATOM   2420  HG2 PRO B   8      44.032  36.517  39.333  1.00 49.83           H  
ATOM   2421  HD1 PRO B   8      44.526  34.028  41.001  1.00 49.83           H  
ATOM   2422  HD2 PRO B   8      45.350  35.604  41.075  1.00 49.83           H  
ATOM   2423  N   SER B   9      40.492  34.550  42.218  1.00 43.27           N  
ATOM   2424  CA  SER B   9      39.361  34.051  43.008  1.00 39.84           C  
ATOM   2425  C   SER B   9      38.903  32.740  42.353  1.00 40.18           C  
ATOM   2426  O   SER B   9      39.071  32.596  41.129  1.00 40.33           O  
ATOM   2427  CB  SER B   9      38.178  35.022  42.998  1.00 36.07           C  
ATOM   2428  OG  SER B   9      37.305  34.793  44.084  1.00 38.02           O  
ATOM   2429  HN  SER B   9      40.925  33.879  41.506  1.00 39.62           H  
ATOM   2430  HA  SER B   9      39.679  33.863  44.034  1.00 39.62           H  
ATOM   2431  HB1 SER B   9      38.558  36.042  43.059  1.00 39.62           H  
ATOM   2432  HB2 SER B   9      37.625  34.895  42.067  1.00 39.62           H  
ATOM   2433  HG  SER B   9      36.929  33.814  44.031  1.00 39.62           H  
ATOM   2434  N   ASP B  10      38.416  31.725  43.089  1.00 38.36           N  
ATOM   2435  CA  ASP B  10      37.829  30.600  42.401  1.00 38.47           C  
ATOM   2436  C   ASP B  10      36.335  30.859  42.616  1.00 35.97           C  
ATOM   2437  O   ASP B  10      35.642  30.107  43.316  1.00 39.48           O  
ATOM   2438  CB  ASP B  10      38.237  29.168  42.970  1.00 42.79           C  
ATOM   2439  CG  ASP B  10      37.859  27.831  42.195  1.00 44.04           C  
ATOM   2440  OD1 ASP B  10      38.362  26.755  42.564  1.00 46.12           O  
ATOM   2441  OD2 ASP B  10      37.071  27.808  41.237  1.00 41.33           O  
ATOM   2442  HN  ASP B  10      38.463  31.751  44.158  1.00 40.82           H  
ATOM   2443  HA  ASP B  10      38.063  30.655  41.338  1.00 40.82           H  
ATOM   2444  HB1 ASP B  10      39.323  29.172  43.065  1.00 40.82           H  
ATOM   2445  HB2 ASP B  10      37.785  29.089  43.959  1.00 40.82           H  
ATOM   2446  N   LYS B  11      35.825  31.969  42.055  1.00 30.40           N  
ATOM   2447  CA  LYS B  11      34.394  32.285  42.108  1.00 26.78           C  
ATOM   2448  C   LYS B  11      33.968  32.338  40.654  1.00 22.11           C  
ATOM   2449  O   LYS B  11      34.746  32.944  39.913  1.00 25.99           O  
ATOM   2450  CB  LYS B  11      34.062  33.646  42.673  1.00 29.13           C  
ATOM   2451  CG  LYS B  11      34.257  33.789  44.171  1.00 35.54           C  
ATOM   2452  CD  LYS B  11      32.886  34.006  44.802  1.00 39.15           C  
ATOM   2453  CE  LYS B  11      32.943  34.332  46.302  1.00 42.42           C  
ATOM   2454  NZ  LYS B  11      33.125  33.161  47.160  1.00 43.61           N1+
ATOM   2455  HN  LYS B  11      36.485  32.645  41.553  1.00 32.79           H  
ATOM   2456  HA  LYS B  11      33.848  31.505  42.640  1.00 32.79           H  
ATOM   2457  HB1 LYS B  11      34.698  34.380  42.179  1.00 32.79           H  
ATOM   2458  HB2 LYS B  11      33.017  33.859  42.447  1.00 32.79           H  
ATOM   2459  HG1 LYS B  11      34.711  32.884  44.574  1.00 32.79           H  
ATOM   2460  HG2 LYS B  11      34.901  34.643  44.381  1.00 32.79           H  
ATOM   2461  HD1 LYS B  11      32.398  34.834  44.288  1.00 32.79           H  
ATOM   2462  HD2 LYS B  11      32.298  33.098  44.669  1.00 32.79           H  
ATOM   2463  HE1 LYS B  11      33.776  35.014  46.473  1.00 32.79           H  
ATOM   2464  HE2 LYS B  11      32.009  34.820  46.582  1.00 32.79           H  
ATOM   2465  HZ1 LYS B  11      33.154  33.470  48.184  1.00 32.79           H  
ATOM   2466  HZ2 LYS B  11      34.044  32.673  46.909  1.00 32.79           H  
ATOM   2467  HZ3 LYS B  11      32.310  32.482  47.016  1.00 32.79           H  
ATOM   2468  N   PRO B  12      32.871  31.726  40.164  1.00 13.88           N  
ATOM   2469  CA  PRO B  12      32.207  32.029  38.908  1.00 11.92           C  
ATOM   2470  C   PRO B  12      31.877  33.477  38.786  1.00  9.98           C  
ATOM   2471  O   PRO B  12      31.127  33.967  39.620  1.00 10.99           O  
ATOM   2472  CB  PRO B  12      30.944  31.213  38.866  1.00 14.28           C  
ATOM   2473  CG  PRO B  12      30.955  30.334  40.074  1.00 13.15           C  
ATOM   2474  CD  PRO B  12      32.325  30.516  40.725  1.00 12.28           C  
ATOM   2475  HA  PRO B  12      32.852  31.736  38.080  1.00 12.35           H  
ATOM   2476  HB1 PRO B  12      30.073  31.869  38.888  1.00 12.35           H  
ATOM   2477  HB2 PRO B  12      30.920  30.606  37.961  1.00 12.35           H  
ATOM   2478  HG1 PRO B  12      30.166  30.632  40.765  1.00 12.35           H  
ATOM   2479  HG2 PRO B  12      30.810  29.293  39.784  1.00 12.35           H  
ATOM   2480  HD1 PRO B  12      32.221  30.612  41.806  1.00 12.35           H  
ATOM   2481  HD2 PRO B  12      32.969  29.667  40.496  1.00 12.35           H  
ATOM   2482  N   VAL B  13      32.329  34.182  37.775  1.00 11.80           N  
ATOM   2483  CA  VAL B  13      32.045  35.594  37.751  1.00 12.96           C  
ATOM   2484  C   VAL B  13      31.862  35.979  36.319  1.00 15.46           C  
ATOM   2485  O   VAL B  13      32.518  35.386  35.454  1.00 14.70           O  
ATOM   2486  CB  VAL B  13      33.218  36.374  38.357  1.00 16.26           C  
ATOM   2487  CG1 VAL B  13      34.487  36.249  37.482  1.00 16.84           C  
ATOM   2488  CG2 VAL B  13      32.805  37.830  38.508  1.00 18.96           C  
ATOM   2489  HN  VAL B  13      32.892  33.721  36.991  1.00 15.28           H  
ATOM   2490  HA  VAL B  13      31.133  35.800  38.311  1.00 15.28           H  
ATOM   2491  HB  VAL B  13      33.434  35.968  39.345  1.00 15.28           H  
ATOM   2492 1HG1 VAL B  13      35.301  36.813  37.938  1.00 15.28           H  
ATOM   2493 2HG1 VAL B  13      34.284  36.646  36.487  1.00 15.28           H  
ATOM   2494 3HG1 VAL B  13      34.772  35.200  37.403  1.00 15.28           H  
ATOM   2495 1HG2 VAL B  13      33.629  38.399  38.938  1.00 15.28           H  
ATOM   2496 2HG2 VAL B  13      31.937  37.896  39.164  1.00 15.28           H  
ATOM   2497 3HG2 VAL B  13      32.553  38.240  37.530  1.00 15.28           H  
ATOM   2498  N   ALA B  14      31.037  36.969  36.043  1.00 17.08           N  
ATOM   2499  CA  ALA B  14      31.017  37.503  34.700  1.00 23.32           C  
ATOM   2500  C   ALA B  14      30.618  38.985  34.709  1.00 24.30           C  
ATOM   2501  O   ALA B  14      29.929  39.483  35.636  1.00 22.28           O  
ATOM   2502  CB  ALA B  14      30.029  36.724  33.785  1.00 25.49           C  
ATOM   2503  HN  ALA B  14      30.394  37.370  36.799  1.00 22.49           H  
ATOM   2504  HA  ALA B  14      32.019  37.417  34.279  1.00 22.49           H  
ATOM   2505  HB1 ALA B  14      30.043  37.156  32.784  1.00 22.49           H  
ATOM   2506  HB2 ALA B  14      29.022  36.792  34.196  1.00 22.49           H  
ATOM   2507  HB3 ALA B  14      30.329  35.677  33.733  1.00 22.49           H  
ATOM   2508  N   HIS B  15      31.152  39.634  33.651  1.00 22.53           N  
ATOM   2509  CA  HIS B  15      30.825  41.000  33.364  1.00 23.40           C  
ATOM   2510  C   HIS B  15      30.972  41.352  31.894  1.00 21.61           C  
ATOM   2511  O   HIS B  15      31.919  42.014  31.494  1.00 19.77           O  
ATOM   2512  CB  HIS B  15      31.683  41.945  34.184  1.00 22.04           C  
ATOM   2513  CG  HIS B  15      31.098  43.360  34.062  1.00 23.53           C  
ATOM   2514  ND1 HIS B  15      29.933  43.805  34.537  1.00 23.67           N  
ATOM   2515  CD2 HIS B  15      31.730  44.409  33.421  1.00 21.26           C  
ATOM   2516  CE1 HIS B  15      29.865  45.072  34.209  1.00 24.02           C  
ATOM   2517  NE2 HIS B  15      30.940  45.429  33.545  1.00 21.50           N  
ATOM   2518  HN  HIS B  15      31.836  39.116  33.012  1.00 22.33           H  
ATOM   2519  HA  HIS B  15      29.784  41.162  33.645  1.00 22.33           H  
ATOM   2520  HB1 HIS B  15      31.678  41.634  35.229  1.00 22.33           H  
ATOM   2521  HB2 HIS B  15      32.705  41.936  33.806  1.00 22.33           H  
ATOM   2522  HD1 HIS B  15      29.202  43.241  35.077  1.00 22.33           H  
ATOM   2523  HD2 HIS B  15      32.695  44.384  32.915  1.00 22.33           H  
ATOM   2524  HE1 HIS B  15      29.035  45.735  34.453  1.00 22.33           H  
ATOM   2525  N   VAL B  16      30.004  40.951  31.089  1.00 23.18           N  
ATOM   2526  CA  VAL B  16      30.062  41.306  29.680  1.00 25.76           C  
ATOM   2527  C   VAL B  16      29.404  42.630  29.317  1.00 24.37           C  
ATOM   2528  O   VAL B  16      28.342  43.012  29.831  1.00 21.38           O  
ATOM   2529  CB  VAL B  16      29.457  40.176  28.766  1.00 26.09           C  
ATOM   2530  CG1 VAL B  16      30.377  38.973  28.904  1.00 22.15           C  
ATOM   2531  CG2 VAL B  16      28.031  39.797  29.118  1.00 28.07           C  
ATOM   2532  HN  VAL B  16      29.188  40.373  31.469  1.00 24.43           H  
ATOM   2533  HA  VAL B  16      31.117  41.394  29.419  1.00 24.43           H  
ATOM   2534  HB  VAL B  16      29.481  40.516  27.731  1.00 24.43           H  
ATOM   2535 1HG1 VAL B  16      30.002  38.156  28.288  1.00 24.43           H  
ATOM   2536 2HG1 VAL B  16      30.408  38.656  29.947  1.00 24.43           H  
ATOM   2537 3HG1 VAL B  16      31.381  39.243  28.577  1.00 24.43           H  
ATOM   2538 1HG2 VAL B  16      27.686  39.013  28.444  1.00 24.43           H  
ATOM   2539 2HG2 VAL B  16      27.387  40.671  29.018  1.00 24.43           H  
ATOM   2540 3HG2 VAL B  16      27.994  39.434  30.145  1.00 24.43           H  
ATOM   2541  N   VAL B  17      30.143  43.318  28.447  1.00 25.62           N  
ATOM   2542  CA  VAL B  17      29.734  44.591  27.861  1.00 23.79           C  
ATOM   2543  C   VAL B  17      29.090  44.272  26.510  1.00 21.75           C  
ATOM   2544  O   VAL B  17      29.270  43.181  25.958  1.00 21.59           O  
ATOM   2545  CB  VAL B  17      31.001  45.539  27.727  1.00 22.85           C  
ATOM   2546  CG1 VAL B  17      31.416  45.944  26.312  1.00 16.65           C  
ATOM   2547  CG2 VAL B  17      30.601  46.817  28.482  1.00 26.32           C  
ATOM   2548  HN  VAL B  17      31.092  42.914  28.161  1.00 22.65           H  
ATOM   2549  HA  VAL B  17      28.996  45.065  28.509  1.00 22.65           H  
ATOM   2550  HB  VAL B  17      31.850  45.076  28.231  1.00 22.65           H  
ATOM   2551 1HG1 VAL B  17      32.292  46.590  26.361  1.00 22.65           H  
ATOM   2552 2HG1 VAL B  17      30.597  46.479  25.832  1.00 22.65           H  
ATOM   2553 3HG1 VAL B  17      31.655  45.052  25.733  1.00 22.65           H  
ATOM   2554 1HG2 VAL B  17      31.421  47.535  28.442  1.00 22.65           H  
ATOM   2555 2HG2 VAL B  17      30.383  46.572  29.522  1.00 22.65           H  
ATOM   2556 3HG2 VAL B  17      29.716  47.252  28.018  1.00 22.65           H  
ATOM   2557  N   ALA B  18      28.269  45.197  26.013  1.00 18.40           N  
ATOM   2558  CA  ALA B  18      27.690  44.997  24.715  1.00 18.07           C  
ATOM   2559  C   ALA B  18      28.638  45.519  23.632  1.00 22.05           C  
ATOM   2560  O   ALA B  18      29.420  46.492  23.749  1.00 19.56           O  
ATOM   2561  CB  ALA B  18      26.404  45.725  24.587  1.00 18.07           C  
ATOM   2562  HN  ALA B  18      28.044  46.079  26.576  1.00 19.23           H  
ATOM   2563  HA  ALA B  18      27.517  43.932  24.559  1.00 19.23           H  
ATOM   2564  HB1 ALA B  18      25.987  45.556  23.594  1.00 19.23           H  
ATOM   2565  HB2 ALA B  18      26.574  46.792  24.732  1.00 19.23           H  
ATOM   2566  HB3 ALA B  18      25.704  45.363  25.340  1.00 19.23           H  
ATOM   2567  N   ASN B  19      28.578  44.793  22.530  1.00 23.16           N  
ATOM   2568  CA  ASN B  19      29.445  45.076  21.428  1.00 24.28           C  
ATOM   2569  C   ASN B  19      28.963  46.312  20.671  1.00 27.16           C  
ATOM   2570  O   ASN B  19      27.775  46.433  20.342  1.00 27.68           O  
ATOM   2571  CB  ASN B  19      29.443  43.843  20.613  1.00 23.45           C  
ATOM   2572  CG  ASN B  19      30.349  43.834  19.404  1.00 25.44           C  
ATOM   2573  OD1 ASN B  19      30.231  42.857  18.676  1.00 25.02           O  
ATOM   2574  ND2 ASN B  19      31.291  44.738  19.063  1.00 27.56           N  
ATOM   2575  HN  ASN B  19      27.876  43.988  22.461  1.00 25.47           H  
ATOM   2576  HA  ASN B  19      30.453  45.256  21.802  1.00 25.47           H  
ATOM   2577  HB1 ASN B  19      29.744  43.018  21.259  1.00 25.47           H  
ATOM   2578  HB2 ASN B  19      28.424  43.678  20.264  1.00 25.47           H  
ATOM   2579 1HD2 ASN B  19      31.465  45.590  19.686  1.00 25.47           H  
ATOM   2580 2HD2 ASN B  19      31.864  44.603  18.169  1.00 25.47           H  
ATOM   2581  N   PRO B  20      29.849  47.274  20.398  1.00 26.41           N  
ATOM   2582  CA  PRO B  20      29.548  48.431  19.558  1.00 30.01           C  
ATOM   2583  C   PRO B  20      29.382  48.131  18.060  1.00 31.22           C  
ATOM   2584  O   PRO B  20      28.553  48.747  17.384  1.00 33.25           O  
ATOM   2585  CB  PRO B  20      30.685  49.394  19.848  1.00 30.00           C  
ATOM   2586  CG  PRO B  20      31.082  48.978  21.219  1.00 28.27           C  
ATOM   2587  CD  PRO B  20      31.108  47.472  21.077  1.00 25.66           C  
ATOM   2588  HA  PRO B  20      28.623  48.880  19.919  1.00 29.26           H  
ATOM   2589  HB1 PRO B  20      31.504  49.267  19.140  1.00 29.26           H  
ATOM   2590  HB2 PRO B  20      30.345  50.429  19.829  1.00 29.26           H  
ATOM   2591  HG1 PRO B  20      32.063  49.370  21.486  1.00 29.26           H  
ATOM   2592  HG2 PRO B  20      30.349  49.296  21.960  1.00 29.26           H  
ATOM   2593  HD1 PRO B  20      31.952  47.135  20.475  1.00 29.26           H  
ATOM   2594  HD2 PRO B  20      31.130  46.973  22.046  1.00 29.26           H  
ATOM   2595  N   GLN B  21      30.136  47.209  17.453  1.00 30.06           N  
ATOM   2596  CA  GLN B  21      29.902  46.938  16.043  1.00 29.01           C  
ATOM   2597  C   GLN B  21      28.627  46.166  15.782  1.00 25.68           C  
ATOM   2598  O   GLN B  21      28.600  45.528  14.750  1.00 26.25           O  
ATOM   2599  CB  GLN B  21      31.086  46.150  15.428  1.00 34.27           C  
ATOM   2600  CG  GLN B  21      32.306  46.983  15.031  1.00 37.20           C  
ATOM   2601  CD  GLN B  21      32.814  47.725  16.247  1.00 38.99           C  
ATOM   2602  OE1 GLN B  21      33.481  47.088  17.064  1.00 41.11           O  
ATOM   2603  NE2 GLN B  21      32.433  48.991  16.495  1.00 37.64           N  
ATOM   2604  HN  GLN B  21      30.895  46.682  17.992  1.00 33.36           H  
ATOM   2605  HA  GLN B  21      29.829  47.894  15.524  1.00 33.36           H  
ATOM   2606  HB1 GLN B  21      31.410  45.410  16.159  1.00 33.36           H  
ATOM   2607  HB2 GLN B  21      30.722  45.643  14.534  1.00 33.36           H  
ATOM   2608  HG1 GLN B  21      33.088  46.326  14.651  1.00 33.36           H  
ATOM   2609  HG2 GLN B  21      32.024  47.698  14.258  1.00 33.36           H  
ATOM   2610 1HE2 GLN B  21      31.761  49.488  15.827  1.00 33.36           H  
ATOM   2611 2HE2 GLN B  21      32.802  49.501  17.360  1.00 33.36           H  
ATOM   2612  N   ALA B  22      27.530  46.144  16.528  1.00 24.37           N  
ATOM   2613  CA  ALA B  22      26.465  45.284  16.090  1.00 28.13           C  
ATOM   2614  C   ALA B  22      25.209  46.079  15.836  1.00 32.63           C  
ATOM   2615  O   ALA B  22      24.717  46.792  16.702  1.00 34.27           O  
ATOM   2616  CB  ALA B  22      26.222  44.231  17.125  1.00 28.15           C  
ATOM   2617  HN  ALA B  22      27.442  46.738  17.414  1.00 29.51           H  
ATOM   2618  HA  ALA B  22      26.766  44.799  15.161  1.00 29.51           H  
ATOM   2619  HB1 ALA B  22      25.415  43.577  16.796  1.00 29.51           H  
ATOM   2620  HB2 ALA B  22      25.945  44.704  18.067  1.00 29.51           H  
ATOM   2621  HB3 ALA B  22      27.129  43.644  17.267  1.00 29.51           H  
ATOM   2622  N   GLU B  23      24.725  46.055  14.582  1.00 36.69           N  
ATOM   2623  CA  GLU B  23      23.468  46.731  14.271  1.00 38.69           C  
ATOM   2624  C   GLU B  23      22.407  45.978  15.030  1.00 38.35           C  
ATOM   2625  O   GLU B  23      22.607  44.805  15.316  1.00 37.96           O  
ATOM   2626  CB  GLU B  23      23.105  46.720  12.745  1.00 40.01           C  
ATOM   2627  CG  GLU B  23      23.483  45.524  11.889  1.00 45.37           C  
ATOM   2628  CD  GLU B  23      22.478  44.355  11.825  1.00 51.19           C  
ATOM   2629  OE1 GLU B  23      22.121  43.732  12.846  1.00 51.15           O  
ATOM   2630  OE2 GLU B  23      22.058  44.044  10.701  1.00 53.83           O  
ATOM   2631  HN  GLU B  23      25.261  45.541  13.812  1.00 43.69           H  
ATOM   2632  HA  GLU B  23      23.510  47.760  14.628  1.00 43.69           H  
ATOM   2633  HB1 GLU B  23      22.022  46.827  12.677  1.00 43.69           H  
ATOM   2634  HB2 GLU B  23      23.585  47.591  12.300  1.00 43.69           H  
ATOM   2635  HG1 GLU B  23      23.632  45.884  10.871  1.00 43.69           H  
ATOM   2636  HG2 GLU B  23      24.422  45.128  12.276  1.00 43.69           H  
ATOM   2637  N   GLY B  24      21.374  46.706  15.435  1.00 38.14           N  
ATOM   2638  CA  GLY B  24      20.171  46.175  16.042  1.00 35.63           C  
ATOM   2639  C   GLY B  24      20.140  44.685  16.335  1.00 34.13           C  
ATOM   2640  O   GLY B  24      19.569  43.847  15.625  1.00 34.14           O  
ATOM   2641  HN  GLY B  24      21.434  47.766  15.303  1.00 35.51           H  
ATOM   2642  HA1 GLY B  24      20.022  46.698  16.987  1.00 35.51           H  
ATOM   2643  HA2 GLY B  24      19.341  46.394  15.370  1.00 35.51           H  
ATOM   2644  N   GLN B  25      20.937  44.456  17.369  1.00 33.56           N  
ATOM   2645  CA  GLN B  25      21.055  43.196  18.090  1.00 29.13           C  
ATOM   2646  C   GLN B  25      21.871  43.632  19.260  1.00 23.87           C  
ATOM   2647  O   GLN B  25      22.500  44.687  19.218  1.00 22.58           O  
ATOM   2648  CB  GLN B  25      21.837  42.099  17.365  1.00 29.54           C  
ATOM   2649  CG  GLN B  25      23.278  42.410  17.062  1.00 30.52           C  
ATOM   2650  CD  GLN B  25      23.761  41.567  15.915  1.00 30.28           C  
ATOM   2651  OE1 GLN B  25      23.608  41.885  14.735  1.00 29.93           O  
ATOM   2652  NE2 GLN B  25      24.349  40.443  16.291  1.00 29.73           N  
ATOM   2653  HN  GLN B  25      21.548  45.268  17.704  1.00 28.79           H  
ATOM   2654  HA  GLN B  25      20.077  42.834  18.408  1.00 28.79           H  
ATOM   2655  HB1 GLN B  25      21.812  41.204  17.987  1.00 28.79           H  
ATOM   2656  HB2 GLN B  25      21.333  41.899  16.420  1.00 28.79           H  
ATOM   2657  HG1 GLN B  25      23.371  43.464  16.799  1.00 28.79           H  
ATOM   2658  HG2 GLN B  25      23.884  42.200  17.943  1.00 28.79           H  
ATOM   2659 1HE2 GLN B  25      24.443  40.210  17.331  1.00 28.79           H  
ATOM   2660 2HE2 GLN B  25      24.731  39.767  15.555  1.00 28.79           H  
ATOM   2661  N   LEU B  26      21.786  42.783  20.277  1.00 24.38           N  
ATOM   2662  CA  LEU B  26      22.505  42.907  21.530  1.00 20.84           C  
ATOM   2663  C   LEU B  26      23.482  41.720  21.560  1.00 19.45           C  
ATOM   2664  O   LEU B  26      23.145  40.556  21.732  1.00 14.77           O  
ATOM   2665  CB  LEU B  26      21.440  42.872  22.648  1.00 19.14           C  
ATOM   2666  CG  LEU B  26      21.778  42.856  24.119  1.00 17.92           C  
ATOM   2667  CD1 LEU B  26      22.909  43.789  24.452  1.00 15.22           C  
ATOM   2668  CD2 LEU B  26      20.508  43.226  24.856  1.00 19.96           C  
ATOM   2669  HN  LEU B  26      21.136  41.941  20.163  1.00 18.96           H  
ATOM   2670  HA  LEU B  26      23.053  43.849  21.560  1.00 18.96           H  
ATOM   2671  HB1 LEU B  26      20.818  43.754  22.495  1.00 18.96           H  
ATOM   2672  HB2 LEU B  26      20.849  41.974  22.468  1.00 18.96           H  
ATOM   2673  HG  LEU B  26      22.065  41.843  24.402  1.00 18.96           H  
ATOM   2674 1HD1 LEU B  26      23.116  43.743  25.521  1.00 18.96           H  
ATOM   2675 2HD1 LEU B  26      22.633  44.808  24.180  1.00 18.96           H  
ATOM   2676 3HD1 LEU B  26      23.800  43.494  23.897  1.00 18.96           H  
ATOM   2677 1HD2 LEU B  26      20.698  43.229  25.929  1.00 18.96           H  
ATOM   2678 2HD2 LEU B  26      19.730  42.498  24.628  1.00 18.96           H  
ATOM   2679 3HD2 LEU B  26      20.181  44.217  24.542  1.00 18.96           H  
ATOM   2680  N   GLN B  27      24.716  42.025  21.326  1.00 18.06           N  
ATOM   2681  CA  GLN B  27      25.763  41.046  21.254  1.00 22.66           C  
ATOM   2682  C   GLN B  27      26.512  41.316  22.557  1.00 20.05           C  
ATOM   2683  O   GLN B  27      26.862  42.480  22.770  1.00 19.00           O  
ATOM   2684  CB  GLN B  27      26.577  41.388  20.013  1.00 27.83           C  
ATOM   2685  CG  GLN B  27      27.663  40.462  19.498  1.00 34.60           C  
ATOM   2686  CD  GLN B  27      27.089  39.219  18.817  1.00 40.82           C  
ATOM   2687  OE1 GLN B  27      26.061  39.290  18.126  1.00 46.05           O  
ATOM   2688  NE2 GLN B  27      27.690  38.031  18.964  1.00 41.58           N  
ATOM   2689  HN  GLN B  27      24.969  43.054  21.179  1.00 30.07           H  
ATOM   2690  HA  GLN B  27      25.368  40.031  21.215  1.00 30.07           H  
ATOM   2691  HB1 GLN B  27      25.862  41.506  19.199  1.00 30.07           H  
ATOM   2692  HB2 GLN B  27      27.059  42.345  20.215  1.00 30.07           H  
ATOM   2693  HG1 GLN B  27      28.275  41.005  18.778  1.00 30.07           H  
ATOM   2694  HG2 GLN B  27      28.283  40.147  20.338  1.00 30.07           H  
ATOM   2695 1HE2 GLN B  27      28.575  37.949  19.560  1.00 30.07           H  
ATOM   2696 2HE2 GLN B  27      27.285  37.164  18.486  1.00 30.07           H  
ATOM   2697  N   TRP B  28      26.769  40.320  23.410  1.00 18.43           N  
ATOM   2698  CA  TRP B  28      27.515  40.452  24.660  1.00 12.31           C  
ATOM   2699  C   TRP B  28      28.955  40.018  24.428  1.00 12.81           C  
ATOM   2700  O   TRP B  28      29.233  39.131  23.621  1.00 14.09           O  
ATOM   2701  CB  TRP B  28      26.860  39.600  25.726  1.00  8.46           C  
ATOM   2702  CG  TRP B  28      25.575  40.214  26.256  1.00  8.98           C  
ATOM   2703  CD1 TRP B  28      24.392  39.518  26.227  1.00  8.45           C  
ATOM   2704  CD2 TRP B  28      25.449  41.445  26.867  1.00  7.09           C  
ATOM   2705  NE1 TRP B  28      23.514  40.292  26.830  1.00  7.54           N  
ATOM   2706  CE2 TRP B  28      24.096  41.435  27.232  1.00  8.71           C  
ATOM   2707  CE3 TRP B  28      26.232  42.524  27.175  1.00  6.78           C  
ATOM   2708  CZ2 TRP B  28      23.511  42.507  27.914  1.00 10.77           C  
ATOM   2709  CZ3 TRP B  28      25.651  43.593  27.848  1.00 11.22           C  
ATOM   2710  CH2 TRP B  28      24.314  43.596  28.224  1.00  9.03           C  
ATOM   2711  HN  TRP B  28      26.399  39.348  23.158  1.00 10.33           H  
ATOM   2712  HA  TRP B  28      27.502  41.495  24.977  1.00 10.33           H  
ATOM   2713  HB1 TRP B  28      26.630  38.623  25.300  1.00 10.33           H  
ATOM   2714  HB2 TRP B  28      27.558  39.481  26.555  1.00 10.33           H  
ATOM   2715  HD1 TRP B  28      24.217  38.532  25.796  1.00 10.33           H  
ATOM   2716  HE1 TRP B  28      22.483  40.046  26.979  1.00 10.33           H  
ATOM   2717  HE3 TRP B  28      27.286  42.545  26.899  1.00 10.33           H  
ATOM   2718  HZ2 TRP B  28      22.458  42.488  28.193  1.00 10.33           H  
ATOM   2719  HZ3 TRP B  28      26.267  44.460  28.089  1.00 10.33           H  
ATOM   2720  HH2 TRP B  28      23.897  44.449  28.760  1.00 10.33           H  
ATOM   2721  N   LEU B  29      29.904  40.593  25.152  1.00 15.05           N  
ATOM   2722  CA  LEU B  29      31.301  40.465  24.839  1.00 12.74           C  
ATOM   2723  C   LEU B  29      32.098  40.784  26.087  1.00 19.60           C  
ATOM   2724  O   LEU B  29      31.956  41.817  26.778  1.00 16.58           O  
ATOM   2725  CB  LEU B  29      31.637  41.481  23.784  1.00 11.61           C  
ATOM   2726  CG  LEU B  29      32.568  41.392  22.602  1.00 12.34           C  
ATOM   2727  CD1 LEU B  29      31.765  41.038  21.370  1.00 13.96           C  
ATOM   2728  CD2 LEU B  29      33.128  42.742  22.262  1.00  7.45           C  
ATOM   2729  HN  LEU B  29      29.619  41.176  26.003  1.00 13.67           H  
ATOM   2730  HA  LEU B  29      31.525  39.458  24.487  1.00 13.67           H  
ATOM   2731  HB1 LEU B  29      30.673  41.731  23.342  1.00 13.67           H  
ATOM   2732  HB2 LEU B  29      32.010  42.335  24.350  1.00 13.67           H  
ATOM   2733  HG  LEU B  29      33.363  40.667  22.778  1.00 13.67           H  
ATOM   2734 1HD1 LEU B  29      32.430  40.971  20.509  1.00 13.67           H  
ATOM   2735 2HD1 LEU B  29      31.015  41.809  21.190  1.00 13.67           H  
ATOM   2736 3HD1 LEU B  29      31.270  40.079  21.521  1.00 13.67           H  
ATOM   2737 1HD2 LEU B  29      33.797  42.653  21.406  1.00 13.67           H  
ATOM   2738 2HD2 LEU B  29      33.681  43.132  23.116  1.00 13.67           H  
ATOM   2739 3HD2 LEU B  29      32.313  43.423  22.016  1.00 13.67           H  
ATOM   2740  N   ASN B  30      32.966  39.803  26.329  1.00 24.53           N  
ATOM   2741  CA  ASN B  30      34.078  39.934  27.288  1.00 25.97           C  
ATOM   2742  C   ASN B  30      35.275  40.033  26.341  1.00 26.50           C  
ATOM   2743  O   ASN B  30      35.006  40.183  25.149  1.00 28.86           O  
ATOM   2744  CB  ASN B  30      34.240  38.694  28.192  1.00 27.87           C  
ATOM   2745  CG  ASN B  30      34.887  37.491  27.518  1.00 29.44           C  
ATOM   2746  OD1 ASN B  30      35.951  37.063  27.937  1.00 33.43           O  
ATOM   2747  ND2 ASN B  30      34.379  36.915  26.450  1.00 25.84           N  
ATOM   2748  HN  ASN B  30      32.851  38.878  25.804  1.00 27.81           H  
ATOM   2749  HA  ASN B  30      33.975  40.841  27.884  1.00 27.81           H  
ATOM   2750  HB1 ASN B  30      34.856  38.976  29.046  1.00 27.80           H  
ATOM   2751  HB2 ASN B  30      33.251  38.396  28.539  1.00 27.80           H  
ATOM   2752 1HD2 ASN B  30      33.474  37.290  26.019  1.00 27.80           H  
ATOM   2753 2HD2 ASN B  30      34.871  36.072  26.012  1.00 27.80           H  
ATOM   2754  N   ARG B  31      36.570  39.905  26.686  1.00 30.82           N  
ATOM   2755  CA  ARG B  31      37.708  40.048  25.724  1.00 32.10           C  
ATOM   2756  C   ARG B  31      37.724  41.496  25.280  1.00 30.16           C  
ATOM   2757  O   ARG B  31      38.000  41.866  24.139  1.00 29.87           O  
ATOM   2758  CB  ARG B  31      37.571  39.176  24.428  1.00 34.14           C  
ATOM   2759  CG  ARG B  31      38.797  38.866  23.573  1.00 35.05           C  
ATOM   2760  CD  ARG B  31      39.736  37.885  24.281  1.00 39.11           C  
ATOM   2761  NE  ARG B  31      38.996  36.826  24.974  1.00 40.25           N  
ATOM   2762  CZ  ARG B  31      39.425  36.281  26.113  1.00 40.81           C  
ATOM   2763  NH1 ARG B  31      38.635  35.388  26.717  1.00 41.29           N  
ATOM   2764  NH2 ARG B  31      40.628  36.588  26.625  1.00 39.84           N  
ATOM   2765  HN  ARG B  31      36.799  39.688  27.708  1.00 35.77           H  
ATOM   2766  HA  ARG B  31      38.645  39.810  26.228  1.00 35.77           H  
ATOM   2767  HB1 ARG B  31      37.156  38.217  24.739  1.00 35.77           H  
ATOM   2768  HB2 ARG B  31      36.859  39.688  23.780  1.00 35.77           H  
ATOM   2769  HG1 ARG B  31      38.470  38.427  22.630  1.00 35.77           H  
ATOM   2770  HG2 ARG B  31      39.335  39.793  23.376  1.00 35.77           H  
ATOM   2771  HD1 ARG B  31      40.393  37.429  23.540  1.00 35.77           H  
ATOM   2772  HD2 ARG B  31      40.334  38.433  25.010  1.00 35.77           H  
ATOM   2773  HE  ARG B  31      38.077  36.477  24.550  1.00 35.77           H  
ATOM   2774 1HH1 ARG B  31      37.691  35.131  26.285  1.00 35.77           H  
ATOM   2775 2HH1 ARG B  31      38.947  34.930  27.633  1.00 35.77           H  
ATOM   2776 1HH2 ARG B  31      41.264  37.283  26.117  1.00 35.77           H  
ATOM   2777 2HH2 ARG B  31      40.951  36.138  27.541  1.00 35.77           H  
ATOM   2778  N   ARG B  32      37.491  42.258  26.338  1.00 29.40           N  
ATOM   2779  CA  ARG B  32      37.256  43.674  26.346  1.00 30.33           C  
ATOM   2780  C   ARG B  32      37.950  44.204  27.592  1.00 30.79           C  
ATOM   2781  O   ARG B  32      38.175  43.425  28.528  1.00 30.93           O  
ATOM   2782  CB  ARG B  32      35.779  43.908  26.441  1.00 30.12           C  
ATOM   2783  CG  ARG B  32      35.122  44.209  25.147  1.00 31.54           C  
ATOM   2784  CD  ARG B  32      35.530  45.608  24.867  1.00 33.91           C  
ATOM   2785  NE  ARG B  32      34.601  46.254  23.974  1.00 37.30           N  
ATOM   2786  CZ  ARG B  32      34.101  47.447  24.334  1.00 40.91           C  
ATOM   2787  NH1 ARG B  32      33.267  48.057  23.502  1.00 41.78           N  
ATOM   2788  NH2 ARG B  32      34.385  48.042  25.516  1.00 39.14           N  
ATOM   2789  HN  ARG B  32      37.476  41.766  27.288  1.00 34.20           H  
ATOM   2790  HA  ARG B  32      37.664  44.139  25.449  1.00 34.20           H  
ATOM   2791  HB1 ARG B  32      35.318  43.012  26.857  1.00 34.20           H  
ATOM   2792  HB2 ARG B  32      35.610  44.749  27.113  1.00 34.20           H  
ATOM   2793  HG1 ARG B  32      35.475  43.537  24.365  1.00 34.20           H  
ATOM   2794  HG2 ARG B  32      34.038  44.129  25.233  1.00 34.20           H  
ATOM   2795  HD1 ARG B  32      35.565  46.162  25.805  1.00 34.20           H  
ATOM   2796  HD2 ARG B  32      36.519  45.605  24.409  1.00 34.20           H  
ATOM   2797  HE  ARG B  32      34.318  45.795  23.050  1.00 34.20           H  
ATOM   2798 1HH1 ARG B  32      33.009  47.597  22.571  1.00 34.20           H  
ATOM   2799 2HH1 ARG B  32      32.853  49.009  23.762  1.00 34.20           H  
ATOM   2800 1HH2 ARG B  32      35.036  47.560  26.215  1.00 34.20           H  
ATOM   2801 2HH2 ARG B  32      33.958  48.994  25.752  1.00 34.20           H  
ATOM   2802  N   ALA B  33      38.213  45.514  27.679  1.00 30.69           N  
ATOM   2803  CA  ALA B  33      38.993  46.042  28.794  1.00 29.59           C  
ATOM   2804  C   ALA B  33      38.483  45.956  30.227  1.00 29.25           C  
ATOM   2805  O   ALA B  33      39.304  46.199  31.109  1.00 30.27           O  
ATOM   2806  CB  ALA B  33      39.308  47.497  28.616  1.00 29.76           C  
ATOM   2807  HN  ALA B  33      37.848  46.179  26.925  1.00 29.91           H  
ATOM   2808  HA  ALA B  33      39.948  45.517  28.776  1.00 29.91           H  
ATOM   2809  HB1 ALA B  33      39.889  47.850  29.468  1.00 29.91           H  
ATOM   2810  HB2 ALA B  33      38.380  48.065  28.550  1.00 29.91           H  
ATOM   2811  HB3 ALA B  33      39.884  47.635  27.701  1.00 29.91           H  
ATOM   2812  N   ASN B  34      37.223  45.687  30.561  1.00 24.53           N  
ATOM   2813  CA  ASN B  34      36.833  45.582  31.964  1.00 23.70           C  
ATOM   2814  C   ASN B  34      35.687  44.582  32.112  1.00 22.04           C  
ATOM   2815  O   ASN B  34      34.694  44.756  32.824  1.00 19.76           O  
ATOM   2816  CB  ASN B  34      36.430  46.970  32.454  1.00 26.94           C  
ATOM   2817  CG  ASN B  34      37.539  47.695  33.196  1.00 27.00           C  
ATOM   2818  OD1 ASN B  34      37.605  47.595  34.421  1.00 32.86           O  
ATOM   2819  ND2 ASN B  34      38.470  48.429  32.589  1.00 24.01           N  
ATOM   2820  HN  ASN B  34      36.490  45.546  29.795  1.00 25.10           H  
ATOM   2821  HA  ASN B  34      37.687  45.233  32.545  1.00 25.10           H  
ATOM   2822  HB1 ASN B  34      36.142  47.571  31.591  1.00 25.10           H  
ATOM   2823  HB2 ASN B  34      35.577  46.865  33.125  1.00 25.10           H  
ATOM   2824 1HD2 ASN B  34      38.461  48.531  31.524  1.00 25.11           H  
ATOM   2825 2HD2 ASN B  34      39.227  48.917  33.166  1.00 25.11           H  
ATOM   2826  N   ALA B  35      35.864  43.477  31.381  1.00 20.94           N  
ATOM   2827  CA  ALA B  35      34.853  42.457  31.208  1.00 15.76           C  
ATOM   2828  C   ALA B  35      35.554  41.186  31.647  1.00 17.16           C  
ATOM   2829  O   ALA B  35      36.627  40.890  31.133  1.00 21.31           O  
ATOM   2830  CB  ALA B  35      34.464  42.412  29.737  1.00  6.57           C  
ATOM   2831  HN  ALA B  35      36.808  43.339  30.896  1.00 16.35           H  
ATOM   2832  HA  ALA B  35      33.984  42.659  31.835  1.00 16.35           H  
ATOM   2833  HB1 ALA B  35      33.702  41.648  29.585  1.00 16.35           H  
ATOM   2834  HB2 ALA B  35      35.341  42.173  29.136  1.00 16.35           H  
ATOM   2835  HB3 ALA B  35      34.070  43.382  29.435  1.00 16.35           H  
ATOM   2836  N   LEU B  36      35.002  40.505  32.645  1.00 15.47           N  
ATOM   2837  CA  LEU B  36      35.536  39.284  33.208  1.00 14.94           C  
ATOM   2838  C   LEU B  36      34.705  38.161  32.658  1.00 14.20           C  
ATOM   2839  O   LEU B  36      33.668  38.422  32.066  1.00 15.01           O  
ATOM   2840  CB  LEU B  36      35.395  39.229  34.728  1.00 16.51           C  
ATOM   2841  CG  LEU B  36      36.105  40.210  35.664  1.00 19.39           C  
ATOM   2842  CD1 LEU B  36      35.197  40.351  36.918  1.00 17.01           C  
ATOM   2843  CD2 LEU B  36      37.569  39.760  35.940  1.00 18.86           C  
ATOM   2844  HN  LEU B  36      34.095  40.888  33.064  1.00 16.42           H  
ATOM   2845  HA  LEU B  36      36.580  39.159  32.920  1.00 16.42           H  
ATOM   2846  HB1 LEU B  36      34.330  39.333  34.935  1.00 16.42           H  
ATOM   2847  HB2 LEU B  36      35.728  38.235  35.025  1.00 16.42           H  
ATOM   2848  HG  LEU B  36      36.141  41.179  35.167  1.00 16.42           H  
ATOM   2849 1HD1 LEU B  36      35.656  41.043  37.624  1.00 16.42           H  
ATOM   2850 2HD1 LEU B  36      35.076  39.377  37.391  1.00 16.42           H  
ATOM   2851 3HD1 LEU B  36      34.221  40.733  36.619  1.00 16.42           H  
ATOM   2852 1HD2 LEU B  36      38.050  40.475  36.608  1.00 16.42           H  
ATOM   2853 2HD2 LEU B  36      38.119  39.715  35.000  1.00 16.42           H  
ATOM   2854 3HD2 LEU B  36      37.565  38.775  36.406  1.00 16.42           H  
ATOM   2855  N   LEU B  37      35.126  36.935  32.967  1.00 15.97           N  
ATOM   2856  CA  LEU B  37      34.497  35.667  32.575  1.00 15.76           C  
ATOM   2857  C   LEU B  37      35.520  34.689  33.105  1.00 15.40           C  
ATOM   2858  O   LEU B  37      36.563  34.472  32.479  1.00 21.27           O  
ATOM   2859  CB  LEU B  37      34.442  35.446  31.083  1.00 12.51           C  
ATOM   2860  CG  LEU B  37      33.227  34.874  30.536  1.00 11.09           C  
ATOM   2861  CD1 LEU B  37      32.073  35.869  30.700  1.00 10.07           C  
ATOM   2862  CD2 LEU B  37      33.498  34.564  29.083  1.00 11.41           C  
ATOM   2863  HN  LEU B  37      36.013  36.867  33.562  1.00 14.18           H  
ATOM   2864  HA  LEU B  37      33.522  35.533  33.044  1.00 14.18           H  
ATOM   2865  HB1 LEU B  37      34.592  36.413  30.604  1.00 14.18           H  
ATOM   2866  HB2 LEU B  37      35.263  34.779  30.821  1.00 14.18           H  
ATOM   2867  HG  LEU B  37      32.989  33.952  31.066  1.00 14.18           H  
ATOM   2868 1HD1 LEU B  37      31.160  35.438  30.289  1.00 14.18           H  
ATOM   2869 2HD1 LEU B  37      32.310  36.792  30.170  1.00 14.18           H  
ATOM   2870 3HD1 LEU B  37      31.927  36.086  31.758  1.00 14.18           H  
ATOM   2871 1HD2 LEU B  37      32.606  34.130  28.631  1.00 14.18           H  
ATOM   2872 2HD2 LEU B  37      34.323  33.855  29.010  1.00 14.18           H  
ATOM   2873 3HD2 LEU B  37      33.761  35.482  28.558  1.00 14.18           H  
ATOM   2874  N   ALA B  38      35.328  34.134  34.276  1.00 12.09           N  
ATOM   2875  CA  ALA B  38      36.370  33.348  34.898  1.00 12.61           C  
ATOM   2876  C   ALA B  38      35.731  32.192  35.628  1.00 14.40           C  
ATOM   2877  O   ALA B  38      34.524  32.249  35.847  1.00 18.58           O  
ATOM   2878  CB  ALA B  38      37.151  34.249  35.872  1.00 13.11           C  
ATOM   2879  HN  ALA B  38      34.391  34.264  34.777  1.00 14.16           H  
ATOM   2880  HA  ALA B  38      37.046  32.967  34.132  1.00 14.16           H  
ATOM   2881  HB1 ALA B  38      37.941  33.670  36.349  1.00 14.16           H  
ATOM   2882  HB2 ALA B  38      36.473  34.635  36.634  1.00 14.16           H  
ATOM   2883  HB3 ALA B  38      37.592  35.081  35.323  1.00 14.16           H  
ATOM   2884  N   ASN B  39      36.459  31.142  36.047  1.00 13.27           N  
ATOM   2885  CA  ASN B  39      35.854  30.001  36.746  1.00 10.46           C  
ATOM   2886  C   ASN B  39      34.677  29.248  36.112  1.00 11.21           C  
ATOM   2887  O   ASN B  39      33.625  29.035  36.724  1.00 13.75           O  
ATOM   2888  CB  ASN B  39      35.408  30.438  38.093  1.00 13.67           C  
ATOM   2889  CG  ASN B  39      36.554  30.839  38.972  1.00 17.59           C  
ATOM   2890  OD1 ASN B  39      36.781  30.070  39.864  1.00 20.07           O  
ATOM   2891  ND2 ASN B  39      37.285  31.938  38.928  1.00 13.00           N  
ATOM   2892  HN  ASN B  39      37.513  31.138  35.865  1.00 14.13           H  
ATOM   2893  HA  ASN B  39      36.648  29.270  36.900  1.00 14.13           H  
ATOM   2894  HB1 ASN B  39      34.738  31.291  37.980  1.00 14.13           H  
ATOM   2895  HB2 ASN B  39      34.873  29.616  38.568  1.00 14.13           H  
ATOM   2896 1HD2 ASN B  39      37.084  32.685  38.188  1.00 14.13           H  
ATOM   2897 2HD2 ASN B  39      38.078  32.082  39.632  1.00 14.13           H  
ATOM   2898  N   GLY B  40      34.864  28.856  34.836  1.00 13.20           N  
ATOM   2899  CA  GLY B  40      33.932  28.030  34.099  1.00  7.79           C  
ATOM   2900  C   GLY B  40      32.612  28.658  33.672  1.00  8.14           C  
ATOM   2901  O   GLY B  40      31.780  27.913  33.125  1.00  9.63           O  
ATOM   2902  HN  GLY B  40      35.756  29.175  34.338  1.00  9.69           H  
ATOM   2903  HA1 GLY B  40      34.440  27.694  33.195  1.00  9.69           H  
ATOM   2904  HA2 GLY B  40      33.695  27.169  34.725  1.00  9.69           H  
ATOM   2905  N   VAL B  41      32.308  29.945  33.931  1.00  6.79           N  
ATOM   2906  CA  VAL B  41      31.111  30.463  33.286  1.00  8.12           C  
ATOM   2907  C   VAL B  41      31.593  30.648  31.829  1.00 12.27           C  
ATOM   2908  O   VAL B  41      32.808  30.762  31.550  1.00 13.23           O  
ATOM   2909  CB  VAL B  41      30.485  31.859  33.900  1.00  6.71           C  
ATOM   2910  CG1 VAL B  41      30.807  31.947  35.350  1.00  4.74           C  
ATOM   2911  CG2 VAL B  41      30.970  33.110  33.256  1.00  7.11           C  
ATOM   2912  HN  VAL B  41      32.912  30.551  34.574  1.00  8.42           H  
ATOM   2913  HA  VAL B  41      30.340  29.693  33.306  1.00  8.42           H  
ATOM   2914  HB  VAL B  41      29.401  31.821  33.794  1.00  8.42           H  
ATOM   2915 1HG1 VAL B  41      30.394  32.869  35.759  1.00  8.42           H  
ATOM   2916 2HG1 VAL B  41      31.889  31.943  35.483  1.00  8.42           H  
ATOM   2917 3HG1 VAL B  41      30.374  31.093  35.871  1.00  8.42           H  
ATOM   2918 1HG2 VAL B  41      30.499  33.970  33.732  1.00  8.42           H  
ATOM   2919 2HG2 VAL B  41      30.715  33.096  32.196  1.00  8.42           H  
ATOM   2920 3HG2 VAL B  41      32.052  33.181  33.368  1.00  8.42           H  
ATOM   2921  N   GLU B  42      30.683  30.521  30.854  1.00 14.73           N  
ATOM   2922  CA  GLU B  42      31.020  30.754  29.461  1.00 17.33           C  
ATOM   2923  C   GLU B  42      29.759  31.291  28.815  1.00 16.22           C  
ATOM   2924  O   GLU B  42      28.613  30.913  29.094  1.00 18.68           O  
ATOM   2925  CB  GLU B  42      31.513  29.451  28.736  1.00 18.17           C  
ATOM   2926  CG  GLU B  42      30.533  28.281  28.641  1.00 25.20           C  
ATOM   2927  CD  GLU B  42      31.065  26.921  28.174  1.00 28.17           C  
ATOM   2928  OE1 GLU B  42      30.582  26.381  27.158  1.00 31.60           O  
ATOM   2929  OE2 GLU B  42      31.941  26.378  28.857  1.00 28.73           O  
ATOM   2930  HN  GLU B  42      29.682  30.241  31.108  1.00 22.09           H  
ATOM   2931  HA  GLU B  42      31.801  31.512  29.404  1.00 22.09           H  
ATOM   2932  HB1 GLU B  42      31.789  29.728  27.719  1.00 22.09           H  
ATOM   2933  HB2 GLU B  42      32.395  29.095  29.269  1.00 22.09           H  
ATOM   2934  HG1 GLU B  42      30.106  28.137  29.634  1.00 22.09           H  
ATOM   2935  HG2 GLU B  42      29.746  28.575  27.946  1.00 22.09           H  
ATOM   2936  N   LEU B  43      30.005  32.310  28.027  1.00 16.15           N  
ATOM   2937  CA  LEU B  43      28.954  32.927  27.252  1.00 18.19           C  
ATOM   2938  C   LEU B  43      28.828  32.062  25.992  1.00 18.46           C  
ATOM   2939  O   LEU B  43      29.764  32.021  25.211  1.00 12.07           O  
ATOM   2940  CB  LEU B  43      29.431  34.381  27.040  1.00 18.78           C  
ATOM   2941  CG  LEU B  43      29.408  35.126  25.715  1.00 16.69           C  
ATOM   2942  CD1 LEU B  43      28.035  35.721  25.423  1.00 15.07           C  
ATOM   2943  CD2 LEU B  43      30.522  36.187  25.801  1.00 13.56           C  
ATOM   2944  HN  LEU B  43      31.002  32.691  27.957  1.00 16.12           H  
ATOM   2945  HA  LEU B  43      28.018  32.916  27.811  1.00 16.12           H  
ATOM   2946  HB1 LEU B  43      28.832  34.985  27.722  1.00 16.12           H  
ATOM   2947  HB2 LEU B  43      30.472  34.394  27.361  1.00 16.12           H  
ATOM   2948  HG  LEU B  43      29.658  34.425  24.919  1.00 16.12           H  
ATOM   2949 1HD1 LEU B  43      28.061  36.245  24.468  1.00 16.12           H  
ATOM   2950 2HD1 LEU B  43      27.767  36.422  26.214  1.00 16.12           H  
ATOM   2951 3HD1 LEU B  43      27.294  34.922  25.379  1.00 16.12           H  
ATOM   2952 1HD2 LEU B  43      30.554  36.757  24.873  1.00 16.12           H  
ATOM   2953 2HD2 LEU B  43      31.482  35.695  25.958  1.00 16.12           H  
ATOM   2954 3HD2 LEU B  43      30.319  36.861  26.634  1.00 16.12           H  
ATOM   2955  N   ARG B  44      27.777  31.252  25.836  1.00 25.10           N  
ATOM   2956  CA  ARG B  44      27.689  30.423  24.648  1.00 31.63           C  
ATOM   2957  C   ARG B  44      26.765  31.065  23.625  1.00 33.68           C  
ATOM   2958  O   ARG B  44      27.277  31.920  22.885  1.00 36.91           O  
ATOM   2959  CB  ARG B  44      27.187  28.997  24.950  1.00 37.63           C  
ATOM   2960  CG  ARG B  44      28.119  27.816  24.540  1.00 45.33           C  
ATOM   2961  CD  ARG B  44      28.411  27.512  23.017  1.00 53.94           C  
ATOM   2962  NE  ARG B  44      29.315  26.333  22.829  1.00 60.47           N  
ATOM   2963  CZ  ARG B  44      30.276  26.183  21.863  1.00 61.27           C  
ATOM   2964  NH1 ARG B  44      31.057  25.086  21.826  1.00 59.75           N  
ATOM   2965  NH2 ARG B  44      30.491  27.107  20.912  1.00 63.57           N  
ATOM   2966  HN  ARG B  44      27.008  31.215  26.579  1.00 46.30           H  
ATOM   2967  HA  ARG B  44      28.684  30.349  24.210  1.00 46.30           H  
ATOM   2968  HB1 ARG B  44      27.022  28.928  26.025  1.00 46.30           H  
ATOM   2969  HB2 ARG B  44      26.240  28.865  24.427  1.00 46.30           H  
ATOM   2970  HG1 ARG B  44      29.084  28.003  25.011  1.00 46.30           H  
ATOM   2971  HG2 ARG B  44      27.678  26.911  24.959  1.00 46.30           H  
ATOM   2972  HD1 ARG B  44      27.465  27.311  22.514  1.00 46.30           H  
ATOM   2973  HD2 ARG B  44      28.882  28.388  22.570  1.00 46.30           H  
ATOM   2974  HE  ARG B  44      29.199  25.524  23.520  1.00 46.30           H  
ATOM   2975 1HH1 ARG B  44      30.932  24.315  22.558  1.00 46.30           H  
ATOM   2976 2HH1 ARG B  44      31.802  24.985  21.065  1.00 46.30           H  
ATOM   2977 1HH2 ARG B  44      29.901  28.000  20.890  1.00 46.30           H  
ATOM   2978 2HH2 ARG B  44      31.252  26.950  20.176  1.00 46.30           H  
ATOM   2979  N   ASP B  45      25.438  30.876  23.482  1.00 30.35           N  
ATOM   2980  CA  ASP B  45      24.820  31.474  22.287  1.00 28.30           C  
ATOM   2981  C   ASP B  45      24.245  32.854  22.515  1.00 24.43           C  
ATOM   2982  O   ASP B  45      23.099  33.147  22.207  1.00 23.66           O  
ATOM   2983  CB  ASP B  45      23.780  30.478  21.781  1.00 32.66           C  
ATOM   2984  CG  ASP B  45      24.459  29.127  21.502  1.00 34.80           C  
ATOM   2985  OD1 ASP B  45      25.612  29.116  21.020  1.00 31.68           O  
ATOM   2986  OD2 ASP B  45      23.828  28.099  21.804  1.00 34.92           O  
ATOM   2987  HN  ASP B  45      24.866  30.322  24.197  1.00 30.10           H  
ATOM   2988  HA  ASP B  45      25.593  31.560  21.524  1.00 30.10           H  
ATOM   2989  HB1 ASP B  45      23.005  30.346  22.536  1.00 30.10           H  
ATOM   2990  HB2 ASP B  45      23.332  30.856  20.862  1.00 30.10           H  
ATOM   2991  N   ASN B  46      25.173  33.693  23.008  1.00 19.59           N  
ATOM   2992  CA  ASN B  46      24.959  35.007  23.595  1.00 15.34           C  
ATOM   2993  C   ASN B  46      24.386  34.997  25.038  1.00 18.65           C  
ATOM   2994  O   ASN B  46      24.011  36.027  25.626  1.00 20.16           O  
ATOM   2995  CB  ASN B  46      24.049  35.800  22.704  1.00 11.21           C  
ATOM   2996  CG  ASN B  46      24.334  37.260  22.797  1.00  5.90           C  
ATOM   2997  OD1 ASN B  46      25.468  37.716  22.910  1.00  7.24           O  
ATOM   2998  ND2 ASN B  46      23.237  37.952  22.696  1.00  2.00           N  
ATOM   2999  HN  ASN B  46      26.187  33.355  22.963  1.00 12.51           H  
ATOM   3000  HA  ASN B  46      25.922  35.518  23.624  1.00 12.51           H  
ATOM   3001  HB1 ASN B  46      24.191  35.476  21.673  1.00 12.51           H  
ATOM   3002  HB2 ASN B  46      23.016  35.621  23.002  1.00 12.51           H  
ATOM   3003 1HD2 ASN B  46      22.300  37.453  22.565  1.00 12.51           H  
ATOM   3004 2HD2 ASN B  46      23.272  39.020  22.744  1.00 12.51           H  
ATOM   3005  N   GLN B  47      24.365  33.804  25.667  1.00 17.97           N  
ATOM   3006  CA  GLN B  47      23.784  33.592  26.993  1.00 15.89           C  
ATOM   3007  C   GLN B  47      24.887  33.176  27.922  1.00 14.78           C  
ATOM   3008  O   GLN B  47      25.962  32.791  27.444  1.00 15.12           O  
ATOM   3009  CB  GLN B  47      22.772  32.470  26.988  1.00 17.71           C  
ATOM   3010  CG  GLN B  47      21.600  32.895  26.145  1.00 19.80           C  
ATOM   3011  CD  GLN B  47      20.653  31.799  25.698  1.00 19.26           C  
ATOM   3012  OE1 GLN B  47      20.997  30.635  25.555  1.00 18.69           O  
ATOM   3013  NE2 GLN B  47      19.425  32.179  25.418  1.00 21.02           N  
ATOM   3014  HN  GLN B  47      24.799  32.963  25.167  1.00 17.80           H  
ATOM   3015  HA  GLN B  47      23.321  34.512  27.350  1.00 17.80           H  
ATOM   3016  HB1 GLN B  47      23.221  31.570  26.568  1.00 17.80           H  
ATOM   3017  HB2 GLN B  47      22.440  32.269  28.006  1.00 17.80           H  
ATOM   3018  HG1 GLN B  47      21.022  33.616  26.722  1.00 17.80           H  
ATOM   3019  HG2 GLN B  47      21.994  33.377  25.250  1.00 17.80           H  
ATOM   3020 1HE2 GLN B  47      19.149  33.208  25.512  1.00 17.80           H  
ATOM   3021 2HE2 GLN B  47      18.702  31.459  25.096  1.00 17.80           H  
ATOM   3022  N   LEU B  48      24.601  33.199  29.223  1.00 13.73           N  
ATOM   3023  CA  LEU B  48      25.593  32.818  30.187  1.00 12.31           C  
ATOM   3024  C   LEU B  48      25.275  31.470  30.751  1.00 14.33           C  
ATOM   3025  O   LEU B  48      24.156  31.321  31.214  1.00 10.95           O  
ATOM   3026  CB  LEU B  48      25.667  33.827  31.290  1.00 12.46           C  
ATOM   3027  CG  LEU B  48      26.398  35.137  30.888  1.00 18.62           C  
ATOM   3028  CD1 LEU B  48      26.194  36.186  32.004  1.00 18.71           C  
ATOM   3029  CD2 LEU B  48      27.884  34.854  30.571  1.00 15.01           C  
ATOM   3030  HN  LEU B  48      23.628  33.503  29.550  1.00 14.52           H  
ATOM   3031  HA  LEU B  48      26.562  32.770  29.691  1.00 14.52           H  
ATOM   3032  HB1 LEU B  48      24.651  34.079  31.595  1.00 14.52           H  
ATOM   3033  HB2 LEU B  48      26.198  33.380  32.130  1.00 14.52           H  
ATOM   3034  HG  LEU B  48      25.929  35.518  29.981  1.00 14.52           H  
ATOM   3035 1HD1 LEU B  48      26.703  37.110  31.732  1.00 14.52           H  
ATOM   3036 2HD1 LEU B  48      26.605  35.807  32.939  1.00 14.52           H  
ATOM   3037 3HD1 LEU B  48      25.129  36.382  32.129  1.00 14.52           H  
ATOM   3038 1HD2 LEU B  48      28.380  35.784  30.291  1.00 14.52           H  
ATOM   3039 2HD2 LEU B  48      27.951  34.145  29.746  1.00 14.52           H  
ATOM   3040 3HD2 LEU B  48      28.370  34.434  31.452  1.00 14.52           H  
ATOM   3041  N   VAL B  49      26.224  30.509  30.618  1.00 16.55           N  
ATOM   3042  CA  VAL B  49      26.093  29.159  31.185  1.00 16.23           C  
ATOM   3043  C   VAL B  49      26.685  29.046  32.596  1.00 15.24           C  
ATOM   3044  O   VAL B  49      27.844  29.393  32.851  1.00 16.28           O  
ATOM   3045  CB  VAL B  49      26.762  28.099  30.275  1.00 16.73           C  
ATOM   3046  CG1 VAL B  49      26.357  26.722  30.807  1.00 17.92           C  
ATOM   3047  CG2 VAL B  49      26.378  28.301  28.825  1.00 11.34           C  
ATOM   3048  HN  VAL B  49      27.113  30.746  30.072  1.00 15.76           H  
ATOM   3049  HA  VAL B  49      25.031  28.924  31.248  1.00 15.76           H  
ATOM   3050  HB  VAL B  49      27.844  28.200  30.364  1.00 15.76           H  
ATOM   3051 1HG1 VAL B  49      26.810  25.946  30.190  1.00 15.76           H  
ATOM   3052 2HG1 VAL B  49      25.272  26.624  30.774  1.00 15.76           H  
ATOM   3053 3HG1 VAL B  49      26.700  26.614  31.836  1.00 15.76           H  
ATOM   3054 1HG2 VAL B  49      26.863  27.542  28.211  1.00 15.76           H  
ATOM   3055 2HG2 VAL B  49      26.698  29.291  28.498  1.00 15.76           H  
ATOM   3056 3HG2 VAL B  49      25.296  28.216  28.720  1.00 15.76           H  
ATOM   3057  N   VAL B  50      25.870  28.592  33.533  1.00 16.62           N  
ATOM   3058  CA  VAL B  50      26.280  28.528  34.923  1.00 22.36           C  
ATOM   3059  C   VAL B  50      27.010  27.253  35.340  1.00 24.15           C  
ATOM   3060  O   VAL B  50      26.436  26.157  35.254  1.00 23.60           O  
ATOM   3061  CB  VAL B  50      25.038  28.759  35.804  1.00 22.48           C  
ATOM   3062  CG1 VAL B  50      25.031  28.016  37.141  1.00 25.05           C  
ATOM   3063  CG2 VAL B  50      25.053  30.252  36.071  1.00 25.88           C  
ATOM   3064  HN  VAL B  50      24.888  28.265  33.260  1.00 22.88           H  
ATOM   3065  HA  VAL B  50      26.960  29.362  35.098  1.00 22.88           H  
ATOM   3066  HB  VAL B  50      24.141  28.501  35.241  1.00 22.88           H  
ATOM   3067 1HG1 VAL B  50      24.113  28.248  37.682  1.00 22.88           H  
ATOM   3068 2HG1 VAL B  50      25.891  28.327  37.735  1.00 22.88           H  
ATOM   3069 3HG1 VAL B  50      25.084  26.942  36.961  1.00 22.88           H  
ATOM   3070 1HG2 VAL B  50      24.201  30.518  36.696  1.00 22.88           H  
ATOM   3071 2HG2 VAL B  50      24.993  30.791  35.126  1.00 22.88           H  
ATOM   3072 3HG2 VAL B  50      25.977  30.521  36.584  1.00 22.88           H  
ATOM   3073  N   PRO B  51      28.242  27.427  35.859  1.00 23.77           N  
ATOM   3074  CA  PRO B  51      29.176  26.349  36.094  1.00 22.62           C  
ATOM   3075  C   PRO B  51      28.727  25.462  37.248  1.00 26.06           C  
ATOM   3076  O   PRO B  51      28.442  24.294  36.982  1.00 28.52           O  
ATOM   3077  CB  PRO B  51      30.479  27.082  36.306  1.00 23.02           C  
ATOM   3078  CG  PRO B  51      30.071  28.358  36.996  1.00 23.72           C  
ATOM   3079  CD  PRO B  51      28.810  28.729  36.244  1.00 23.66           C  
ATOM   3080  HA  PRO B  51      29.253  25.744  35.191  1.00 24.48           H  
ATOM   3081  HB1 PRO B  51      31.153  26.500  36.935  1.00 24.48           H  
ATOM   3082  HB2 PRO B  51      30.963  27.295  35.353  1.00 24.48           H  
ATOM   3083  HG1 PRO B  51      29.867  28.189  38.053  1.00 24.48           H  
ATOM   3084  HG2 PRO B  51      30.836  29.127  36.891  1.00 24.48           H  
ATOM   3085  HD1 PRO B  51      28.122  29.279  36.886  1.00 24.48           H  
ATOM   3086  HD2 PRO B  51      29.044  29.327  35.363  1.00 24.48           H  
ATOM   3087  N   SER B  52      28.585  25.952  38.494  1.00 26.69           N  
ATOM   3088  CA  SER B  52      28.221  25.155  39.667  1.00 23.81           C  
ATOM   3089  C   SER B  52      26.910  25.568  40.307  1.00 20.50           C  
ATOM   3090  O   SER B  52      26.431  26.681  40.071  1.00 17.64           O  
ATOM   3091  CB  SER B  52      29.314  25.295  40.705  1.00 26.40           C  
ATOM   3092  OG  SER B  52      29.615  26.660  40.987  1.00 27.61           O  
ATOM   3093  HN  SER B  52      28.750  26.999  38.637  1.00 23.77           H  
ATOM   3094  HA  SER B  52      28.151  24.108  39.371  1.00 23.77           H  
ATOM   3095  HB1 SER B  52      28.989  24.810  41.625  1.00 23.77           H  
ATOM   3096  HB2 SER B  52      30.215  24.806  40.335  1.00 23.77           H  
ATOM   3097  HG  SER B  52      29.936  27.137  40.108  1.00 23.77           H  
ATOM   3098  N   GLU B  53      26.358  24.726  41.178  1.00 17.57           N  
ATOM   3099  CA  GLU B  53      25.137  25.129  41.846  1.00 22.06           C  
ATOM   3100  C   GLU B  53      25.582  26.160  42.868  1.00 20.65           C  
ATOM   3101  O   GLU B  53      26.640  25.959  43.478  1.00 26.44           O  
ATOM   3102  CB  GLU B  53      24.466  23.953  42.556  1.00 26.74           C  
ATOM   3103  CG  GLU B  53      22.980  23.680  42.195  1.00 31.48           C  
ATOM   3104  CD  GLU B  53      22.246  22.786  43.224  1.00 35.83           C  
ATOM   3105  OE1 GLU B  53      21.677  23.364  44.172  1.00 37.57           O  
ATOM   3106  OE2 GLU B  53      22.238  21.539  43.090  1.00 33.75           O  
ATOM   3107  HN  GLU B  53      26.805  23.775  41.380  1.00 28.01           H  
ATOM   3108  HA  GLU B  53      24.448  25.580  41.132  1.00 28.01           H  
ATOM   3109  HB1 GLU B  53      25.035  23.054  42.317  1.00 28.01           H  
ATOM   3110  HB2 GLU B  53      24.517  24.142  43.628  1.00 28.01           H  
ATOM   3111  HG1 GLU B  53      22.459  24.636  42.135  1.00 28.01           H  
ATOM   3112  HG2 GLU B  53      22.947  23.186  41.224  1.00 28.01           H  
ATOM   3113  N   GLY B  54      24.835  27.250  43.031  1.00 17.97           N  
ATOM   3114  CA  GLY B  54      25.202  28.305  43.948  1.00 15.63           C  
ATOM   3115  C   GLY B  54      24.098  29.335  44.017  1.00 17.64           C  
ATOM   3116  O   GLY B  54      23.001  29.208  43.426  1.00 20.48           O  
ATOM   3117  HN  GLY B  54      23.933  27.348  42.464  1.00 17.93           H  
ATOM   3118  HA1 GLY B  54      25.364  27.882  44.939  1.00 17.93           H  
ATOM   3119  HA2 GLY B  54      26.119  28.781  43.602  1.00 17.93           H  
ATOM   3120  N   LEU B  55      24.372  30.401  44.724  1.00 15.60           N  
ATOM   3121  CA  LEU B  55      23.351  31.422  44.842  1.00 16.80           C  
ATOM   3122  C   LEU B  55      24.015  32.538  44.052  1.00 13.18           C  
ATOM   3123  O   LEU B  55      25.198  32.758  44.170  1.00 11.90           O  
ATOM   3124  CB  LEU B  55      23.177  31.626  46.369  1.00 17.29           C  
ATOM   3125  CG  LEU B  55      21.798  31.852  47.022  1.00 18.42           C  
ATOM   3126  CD1 LEU B  55      20.714  31.272  46.208  1.00 15.23           C  
ATOM   3127  CD2 LEU B  55      21.811  31.250  48.433  1.00 18.81           C  
ATOM   3128  HN  LEU B  55      25.323  30.516  45.201  1.00 15.90           H  
ATOM   3129  HA  LEU B  55      22.418  31.106  44.375  1.00 15.90           H  
ATOM   3130  HB1 LEU B  55      23.594  30.737  46.843  1.00 15.90           H  
ATOM   3131  HB2 LEU B  55      23.781  32.495  46.629  1.00 15.90           H  
ATOM   3132  HG  LEU B  55      21.629  32.925  47.107  1.00 15.90           H  
ATOM   3133 1HD1 LEU B  55      19.756  31.450  46.698  1.00 15.90           H  
ATOM   3134 2HD1 LEU B  55      20.873  30.199  46.101  1.00 15.90           H  
ATOM   3135 3HD1 LEU B  55      20.710  31.738  45.223  1.00 15.90           H  
ATOM   3136 1HD2 LEU B  55      20.840  31.405  48.903  1.00 15.90           H  
ATOM   3137 2HD2 LEU B  55      22.584  31.735  49.029  1.00 15.90           H  
ATOM   3138 3HD2 LEU B  55      22.018  30.182  48.371  1.00 15.90           H  
ATOM   3139  N   TYR B  56      23.413  33.218  43.111  1.00 13.24           N  
ATOM   3140  CA  TYR B  56      24.137  34.168  42.294  1.00 11.89           C  
ATOM   3141  C   TYR B  56      23.395  35.507  42.277  1.00 12.07           C  
ATOM   3142  O   TYR B  56      22.157  35.571  42.265  1.00 12.96           O  
ATOM   3143  CB  TYR B  56      24.263  33.650  40.853  1.00 10.09           C  
ATOM   3144  CG  TYR B  56      25.143  32.462  40.461  1.00 10.19           C  
ATOM   3145  CD1 TYR B  56      24.678  31.166  40.564  1.00 11.05           C  
ATOM   3146  CD2 TYR B  56      26.403  32.656  39.915  1.00 11.75           C  
ATOM   3147  CE1 TYR B  56      25.445  30.086  40.125  1.00 10.61           C  
ATOM   3148  CE2 TYR B  56      27.170  31.584  39.483  1.00 10.02           C  
ATOM   3149  CZ  TYR B  56      26.688  30.298  39.587  1.00  9.72           C  
ATOM   3150  OH  TYR B  56      27.413  29.207  39.156  1.00  9.95           O  
ATOM   3151  HN  TYR B  56      22.367  33.069  42.942  1.00 11.13           H  
ATOM   3152  HA  TYR B  56      25.133  34.315  42.711  1.00 11.13           H  
ATOM   3153  HB1 TYR B  56      23.252  33.389  40.540  1.00 11.13           H  
ATOM   3154  HB2 TYR B  56      24.620  34.494  40.263  1.00 11.13           H  
ATOM   3155  HD1 TYR B  56      23.694  30.983  40.996  1.00 11.13           H  
ATOM   3156  HD2 TYR B  56      26.797  33.668  39.824  1.00 11.13           H  
ATOM   3157  HE1 TYR B  56      25.055  29.072  40.210  1.00 11.13           H  
ATOM   3158  HE2 TYR B  56      28.159  31.760  39.059  1.00 11.13           H  
ATOM   3159  HH  TYR B  56      27.578  28.555  39.962  1.00 11.13           H  
ATOM   3160  N   LEU B  57      24.191  36.577  42.376  1.00 11.20           N  
ATOM   3161  CA  LEU B  57      23.732  37.925  42.148  1.00 12.85           C  
ATOM   3162  C   LEU B  57      23.820  38.018  40.632  1.00 14.38           C  
ATOM   3163  O   LEU B  57      24.903  37.811  40.062  1.00 14.95           O  
ATOM   3164  CB  LEU B  57      24.676  38.993  42.797  1.00 11.78           C  
ATOM   3165  CG  LEU B  57      24.810  40.460  42.226  1.00  7.67           C  
ATOM   3166  CD1 LEU B  57      23.475  41.193  42.244  1.00  9.70           C  
ATOM   3167  CD2 LEU B  57      25.812  41.219  43.036  1.00  2.00           C  
ATOM   3168  HN  LEU B  57      25.218  36.426  42.637  1.00 10.57           H  
ATOM   3169  HA  LEU B  57      22.705  38.052  42.489  1.00 10.57           H  
ATOM   3170  HB1 LEU B  57      24.349  39.099  43.831  1.00 10.57           H  
ATOM   3171  HB2 LEU B  57      25.679  38.566  42.774  1.00 10.57           H  
ATOM   3172  HG  LEU B  57      25.164  40.403  41.197  1.00 10.57           H  
ATOM   3173 1HD1 LEU B  57      23.607  42.198  41.844  1.00 10.57           H  
ATOM   3174 2HD1 LEU B  57      23.108  41.255  43.268  1.00 10.57           H  
ATOM   3175 3HD1 LEU B  57      22.754  40.651  41.632  1.00 10.57           H  
ATOM   3176 1HD2 LEU B  57      25.906  42.231  42.643  1.00 10.57           H  
ATOM   3177 2HD2 LEU B  57      26.779  40.718  42.982  1.00 10.57           H  
ATOM   3178 3HD2 LEU B  57      25.483  41.262  44.074  1.00 10.57           H  
ATOM   3179  N   ILE B  58      22.685  38.263  39.979  1.00 18.67           N  
ATOM   3180  CA  ILE B  58      22.616  38.488  38.509  1.00 15.27           C  
ATOM   3181  C   ILE B  58      22.190  39.952  38.285  1.00 15.33           C  
ATOM   3182  O   ILE B  58      21.124  40.331  38.779  1.00 18.41           O  
ATOM   3183  CB  ILE B  58      21.586  37.602  37.847  1.00  8.56           C  
ATOM   3184  CG1 ILE B  58      21.660  36.136  38.331  1.00  7.45           C  
ATOM   3185  CG2 ILE B  58      21.805  37.836  36.367  1.00  9.20           C  
ATOM   3186  CD1 ILE B  58      20.427  35.247  38.155  1.00  3.27           C  
ATOM   3187  HN  ILE B  58      21.775  38.300  40.541  1.00 12.02           H  
ATOM   3188  HA  ILE B  58      23.595  38.315  38.062  1.00 12.02           H  
ATOM   3189  HB  ILE B  58      20.600  37.988  38.103  1.00 12.02           H  
ATOM   3190 1HG1 ILE B  58      22.479  35.660  37.792  1.00 12.02           H  
ATOM   3191 2HG1 ILE B  58      21.890  36.160  39.396  1.00 12.02           H  
ATOM   3192 1HG2 ILE B  58      21.100  37.233  35.795  1.00 12.02           H  
ATOM   3193 2HG2 ILE B  58      22.824  37.553  36.101  1.00 12.02           H  
ATOM   3194 3HG2 ILE B  58      21.649  38.890  36.138  1.00 12.02           H  
ATOM   3195 1HD1 ILE B  58      20.638  34.251  38.543  1.00 12.02           H  
ATOM   3196 2HD1 ILE B  58      20.176  35.178  37.096  1.00 12.02           H  
ATOM   3197 3HD1 ILE B  58      19.587  35.678  38.700  1.00 12.02           H  
ATOM   3198  N   TYR B  59      22.961  40.801  37.605  1.00 12.59           N  
ATOM   3199  CA  TYR B  59      22.571  42.181  37.407  1.00  9.72           C  
ATOM   3200  C   TYR B  59      22.623  42.609  35.924  1.00  8.31           C  
ATOM   3201  O   TYR B  59      23.167  41.853  35.110  1.00  7.16           O  
ATOM   3202  CB  TYR B  59      23.480  43.016  38.316  1.00  6.20           C  
ATOM   3203  CG  TYR B  59      24.962  42.965  38.012  1.00  4.91           C  
ATOM   3204  CD1 TYR B  59      25.499  43.941  37.214  1.00  2.87           C  
ATOM   3205  CD2 TYR B  59      25.753  41.956  38.505  1.00  6.21           C  
ATOM   3206  CE1 TYR B  59      26.811  43.904  36.897  1.00  5.74           C  
ATOM   3207  CE2 TYR B  59      27.089  41.919  38.198  1.00  3.69           C  
ATOM   3208  CZ  TYR B  59      27.603  42.893  37.389  1.00  7.64           C  
ATOM   3209  OH  TYR B  59      28.941  42.845  36.995  1.00 10.96           O  
ATOM   3210  HN  TYR B  59      23.888  40.455  37.197  1.00  7.17           H  
ATOM   3211  HA  TYR B  59      21.545  42.296  37.757  1.00  7.17           H  
ATOM   3212  HB1 TYR B  59      23.161  44.056  38.240  1.00  7.17           H  
ATOM   3213  HB2 TYR B  59      23.339  42.666  39.339  1.00  7.17           H  
ATOM   3214  HD1 TYR B  59      24.868  44.746  36.836  1.00  7.17           H  
ATOM   3215  HD2 TYR B  59      25.319  41.184  39.141  1.00  7.17           H  
ATOM   3216  HE1 TYR B  59      27.241  44.672  36.254  1.00  7.17           H  
ATOM   3217  HE2 TYR B  59      27.728  41.129  38.591  1.00  7.17           H  
ATOM   3218  HH  TYR B  59      28.996  42.745  35.951  1.00  7.17           H  
ATOM   3219  N   SER B  60      22.138  43.785  35.504  1.00  6.60           N  
ATOM   3220  CA  SER B  60      22.071  44.150  34.095  1.00  6.38           C  
ATOM   3221  C   SER B  60      21.675  45.604  33.840  1.00  9.36           C  
ATOM   3222  O   SER B  60      20.647  46.082  34.372  1.00  6.50           O  
ATOM   3223  CB  SER B  60      21.051  43.236  33.416  1.00  9.01           C  
ATOM   3224  OG  SER B  60      21.077  43.105  32.007  1.00 15.57           O  
ATOM   3225  HN  SER B  60      21.786  44.485  36.233  1.00  8.90           H  
ATOM   3226  HA  SER B  60      23.048  43.973  33.645  1.00  8.90           H  
ATOM   3227  HB1 SER B  60      21.190  42.238  33.832  1.00  8.90           H  
ATOM   3228  HB2 SER B  60      20.062  43.607  33.684  1.00  8.90           H  
ATOM   3229  HG  SER B  60      20.923  44.045  31.565  1.00  8.90           H  
ATOM   3230  N   GLN B  61      22.440  46.313  32.982  1.00 10.35           N  
ATOM   3231  CA  GLN B  61      22.032  47.655  32.562  1.00 11.05           C  
ATOM   3232  C   GLN B  61      22.178  47.822  31.051  1.00 13.53           C  
ATOM   3233  O   GLN B  61      23.116  47.318  30.435  1.00 11.61           O  
ATOM   3234  CB  GLN B  61      22.856  48.739  33.248  1.00  9.86           C  
ATOM   3235  CG  GLN B  61      22.600  50.204  32.860  1.00 11.46           C  
ATOM   3236  CD  GLN B  61      23.593  51.171  33.489  1.00 14.58           C  
ATOM   3237  OE1 GLN B  61      24.753  51.337  33.102  1.00 14.11           O  
ATOM   3238  NE2 GLN B  61      23.214  51.785  34.589  1.00 17.69           N  
ATOM   3239  HN  GLN B  61      23.349  45.892  32.607  1.00 12.69           H  
ATOM   3240  HA  GLN B  61      20.984  47.797  32.826  1.00 12.69           H  
ATOM   3241  HB1 GLN B  61      22.675  48.653  34.319  1.00 12.69           H  
ATOM   3242  HB2 GLN B  61      23.905  48.528  33.038  1.00 12.69           H  
ATOM   3243  HG1 GLN B  61      22.669  50.293  31.776  1.00 12.69           H  
ATOM   3244  HG2 GLN B  61      21.596  50.478  33.184  1.00 12.69           H  
ATOM   3245 1HE2 GLN B  61      22.245  51.594  35.001  1.00 12.69           H  
ATOM   3246 2HE2 GLN B  61      23.874  52.475  35.071  1.00 12.69           H  
ATOM   3247  N   VAL B  62      21.157  48.516  30.517  1.00 13.26           N  
ATOM   3248  CA  VAL B  62      20.981  48.923  29.129  1.00  7.63           C  
ATOM   3249  C   VAL B  62      20.526  50.379  29.090  1.00 10.24           C  
ATOM   3250  O   VAL B  62      19.734  50.841  29.928  1.00 11.35           O  
ATOM   3251  CB  VAL B  62      19.925  48.087  28.383  1.00  7.20           C  
ATOM   3252  CG1 VAL B  62      20.477  46.670  28.180  1.00  8.40           C  
ATOM   3253  CG2 VAL B  62      18.601  48.106  29.112  1.00  4.13           C  
ATOM   3254  HN  VAL B  62      20.380  48.804  31.194  1.00  8.89           H  
ATOM   3255  HA  VAL B  62      21.935  48.835  28.610  1.00  8.89           H  
ATOM   3256  HB  VAL B  62      19.775  48.534  27.400  1.00  8.89           H  
ATOM   3257 1HG1 VAL B  62      19.740  46.065  27.652  1.00  8.89           H  
ATOM   3258 2HG1 VAL B  62      20.689  46.220  29.150  1.00  8.89           H  
ATOM   3259 3HG1 VAL B  62      21.395  46.718  27.593  1.00  8.89           H  
ATOM   3260 1HG2 VAL B  62      17.874  47.508  28.562  1.00  8.89           H  
ATOM   3261 2HG2 VAL B  62      18.242  49.132  29.188  1.00  8.89           H  
ATOM   3262 3HG2 VAL B  62      18.730  47.692  30.112  1.00  8.89           H  
ATOM   3263  N   LEU B  63      21.188  51.129  28.213  1.00 11.49           N  
ATOM   3264  CA  LEU B  63      20.884  52.508  27.921  1.00  9.94           C  
ATOM   3265  C   LEU B  63      20.188  52.498  26.549  1.00 12.91           C  
ATOM   3266  O   LEU B  63      20.480  51.707  25.629  1.00 14.54           O  
ATOM   3267  CB  LEU B  63      22.173  53.358  27.867  1.00  6.09           C  
ATOM   3268  CG  LEU B  63      22.241  54.669  28.756  1.00  8.11           C  
ATOM   3269  CD1 LEU B  63      23.265  55.655  28.232  1.00  2.13           C  
ATOM   3270  CD2 LEU B  63      20.892  55.413  28.729  1.00  5.89           C  
ATOM   3271  HN  LEU B  63      22.003  50.677  27.687  1.00  8.89           H  
ATOM   3272  HA  LEU B  63      20.208  52.907  28.677  1.00  8.89           H  
ATOM   3273  HB1 LEU B  63      22.998  52.715  28.175  1.00  8.89           H  
ATOM   3274  HB2 LEU B  63      22.317  53.662  26.830  1.00  8.89           H  
ATOM   3275  HG  LEU B  63      22.488  54.400  29.783  1.00  8.89           H  
ATOM   3276 1HD1 LEU B  63      23.279  56.539  28.870  1.00  8.89           H  
ATOM   3277 2HD1 LEU B  63      23.002  55.946  27.215  1.00  8.89           H  
ATOM   3278 3HD1 LEU B  63      24.251  55.191  28.233  1.00  8.89           H  
ATOM   3279 1HD2 LEU B  63      20.959  56.310  29.345  1.00  8.89           H  
ATOM   3280 2HD2 LEU B  63      20.110  54.762  29.119  1.00  8.89           H  
ATOM   3281 3HD2 LEU B  63      20.652  55.694  27.704  1.00  8.89           H  
ATOM   3282  N   PHE B  64      19.213  53.382  26.433  1.00 11.15           N  
ATOM   3283  CA  PHE B  64      18.459  53.543  25.218  1.00 12.05           C  
ATOM   3284  C   PHE B  64      18.468  55.035  24.946  1.00 16.16           C  
ATOM   3285  O   PHE B  64      18.333  55.824  25.888  1.00 15.85           O  
ATOM   3286  CB  PHE B  64      17.002  53.124  25.394  1.00 10.73           C  
ATOM   3287  CG  PHE B  64      16.659  51.653  25.581  1.00  7.22           C  
ATOM   3288  CD1 PHE B  64      16.402  51.156  26.835  1.00  5.66           C  
ATOM   3289  CD2 PHE B  64      16.551  50.825  24.479  1.00  9.18           C  
ATOM   3290  CE1 PHE B  64      16.028  49.826  26.982  1.00 11.58           C  
ATOM   3291  CE2 PHE B  64      16.176  49.492  24.638  1.00 12.29           C  
ATOM   3292  CZ  PHE B  64      15.906  48.978  25.891  1.00 10.89           C  
ATOM   3293  HN  PHE B  64      18.975  54.001  27.273  1.00 11.16           H  
ATOM   3294  HA  PHE B  64      18.924  52.996  24.398  1.00 11.16           H  
ATOM   3295  HB1 PHE B  64      16.625  53.651  26.271  1.00 11.16           H  
ATOM   3296  HB2 PHE B  64      16.466  53.463  24.508  1.00 11.16           H  
ATOM   3297  HD1 PHE B  64      16.491  51.801  27.709  1.00 11.16           H  
ATOM   3298  HD2 PHE B  64      16.760  51.216  23.483  1.00 11.16           H  
ATOM   3299  HE1 PHE B  64      15.825  49.439  27.981  1.00 11.16           H  
ATOM   3300  HE2 PHE B  64      16.095  48.847  23.763  1.00 11.16           H  
ATOM   3301  HZ  PHE B  64      15.606  47.938  26.019  1.00 11.16           H  
ATOM   3302  N   LYS B  65      18.670  55.482  23.712  1.00 18.31           N  
ATOM   3303  CA  LYS B  65      18.540  56.883  23.375  1.00 19.66           C  
ATOM   3304  C   LYS B  65      17.749  56.901  22.085  1.00 19.17           C  
ATOM   3305  O   LYS B  65      17.799  55.989  21.260  1.00 21.92           O  
ATOM   3306  CB  LYS B  65      19.916  57.614  23.158  1.00 22.82           C  
ATOM   3307  CG  LYS B  65      20.530  57.816  21.786  1.00 29.01           C  
ATOM   3308  CD  LYS B  65      21.107  56.466  21.298  1.00 37.22           C  
ATOM   3309  CE  LYS B  65      21.549  56.355  19.798  1.00 39.97           C  
ATOM   3310  NZ  LYS B  65      22.532  55.281  19.563  1.00 40.31           N1+
ATOM   3311  HN  LYS B  65      18.937  54.786  22.945  1.00 27.60           H  
ATOM   3312  HA  LYS B  65      17.976  57.394  24.155  1.00 27.60           H  
ATOM   3313  HB1 LYS B  65      19.799  58.610  23.585  1.00 27.60           H  
ATOM   3314  HB2 LYS B  65      20.650  57.053  23.737  1.00 27.60           H  
ATOM   3315  HG1 LYS B  65      19.766  58.162  21.090  1.00 27.60           H  
ATOM   3316  HG2 LYS B  65      21.328  58.556  21.847  1.00 27.60           H  
ATOM   3317  HD1 LYS B  65      21.981  56.247  21.911  1.00 27.60           H  
ATOM   3318  HD2 LYS B  65      20.344  55.707  21.468  1.00 27.60           H  
ATOM   3319  HE1 LYS B  65      20.666  56.156  19.190  1.00 27.60           H  
ATOM   3320  HE2 LYS B  65      21.993  57.304  19.496  1.00 27.60           H  
ATOM   3321  HZ1 LYS B  65      22.793  55.256  18.526  1.00 27.60           H  
ATOM   3322  HZ2 LYS B  65      22.108  54.340  19.846  1.00 27.60           H  
ATOM   3323  HZ3 LYS B  65      23.410  55.466  20.146  1.00 27.60           H  
ATOM   3324  N   GLY B  66      16.958  57.929  21.925  1.00 18.29           N  
ATOM   3325  CA  GLY B  66      16.221  58.112  20.717  1.00 20.85           C  
ATOM   3326  C   GLY B  66      16.029  59.585  20.619  1.00 22.55           C  
ATOM   3327  O   GLY B  66      15.799  60.238  21.631  1.00 25.72           O  
ATOM   3328  HN  GLY B  66      16.861  58.646  22.714  1.00 21.85           H  
ATOM   3329  HA1 GLY B  66      16.784  57.739  19.862  1.00 21.85           H  
ATOM   3330  HA2 GLY B  66      15.260  57.601  20.771  1.00 21.85           H  
ATOM   3331  N   GLN B  67      16.279  60.181  19.471  1.00 24.55           N  
ATOM   3332  CA  GLN B  67      15.918  61.579  19.330  1.00 24.86           C  
ATOM   3333  C   GLN B  67      14.457  61.578  18.918  1.00 22.80           C  
ATOM   3334  O   GLN B  67      14.004  60.592  18.326  1.00 24.31           O  
ATOM   3335  CB  GLN B  67      16.654  62.314  18.237  1.00 29.65           C  
ATOM   3336  CG  GLN B  67      17.704  61.662  17.345  1.00 33.78           C  
ATOM   3337  CD  GLN B  67      18.538  62.819  16.789  1.00 39.72           C  
ATOM   3338  OE1 GLN B  67      18.822  63.808  17.506  1.00 39.32           O  
ATOM   3339  NE2 GLN B  67      18.925  62.720  15.508  1.00 39.89           N  
ATOM   3340  HN  GLN B  67      16.736  59.648  18.664  1.00 30.99           H  
ATOM   3341  HA  GLN B  67      16.041  62.097  20.281  1.00 30.99           H  
ATOM   3342  HB1 GLN B  67      15.886  62.694  17.564  1.00 30.99           H  
ATOM   3343  HB2 GLN B  67      17.155  63.150  18.725  1.00 30.99           H  
ATOM   3344  HG1 GLN B  67      18.330  60.985  17.926  1.00 30.99           H  
ATOM   3345  HG2 GLN B  67      17.227  61.111  16.534  1.00 30.99           H  
ATOM   3346 1HE2 GLN B  67      18.649  61.863  14.930  1.00 30.99           H  
ATOM   3347 2HE2 GLN B  67      19.510  63.498  15.064  1.00 30.99           H  
ATOM   3348  N   GLY B  68      13.716  62.644  19.200  1.00 17.75           N  
ATOM   3349  CA  GLY B  68      12.322  62.678  18.852  1.00 15.74           C  
ATOM   3350  C   GLY B  68      11.478  61.581  19.490  1.00 13.82           C  
ATOM   3351  O   GLY B  68      11.948  60.525  19.871  1.00 11.86           O  
ATOM   3352  HN  GLY B  68      14.161  63.485  19.690  1.00 14.79           H  
ATOM   3353  HA1 GLY B  68      11.918  63.641  19.164  1.00 14.79           H  
ATOM   3354  HA2 GLY B  68      12.240  62.582  17.769  1.00 14.79           H  
ATOM   3355  N   CYS B  69      10.202  61.890  19.636  1.00 18.81           N  
ATOM   3356  CA  CYS B  69       9.207  60.985  20.169  1.00 23.05           C  
ATOM   3357  C   CYS B  69       8.169  60.564  19.150  1.00 29.14           C  
ATOM   3358  O   CYS B  69       7.277  61.361  18.767  1.00 32.05           O  
ATOM   3359  CB  CYS B  69       8.456  61.580  21.351  1.00 18.69           C  
ATOM   3360  SG  CYS B  69       9.331  60.950  22.777  1.00 22.83           S  
ATOM   3361  HN  CYS B  69       9.885  62.869  19.342  1.00 24.10           H  
ATOM   3362  HA  CYS B  69       9.721  60.088  20.515  1.00 24.10           H  
ATOM   3363  HB1 CYS B  69       8.491  62.669  21.324  1.00 24.10           H  
ATOM   3364  HB2 CYS B  69       7.417  61.250  21.356  1.00 24.10           H  
ATOM   3365  N   PRO B  70       8.315  59.313  18.684  1.00 31.65           N  
ATOM   3366  CA  PRO B  70       7.505  58.738  17.618  1.00 33.99           C  
ATOM   3367  C   PRO B  70       6.057  58.604  18.087  1.00 37.00           C  
ATOM   3368  O   PRO B  70       5.743  58.793  19.267  1.00 37.27           O  
ATOM   3369  CB  PRO B  70       8.187  57.418  17.346  1.00 35.18           C  
ATOM   3370  CG  PRO B  70       9.577  57.524  17.990  1.00 34.91           C  
ATOM   3371  CD  PRO B  70       9.227  58.313  19.228  1.00 32.65           C  
ATOM   3372  HA  PRO B  70       7.552  59.371  16.732  1.00 34.66           H  
ATOM   3373  HB1 PRO B  70       7.623  56.600  17.794  1.00 34.66           H  
ATOM   3374  HB2 PRO B  70       8.278  57.252  16.273  1.00 34.66           H  
ATOM   3375  HG1 PRO B  70       9.985  56.544  18.236  1.00 34.66           H  
ATOM   3376  HG2 PRO B  70      10.279  58.061  17.352  1.00 34.66           H  
ATOM   3377  HD1 PRO B  70       8.735  57.688  19.973  1.00 34.66           H  
ATOM   3378  HD2 PRO B  70      10.110  58.776  19.668  1.00 34.66           H  
ATOM   3379  N   SER B  71       5.161  58.269  17.168  1.00 40.11           N  
ATOM   3380  CA  SER B  71       3.756  58.093  17.529  1.00 43.71           C  
ATOM   3381  C   SER B  71       3.551  56.794  18.323  1.00 44.26           C  
ATOM   3382  O   SER B  71       4.375  55.863  18.497  1.00 37.68           O  
ATOM   3383  CB  SER B  71       2.873  58.106  16.211  1.00 44.21           C  
ATOM   3384  OG  SER B  71       1.446  58.138  16.343  1.00 41.37           O  
ATOM   3385  HN  SER B  71       5.470  58.126  16.153  1.00 41.89           H  
ATOM   3386  HA  SER B  71       3.453  58.932  18.156  1.00 41.89           H  
ATOM   3387  HB1 SER B  71       3.163  58.987  15.639  1.00 41.89           H  
ATOM   3388  HB2 SER B  71       3.124  57.207  15.647  1.00 41.89           H  
ATOM   3389  HG  SER B  71       1.124  57.290  16.872  1.00 41.89           H  
ATOM   3390  N   THR B  72       2.276  56.869  18.709  1.00 47.78           N  
ATOM   3391  CA  THR B  72       1.574  55.907  19.550  1.00 50.20           C  
ATOM   3392  C   THR B  72       2.447  55.561  20.789  1.00 47.46           C  
ATOM   3393  O   THR B  72       2.799  56.491  21.565  1.00 48.20           O  
ATOM   3394  CB  THR B  72       1.184  54.679  18.617  1.00 51.04           C  
ATOM   3395  OG1 THR B  72       0.580  55.103  17.372  1.00 49.23           O  
ATOM   3396  CG2 THR B  72       0.137  53.845  19.361  1.00 51.95           C  
ATOM   3397  HN  THR B  72       1.716  57.715  18.369  1.00 49.41           H  
ATOM   3398  HA  THR B  72       0.653  56.372  19.902  1.00 49.41           H  
ATOM   3399  HB  THR B  72       2.066  54.072  18.414  1.00 49.41           H  
ATOM   3400  HG1 THR B  72      -0.295  55.647  17.574  1.00 49.41           H  
ATOM   3401 1HG2 THR B  72      -0.153  52.993  18.747  1.00 49.41           H  
ATOM   3402 2HG2 THR B  72      -0.740  54.460  19.565  1.00 49.41           H  
ATOM   3403 3HG2 THR B  72       0.557  53.488  20.301  1.00 49.41           H  
ATOM   3404  N   HIS B  73       2.809  54.324  21.107  1.00 41.99           N  
ATOM   3405  CA  HIS B  73       3.652  54.147  22.260  1.00 37.11           C  
ATOM   3406  C   HIS B  73       4.638  53.047  22.039  1.00 32.94           C  
ATOM   3407  O   HIS B  73       4.301  51.886  21.787  1.00 32.39           O  
ATOM   3408  CB  HIS B  73       2.823  53.851  23.503  1.00 39.60           C  
ATOM   3409  CG  HIS B  73       3.039  54.927  24.573  1.00 40.36           C  
ATOM   3410  ND1 HIS B  73       3.343  56.214  24.399  1.00 42.20           N  
ATOM   3411  CD2 HIS B  73       2.872  54.736  25.926  1.00 41.49           C  
ATOM   3412  CE1 HIS B  73       3.339  56.782  25.586  1.00 41.08           C  
ATOM   3413  NE2 HIS B  73       3.060  55.896  26.495  1.00 41.01           N  
ATOM   3414  HN  HIS B  73       2.485  53.486  20.525  1.00 39.02           H  
ATOM   3415  HA  HIS B  73       4.203  55.073  22.428  1.00 39.02           H  
ATOM   3416  HB1 HIS B  73       1.768  53.826  23.230  1.00 39.02           H  
ATOM   3417  HB2 HIS B  73       3.118  52.882  23.906  1.00 39.02           H  
ATOM   3418  HD1 HIS B  73       3.552  56.696  23.467  1.00 39.02           H  
ATOM   3419  HD2 HIS B  73       2.630  53.798  26.426  1.00 39.02           H  
ATOM   3420  HE1 HIS B  73       3.539  57.836  25.778  1.00 39.02           H  
ATOM   3421  N   VAL B  74       5.835  53.613  22.112  1.00 26.99           N  
ATOM   3422  CA  VAL B  74       7.049  52.872  21.996  1.00 26.72           C  
ATOM   3423  C   VAL B  74       7.193  51.801  23.080  1.00 26.31           C  
ATOM   3424  O   VAL B  74       7.254  50.656  22.649  1.00 29.87           O  
ATOM   3425  CB  VAL B  74       8.280  53.862  21.997  1.00 29.50           C  
ATOM   3426  CG1 VAL B  74       9.573  53.038  21.964  1.00 29.26           C  
ATOM   3427  CG2 VAL B  74       8.328  54.762  20.733  1.00 27.76           C  
ATOM   3428  HN  VAL B  74       5.893  54.671  22.264  1.00 28.06           H  
ATOM   3429  HA  VAL B  74       7.035  52.365  21.031  1.00 28.06           H  
ATOM   3430  HB  VAL B  74       8.257  54.482  22.893  1.00 28.06           H  
ATOM   3431 1HG1 VAL B  74      10.432  53.709  21.964  1.00 28.06           H  
ATOM   3432 2HG1 VAL B  74       9.591  52.426  21.062  1.00 28.06           H  
ATOM   3433 3HG1 VAL B  74       9.616  52.393  22.842  1.00 28.06           H  
ATOM   3434 1HG2 VAL B  74       9.194  55.421  20.788  1.00 28.06           H  
ATOM   3435 2HG2 VAL B  74       7.419  55.361  20.678  1.00 28.06           H  
ATOM   3436 3HG2 VAL B  74       8.405  54.136  19.844  1.00 28.06           H  
ATOM   3437  N   LEU B  75       7.177  52.006  24.405  1.00 19.98           N  
ATOM   3438  CA  LEU B  75       7.476  50.908  25.351  1.00 15.20           C  
ATOM   3439  C   LEU B  75       8.809  50.158  25.082  1.00 16.24           C  
ATOM   3440  O   LEU B  75       9.032  49.471  24.087  1.00 16.35           O  
ATOM   3441  CB  LEU B  75       6.329  49.880  25.399  1.00 13.11           C  
ATOM   3442  CG  LEU B  75       5.024  50.310  26.072  1.00 14.81           C  
ATOM   3443  CD1 LEU B  75       3.873  49.303  25.947  1.00  9.85           C  
ATOM   3444  CD2 LEU B  75       5.387  50.519  27.505  1.00 15.41           C  
ATOM   3445  HN  LEU B  75       6.944  52.979  24.784  1.00 15.12           H  
ATOM   3446  HA  LEU B  75       7.552  51.351  26.344  1.00 15.12           H  
ATOM   3447  HB1 LEU B  75       6.092  49.607  24.371  1.00 15.12           H  
ATOM   3448  HB2 LEU B  75       6.698  49.004  25.932  1.00 15.12           H  
ATOM   3449  HG  LEU B  75       4.706  51.262  25.647  1.00 15.12           H  
ATOM   3450 1HD1 LEU B  75       2.991  49.694  26.454  1.00 15.12           H  
ATOM   3451 2HD1 LEU B  75       4.165  48.358  26.405  1.00 15.12           H  
ATOM   3452 3HD1 LEU B  75       3.644  49.141  24.894  1.00 15.12           H  
ATOM   3453 1HD2 LEU B  75       4.504  50.831  28.062  1.00 15.12           H  
ATOM   3454 2HD2 LEU B  75       6.153  51.291  27.577  1.00 15.12           H  
ATOM   3455 3HD2 LEU B  75       5.770  49.588  27.923  1.00 15.12           H  
ATOM   3456  N   LEU B  76       9.798  50.344  25.944  1.00 12.26           N  
ATOM   3457  CA  LEU B  76      11.080  49.691  25.833  1.00 12.20           C  
ATOM   3458  C   LEU B  76      11.137  48.688  27.009  1.00 16.23           C  
ATOM   3459  O   LEU B  76      10.713  49.018  28.148  1.00 15.72           O  
ATOM   3460  CB  LEU B  76      12.186  50.684  26.008  1.00 13.62           C  
ATOM   3461  CG  LEU B  76      12.048  52.126  25.596  1.00 11.29           C  
ATOM   3462  CD1 LEU B  76      13.130  52.943  26.311  1.00  7.44           C  
ATOM   3463  CD2 LEU B  76      12.189  52.251  24.110  1.00 11.41           C  
ATOM   3464  HN  LEU B  76       9.638  51.012  26.764  1.00 12.52           H  
ATOM   3465  HA  LEU B  76      11.170  49.174  24.878  1.00 12.52           H  
ATOM   3466  HB1 LEU B  76      12.419  50.694  27.073  1.00 12.52           H  
ATOM   3467  HB2 LEU B  76      13.038  50.290  25.453  1.00 12.52           H  
ATOM   3468  HG  LEU B  76      11.066  52.492  25.895  1.00 12.52           H  
ATOM   3469 1HD1 LEU B  76      13.044  53.991  26.023  1.00 12.52           H  
ATOM   3470 2HD1 LEU B  76      14.114  52.569  26.029  1.00 12.52           H  
ATOM   3471 3HD1 LEU B  76      13.002  52.851  27.390  1.00 12.52           H  
ATOM   3472 1HD2 LEU B  76      12.088  53.297  23.822  1.00 12.52           H  
ATOM   3473 2HD2 LEU B  76      11.413  51.663  23.620  1.00 12.52           H  
ATOM   3474 3HD2 LEU B  76      13.169  51.884  23.805  1.00 12.52           H  
ATOM   3475  N   THR B  77      11.612  47.457  26.768  1.00 10.25           N  
ATOM   3476  CA  THR B  77      11.671  46.512  27.831  1.00  7.68           C  
ATOM   3477  C   THR B  77      13.053  45.893  27.913  1.00 10.31           C  
ATOM   3478  O   THR B  77      13.954  45.998  27.060  1.00 11.35           O  
ATOM   3479  CB  THR B  77      10.550  45.419  27.655  1.00 10.51           C  
ATOM   3480  OG1 THR B  77      10.948  44.532  26.620  1.00 13.04           O  
ATOM   3481  CG2 THR B  77       9.152  46.040  27.365  1.00  8.23           C  
ATOM   3482  HN  THR B  77      11.943  47.188  25.787  1.00 10.20           H  
ATOM   3483  HA  THR B  77      11.482  47.042  28.765  1.00 10.20           H  
ATOM   3484  HB  THR B  77      10.483  44.850  28.582  1.00 10.20           H  
ATOM   3485  HG1 THR B  77      11.070  45.069  25.726  1.00 10.20           H  
ATOM   3486 1HG2 THR B  77       8.416  45.244  27.252  1.00 10.20           H  
ATOM   3487 2HG2 THR B  77       9.197  46.625  26.446  1.00 10.20           H  
ATOM   3488 3HG2 THR B  77       8.862  46.687  28.193  1.00 10.20           H  
ATOM   3489  N   HIS B  78      13.262  45.326  29.087  1.00 12.09           N  
ATOM   3490  CA  HIS B  78      14.523  44.692  29.390  1.00 12.54           C  
ATOM   3491  C   HIS B  78      14.231  43.588  30.404  1.00 11.62           C  
ATOM   3492  O   HIS B  78      13.570  43.874  31.405  1.00  7.48           O  
ATOM   3493  CB  HIS B  78      15.433  45.786  29.910  1.00 11.99           C  
ATOM   3494  CG  HIS B  78      16.757  45.274  30.427  1.00 14.86           C  
ATOM   3495  ND1 HIS B  78      17.393  45.719  31.500  1.00 19.47           N  
ATOM   3496  CD2 HIS B  78      17.509  44.271  29.876  1.00 16.62           C  
ATOM   3497  CE1 HIS B  78      18.492  45.034  31.625  1.00 18.01           C  
ATOM   3498  NE2 HIS B  78      18.550  44.171  30.657  1.00 18.18           N  
ATOM   3499  HN  HIS B  78      12.486  45.337  29.824  1.00 14.29           H  
ATOM   3500  HA  HIS B  78      14.946  44.259  28.484  1.00 14.29           H  
ATOM   3501  HB1 HIS B  78      15.628  46.487  29.099  1.00 14.29           H  
ATOM   3502  HB2 HIS B  78      14.922  46.302  30.723  1.00 14.29           H  
ATOM   3503  HD1 HIS B  78      17.062  46.503  32.149  1.00 14.29           H  
ATOM   3504  HD2 HIS B  78      17.287  43.686  28.983  1.00 14.29           H  
ATOM   3505  HE1 HIS B  78      19.238  45.163  32.410  1.00 14.29           H  
ATOM   3506  N   THR B  79      14.660  42.349  30.128  1.00  6.77           N  
ATOM   3507  CA  THR B  79      14.458  41.272  31.068  1.00 13.36           C  
ATOM   3508  C   THR B  79      15.650  40.304  31.049  1.00 12.21           C  
ATOM   3509  O   THR B  79      16.544  40.361  30.191  1.00  7.79           O  
ATOM   3510  CB  THR B  79      13.120  40.453  30.775  1.00 14.95           C  
ATOM   3511  OG1 THR B  79      13.264  39.963  29.458  1.00 17.46           O  
ATOM   3512  CG2 THR B  79      11.812  41.247  30.751  1.00 19.78           C  
ATOM   3513  HN  THR B  79      15.158  42.156  29.201  1.00 13.19           H  
ATOM   3514  HA  THR B  79      14.383  41.701  32.067  1.00 13.19           H  
ATOM   3515  HB  THR B  79      13.035  39.620  31.473  1.00 13.19           H  
ATOM   3516  HG1 THR B  79      13.375  40.769  28.794  1.00 13.19           H  
ATOM   3517 1HG2 THR B  79      10.981  40.573  30.542  1.00 13.19           H  
ATOM   3518 2HG2 THR B  79      11.864  42.011  29.975  1.00 13.19           H  
ATOM   3519 3HG2 THR B  79      11.658  41.724  31.719  1.00 13.19           H  
ATOM   3520  N   ILE B  80      15.694  39.495  32.091  1.00  7.89           N  
ATOM   3521  CA  ILE B  80      16.695  38.478  32.209  1.00  9.19           C  
ATOM   3522  C   ILE B  80      15.837  37.237  32.480  1.00 12.33           C  
ATOM   3523  O   ILE B  80      14.875  37.218  33.272  1.00  9.10           O  
ATOM   3524  CB  ILE B  80      17.706  38.755  33.386  1.00  6.62           C  
ATOM   3525  CG1 ILE B  80      18.377  40.093  33.211  1.00  3.78           C  
ATOM   3526  CG2 ILE B  80      18.720  37.624  33.468  1.00  6.11           C  
ATOM   3527  CD1 ILE B  80      19.536  40.345  34.145  1.00  7.07           C  
ATOM   3528  HN  ILE B  80      14.964  39.602  32.866  1.00  7.76           H  
ATOM   3529  HA  ILE B  80      17.233  38.367  31.268  1.00  7.76           H  
ATOM   3530  HB  ILE B  80      17.144  38.776  34.320  1.00  7.76           H  
ATOM   3531 1HG1 ILE B  80      18.746  40.156  32.187  1.00  7.76           H  
ATOM   3532 2HG1 ILE B  80      17.632  40.871  33.378  1.00  7.76           H  
ATOM   3533 1HG2 ILE B  80      19.417  37.819  34.283  1.00  7.76           H  
ATOM   3534 2HG2 ILE B  80      19.269  37.559  32.529  1.00  7.76           H  
ATOM   3535 3HG2 ILE B  80      18.201  36.683  33.652  1.00  7.76           H  
ATOM   3536 1HD1 ILE B  80      19.956  41.331  33.946  1.00  7.76           H  
ATOM   3537 2HD1 ILE B  80      20.302  39.586  33.987  1.00  7.76           H  
ATOM   3538 3HD1 ILE B  80      19.188  40.300  35.177  1.00  7.76           H  
ATOM   3539  N   SER B  81      16.205  36.187  31.762  1.00 14.46           N  
ATOM   3540  CA  SER B  81      15.489  34.920  31.818  1.00 15.54           C  
ATOM   3541  C   SER B  81      16.559  33.939  32.135  1.00 11.54           C  
ATOM   3542  O   SER B  81      17.729  34.151  31.742  1.00  7.69           O  
ATOM   3543  CB  SER B  81      14.885  34.483  30.472  1.00 17.31           C  
ATOM   3544  OG  SER B  81      14.632  35.609  29.631  1.00 26.60           O  
ATOM   3545  HN  SER B  81      17.056  36.272  31.120  1.00 15.52           H  
ATOM   3546  HA  SER B  81      14.730  34.935  32.600  1.00 15.52           H  
ATOM   3547  HB1 SER B  81      15.583  33.814  29.970  1.00 15.52           H  
ATOM   3548  HB2 SER B  81      13.947  33.959  30.656  1.00 15.52           H  
ATOM   3549  HG  SER B  81      13.957  36.257  30.107  1.00 15.52           H  
ATOM   3550  N   ARG B  82      16.078  32.944  32.875  1.00  8.29           N  
ATOM   3551  CA  ARG B  82      16.896  31.803  33.186  1.00 13.47           C  
ATOM   3552  C   ARG B  82      16.299  30.786  32.268  1.00 11.81           C  
ATOM   3553  O   ARG B  82      15.097  30.697  32.139  1.00 17.56           O  
ATOM   3554  CB  ARG B  82      16.737  31.498  34.674  1.00 16.16           C  
ATOM   3555  CG  ARG B  82      16.002  30.313  35.312  1.00 18.34           C  
ATOM   3556  CD  ARG B  82      16.982  29.272  35.864  1.00 19.21           C  
ATOM   3557  NE  ARG B  82      16.391  28.647  37.023  1.00 21.65           N  
ATOM   3558  CZ  ARG B  82      16.644  27.380  37.400  1.00 25.08           C  
ATOM   3559  NH1 ARG B  82      16.034  26.878  38.491  1.00 25.17           N  
ATOM   3560  NH2 ARG B  82      17.504  26.590  36.745  1.00 24.94           N  
ATOM   3561  HN  ARG B  82      15.074  32.993  33.242  1.00 18.33           H  
ATOM   3562  HA  ARG B  82      17.940  31.991  32.935  1.00 18.33           H  
ATOM   3563  HB1 ARG B  82      17.756  31.430  35.054  1.00 18.33           H  
ATOM   3564  HB2 ARG B  82      16.252  32.382  35.089  1.00 18.33           H  
ATOM   3565  HG1 ARG B  82      15.380  30.681  36.128  1.00 18.33           H  
ATOM   3566  HG2 ARG B  82      15.372  29.841  34.558  1.00 18.33           H  
ATOM   3567  HD1 ARG B  82      17.182  28.518  35.103  1.00 18.33           H  
ATOM   3568  HD2 ARG B  82      17.915  29.760  36.147  1.00 18.33           H  
ATOM   3569  HE  ARG B  82      15.713  29.224  37.616  1.00 18.33           H  
ATOM   3570 1HH1 ARG B  82      15.354  27.486  39.051  1.00 18.33           H  
ATOM   3571 2HH1 ARG B  82      16.229  25.872  38.798  1.00 18.33           H  
ATOM   3572 1HH2 ARG B  82      18.022  26.960  35.885  1.00 18.33           H  
ATOM   3573 2HH2 ARG B  82      17.673  25.589  37.082  1.00 18.33           H  
ATOM   3574  N   ILE B  83      17.092  30.209  31.411  1.00 17.58           N  
ATOM   3575  CA  ILE B  83      16.683  29.140  30.554  1.00 16.27           C  
ATOM   3576  C   ILE B  83      17.461  28.012  31.233  1.00 18.44           C  
ATOM   3577  O   ILE B  83      18.682  27.891  31.283  1.00 16.99           O  
ATOM   3578  CB  ILE B  83      17.043  29.471  28.996  1.00 19.44           C  
ATOM   3579  CG1 ILE B  83      17.617  28.245  28.419  1.00 21.11           C  
ATOM   3580  CG2 ILE B  83      18.031  30.568  28.706  1.00 19.94           C  
ATOM   3581  CD1 ILE B  83      16.494  27.253  28.202  1.00 21.43           C  
ATOM   3582  HN  ILE B  83      18.103  30.553  31.345  1.00 18.90           H  
ATOM   3583  HA  ILE B  83      15.612  28.968  30.659  1.00 18.90           H  
ATOM   3584  HB  ILE B  83      16.115  29.696  28.470  1.00 18.90           H  
ATOM   3585 1HG1 ILE B  83      18.095  28.474  27.467  1.00 18.90           H  
ATOM   3586 2HG1 ILE B  83      18.353  27.825  29.104  1.00 18.90           H  
ATOM   3587 1HG2 ILE B  83      18.162  30.664  27.628  1.00 18.90           H  
ATOM   3588 2HG2 ILE B  83      18.988  30.327  29.168  1.00 18.90           H  
ATOM   3589 3HG2 ILE B  83      17.659  31.509  29.112  1.00 18.90           H  
ATOM   3590 1HD1 ILE B  83      16.897  26.335  27.774  1.00 18.90           H  
ATOM   3591 2HD1 ILE B  83      15.759  27.679  27.519  1.00 18.90           H  
ATOM   3592 3HD1 ILE B  83      16.017  27.030  29.156  1.00 18.90           H  
ATOM   3593  N   ALA B  84      16.596  27.272  31.932  1.00 21.57           N  
ATOM   3594  CA  ALA B  84      16.915  26.112  32.763  1.00 18.17           C  
ATOM   3595  C   ALA B  84      17.781  24.953  32.250  1.00 19.37           C  
ATOM   3596  O   ALA B  84      18.728  25.122  31.508  1.00 19.57           O  
ATOM   3597  CB  ALA B  84      15.580  25.592  33.208  1.00 17.67           C  
ATOM   3598  HN  ALA B  84      15.566  27.557  31.878  1.00 19.27           H  
ATOM   3599  HA  ALA B  84      17.410  26.497  33.655  1.00 19.27           H  
ATOM   3600  HB1 ALA B  84      15.723  24.716  33.840  1.00 19.27           H  
ATOM   3601  HB2 ALA B  84      14.988  25.317  32.335  1.00 19.27           H  
ATOM   3602  HB3 ALA B  84      15.058  26.365  33.772  1.00 19.27           H  
ATOM   3603  N   VAL B  85      17.562  23.756  32.764  1.00 23.07           N  
ATOM   3604  CA  VAL B  85      18.163  22.494  32.325  1.00 25.56           C  
ATOM   3605  C   VAL B  85      17.042  21.445  32.391  1.00 30.11           C  
ATOM   3606  O   VAL B  85      17.063  20.517  31.584  1.00 28.70           O  
ATOM   3607  CB  VAL B  85      19.318  21.980  33.221  1.00 25.12           C  
ATOM   3608  CG1 VAL B  85      20.615  22.456  32.658  1.00 23.52           C  
ATOM   3609  CG2 VAL B  85      19.204  22.502  34.642  1.00 26.82           C  
ATOM   3610  HN  VAL B  85      16.876  23.703  33.584  1.00 26.13           H  
ATOM   3611  HA  VAL B  85      18.513  22.593  31.297  1.00 26.13           H  
ATOM   3612  HB  VAL B  85      19.308  20.890  33.234  1.00 26.13           H  
ATOM   3613 1HG1 VAL B  85      21.435  22.100  33.281  1.00 26.13           H  
ATOM   3614 2HG1 VAL B  85      20.624  23.546  32.635  1.00 26.13           H  
ATOM   3615 3HG1 VAL B  85      20.735  22.071  31.645  1.00 26.13           H  
ATOM   3616 1HG2 VAL B  85      20.032  22.119  35.238  1.00 26.13           H  
ATOM   3617 2HG2 VAL B  85      18.261  22.171  35.077  1.00 26.13           H  
ATOM   3618 3HG2 VAL B  85      19.237  23.591  34.633  1.00 26.13           H  
ATOM   3619  N   SER B  86      16.075  21.572  33.346  1.00 33.73           N  
ATOM   3620  CA  SER B  86      14.891  20.729  33.464  1.00 36.59           C  
ATOM   3621  C   SER B  86      13.870  21.408  32.574  1.00 40.77           C  
ATOM   3622  O   SER B  86      14.087  21.296  31.364  1.00 41.29           O  
ATOM   3623  CB  SER B  86      14.358  20.679  34.884  1.00 36.00           C  
ATOM   3624  OG  SER B  86      15.201  21.352  35.807  1.00 39.04           O  
ATOM   3625  HN  SER B  86      16.196  22.354  34.067  1.00 37.90           H  
ATOM   3626  HA  SER B  86      15.103  19.723  33.101  1.00 37.90           H  
ATOM   3627  HB1 SER B  86      13.374  21.147  34.904  1.00 37.90           H  
ATOM   3628  HB2 SER B  86      14.271  19.636  35.188  1.00 37.90           H  
ATOM   3629  HG  SER B  86      16.151  20.906  35.804  1.00 37.90           H  
ATOM   3630  N   TYR B  87      12.851  22.183  33.028  1.00 44.21           N  
ATOM   3631  CA  TYR B  87      11.836  22.849  32.174  1.00 46.25           C  
ATOM   3632  C   TYR B  87      12.391  24.090  31.430  1.00 45.68           C  
ATOM   3633  O   TYR B  87      11.812  25.169  31.348  1.00 45.86           O  
ATOM   3634  CB  TYR B  87      10.655  23.153  33.140  1.00 50.10           C  
ATOM   3635  CG  TYR B  87       9.484  24.091  32.798  1.00 53.30           C  
ATOM   3636  CD1 TYR B  87       9.519  25.435  33.138  1.00 55.59           C  
ATOM   3637  CD2 TYR B  87       8.321  23.593  32.252  1.00 55.39           C  
ATOM   3638  CE1 TYR B  87       8.399  26.226  32.949  1.00 57.38           C  
ATOM   3639  CE2 TYR B  87       7.194  24.375  32.045  1.00 56.86           C  
ATOM   3640  CZ  TYR B  87       7.228  25.702  32.410  1.00 57.55           C  
ATOM   3641  OH  TYR B  87       6.072  26.470  32.323  1.00 55.97           O  
ATOM   3642  HN  TYR B  87      12.774  22.325  34.086  1.00 52.01           H  
ATOM   3643  HA  TYR B  87      11.492  22.131  31.430  1.00 52.01           H  
ATOM   3644  HB1 TYR B  87      10.203  22.187  33.368  1.00 52.01           H  
ATOM   3645  HB2 TYR B  87      11.109  23.564  34.042  1.00 52.01           H  
ATOM   3646  HD1 TYR B  87      10.428  25.868  33.554  1.00 52.01           H  
ATOM   3647  HD2 TYR B  87       8.285  22.540  31.971  1.00 52.01           H  
ATOM   3648  HE1 TYR B  87       8.435  27.279  33.228  1.00 52.01           H  
ATOM   3649  HE2 TYR B  87       6.296  23.946  31.601  1.00 52.01           H  
ATOM   3650  HH  TYR B  87       5.781  26.776  33.284  1.00 52.01           H  
ATOM   3651  N   GLN B  88      13.516  23.808  30.780  1.00 45.34           N  
ATOM   3652  CA  GLN B  88      14.432  24.669  30.066  1.00 45.23           C  
ATOM   3653  C   GLN B  88      13.786  25.485  28.918  1.00 43.41           C  
ATOM   3654  O   GLN B  88      14.065  25.262  27.749  1.00 40.86           O  
ATOM   3655  CB  GLN B  88      15.533  23.636  29.671  1.00 49.00           C  
ATOM   3656  CG  GLN B  88      16.936  23.707  28.981  1.00 53.27           C  
ATOM   3657  CD  GLN B  88      17.544  22.350  28.455  1.00 54.31           C  
ATOM   3658  OE1 GLN B  88      18.100  22.295  27.351  1.00 53.33           O  
ATOM   3659  NE2 GLN B  88      17.482  21.171  29.081  1.00 51.81           N  
ATOM   3660  HN  GLN B  88      13.788  22.773  30.786  1.00 48.51           H  
ATOM   3661  HA  GLN B  88      14.865  25.370  30.779  1.00 48.51           H  
ATOM   3662  HB1 GLN B  88      15.760  23.155  30.622  1.00 48.51           H  
ATOM   3663  HB2 GLN B  88      14.989  22.941  29.032  1.00 48.51           H  
ATOM   3664  HG1 GLN B  88      16.850  24.381  28.129  1.00 48.51           H  
ATOM   3665  HG2 GLN B  88      17.637  24.123  29.704  1.00 48.51           H  
ATOM   3666 1HE2 GLN B  88      16.986  21.092  30.026  1.00 48.51           H  
ATOM   3667 2HE2 GLN B  88      17.929  20.306  28.638  1.00 48.51           H  
ATOM   3668  N   THR B  89      12.845  26.394  29.188  1.00 39.23           N  
ATOM   3669  CA  THR B  89      12.383  27.442  28.287  1.00 31.60           C  
ATOM   3670  C   THR B  89      12.690  28.699  29.132  1.00 28.11           C  
ATOM   3671  O   THR B  89      13.229  28.576  30.249  1.00 29.42           O  
ATOM   3672  CB  THR B  89      10.851  27.390  27.988  1.00 31.05           C  
ATOM   3673  OG1 THR B  89      10.157  27.034  29.182  1.00 31.60           O  
ATOM   3674  CG2 THR B  89      10.584  26.511  26.762  1.00 33.80           C  
ATOM   3675  HN  THR B  89      12.389  26.348  30.155  1.00 32.12           H  
ATOM   3676  HA  THR B  89      12.960  27.443  27.363  1.00 32.12           H  
ATOM   3677  HB  THR B  89      10.542  28.402  27.729  1.00 32.12           H  
ATOM   3678  HG1 THR B  89      10.486  26.092  29.511  1.00 32.12           H  
ATOM   3679 1HG2 THR B  89       9.513  26.481  26.562  1.00 32.12           H  
ATOM   3680 2HG2 THR B  89      10.946  25.501  26.953  1.00 32.12           H  
ATOM   3681 3HG2 THR B  89      11.103  26.925  25.898  1.00 32.12           H  
ATOM   3682  N   LYS B  90      12.337  29.909  28.688  1.00 22.12           N  
ATOM   3683  CA  LYS B  90      12.678  31.129  29.410  1.00 21.98           C  
ATOM   3684  C   LYS B  90      11.826  31.372  30.668  1.00 21.78           C  
ATOM   3685  O   LYS B  90      10.604  31.474  30.487  1.00 22.23           O  
ATOM   3686  CB  LYS B  90      12.507  32.375  28.499  1.00 19.85           C  
ATOM   3687  CG  LYS B  90      13.263  32.493  27.180  1.00 16.79           C  
ATOM   3688  CD  LYS B  90      14.739  32.732  27.353  1.00 15.19           C  
ATOM   3689  CE  LYS B  90      15.536  32.506  26.068  1.00 13.49           C  
ATOM   3690  NZ  LYS B  90      15.108  33.323  24.959  1.00 11.74           N1+
ATOM   3691  HN  LYS B  90      11.787  29.985  27.774  1.00 18.35           H  
ATOM   3692  HA  LYS B  90      13.724  31.067  29.712  1.00 18.35           H  
ATOM   3693  HB1 LYS B  90      11.447  32.437  28.255  1.00 18.35           H  
ATOM   3694  HB2 LYS B  90      12.794  33.239  29.099  1.00 18.35           H  
ATOM   3695  HG1 LYS B  90      13.127  31.568  26.620  1.00 18.35           H  
ATOM   3696  HG2 LYS B  90      12.843  33.325  26.615  1.00 18.35           H  
ATOM   3697  HD1 LYS B  90      14.888  33.762  27.677  1.00 18.35           H  
ATOM   3698  HD2 LYS B  90      15.113  32.052  28.118  1.00 18.35           H  
ATOM   3699  HE1 LYS B  90      16.584  32.727  26.272  1.00 18.35           H  
ATOM   3700  HE2 LYS B  90      15.434  31.459  25.782  1.00 18.35           H  
ATOM   3701  HZ1 LYS B  90      15.712  33.107  24.102  1.00 18.35           H  
ATOM   3702  HZ2 LYS B  90      15.211  34.357  25.216  1.00 18.35           H  
ATOM   3703  HZ3 LYS B  90      14.083  33.112  24.735  1.00 18.35           H  
ATOM   3704  N   VAL B  91      12.301  31.386  31.925  1.00 19.36           N  
ATOM   3705  CA  VAL B  91      11.410  31.949  32.940  1.00 22.25           C  
ATOM   3706  C   VAL B  91      12.044  33.258  33.341  1.00 22.92           C  
ATOM   3707  O   VAL B  91      13.255  33.405  33.562  1.00 27.61           O  
ATOM   3708  CB  VAL B  91      11.182  31.160  34.265  1.00 19.48           C  
ATOM   3709  CG1 VAL B  91      10.957  29.743  33.792  1.00 26.22           C  
ATOM   3710  CG2 VAL B  91      12.261  31.259  35.299  1.00 20.75           C  
ATOM   3711  HN  VAL B  91      13.272  31.008  32.169  1.00 22.66           H  
ATOM   3712  HA  VAL B  91      10.442  32.154  32.483  1.00 22.66           H  
ATOM   3713  HB  VAL B  91      10.254  31.516  34.713  1.00 22.66           H  
ATOM   3714 1HG1 VAL B  91      10.785  29.096  34.652  1.00 22.66           H  
ATOM   3715 2HG1 VAL B  91      11.836  29.397  33.248  1.00 22.66           H  
ATOM   3716 3HG1 VAL B  91      10.088  29.712  33.135  1.00 22.66           H  
ATOM   3717 1HG2 VAL B  91      11.984  30.667  36.172  1.00 22.66           H  
ATOM   3718 2HG2 VAL B  91      12.389  32.301  35.593  1.00 22.66           H  
ATOM   3719 3HG2 VAL B  91      13.196  30.881  34.886  1.00 22.66           H  
ATOM   3720  N   ASN B  92      11.141  34.214  33.314  1.00 20.23           N  
ATOM   3721  CA  ASN B  92      11.445  35.568  33.671  1.00 16.91           C  
ATOM   3722  C   ASN B  92      11.824  35.668  35.134  1.00 15.73           C  
ATOM   3723  O   ASN B  92      11.081  35.296  36.051  1.00 14.31           O  
ATOM   3724  CB  ASN B  92      10.246  36.461  33.407  1.00 15.62           C  
ATOM   3725  CG  ASN B  92      10.223  36.968  31.989  1.00 15.92           C  
ATOM   3726  OD1 ASN B  92      10.783  38.026  31.713  1.00 18.53           O  
ATOM   3727  ND2 ASN B  92       9.609  36.299  31.028  1.00 12.88           N  
ATOM   3728  HN  ASN B  92      10.143  33.972  33.014  1.00 16.27           H  
ATOM   3729  HA  ASN B  92      12.283  35.913  33.065  1.00 16.27           H  
ATOM   3730  HB1 ASN B  92       9.335  35.891  33.592  1.00 16.27           H  
ATOM   3731  HB2 ASN B  92      10.286  37.314  34.085  1.00 16.27           H  
ATOM   3732 1HD2 ASN B  92       9.114  35.377  31.250  1.00 16.27           H  
ATOM   3733 2HD2 ASN B  92       9.607  36.680  30.028  1.00 16.27           H  
ATOM   3734  N   LEU B  93      13.067  36.069  35.324  1.00 13.65           N  
ATOM   3735  CA  LEU B  93      13.574  36.335  36.658  1.00 12.64           C  
ATOM   3736  C   LEU B  93      13.403  37.821  37.036  1.00 11.88           C  
ATOM   3737  O   LEU B  93      13.000  38.129  38.143  1.00 10.35           O  
ATOM   3738  CB  LEU B  93      15.089  35.941  36.745  1.00  9.50           C  
ATOM   3739  CG  LEU B  93      15.596  34.518  36.546  1.00  6.43           C  
ATOM   3740  CD1 LEU B  93      16.964  34.468  37.134  1.00  7.20           C  
ATOM   3741  CD2 LEU B  93      14.742  33.477  37.247  1.00  5.00           C  
ATOM   3742  HN  LEU B  93      13.712  36.200  34.480  1.00  9.58           H  
ATOM   3743  HA  LEU B  93      13.015  35.728  37.370  1.00  9.58           H  
ATOM   3744  HB1 LEU B  93      15.599  36.547  35.996  1.00  9.58           H  
ATOM   3745  HB2 LEU B  93      15.419  36.239  37.740  1.00  9.58           H  
ATOM   3746  HG  LEU B  93      15.647  34.293  35.481  1.00  9.58           H  
ATOM   3747 1HD1 LEU B  93      17.374  33.465  37.017  1.00  9.58           H  
ATOM   3748 2HD1 LEU B  93      16.914  34.718  38.194  1.00  9.58           H  
ATOM   3749 3HD1 LEU B  93      17.606  35.185  36.622  1.00  9.58           H  
ATOM   3750 1HD2 LEU B  93      15.156  32.485  37.066  1.00  9.58           H  
ATOM   3751 2HD2 LEU B  93      13.724  33.521  36.860  1.00  9.58           H  
ATOM   3752 3HD2 LEU B  93      14.732  33.676  38.319  1.00  9.58           H  
ATOM   3753  N   LEU B  94      13.604  38.756  36.110  1.00 10.90           N  
ATOM   3754  CA  LEU B  94      13.712  40.176  36.358  1.00  9.82           C  
ATOM   3755  C   LEU B  94      13.230  40.933  35.116  1.00 11.49           C  
ATOM   3756  O   LEU B  94      13.501  40.524  33.982  1.00 12.21           O  
ATOM   3757  CB  LEU B  94      15.173  40.591  36.634  1.00  8.84           C  
ATOM   3758  CG  LEU B  94      16.040  40.150  37.804  1.00 12.82           C  
ATOM   3759  CD1 LEU B  94      17.323  40.932  37.689  1.00 12.55           C  
ATOM   3760  CD2 LEU B  94      15.399  40.419  39.160  1.00 11.94           C  
ATOM   3761  HN  LEU B  94      13.693  38.428  35.095  1.00 11.32           H  
ATOM   3762  HA  LEU B  94      13.090  40.445  37.212  1.00 11.32           H  
ATOM   3763  HB1 LEU B  94      15.725  40.288  35.744  1.00 11.32           H  
ATOM   3764  HB2 LEU B  94      15.150  41.679  36.695  1.00 11.32           H  
ATOM   3765  HG  LEU B  94      16.256  39.086  37.712  1.00 11.32           H  
ATOM   3766 1HD1 LEU B  94      17.991  40.658  38.506  1.00 11.32           H  
ATOM   3767 2HD1 LEU B  94      17.105  41.999  37.741  1.00 11.32           H  
ATOM   3768 3HD1 LEU B  94      17.803  40.706  36.737  1.00 11.32           H  
ATOM   3769 1HD2 LEU B  94      16.068  40.082  39.952  1.00 11.32           H  
ATOM   3770 2HD2 LEU B  94      14.454  39.880  39.229  1.00 11.32           H  
ATOM   3771 3HD2 LEU B  94      15.216  41.488  39.270  1.00 11.32           H  
ATOM   3772  N   SER B  95      12.661  42.117  35.232  1.00  9.82           N  
ATOM   3773  CA  SER B  95      12.009  42.731  34.111  1.00  9.16           C  
ATOM   3774  C   SER B  95      11.741  44.179  34.463  1.00  7.79           C  
ATOM   3775  O   SER B  95      11.406  44.520  35.582  1.00  7.61           O  
ATOM   3776  CB  SER B  95      10.626  42.125  33.816  1.00 10.97           C  
ATOM   3777  OG  SER B  95      10.391  40.731  33.925  1.00 15.19           O  
ATOM   3778  HN  SER B  95      12.686  42.626  36.173  1.00 10.09           H  
ATOM   3779  HA  SER B  95      12.643  42.670  33.227  1.00 10.09           H  
ATOM   3780  HB1 SER B  95       9.926  42.609  34.497  1.00 10.09           H  
ATOM   3781  HB2 SER B  95      10.383  42.399  32.789  1.00 10.09           H  
ATOM   3782  HG  SER B  95      11.024  40.216  33.264  1.00 10.09           H  
ATOM   3783  N   ALA B  96      11.881  45.040  33.490  1.00  3.91           N  
ATOM   3784  CA  ALA B  96      11.426  46.350  33.642  1.00  2.00           C  
ATOM   3785  C   ALA B  96      11.002  46.807  32.266  1.00  5.97           C  
ATOM   3786  O   ALA B  96      11.340  46.191  31.245  1.00  7.84           O  
ATOM   3787  CB  ALA B  96      12.503  47.177  34.154  1.00  3.64           C  
ATOM   3788  HN  ALA B  96      12.346  44.739  32.574  1.00  4.67           H  
ATOM   3789  HA  ALA B  96      10.576  46.375  34.324  1.00  4.67           H  
ATOM   3790  HB1 ALA B  96      12.150  48.201  34.274  1.00  4.67           H  
ATOM   3791  HB2 ALA B  96      13.338  47.161  33.454  1.00  4.67           H  
ATOM   3792  HB3 ALA B  96      12.831  46.791  35.119  1.00  4.67           H  
ATOM   3793  N   ILE B  97      10.181  47.877  32.311  1.00  7.48           N  
ATOM   3794  CA  ILE B  97       9.519  48.481  31.178  1.00  7.46           C  
ATOM   3795  C   ILE B  97       9.535  49.999  31.286  1.00  7.29           C  
ATOM   3796  O   ILE B  97       8.851  50.445  32.195  1.00  8.37           O  
ATOM   3797  CB  ILE B  97       8.045  48.039  31.119  1.00  6.26           C  
ATOM   3798  CG1 ILE B  97       7.824  46.591  31.404  1.00  4.37           C  
ATOM   3799  CG2 ILE B  97       7.590  48.351  29.690  1.00 12.33           C  
ATOM   3800  CD1 ILE B  97       6.363  46.222  31.565  1.00 10.24           C  
ATOM   3801  HN  ILE B  97      10.005  48.317  33.270  1.00  7.97           H  
ATOM   3802  HA  ILE B  97      10.024  48.178  30.261  1.00  7.97           H  
ATOM   3803  HB  ILE B  97       7.462  48.636  31.820  1.00  7.97           H  
ATOM   3804 1HG1 ILE B  97       8.237  46.010  30.579  1.00  7.97           H  
ATOM   3805 2HG1 ILE B  97       8.347  46.337  32.326  1.00  7.97           H  
ATOM   3806 1HG2 ILE B  97       6.546  48.063  29.570  1.00  7.97           H  
ATOM   3807 2HG2 ILE B  97       8.204  47.793  28.983  1.00  7.97           H  
ATOM   3808 3HG2 ILE B  97       7.696  49.419  29.499  1.00  7.97           H  
ATOM   3809 1HD1 ILE B  97       6.278  45.155  31.770  1.00  7.97           H  
ATOM   3810 2HD1 ILE B  97       5.825  46.459  30.647  1.00  7.97           H  
ATOM   3811 3HD1 ILE B  97       5.934  46.786  32.393  1.00  7.97           H  
ATOM   3812  N   LYS B  98      10.215  50.854  30.529  1.00  7.57           N  
ATOM   3813  CA  LYS B  98       9.993  52.297  30.636  1.00  8.22           C  
ATOM   3814  C   LYS B  98       9.295  52.796  29.359  1.00  9.92           C  
ATOM   3815  O   LYS B  98       9.568  52.303  28.262  1.00  7.84           O  
ATOM   3816  CB  LYS B  98      11.231  53.180  30.697  1.00  9.49           C  
ATOM   3817  CG  LYS B  98      12.118  52.989  31.868  1.00 13.18           C  
ATOM   3818  CD  LYS B  98      12.820  54.296  32.208  1.00 12.95           C  
ATOM   3819  CE  LYS B  98      13.787  54.095  33.317  1.00 12.85           C  
ATOM   3820  NZ  LYS B  98      14.568  55.287  33.568  1.00 15.42           N1+
ATOM   3821  HN  LYS B  98      10.936  50.482  29.831  1.00 10.83           H  
ATOM   3822  HA  LYS B  98       9.359  52.503  31.499  1.00 10.83           H  
ATOM   3823  HB1 LYS B  98      11.820  52.988  29.800  1.00 10.83           H  
ATOM   3824  HB2 LYS B  98      10.898  54.218  30.699  1.00 10.83           H  
ATOM   3825  HG1 LYS B  98      11.523  52.666  32.722  1.00 10.83           H  
ATOM   3826  HG2 LYS B  98      12.864  52.229  31.636  1.00 10.83           H  
ATOM   3827  HD1 LYS B  98      13.353  54.656  31.328  1.00 10.83           H  
ATOM   3828  HD2 LYS B  98      12.077  55.034  32.510  1.00 10.83           H  
ATOM   3829  HE1 LYS B  98      13.238  53.836  34.222  1.00 10.83           H  
ATOM   3830  HE2 LYS B  98      14.461  53.280  33.054  1.00 10.83           H  
ATOM   3831  HZ1 LYS B  98      15.251  55.104  34.371  1.00 10.83           H  
ATOM   3832  HZ2 LYS B  98      13.915  56.093  33.832  1.00 10.83           H  
ATOM   3833  HZ3 LYS B  98      15.116  55.547  32.687  1.00 10.83           H  
ATOM   3834  N   SER B  99       8.392  53.758  29.398  1.00  9.12           N  
ATOM   3835  CA  SER B  99       7.950  54.364  28.188  1.00 11.57           C  
ATOM   3836  C   SER B  99       8.524  55.788  28.153  1.00 14.16           C  
ATOM   3837  O   SER B  99       8.199  56.601  29.008  1.00 15.43           O  
ATOM   3838  CB  SER B  99       6.427  54.297  28.188  1.00 14.12           C  
ATOM   3839  OG  SER B  99       5.827  54.696  29.402  1.00 16.55           O  
ATOM   3840  HN  SER B  99       7.993  54.082  30.337  1.00 13.49           H  
ATOM   3841  HA  SER B  99       8.336  53.799  27.340  1.00 13.49           H  
ATOM   3842  HB1 SER B  99       6.057  54.947  27.395  1.00 13.49           H  
ATOM   3843  HB2 SER B  99       6.131  53.268  27.983  1.00 13.49           H  
ATOM   3844  HG  SER B  99       6.161  54.074  30.179  1.00 13.49           H  
ATOM   3845  N   PRO B 100       9.419  56.150  27.224  1.00 15.31           N  
ATOM   3846  CA  PRO B 100      10.092  57.433  27.184  1.00 19.25           C  
ATOM   3847  C   PRO B 100       9.304  58.610  26.631  1.00 23.68           C  
ATOM   3848  O   PRO B 100       9.575  59.767  26.994  1.00 27.11           O  
ATOM   3849  CB  PRO B 100      11.344  57.170  26.372  1.00 18.56           C  
ATOM   3850  CG  PRO B 100      10.862  56.158  25.383  1.00 16.01           C  
ATOM   3851  CD  PRO B 100      10.115  55.238  26.327  1.00 15.62           C  
ATOM   3852  HA  PRO B 100      10.398  57.683  28.200  1.00 19.36           H  
ATOM   3853  HB1 PRO B 100      11.692  58.076  25.875  1.00 19.36           H  
ATOM   3854  HB2 PRO B 100      12.143  56.767  26.994  1.00 19.36           H  
ATOM   3855  HG1 PRO B 100      10.202  56.599  24.636  1.00 19.36           H  
ATOM   3856  HG2 PRO B 100      11.687  55.649  24.885  1.00 19.36           H  
ATOM   3857  HD1 PRO B 100       9.407  54.614  25.782  1.00 19.36           H  
ATOM   3858  HD2 PRO B 100      10.808  54.604  26.880  1.00 19.36           H  
ATOM   3859  N   CYS B 101       8.402  58.302  25.680  1.00 26.61           N  
ATOM   3860  CA  CYS B 101       7.596  59.319  24.978  1.00 26.40           C  
ATOM   3861  C   CYS B 101       6.177  59.318  25.498  1.00 27.50           C  
ATOM   3862  O   CYS B 101       5.568  58.267  25.352  1.00 27.80           O  
ATOM   3863  CB  CYS B 101       7.488  59.045  23.449  1.00 24.48           C  
ATOM   3864  SG  CYS B 101       9.017  58.966  22.509  1.00 18.64           S  
ATOM   3865  HN  CYS B 101       8.263  57.273  25.422  1.00 25.24           H  
ATOM   3866  HA  CYS B 101       8.038  60.303  25.138  1.00 25.24           H  
ATOM   3867  HB1 CYS B 101       6.979  58.089  23.324  1.00 25.24           H  
ATOM   3868  HB2 CYS B 101       6.880  59.840  23.017  1.00 25.24           H  
ATOM   3869  N   GLN B 102       5.543  60.288  26.122  1.00 34.30           N  
ATOM   3870  CA  GLN B 102       4.114  60.190  26.421  1.00 43.38           C  
ATOM   3871  C   GLN B 102       3.678  61.522  25.885  1.00 47.62           C  
ATOM   3872  O   GLN B 102       3.825  62.577  26.512  1.00 48.31           O  
ATOM   3873  CB  GLN B 102       3.824  60.121  27.903  1.00 46.73           C  
ATOM   3874  CG  GLN B 102       3.746  58.732  28.526  1.00 47.91           C  
ATOM   3875  CD  GLN B 102       3.910  58.963  30.013  1.00 50.31           C  
ATOM   3876  OE1 GLN B 102       2.960  59.336  30.707  1.00 49.56           O  
ATOM   3877  NE2 GLN B 102       5.121  58.767  30.550  1.00 51.38           N  
ATOM   3878  HN  GLN B 102       6.082  61.164  26.416  1.00 46.61           H  
ATOM   3879  HA  GLN B 102       3.646  59.367  25.881  1.00 46.61           H  
ATOM   3880  HB1 GLN B 102       4.612  60.669  28.419  1.00 46.61           H  
ATOM   3881  HB2 GLN B 102       2.867  60.613  28.074  1.00 46.61           H  
ATOM   3882  HG1 GLN B 102       2.782  58.270  28.314  1.00 46.61           H  
ATOM   3883  HG2 GLN B 102       4.546  58.096  28.146  1.00 46.61           H  
ATOM   3884 1HE2 GLN B 102       5.937  58.456  29.931  1.00 46.61           H  
ATOM   3885 2HE2 GLN B 102       5.273  58.921  31.598  1.00 46.61           H  
ATOM   3886  N   ARG B 103       3.307  61.343  24.603  1.00 52.92           N  
ATOM   3887  CA  ARG B 103       3.090  62.428  23.636  1.00 56.65           C  
ATOM   3888  C   ARG B 103       4.415  63.219  23.426  1.00 58.23           C  
ATOM   3889  O   ARG B 103       5.412  62.965  24.113  1.00 61.27           O  
ATOM   3890  CB  ARG B 103       1.928  63.294  24.171  1.00 57.05           C  
ATOM   3891  CG  ARG B 103       1.801  64.746  23.682  1.00 58.89           C  
ATOM   3892  CD  ARG B 103       1.673  64.937  22.161  1.00 56.61           C  
ATOM   3893  NE  ARG B 103       1.163  66.271  21.927  1.00 55.14           N  
ATOM   3894  CZ  ARG B 103      -0.164  66.470  21.840  1.00 55.10           C  
ATOM   3895  NH1 ARG B 103      -0.646  67.711  21.707  1.00 54.90           N  
ATOM   3896  NH2 ARG B 103      -1.033  65.450  21.855  1.00 55.14           N  
ATOM   3897  HN  ARG B 103       3.160  60.339  24.264  1.00 56.54           H  
ATOM   3898  HA  ARG B 103       2.790  61.991  22.683  1.00 56.54           H  
ATOM   3899  HB1 ARG B 103       1.001  62.785  23.907  1.00 56.54           H  
ATOM   3900  HB2 ARG B 103       2.028  63.329  25.256  1.00 56.54           H  
ATOM   3901  HG1 ARG B 103       0.915  65.178  24.148  1.00 56.54           H  
ATOM   3902  HG2 ARG B 103       2.687  65.288  24.013  1.00 56.54           H  
ATOM   3903  HD1 ARG B 103       2.649  64.825  21.689  1.00 56.54           H  
ATOM   3904  HD2 ARG B 103       0.984  64.199  21.751  1.00 56.54           H  
ATOM   3905  HE  ARG B 103       1.838  67.095  21.824  1.00 56.54           H  
ATOM   3906 1HH1 ARG B 103       0.024  68.544  21.670  1.00 56.54           H  
ATOM   3907 2HH1 ARG B 103      -1.702  67.870  21.638  1.00 56.54           H  
ATOM   3908 1HH2 ARG B 103      -0.676  64.445  21.938  1.00 56.54           H  
ATOM   3909 2HH2 ARG B 103      -2.083  65.641  21.784  1.00 56.54           H  
ATOM   3910  N   GLU B 104       4.540  64.023  22.370  1.00 60.55           N  
ATOM   3911  CA  GLU B 104       5.627  64.976  22.072  1.00 62.45           C  
ATOM   3912  C   GLU B 104       5.549  65.036  20.542  1.00 63.35           C  
ATOM   3913  O   GLU B 104       5.566  66.140  19.976  1.00 65.04           O  
ATOM   3914  CB  GLU B 104       7.087  64.524  22.412  1.00 63.55           C  
ATOM   3915  CG  GLU B 104       7.877  65.380  23.423  1.00 63.90           C  
ATOM   3916  CD  GLU B 104       8.588  66.657  22.919  1.00 63.44           C  
ATOM   3917  OE1 GLU B 104       7.933  67.704  22.770  1.00 62.55           O  
ATOM   3918  OE2 GLU B 104       9.808  66.596  22.701  1.00 61.79           O  
ATOM   3919  HN  GLU B 104       3.753  63.971  21.647  1.00 62.96           H  
ATOM   3920  HA  GLU B 104       5.414  65.952  22.508  1.00 62.96           H  
ATOM   3921  HB1 GLU B 104       7.031  63.512  22.814  1.00 62.96           H  
ATOM   3922  HB2 GLU B 104       7.652  64.515  21.480  1.00 62.96           H  
ATOM   3923  HG1 GLU B 104       7.176  65.688  24.199  1.00 62.96           H  
ATOM   3924  HG2 GLU B 104       8.642  64.737  23.858  1.00 62.96           H  
ATOM   3925  N   THR B 105       5.541  63.872  19.851  1.00 60.16           N  
ATOM   3926  CA  THR B 105       5.245  63.798  18.418  1.00 59.63           C  
ATOM   3927  C   THR B 105       5.886  64.878  17.492  1.00 58.44           C  
ATOM   3928  O   THR B 105       5.269  65.392  16.530  1.00 55.72           O  
ATOM   3929  CB  THR B 105       3.676  63.811  18.277  1.00 60.40           C  
ATOM   3930  OG1 THR B 105       3.054  63.577  19.560  1.00 60.68           O  
ATOM   3931  CG2 THR B 105       3.240  62.762  17.230  1.00 61.57           C  
ATOM   3932  HN  THR B 105       5.761  62.965  20.375  1.00 59.51           H  
ATOM   3933  HA  THR B 105       5.592  62.826  18.067  1.00 59.51           H  
ATOM   3934  HB  THR B 105       3.372  64.796  17.923  1.00 59.51           H  
ATOM   3935  HG1 THR B 105       3.356  62.642  19.931  1.00 59.51           H  
ATOM   3936 1HG2 THR B 105       2.154  62.773  17.134  1.00 59.51           H  
ATOM   3937 2HG2 THR B 105       3.566  61.772  17.549  1.00 59.51           H  
ATOM   3938 3HG2 THR B 105       3.692  63.000  16.267  1.00 59.51           H  
ATOM   3939  N   PRO B 106       7.124  65.299  17.785  1.00 56.88           N  
ATOM   3940  CA  PRO B 106       7.519  66.702  17.604  1.00 56.95           C  
ATOM   3941  C   PRO B 106       7.610  67.257  16.157  1.00 55.91           C  
ATOM   3942  O   PRO B 106       8.672  67.339  15.515  1.00 55.11           O  
ATOM   3943  CB  PRO B 106       8.795  66.713  18.426  1.00 55.84           C  
ATOM   3944  CG  PRO B 106       8.696  65.523  19.379  1.00 53.87           C  
ATOM   3945  CD  PRO B 106       8.164  64.503  18.430  1.00 54.89           C  
ATOM   3946  HA  PRO B 106       6.789  67.312  18.136  1.00 55.64           H  
ATOM   3947  HB1 PRO B 106       9.664  66.606  17.777  1.00 55.64           H  
ATOM   3948  HB2 PRO B 106       8.874  67.643  18.989  1.00 55.64           H  
ATOM   3949  HG1 PRO B 106       9.669  65.239  19.780  1.00 55.64           H  
ATOM   3950  HG2 PRO B 106       8.006  65.715  20.201  1.00 55.64           H  
ATOM   3951  HD1 PRO B 106       8.922  64.172  17.720  1.00 55.64           H  
ATOM   3952  HD2 PRO B 106       7.751  63.639  18.950  1.00 55.64           H  
ATOM   3953  N   GLU B 107       6.415  67.734  15.747  1.00 54.92           N  
ATOM   3954  CA  GLU B 107       6.048  68.185  14.390  1.00 52.56           C  
ATOM   3955  C   GLU B 107       6.822  69.276  13.665  1.00 48.18           C  
ATOM   3956  O   GLU B 107       7.464  69.036  12.646  1.00 45.24           O  
ATOM   3957  CB  GLU B 107       4.551  68.572  14.432  1.00 52.75           C  
ATOM   3958  CG  GLU B 107       3.936  68.611  13.036  1.00 53.95           C  
ATOM   3959  CD  GLU B 107       3.594  70.031  12.598  1.00 55.26           C  
ATOM   3960  OE1 GLU B 107       2.431  70.423  12.767  1.00 56.07           O  
ATOM   3961  OE2 GLU B 107       4.487  70.729  12.095  1.00 54.38           O  
ATOM   3962  HN  GLU B 107       5.647  67.792  16.490  1.00 52.59           H  
ATOM   3963  HA  GLU B 107       6.111  67.302  13.754  1.00 52.59           H  
ATOM   3964  HB1 GLU B 107       4.014  67.839  15.034  1.00 52.59           H  
ATOM   3965  HB2 GLU B 107       4.454  69.557  14.888  1.00 52.59           H  
ATOM   3966  HG1 GLU B 107       4.647  68.187  12.327  1.00 52.59           H  
ATOM   3967  HG2 GLU B 107       3.024  68.015  13.037  1.00 52.59           H  
ATOM   3968  N   GLY B 108       6.685  70.517  14.113  1.00 45.86           N  
ATOM   3969  CA  GLY B 108       7.472  71.626  13.594  1.00 43.18           C  
ATOM   3970  C   GLY B 108       8.731  71.730  14.451  1.00 41.05           C  
ATOM   3971  O   GLY B 108       9.051  72.793  15.003  1.00 35.54           O  
ATOM   3972  HN  GLY B 108       5.969  70.710  14.885  1.00 41.41           H  
ATOM   3973  HA1 GLY B 108       7.743  71.437  12.555  1.00 41.41           H  
ATOM   3974  HA2 GLY B 108       6.900  72.551  13.658  1.00 41.41           H  
ATOM   3975  N   ALA B 109       9.435  70.595  14.519  1.00 39.33           N  
ATOM   3976  CA  ALA B 109      10.532  70.528  15.438  1.00 46.50           C  
ATOM   3977  C   ALA B 109      11.746  69.657  15.109  1.00 49.36           C  
ATOM   3978  O   ALA B 109      12.902  70.096  15.297  1.00 49.42           O  
ATOM   3979  CB  ALA B 109      10.002  70.068  16.798  1.00 47.26           C  
ATOM   3980  HN  ALA B 109       9.185  69.757  13.902  1.00 46.37           H  
ATOM   3981  HA  ALA B 109      10.899  71.546  15.569  1.00 46.37           H  
ATOM   3982  HB1 ALA B 109      10.826  70.012  17.509  1.00 46.37           H  
ATOM   3983  HB2 ALA B 109       9.543  69.085  16.696  1.00 46.37           H  
ATOM   3984  HB3 ALA B 109       9.259  70.780  17.159  1.00 46.37           H  
ATOM   3985  N   GLU B 110      11.495  68.397  14.703  1.00 49.46           N  
ATOM   3986  CA  GLU B 110      12.529  67.371  14.491  1.00 49.10           C  
ATOM   3987  C   GLU B 110      13.050  66.892  15.870  1.00 46.16           C  
ATOM   3988  O   GLU B 110      13.539  65.766  15.974  1.00 46.84           O  
ATOM   3989  CB  GLU B 110      13.719  67.901  13.606  1.00 49.89           C  
ATOM   3990  CG  GLU B 110      13.771  67.431  12.146  1.00 47.87           C  
ATOM   3991  CD  GLU B 110      14.994  66.539  11.868  1.00 48.31           C  
ATOM   3992  OE1 GLU B 110      15.041  65.402  12.376  1.00 48.20           O  
ATOM   3993  OE2 GLU B 110      15.903  66.985  11.150  1.00 44.88           O  
ATOM   3994  HN  GLU B 110      10.476  68.124  14.523  1.00 47.86           H  
ATOM   3995  HA  GLU B 110      12.073  66.522  13.982  1.00 47.86           H  
ATOM   3996  HB1 GLU B 110      13.662  68.989  13.598  1.00 47.86           H  
ATOM   3997  HB2 GLU B 110      14.647  67.589  14.084  1.00 47.86           H  
ATOM   3998  HG1 GLU B 110      12.866  66.865  11.927  1.00 47.86           H  
ATOM   3999  HG2 GLU B 110      13.819  68.305  11.497  1.00 47.86           H  
ATOM   4000  N   ALA B 111      12.996  67.708  16.934  1.00 41.81           N  
ATOM   4001  CA  ALA B 111      13.093  67.220  18.300  1.00 41.45           C  
ATOM   4002  C   ALA B 111      14.333  66.715  19.032  1.00 41.01           C  
ATOM   4003  O   ALA B 111      15.386  66.255  18.539  1.00 42.83           O  
ATOM   4004  CB  ALA B 111      12.076  66.120  18.517  1.00 42.78           C  
ATOM   4005  HN  ALA B 111      12.877  68.759  16.771  1.00 41.98           H  
ATOM   4006  HA  ALA B 111      12.734  68.048  18.911  1.00 41.98           H  
ATOM   4007  HB1 ALA B 111      12.149  65.754  19.541  1.00 41.98           H  
ATOM   4008  HB2 ALA B 111      12.272  65.301  17.825  1.00 41.98           H  
ATOM   4009  HB3 ALA B 111      11.074  66.511  18.342  1.00 41.98           H  
ATOM   4010  N   LYS B 112      14.067  66.783  20.340  1.00 36.49           N  
ATOM   4011  CA  LYS B 112      15.112  66.517  21.299  1.00 30.61           C  
ATOM   4012  C   LYS B 112      15.287  65.029  21.534  1.00 26.09           C  
ATOM   4013  O   LYS B 112      14.335  64.240  21.434  1.00 25.22           O  
ATOM   4014  CB  LYS B 112      14.791  67.233  22.599  1.00 28.91           C  
ATOM   4015  CG  LYS B 112      14.930  68.741  22.547  1.00 28.86           C  
ATOM   4016  CD  LYS B 112      13.612  69.342  22.043  1.00 30.29           C  
ATOM   4017  CE  LYS B 112      13.711  70.823  21.747  1.00 26.33           C  
ATOM   4018  NZ  LYS B 112      14.695  71.039  20.710  1.00 26.59           N1+
ATOM   4019  HN  LYS B 112      13.082  67.034  20.675  1.00 28.82           H  
ATOM   4020  HA  LYS B 112      16.048  66.916  20.908  1.00 28.82           H  
ATOM   4021  HB1 LYS B 112      13.762  66.997  22.870  1.00 28.82           H  
ATOM   4022  HB2 LYS B 112      15.466  66.857  23.368  1.00 28.82           H  
ATOM   4023  HG1 LYS B 112      15.149  69.123  23.544  1.00 28.82           H  
ATOM   4024  HG2 LYS B 112      15.739  69.011  21.868  1.00 28.82           H  
ATOM   4025  HD1 LYS B 112      13.322  68.824  21.129  1.00 28.82           H  
ATOM   4026  HD2 LYS B 112      12.848  69.191  22.805  1.00 28.82           H  
ATOM   4027  HE1 LYS B 112      12.742  71.193  21.412  1.00 28.82           H  
ATOM   4028  HE2 LYS B 112      14.011  71.355  22.650  1.00 28.82           H  
ATOM   4029  HZ1 LYS B 112      14.767  72.085  20.499  1.00 28.82           H  
ATOM   4030  HZ2 LYS B 112      14.401  70.516  19.824  1.00 28.82           H  
ATOM   4031  HZ3 LYS B 112      15.646  70.676  21.039  1.00 28.82           H  
ATOM   4032  N   PRO B 113      16.539  64.645  21.805  1.00 22.87           N  
ATOM   4033  CA  PRO B 113      16.866  63.310  22.276  1.00 21.61           C  
ATOM   4034  C   PRO B 113      16.666  62.986  23.791  1.00 20.84           C  
ATOM   4035  O   PRO B 113      17.031  63.742  24.711  1.00 19.02           O  
ATOM   4036  CB  PRO B 113      18.270  63.214  21.725  1.00 20.27           C  
ATOM   4037  CG  PRO B 113      18.884  64.573  21.944  1.00 17.65           C  
ATOM   4038  CD  PRO B 113      17.740  65.446  21.524  1.00 21.12           C  
ATOM   4039  HA  PRO B 113      16.250  62.609  21.712  1.00 20.48           H  
ATOM   4040  HB1 PRO B 113      18.836  62.450  22.258  1.00 20.48           H  
ATOM   4041  HB2 PRO B 113      18.246  62.974  20.662  1.00 20.48           H  
ATOM   4042  HG1 PRO B 113      19.152  64.732  22.989  1.00 20.48           H  
ATOM   4043  HG2 PRO B 113      19.762  64.726  21.316  1.00 20.48           H  
ATOM   4044  HD1 PRO B 113      17.730  66.370  22.101  1.00 20.48           H  
ATOM   4045  HD2 PRO B 113      17.806  65.681  20.462  1.00 20.48           H  
ATOM   4046  N   TRP B 114      16.000  61.875  24.095  1.00 17.43           N  
ATOM   4047  CA  TRP B 114      15.829  61.412  25.460  1.00 14.88           C  
ATOM   4048  C   TRP B 114      16.830  60.300  25.728  1.00 16.49           C  
ATOM   4049  O   TRP B 114      17.476  59.784  24.816  1.00 18.10           O  
ATOM   4050  CB  TRP B 114      14.438  60.884  25.683  1.00 12.20           C  
ATOM   4051  CG  TRP B 114      13.891  60.016  24.554  1.00 11.89           C  
ATOM   4052  CD1 TRP B 114      13.150  60.523  23.504  1.00  8.99           C  
ATOM   4053  CD2 TRP B 114      14.089  58.671  24.461  1.00 10.90           C  
ATOM   4054  NE1 TRP B 114      12.890  59.498  22.761  1.00  7.31           N  
ATOM   4055  CE2 TRP B 114      13.427  58.376  23.283  1.00 10.15           C  
ATOM   4056  CE3 TRP B 114      14.738  57.702  25.196  1.00 11.00           C  
ATOM   4057  CZ2 TRP B 114      13.393  57.073  22.828  1.00  6.60           C  
ATOM   4058  CZ3 TRP B 114      14.695  56.423  24.721  1.00 10.76           C  
ATOM   4059  CH2 TRP B 114      14.034  56.122  23.551  1.00  6.40           C  
ATOM   4060  HN  TRP B 114      15.573  61.299  23.301  1.00 11.65           H  
ATOM   4061  HA  TRP B 114      16.015  62.238  26.147  1.00 11.65           H  
ATOM   4062  HB1 TRP B 114      14.445  60.288  26.595  1.00 11.65           H  
ATOM   4063  HB2 TRP B 114      13.769  61.735  25.810  1.00 11.65           H  
ATOM   4064  HD1 TRP B 114      12.851  61.558  23.339  1.00 11.65           H  
ATOM   4065  HE1 TRP B 114      12.325  59.534  21.853  1.00 11.65           H  
ATOM   4066  HE3 TRP B 114      15.264  57.947  26.119  1.00 11.65           H  
ATOM   4067  HZ2 TRP B 114      12.864  56.815  21.910  1.00 11.65           H  
ATOM   4068  HZ3 TRP B 114      15.192  55.627  25.276  1.00 11.65           H  
ATOM   4069  HH2 TRP B 114      14.026  55.091  23.197  1.00 11.65           H  
ATOM   4070  N   TYR B 115      17.050  59.943  26.973  1.00 16.22           N  
ATOM   4071  CA  TYR B 115      17.880  58.811  27.314  1.00 14.86           C  
ATOM   4072  C   TYR B 115      17.073  58.134  28.392  1.00 13.37           C  
ATOM   4073  O   TYR B 115      16.387  58.824  29.162  1.00 14.56           O  
ATOM   4074  CB  TYR B 115      19.164  59.207  27.895  1.00 14.11           C  
ATOM   4075  CG  TYR B 115      20.077  59.767  26.860  1.00 17.66           C  
ATOM   4076  CD1 TYR B 115      19.995  61.126  26.571  1.00 21.75           C  
ATOM   4077  CD2 TYR B 115      21.052  58.975  26.299  1.00 17.89           C  
ATOM   4078  CE1 TYR B 115      20.899  61.737  25.724  1.00 22.07           C  
ATOM   4079  CE2 TYR B 115      21.971  59.595  25.451  1.00 23.26           C  
ATOM   4080  CZ  TYR B 115      21.900  60.973  25.164  1.00 23.55           C  
ATOM   4081  OH  TYR B 115      22.859  61.593  24.354  1.00 24.75           O  
ATOM   4082  HN  TYR B 115      16.599  60.510  27.761  1.00 18.67           H  
ATOM   4083  HA  TYR B 115      18.022  58.154  26.456  1.00 18.67           H  
ATOM   4084  HB1 TYR B 115      18.989  59.963  28.660  1.00 18.67           H  
ATOM   4085  HB2 TYR B 115      19.633  58.333  28.347  1.00 18.67           H  
ATOM   4086  HD1 TYR B 115      19.201  61.721  27.022  1.00 18.67           H  
ATOM   4087  HD2 TYR B 115      21.105  57.907  26.508  1.00 18.67           H  
ATOM   4088  HE1 TYR B 115      20.822  62.802  25.503  1.00 18.67           H  
ATOM   4089  HE2 TYR B 115      22.764  58.998  24.999  1.00 18.67           H  
ATOM   4090  HH  TYR B 115      22.385  62.045  23.533  1.00 18.67           H  
ATOM   4091  N   GLU B 116      17.172  56.819  28.494  1.00 11.19           N  
ATOM   4092  CA  GLU B 116      16.318  56.059  29.364  1.00  9.21           C  
ATOM   4093  C   GLU B 116      17.149  54.917  29.837  1.00  9.79           C  
ATOM   4094  O   GLU B 116      17.407  54.092  28.949  1.00 15.15           O  
ATOM   4095  CB  GLU B 116      15.156  55.616  28.524  1.00 10.20           C  
ATOM   4096  CG  GLU B 116      13.860  55.682  29.218  1.00 17.12           C  
ATOM   4097  CD  GLU B 116      13.552  57.042  29.810  1.00 22.09           C  
ATOM   4098  OE1 GLU B 116      12.876  57.861  29.171  1.00 22.30           O  
ATOM   4099  OE2 GLU B 116      13.948  57.255  30.955  1.00 29.25           O  
ATOM   4100  HN  GLU B 116      17.909  56.307  27.912  1.00 16.26           H  
ATOM   4101  HA  GLU B 116      15.980  56.667  30.204  1.00 16.26           H  
ATOM   4102  HB1 GLU B 116      15.106  56.255  27.643  1.00 16.26           H  
ATOM   4103  HB2 GLU B 116      15.328  54.585  28.216  1.00 16.26           H  
ATOM   4104  HG1 GLU B 116      13.075  55.432  28.504  1.00 16.26           H  
ATOM   4105  HG2 GLU B 116      13.865  54.949  30.025  1.00 16.26           H  
ATOM   4106  N   PRO B 117      17.707  54.795  31.057  1.00 11.50           N  
ATOM   4107  CA  PRO B 117      18.430  53.574  31.426  1.00 10.73           C  
ATOM   4108  C   PRO B 117      17.583  52.573  32.159  1.00  7.76           C  
ATOM   4109  O   PRO B 117      16.577  53.009  32.696  1.00  7.89           O  
ATOM   4110  CB  PRO B 117      19.611  54.041  32.247  1.00  7.14           C  
ATOM   4111  CG  PRO B 117      19.068  55.218  32.939  1.00  8.27           C  
ATOM   4112  CD  PRO B 117      18.306  55.885  31.815  1.00 11.07           C  
ATOM   4113  HA  PRO B 117      18.806  53.107  30.516  1.00  9.19           H  
ATOM   4114  HB1 PRO B 117      19.925  53.276  32.957  1.00  9.19           H  
ATOM   4115  HB2 PRO B 117      20.452  54.312  31.609  1.00  9.19           H  
ATOM   4116  HG1 PRO B 117      18.407  54.932  33.757  1.00  9.19           H  
ATOM   4117  HG2 PRO B 117      19.862  55.860  33.321  1.00  9.19           H  
ATOM   4118  HD1 PRO B 117      17.533  56.542  32.215  1.00  9.19           H  
ATOM   4119  HD2 PRO B 117      18.983  56.461  31.184  1.00  9.19           H  
ATOM   4120  N   ILE B 118      17.905  51.278  32.180  1.00  7.65           N  
ATOM   4121  CA  ILE B 118      17.201  50.331  33.048  1.00  9.62           C  
ATOM   4122  C   ILE B 118      18.147  49.294  33.650  1.00 13.84           C  
ATOM   4123  O   ILE B 118      18.845  48.507  32.958  1.00 17.24           O  
ATOM   4124  CB  ILE B 118      16.062  49.562  32.289  1.00 10.03           C  
ATOM   4125  CG1 ILE B 118      14.987  50.500  31.756  1.00  7.09           C  
ATOM   4126  CG2 ILE B 118      15.376  48.622  33.258  1.00  6.05           C  
ATOM   4127  CD1 ILE B 118      14.177  49.851  30.652  1.00  7.57           C  
ATOM   4128  HN  ILE B 118      18.694  50.924  31.550  1.00  9.89           H  
ATOM   4129  HA  ILE B 118      16.747  50.892  33.865  1.00  9.89           H  
ATOM   4130  HB  ILE B 118      16.491  48.991  31.466  1.00  9.89           H  
ATOM   4131 1HG1 ILE B 118      14.318  50.771  32.573  1.00  9.89           H  
ATOM   4132 2HG1 ILE B 118      15.464  51.398  31.363  1.00  9.89           H  
ATOM   4133 1HG2 ILE B 118      14.583  48.082  32.741  1.00  9.89           H  
ATOM   4134 2HG2 ILE B 118      14.949  49.196  34.080  1.00  9.89           H  
ATOM   4135 3HG2 ILE B 118      16.102  47.911  33.651  1.00  9.89           H  
ATOM   4136 1HD1 ILE B 118      13.420  50.550  30.297  1.00  9.89           H  
ATOM   4137 2HD1 ILE B 118      13.691  48.954  31.036  1.00  9.89           H  
ATOM   4138 3HD1 ILE B 118      14.837  49.581  29.827  1.00  9.89           H  
ATOM   4139  N   TYR B 119      18.068  49.291  34.988  1.00 14.43           N  
ATOM   4140  CA  TYR B 119      18.871  48.408  35.814  1.00 12.71           C  
ATOM   4141  C   TYR B 119      17.992  47.311  36.412  1.00 12.55           C  
ATOM   4142  O   TYR B 119      16.858  47.479  36.862  1.00 15.46           O  
ATOM   4143  CB  TYR B 119      19.534  49.197  36.914  1.00  8.30           C  
ATOM   4144  CG  TYR B 119      20.662  48.418  37.552  1.00  6.16           C  
ATOM   4145  CD1 TYR B 119      21.972  48.735  37.247  1.00 10.45           C  
ATOM   4146  CD2 TYR B 119      20.389  47.409  38.425  1.00  6.33           C  
ATOM   4147  CE1 TYR B 119      23.029  48.047  37.806  1.00 10.02           C  
ATOM   4148  CE2 TYR B 119      21.425  46.711  38.978  1.00 10.66           C  
ATOM   4149  CZ  TYR B 119      22.736  47.021  38.675  1.00 10.74           C  
ATOM   4150  OH  TYR B 119      23.741  46.274  39.241  1.00 10.24           O  
ATOM   4151  HN  TYR B 119      17.387  49.965  35.465  1.00 10.67           H  
ATOM   4152  HA  TYR B 119      19.641  47.947  35.195  1.00 10.67           H  
ATOM   4153  HB1 TYR B 119      19.934  50.121  36.496  1.00 10.67           H  
ATOM   4154  HB2 TYR B 119      18.792  49.434  37.676  1.00 10.67           H  
ATOM   4155  HD1 TYR B 119      22.175  49.547  36.549  1.00 10.67           H  
ATOM   4156  HD2 TYR B 119      19.358  47.162  38.679  1.00 10.67           H  
ATOM   4157  HE1 TYR B 119      24.060  48.307  37.568  1.00 10.67           H  
ATOM   4158  HE2 TYR B 119      21.213  45.896  39.670  1.00 10.67           H  
ATOM   4159  HH  TYR B 119      24.298  45.805  38.484  1.00 10.67           H  
ATOM   4160  N   LEU B 120      18.617  46.155  36.431  1.00 15.55           N  
ATOM   4161  CA  LEU B 120      18.058  44.915  36.914  1.00 14.59           C  
ATOM   4162  C   LEU B 120      19.099  44.221  37.825  1.00 17.03           C  
ATOM   4163  O   LEU B 120      20.248  44.013  37.407  1.00 19.56           O  
ATOM   4164  CB  LEU B 120      17.727  44.164  35.647  1.00 12.08           C  
ATOM   4165  CG  LEU B 120      16.301  43.782  35.304  1.00 15.33           C  
ATOM   4166  CD1 LEU B 120      15.261  44.861  35.437  1.00 13.71           C  
ATOM   4167  CD2 LEU B 120      16.413  43.358  33.845  1.00 18.63           C  
ATOM   4168  HN  LEU B 120      19.620  46.131  36.059  1.00 15.81           H  
ATOM   4169  HA  LEU B 120      17.146  45.113  37.477  1.00 15.81           H  
ATOM   4170  HB1 LEU B 120      18.088  44.778  34.822  1.00 15.81           H  
ATOM   4171  HB2 LEU B 120      18.294  43.234  35.683  1.00 15.81           H  
ATOM   4172  HG  LEU B 120      16.005  42.923  35.906  1.00 15.81           H  
ATOM   4173 1HD1 LEU B 120      14.285  44.461  35.163  1.00 15.81           H  
ATOM   4174 2HD1 LEU B 120      15.511  45.691  34.776  1.00 15.81           H  
ATOM   4175 3HD1 LEU B 120      15.232  45.214  36.468  1.00 15.81           H  
ATOM   4176 1HD2 LEU B 120      15.432  43.055  33.478  1.00 15.81           H  
ATOM   4177 2HD2 LEU B 120      17.106  42.521  33.762  1.00 15.81           H  
ATOM   4178 3HD2 LEU B 120      16.781  44.194  33.250  1.00 15.81           H  
ATOM   4179  N   GLY B 121      18.823  43.903  39.095  1.00 14.18           N  
ATOM   4180  CA  GLY B 121      19.779  43.177  39.883  1.00  8.52           C  
ATOM   4181  C   GLY B 121      18.992  42.388  40.903  1.00 12.37           C  
ATOM   4182  O   GLY B 121      18.123  42.976  41.580  1.00 11.25           O  
ATOM   4183  HN  GLY B 121      17.886  44.191  39.525  1.00 11.58           H  
ATOM   4184  HA1 GLY B 121      20.354  42.502  39.248  1.00 11.58           H  
ATOM   4185  HA2 GLY B 121      20.455  43.869  40.384  1.00 11.58           H  
ATOM   4186  N   GLY B 122      19.282  41.084  41.023  1.00 12.56           N  
ATOM   4187  CA  GLY B 122      18.666  40.218  42.034  1.00 15.56           C  
ATOM   4188  C   GLY B 122      19.530  39.013  42.449  1.00 16.87           C  
ATOM   4189  O   GLY B 122      20.578  38.722  41.848  1.00 18.25           O  
ATOM   4190  HN  GLY B 122      19.995  40.656  40.350  1.00 15.81           H  
ATOM   4191  HA1 GLY B 122      18.468  40.818  42.922  1.00 15.81           H  
ATOM   4192  HA2 GLY B 122      17.725  39.841  41.633  1.00 15.81           H  
ATOM   4193  N   VAL B 123      19.147  38.314  43.514  1.00 13.82           N  
ATOM   4194  CA  VAL B 123      19.870  37.116  43.921  1.00 16.60           C  
ATOM   4195  C   VAL B 123      18.929  35.984  43.576  1.00 14.51           C  
ATOM   4196  O   VAL B 123      17.706  36.080  43.759  1.00 18.46           O  
ATOM   4197  CB  VAL B 123      20.213  37.049  45.455  1.00 18.43           C  
ATOM   4198  CG1 VAL B 123      20.884  35.699  45.787  1.00 19.83           C  
ATOM   4199  CG2 VAL B 123      21.238  38.132  45.824  1.00 18.49           C  
ATOM   4200  HN  VAL B 123      18.297  38.636  44.079  1.00 17.16           H  
ATOM   4201  HA  VAL B 123      20.785  37.023  43.336  1.00 17.16           H  
ATOM   4202  HB  VAL B 123      19.307  37.173  46.048  1.00 17.16           H  
ATOM   4203 1HG1 VAL B 123      21.118  35.661  46.851  1.00 17.16           H  
ATOM   4204 2HG1 VAL B 123      21.803  35.598  45.209  1.00 17.16           H  
ATOM   4205 3HG1 VAL B 123      20.205  34.884  45.535  1.00 17.16           H  
ATOM   4206 1HG2 VAL B 123      21.464  38.071  46.889  1.00 17.16           H  
ATOM   4207 2HG2 VAL B 123      20.827  39.115  45.596  1.00 17.16           H  
ATOM   4208 3HG2 VAL B 123      22.152  37.979  45.250  1.00 17.16           H  
ATOM   4209  N   PHE B 124      19.497  34.997  42.902  1.00 13.42           N  
ATOM   4210  CA  PHE B 124      18.755  33.829  42.499  1.00 14.73           C  
ATOM   4211  C   PHE B 124      19.633  32.589  42.543  1.00 15.64           C  
ATOM   4212  O   PHE B 124      20.861  32.586  42.368  1.00 11.74           O  
ATOM   4213  CB  PHE B 124      18.212  33.988  41.078  1.00 16.41           C  
ATOM   4214  CG  PHE B 124      17.298  35.192  40.827  1.00 14.01           C  
ATOM   4215  CD1 PHE B 124      17.841  36.438  40.648  1.00 10.64           C  
ATOM   4216  CD2 PHE B 124      15.950  35.015  40.846  1.00 12.69           C  
ATOM   4217  CE1 PHE B 124      17.004  37.503  40.516  1.00 13.27           C  
ATOM   4218  CE2 PHE B 124      15.122  36.094  40.713  1.00 13.50           C  
ATOM   4219  CZ  PHE B 124      15.651  37.337  40.548  1.00 12.59           C  
ATOM   4220  HN  PHE B 124      20.534  35.068  42.650  1.00 13.51           H  
ATOM   4221  HA  PHE B 124      17.917  33.691  43.182  1.00 13.51           H  
ATOM   4222  HB1 PHE B 124      19.065  34.074  40.405  1.00 13.51           H  
ATOM   4223  HB2 PHE B 124      17.647  33.087  40.837  1.00 13.51           H  
ATOM   4224  HD1 PHE B 124      18.922  36.573  40.612  1.00 13.51           H  
ATOM   4225  HD2 PHE B 124      15.531  34.016  40.967  1.00 13.51           H  
ATOM   4226  HE1 PHE B 124      17.421  38.501  40.383  1.00 13.51           H  
ATOM   4227  HE2 PHE B 124      14.041  35.959  40.739  1.00 13.51           H  
ATOM   4228  HZ  PHE B 124      14.993  38.200  40.441  1.00 13.51           H  
ATOM   4229  N   GLN B 125      18.936  31.512  42.886  1.00 16.38           N  
ATOM   4230  CA  GLN B 125      19.529  30.183  42.913  1.00 19.75           C  
ATOM   4231  C   GLN B 125      19.462  29.557  41.523  1.00 18.89           C  
ATOM   4232  O   GLN B 125      18.368  29.254  41.052  1.00 21.59           O  
ATOM   4233  CB  GLN B 125      18.795  29.244  43.887  1.00 20.64           C  
ATOM   4234  CG  GLN B 125      19.558  27.916  43.965  1.00 20.79           C  
ATOM   4235  CD  GLN B 125      19.005  26.838  44.864  1.00 20.39           C  
ATOM   4236  OE1 GLN B 125      18.187  27.063  45.760  1.00 19.95           O  
ATOM   4237  NE2 GLN B 125      19.461  25.610  44.662  1.00 23.22           N  
ATOM   4238  HN  GLN B 125      17.905  31.625  43.151  1.00 20.18           H  
ATOM   4239  HA  GLN B 125      20.573  30.265  43.216  1.00 20.18           H  
ATOM   4240  HB1 GLN B 125      18.754  29.701  44.876  1.00 20.18           H  
ATOM   4241  HB2 GLN B 125      17.782  29.063  43.528  1.00 20.18           H  
ATOM   4242  HG1 GLN B 125      19.602  27.507  42.956  1.00 20.18           H  
ATOM   4243  HG2 GLN B 125      20.567  28.141  44.310  1.00 20.18           H  
ATOM   4244 1HE2 GLN B 125      20.183  25.427  43.894  1.00 20.18           H  
ATOM   4245 2HE2 GLN B 125      19.107  24.802  45.267  1.00 20.18           H  
ATOM   4246  N   LEU B 126      20.589  29.416  40.839  1.00 17.66           N  
ATOM   4247  CA  LEU B 126      20.605  28.683  39.597  1.00 19.32           C  
ATOM   4248  C   LEU B 126      20.912  27.206  39.872  1.00 21.36           C  
ATOM   4249  O   LEU B 126      21.011  26.749  41.009  1.00 26.63           O  
ATOM   4250  CB  LEU B 126      21.675  29.258  38.646  1.00 16.78           C  
ATOM   4251  CG  LEU B 126      21.451  30.503  37.815  1.00 15.05           C  
ATOM   4252  CD1 LEU B 126      19.944  30.622  37.537  1.00 16.44           C  
ATOM   4253  CD2 LEU B 126      21.959  31.734  38.528  1.00 10.54           C  
ATOM   4254  HN  LEU B 126      21.494  29.849  41.211  1.00 17.97           H  
ATOM   4255  HA  LEU B 126      19.627  28.762  39.123  1.00 17.97           H  
ATOM   4256  HB1 LEU B 126      22.549  29.462  39.265  1.00 17.97           H  
ATOM   4257  HB2 LEU B 126      21.908  28.462  37.939  1.00 17.97           H  
ATOM   4258  HG  LEU B 126      21.980  30.398  36.868  1.00 17.97           H  
ATOM   4259 1HD1 LEU B 126      19.754  31.513  36.938  1.00 17.97           H  
ATOM   4260 2HD1 LEU B 126      19.405  30.697  38.481  1.00 17.97           H  
ATOM   4261 3HD1 LEU B 126      19.603  29.740  36.994  1.00 17.97           H  
ATOM   4262 1HD2 LEU B 126      21.784  32.612  37.907  1.00 17.97           H  
ATOM   4263 2HD2 LEU B 126      23.027  31.630  38.717  1.00 17.97           H  
ATOM   4264 3HD2 LEU B 126      21.432  31.849  39.475  1.00 17.97           H  
ATOM   4265  N   GLU B 127      21.072  26.398  38.843  1.00 25.44           N  
ATOM   4266  CA  GLU B 127      21.536  25.017  38.926  1.00 26.98           C  
ATOM   4267  C   GLU B 127      22.555  24.850  37.775  1.00 25.78           C  
ATOM   4268  O   GLU B 127      22.582  25.653  36.825  1.00 26.97           O  
ATOM   4269  CB  GLU B 127      20.353  24.066  38.789  1.00 26.77           C  
ATOM   4270  CG  GLU B 127      19.973  23.632  40.204  1.00 29.81           C  
ATOM   4271  CD  GLU B 127      18.500  23.888  40.548  1.00 35.09           C  
ATOM   4272  OE1 GLU B 127      18.229  24.698  41.455  1.00 36.59           O  
ATOM   4273  OE2 GLU B 127      17.624  23.272  39.908  1.00 35.18           O  
ATOM   4274  HN  GLU B 127      20.844  26.785  37.872  1.00 29.85           H  
ATOM   4275  HA  GLU B 127      22.032  24.852  39.883  1.00 29.85           H  
ATOM   4276  HB1 GLU B 127      19.514  24.576  38.314  1.00 29.85           H  
ATOM   4277  HB2 GLU B 127      20.636  23.198  38.193  1.00 29.85           H  
ATOM   4278  HG1 GLU B 127      20.169  22.564  40.302  1.00 29.85           H  
ATOM   4279  HG2 GLU B 127      20.593  24.182  40.912  1.00 29.85           H  
ATOM   4280  N   LYS B 128      23.445  23.862  37.837  1.00 24.72           N  
ATOM   4281  CA  LYS B 128      24.530  23.675  36.854  1.00 25.57           C  
ATOM   4282  C   LYS B 128      24.040  23.453  35.439  1.00 26.39           C  
ATOM   4283  O   LYS B 128      23.105  22.677  35.193  1.00 31.15           O  
ATOM   4284  CB  LYS B 128      25.391  22.483  37.277  1.00 24.31           C  
ATOM   4285  CG  LYS B 128      26.445  21.990  36.334  1.00 20.47           C  
ATOM   4286  CD  LYS B 128      27.401  21.095  37.077  1.00 18.14           C  
ATOM   4287  CE  LYS B 128      28.554  20.813  36.151  1.00 19.87           C  
ATOM   4288  NZ  LYS B 128      29.710  20.297  36.848  1.00 23.88           N1+
ATOM   4289  HN  LYS B 128      23.370  23.164  38.645  1.00 23.83           H  
ATOM   4290  HA  LYS B 128      25.155  24.568  36.862  1.00 23.83           H  
ATOM   4291  HB1 LYS B 128      25.894  22.762  38.203  1.00 23.83           H  
ATOM   4292  HB2 LYS B 128      24.715  21.650  37.467  1.00 23.83           H  
ATOM   4293  HG1 LYS B 128      25.976  21.429  35.525  1.00 23.83           H  
ATOM   4294  HG2 LYS B 128      26.989  22.839  35.920  1.00 23.83           H  
ATOM   4295  HD1 LYS B 128      27.758  21.595  37.977  1.00 23.83           H  
ATOM   4296  HD2 LYS B 128      26.905  20.164  37.351  1.00 23.83           H  
ATOM   4297  HE1 LYS B 128      28.236  20.079  35.410  1.00 23.83           H  
ATOM   4298  HE2 LYS B 128      28.833  21.739  35.649  1.00 23.83           H  
ATOM   4299  HZ1 LYS B 128      30.497  20.114  36.147  1.00 23.83           H  
ATOM   4300  HZ2 LYS B 128      29.452  19.383  37.340  1.00 23.83           H  
ATOM   4301  HZ3 LYS B 128      30.038  21.012  37.574  1.00 23.83           H  
ATOM   4302  N   GLY B 129      24.652  24.165  34.521  1.00 25.54           N  
ATOM   4303  CA  GLY B 129      24.301  24.017  33.124  1.00 26.65           C  
ATOM   4304  C   GLY B 129      23.251  25.031  32.678  1.00 28.06           C  
ATOM   4305  O   GLY B 129      23.005  25.121  31.474  1.00 28.86           O  
ATOM   4306  HN  GLY B 129      25.415  24.859  34.807  1.00 27.28           H  
ATOM   4307  HA1 GLY B 129      25.199  24.154  32.521  1.00 27.28           H  
ATOM   4308  HA2 GLY B 129      23.907  23.013  32.967  1.00 27.28           H  
ATOM   4309  N   ASP B 130      22.645  25.792  33.612  1.00 27.10           N  
ATOM   4310  CA  ASP B 130      21.741  26.871  33.251  1.00 25.89           C  
ATOM   4311  C   ASP B 130      22.330  27.910  32.297  1.00 24.94           C  
ATOM   4312  O   ASP B 130      23.534  28.011  32.084  1.00 21.85           O  
ATOM   4313  CB  ASP B 130      21.296  27.620  34.475  1.00 27.75           C  
ATOM   4314  CG  ASP B 130      20.258  26.912  35.342  1.00 33.21           C  
ATOM   4315  OD1 ASP B 130      19.698  25.890  34.924  1.00 34.86           O  
ATOM   4316  OD2 ASP B 130      20.005  27.410  36.449  1.00 31.87           O  
ATOM   4317  HN  ASP B 130      22.835  25.596  34.647  1.00 28.43           H  
ATOM   4318  HA  ASP B 130      20.861  26.435  32.779  1.00 28.43           H  
ATOM   4319  HB1 ASP B 130      22.175  27.808  35.091  1.00 28.43           H  
ATOM   4320  HB2 ASP B 130      20.870  28.569  34.150  1.00 28.43           H  
ATOM   4321  N   ARG B 131      21.435  28.697  31.724  1.00 26.99           N  
ATOM   4322  CA  ARG B 131      21.697  29.797  30.817  1.00 22.47           C  
ATOM   4323  C   ARG B 131      20.814  30.983  31.322  1.00 23.31           C  
ATOM   4324  O   ARG B 131      19.757  30.903  31.967  1.00 20.53           O  
ATOM   4325  CB  ARG B 131      21.347  29.377  29.373  1.00 21.16           C  
ATOM   4326  CG  ARG B 131      22.208  28.300  28.701  1.00 19.65           C  
ATOM   4327  CD  ARG B 131      21.640  28.160  27.281  1.00 24.57           C  
ATOM   4328  NE  ARG B 131      22.224  27.191  26.347  1.00 28.12           N  
ATOM   4329  CZ  ARG B 131      22.803  27.546  25.161  1.00 31.35           C  
ATOM   4330  NH1 ARG B 131      23.312  26.606  24.375  1.00 31.02           N  
ATOM   4331  NH2 ARG B 131      22.950  28.802  24.709  1.00 29.54           N  
ATOM   4332  HN  ARG B 131      20.409  28.501  31.954  1.00 25.34           H  
ATOM   4333  HA  ARG B 131      22.750  30.075  30.873  1.00 25.34           H  
ATOM   4334  HB1 ARG B 131      20.321  29.010  29.383  1.00 25.34           H  
ATOM   4335  HB2 ARG B 131      21.407  30.272  28.753  1.00 25.34           H  
ATOM   4336  HG1 ARG B 131      23.252  28.612  28.666  1.00 25.34           H  
ATOM   4337  HG2 ARG B 131      22.128  27.356  29.240  1.00 25.34           H  
ATOM   4338  HD1 ARG B 131      20.587  27.898  27.388  1.00 25.34           H  
ATOM   4339  HD2 ARG B 131      21.725  29.140  26.811  1.00 25.34           H  
ATOM   4340  HE  ARG B 131      22.195  26.154  26.608  1.00 25.34           H  
ATOM   4341 1HH1 ARG B 131      23.267  25.579  24.671  1.00 25.34           H  
ATOM   4342 2HH1 ARG B 131      23.767  26.875  23.445  1.00 25.34           H  
ATOM   4343 1HH2 ARG B 131      22.599  29.626  25.294  1.00 25.34           H  
ATOM   4344 2HH2 ARG B 131      23.419  28.979  23.763  1.00 25.34           H  
ATOM   4345  N   LEU B 132      21.343  32.177  31.103  1.00 21.54           N  
ATOM   4346  CA  LEU B 132      20.799  33.416  31.597  1.00 17.92           C  
ATOM   4347  C   LEU B 132      20.856  34.334  30.397  1.00 17.67           C  
ATOM   4348  O   LEU B 132      21.912  34.381  29.759  1.00 13.87           O  
ATOM   4349  CB  LEU B 132      21.706  33.900  32.718  1.00 19.62           C  
ATOM   4350  CG  LEU B 132      22.002  32.934  33.864  1.00 18.60           C  
ATOM   4351  CD1 LEU B 132      23.323  33.259  34.545  1.00 19.18           C  
ATOM   4352  CD2 LEU B 132      20.801  32.967  34.753  1.00 19.26           C  
ATOM   4353  HN  LEU B 132      22.238  32.225  30.518  1.00 18.46           H  
ATOM   4354  HA  LEU B 132      19.775  33.286  31.946  1.00 18.46           H  
ATOM   4355  HB1 LEU B 132      22.661  34.173  32.268  1.00 18.46           H  
ATOM   4356  HB2 LEU B 132      21.242  34.786  33.152  1.00 18.46           H  
ATOM   4357  HG  LEU B 132      22.080  31.931  33.444  1.00 18.46           H  
ATOM   4358 1HD1 LEU B 132      23.499  32.551  35.354  1.00 18.46           H  
ATOM   4359 2HD1 LEU B 132      23.285  34.270  34.950  1.00 18.46           H  
ATOM   4360 3HD1 LEU B 132      24.133  33.189  33.819  1.00 18.46           H  
ATOM   4361 1HD2 LEU B 132      20.953  32.293  35.596  1.00 18.46           H  
ATOM   4362 2HD2 LEU B 132      19.923  32.651  34.190  1.00 18.46           H  
ATOM   4363 3HD2 LEU B 132      20.650  33.981  35.123  1.00 18.46           H  
ATOM   4364  N   SER B 133      19.806  35.074  30.046  1.00 17.35           N  
ATOM   4365  CA  SER B 133      19.864  35.956  28.899  1.00 17.02           C  
ATOM   4366  C   SER B 133      19.259  37.308  29.230  1.00 16.20           C  
ATOM   4367  O   SER B 133      18.255  37.329  29.911  1.00 17.48           O  
ATOM   4368  CB  SER B 133      19.123  35.320  27.721  1.00 16.57           C  
ATOM   4369  OG  SER B 133      17.777  34.936  27.997  1.00 22.42           O  
ATOM   4370  HN  SER B 133      18.905  35.016  30.621  1.00 17.84           H  
ATOM   4371  HA  SER B 133      20.908  36.099  28.620  1.00 17.84           H  
ATOM   4372  HB1 SER B 133      19.109  36.039  26.902  1.00 17.84           H  
ATOM   4373  HB2 SER B 133      19.673  34.430  27.415  1.00 17.84           H  
ATOM   4374  HG  SER B 133      17.766  34.232  28.776  1.00 17.84           H  
ATOM   4375  N   ALA B 134      19.929  38.406  28.856  1.00 20.76           N  
ATOM   4376  CA  ALA B 134      19.495  39.810  28.968  1.00 21.73           C  
ATOM   4377  C   ALA B 134      18.838  40.244  27.623  1.00 20.50           C  
ATOM   4378  O   ALA B 134      19.556  40.397  26.638  1.00 21.38           O  
ATOM   4379  CB  ALA B 134      20.727  40.666  29.259  1.00 19.67           C  
ATOM   4380  HN  ALA B 134      20.895  38.244  28.424  1.00 20.81           H  
ATOM   4381  HA  ALA B 134      18.775  39.910  29.780  1.00 20.81           H  
ATOM   4382  HB1 ALA B 134      20.431  41.711  29.346  1.00 20.81           H  
ATOM   4383  HB2 ALA B 134      21.445  40.559  28.446  1.00 20.81           H  
ATOM   4384  HB3 ALA B 134      21.185  40.339  30.193  1.00 20.81           H  
ATOM   4385  N   GLU B 135      17.529  40.420  27.450  1.00 17.04           N  
ATOM   4386  CA  GLU B 135      16.922  40.687  26.141  1.00 18.01           C  
ATOM   4387  C   GLU B 135      16.128  41.982  26.241  1.00 14.40           C  
ATOM   4388  O   GLU B 135      15.308  42.209  27.124  1.00 14.32           O  
ATOM   4389  CB  GLU B 135      15.933  39.521  25.661  1.00 15.79           C  
ATOM   4390  CG  GLU B 135      16.475  38.081  25.766  1.00 15.33           C  
ATOM   4391  CD  GLU B 135      15.513  36.859  25.708  1.00 20.82           C  
ATOM   4392  OE1 GLU B 135      16.055  35.769  25.600  1.00 22.19           O  
ATOM   4393  OE2 GLU B 135      14.271  36.922  25.792  1.00 20.63           O  
ATOM   4394  HN  GLU B 135      16.890  40.364  28.306  1.00 17.61           H  
ATOM   4395  HA  GLU B 135      17.712  40.810  25.401  1.00 17.61           H  
ATOM   4396  HB1 GLU B 135      15.029  39.581  26.268  1.00 17.61           H  
ATOM   4397  HB2 GLU B 135      15.683  39.707  24.616  1.00 17.61           H  
ATOM   4398  HG1 GLU B 135      17.185  37.956  24.948  1.00 17.61           H  
ATOM   4399  HG2 GLU B 135      17.002  38.016  26.718  1.00 17.61           H  
ATOM   4400  N   ILE B 136      16.458  42.923  25.396  1.00 15.46           N  
ATOM   4401  CA  ILE B 136      15.648  44.137  25.299  1.00 18.00           C  
ATOM   4402  C   ILE B 136      14.635  43.950  24.158  1.00 19.89           C  
ATOM   4403  O   ILE B 136      14.807  43.026  23.346  1.00 20.61           O  
ATOM   4404  CB  ILE B 136      16.491  45.372  24.992  1.00 14.94           C  
ATOM   4405  CG1 ILE B 136      17.288  45.128  23.712  1.00 11.13           C  
ATOM   4406  CG2 ILE B 136      17.240  45.737  26.249  1.00 15.17           C  
ATOM   4407  CD1 ILE B 136      18.338  46.140  23.325  1.00  9.74           C  
ATOM   4408  HN  ILE B 136      17.321  42.805  24.775  1.00 15.62           H  
ATOM   4409  HA  ILE B 136      15.112  44.289  26.236  1.00 15.62           H  
ATOM   4410  HB  ILE B 136      15.798  46.188  24.786  1.00 15.62           H  
ATOM   4411 1HG1 ILE B 136      17.790  44.167  23.822  1.00 15.62           H  
ATOM   4412 2HG1 ILE B 136      16.573  45.074  22.891  1.00 15.62           H  
ATOM   4413 1HG2 ILE B 136      17.854  46.618  26.064  1.00 15.62           H  
ATOM   4414 2HG2 ILE B 136      17.879  44.905  26.546  1.00 15.62           H  
ATOM   4415 3HG2 ILE B 136      16.529  45.951  27.047  1.00 15.62           H  
ATOM   4416 1HD1 ILE B 136      18.817  45.830  22.396  1.00 15.62           H  
ATOM   4417 2HD1 ILE B 136      19.087  46.208  24.114  1.00 15.62           H  
ATOM   4418 3HD1 ILE B 136      17.870  47.114  23.184  1.00 15.62           H  
ATOM   4419  N   ASN B 137      13.598  44.788  24.010  1.00 16.57           N  
ATOM   4420  CA  ASN B 137      12.669  44.514  22.933  1.00 13.57           C  
ATOM   4421  C   ASN B 137      13.013  45.371  21.757  1.00 11.22           C  
ATOM   4422  O   ASN B 137      12.482  45.087  20.693  1.00 14.39           O  
ATOM   4423  CB  ASN B 137      11.195  44.755  23.368  1.00 14.66           C  
ATOM   4424  CG  ASN B 137      10.765  46.194  23.602  1.00 13.36           C  
ATOM   4425  OD1 ASN B 137      11.493  46.998  24.185  1.00 15.05           O  
ATOM   4426  ND2 ASN B 137       9.588  46.539  23.125  1.00 11.19           N  
ATOM   4427  HN  ASN B 137      13.462  45.626  24.662  1.00 13.75           H  
ATOM   4428  HA  ASN B 137      12.777  43.469  22.642  1.00 13.75           H  
ATOM   4429  HB1 ASN B 137      10.552  44.344  22.590  1.00 13.75           H  
ATOM   4430  HB2 ASN B 137      11.035  44.210  24.298  1.00 13.75           H  
ATOM   4431 1HD2 ASN B 137       8.990  45.820  22.605  1.00 13.75           H  
ATOM   4432 2HD2 ASN B 137       9.229  47.538  23.258  1.00 13.75           H  
ATOM   4433  N   ARG B 138      13.892  46.364  21.910  1.00  7.82           N  
ATOM   4434  CA  ARG B 138      14.286  47.252  20.861  1.00  3.41           C  
ATOM   4435  C   ARG B 138      15.774  47.532  20.820  1.00  8.00           C  
ATOM   4436  O   ARG B 138      16.278  48.504  21.378  1.00 10.36           O  
ATOM   4437  CB  ARG B 138      13.569  48.542  21.007  1.00  8.44           C  
ATOM   4438  CG  ARG B 138      12.048  48.508  20.967  1.00 11.02           C  
ATOM   4439  CD  ARG B 138      11.480  48.310  19.557  1.00 16.26           C  
ATOM   4440  NE  ARG B 138      11.824  49.335  18.561  1.00 14.12           N  
ATOM   4441  CZ  ARG B 138      11.270  50.546  18.458  1.00 15.22           C  
ATOM   4442  NH1 ARG B 138      11.726  51.293  17.488  1.00 17.90           N  
ATOM   4443  NH2 ARG B 138      10.288  51.031  19.219  1.00 14.51           N  
ATOM   4444  HN  ARG B 138      14.328  46.504  22.877  1.00 11.55           H  
ATOM   4445  HA  ARG B 138      13.996  46.806  19.909  1.00 11.55           H  
ATOM   4446  HB1 ARG B 138      13.861  48.971  21.965  1.00 11.55           H  
ATOM   4447  HB2 ARG B 138      13.902  49.194  20.200  1.00 11.55           H  
ATOM   4448  HG1 ARG B 138      11.704  47.687  21.596  1.00 11.55           H  
ATOM   4449  HG2 ARG B 138      11.671  49.451  21.362  1.00 11.55           H  
ATOM   4450  HD1 ARG B 138      11.844  47.352  19.185  1.00 11.55           H  
ATOM   4451  HD2 ARG B 138      10.394  48.280  19.639  1.00 11.55           H  
ATOM   4452  HE  ARG B 138      12.588  49.088  17.854  1.00 11.55           H  
ATOM   4453 1HH1 ARG B 138      12.493  50.921  16.841  1.00 11.55           H  
ATOM   4454 2HH1 ARG B 138      11.332  52.277  17.340  1.00 11.55           H  
ATOM   4455 1HH2 ARG B 138       9.871  50.431  20.000  1.00 11.55           H  
ATOM   4456 2HH2 ARG B 138       9.918  52.020  19.048  1.00 11.55           H  
ATOM   4457  N   PRO B 139      16.594  46.736  20.139  1.00 10.12           N  
ATOM   4458  CA  PRO B 139      18.022  46.985  20.018  1.00 13.84           C  
ATOM   4459  C   PRO B 139      18.333  48.198  19.163  1.00 19.02           C  
ATOM   4460  O   PRO B 139      19.377  48.826  19.343  1.00 22.06           O  
ATOM   4461  CB  PRO B 139      18.593  45.713  19.463  1.00 12.74           C  
ATOM   4462  CG  PRO B 139      17.454  45.275  18.593  1.00 14.74           C  
ATOM   4463  CD  PRO B 139      16.245  45.477  19.510  1.00 10.02           C  
ATOM   4464  HA  PRO B 139      18.433  47.146  21.014  1.00 14.65           H  
ATOM   4465  HB1 PRO B 139      19.498  45.895  18.883  1.00 14.65           H  
ATOM   4466  HB2 PRO B 139      18.804  44.988  20.249  1.00 14.65           H  
ATOM   4467  HG1 PRO B 139      17.379  45.895  17.699  1.00 14.65           H  
ATOM   4468  HG2 PRO B 139      17.559  44.230  18.303  1.00 14.65           H  
ATOM   4469  HD1 PRO B 139      15.318  45.555  18.942  1.00 14.65           H  
ATOM   4470  HD2 PRO B 139      16.157  44.673  20.241  1.00 14.65           H  
ATOM   4471  N   ASP B 140      17.385  48.579  18.282  1.00 18.46           N  
ATOM   4472  CA  ASP B 140      17.524  49.738  17.431  1.00 14.92           C  
ATOM   4473  C   ASP B 140      17.625  51.009  18.199  1.00 13.63           C  
ATOM   4474  O   ASP B 140      17.896  51.995  17.538  1.00 20.32           O  
ATOM   4475  CB  ASP B 140      16.338  49.871  16.449  1.00 12.25           C  
ATOM   4476  CG  ASP B 140      14.921  50.097  16.985  1.00 11.72           C  
ATOM   4477  OD1 ASP B 140      14.372  51.185  16.818  1.00  7.66           O  
ATOM   4478  OD2 ASP B 140      14.365  49.155  17.538  1.00 13.30           O  
ATOM   4479  HN  ASP B 140      16.490  47.997  18.210  1.00 14.03           H  
ATOM   4480  HA  ASP B 140      18.437  49.622  16.846  1.00 14.03           H  
ATOM   4481  HB1 ASP B 140      16.565  50.713  15.794  1.00 14.03           H  
ATOM   4482  HB2 ASP B 140      16.310  48.952  15.864  1.00 14.03           H  
ATOM   4483  N   TYR B 141      17.319  51.004  19.501  1.00 16.36           N  
ATOM   4484  CA  TYR B 141      17.391  52.178  20.378  1.00 17.57           C  
ATOM   4485  C   TYR B 141      18.556  52.251  21.380  1.00 19.48           C  
ATOM   4486  O   TYR B 141      18.630  53.244  22.118  1.00 22.36           O  
ATOM   4487  CB  TYR B 141      16.139  52.332  21.214  1.00 16.73           C  
ATOM   4488  CG  TYR B 141      14.972  53.029  20.563  1.00 16.34           C  
ATOM   4489  CD1 TYR B 141      13.716  52.484  20.732  1.00 15.94           C  
ATOM   4490  CD2 TYR B 141      15.162  54.185  19.825  1.00 18.51           C  
ATOM   4491  CE1 TYR B 141      12.636  53.101  20.149  1.00 18.49           C  
ATOM   4492  CE2 TYR B 141      14.078  54.810  19.246  1.00 17.98           C  
ATOM   4493  CZ  TYR B 141      12.829  54.257  19.420  1.00 19.28           C  
ATOM   4494  OH  TYR B 141      11.746  54.875  18.844  1.00 23.12           O  
ATOM   4495  HN  TYR B 141      16.999  50.079  19.933  1.00 18.51           H  
ATOM   4496  HA  TYR B 141      17.461  53.056  19.737  1.00 18.51           H  
ATOM   4497  HB1 TYR B 141      15.809  51.334  21.501  1.00 18.51           H  
ATOM   4498  HB2 TYR B 141      16.406  52.898  22.107  1.00 18.51           H  
ATOM   4499  HD1 TYR B 141      13.582  51.576  21.320  1.00 18.51           H  
ATOM   4500  HD2 TYR B 141      16.163  54.599  19.702  1.00 18.51           H  
ATOM   4501  HE1 TYR B 141      11.636  52.682  20.261  1.00 18.51           H  
ATOM   4502  HE2 TYR B 141      14.207  55.722  18.663  1.00 18.51           H  
ATOM   4503  HH  TYR B 141      11.284  54.216  18.170  1.00 18.51           H  
ATOM   4504  N   LEU B 142      19.461  51.262  21.496  1.00 16.18           N  
ATOM   4505  CA  LEU B 142      20.589  51.336  22.426  1.00 12.89           C  
ATOM   4506  C   LEU B 142      21.557  52.503  22.199  1.00 12.26           C  
ATOM   4507  O   LEU B 142      21.352  53.244  21.235  1.00 11.11           O  
ATOM   4508  CB  LEU B 142      21.348  50.036  22.333  1.00 11.97           C  
ATOM   4509  CG  LEU B 142      20.688  48.745  22.732  1.00  9.70           C  
ATOM   4510  CD1 LEU B 142      21.641  47.615  22.473  1.00 11.84           C  
ATOM   4511  CD2 LEU B 142      20.404  48.731  24.216  1.00 13.46           C  
ATOM   4512  HN  LEU B 142      19.352  50.390  20.886  1.00 12.43           H  
ATOM   4513  HA  LEU B 142      20.188  51.421  23.436  1.00 12.43           H  
ATOM   4514  HB1 LEU B 142      21.652  49.924  21.292  1.00 12.43           H  
ATOM   4515  HB2 LEU B 142      22.232  50.143  22.961  1.00 12.43           H  
ATOM   4516  HG  LEU B 142      19.766  48.600  22.168  1.00 12.43           H  
ATOM   4517 1HD1 LEU B 142      21.174  46.672  22.758  1.00 12.43           H  
ATOM   4518 2HD1 LEU B 142      22.548  47.762  23.059  1.00 12.43           H  
ATOM   4519 3HD1 LEU B 142      21.894  47.588  21.413  1.00 12.43           H  
ATOM   4520 1HD2 LEU B 142      19.926  47.789  24.486  1.00 12.43           H  
ATOM   4521 2HD2 LEU B 142      19.741  49.559  24.467  1.00 12.43           H  
ATOM   4522 3HD2 LEU B 142      21.339  48.835  24.766  1.00 12.43           H  
ATOM   4523  N   LEU B 143      22.600  52.702  23.049  1.00  9.83           N  
ATOM   4524  CA  LEU B 143      23.668  53.706  22.848  1.00  7.63           C  
ATOM   4525  C   LEU B 143      25.014  53.192  23.365  1.00 10.98           C  
ATOM   4526  O   LEU B 143      25.136  52.638  24.454  1.00 10.13           O  
ATOM   4527  CB  LEU B 143      23.288  54.991  23.569  1.00 11.29           C  
ATOM   4528  CG  LEU B 143      23.944  56.339  23.509  1.00  7.41           C  
ATOM   4529  CD1 LEU B 143      25.033  56.382  24.542  1.00  8.98           C  
ATOM   4530  CD2 LEU B 143      24.413  56.629  22.113  1.00 10.33           C  
ATOM   4531  HN  LEU B 143      22.652  52.089  23.925  1.00  9.57           H  
ATOM   4532  HA  LEU B 143      23.758  53.915  21.782  1.00  9.57           H  
ATOM   4533  HB1 LEU B 143      22.258  55.178  23.264  1.00  9.57           H  
ATOM   4534  HB2 LEU B 143      23.312  54.725  24.626  1.00  9.57           H  
ATOM   4535  HG  LEU B 143      23.198  57.088  23.775  1.00  9.57           H  
ATOM   4536 1HD1 LEU B 143      25.523  57.355  24.514  1.00  9.57           H  
ATOM   4537 2HD1 LEU B 143      25.765  55.602  24.332  1.00  9.57           H  
ATOM   4538 3HD1 LEU B 143      24.603  56.220  25.531  1.00  9.57           H  
ATOM   4539 1HD2 LEU B 143      24.887  57.610  22.085  1.00  9.57           H  
ATOM   4540 2HD2 LEU B 143      23.561  56.618  21.433  1.00  9.57           H  
ATOM   4541 3HD2 LEU B 143      25.132  55.870  21.806  1.00  9.57           H  
ATOM   4542  N   PHE B 144      26.069  53.352  22.560  1.00 13.96           N  
ATOM   4543  CA  PHE B 144      27.373  52.829  22.903  1.00 15.34           C  
ATOM   4544  C   PHE B 144      28.547  53.816  22.797  1.00 19.37           C  
ATOM   4545  O   PHE B 144      29.611  53.418  22.339  1.00 19.47           O  
ATOM   4546  CB  PHE B 144      27.745  51.581  22.039  1.00 19.20           C  
ATOM   4547  CG  PHE B 144      26.745  50.459  21.781  1.00 18.35           C  
ATOM   4548  CD1 PHE B 144      26.006  49.892  22.795  1.00 17.88           C  
ATOM   4549  CD2 PHE B 144      26.574  50.036  20.471  1.00 20.96           C  
ATOM   4550  CE1 PHE B 144      25.091  48.908  22.481  1.00 22.52           C  
ATOM   4551  CE2 PHE B 144      25.662  49.053  20.155  1.00 18.50           C  
ATOM   4552  CZ  PHE B 144      24.917  48.490  21.153  1.00 22.44           C  
ATOM   4553  HN  PHE B 144      25.946  53.881  21.638  1.00 18.91           H  
ATOM   4554  HA  PHE B 144      27.324  52.498  23.940  1.00 18.91           H  
ATOM   4555  HB1 PHE B 144      28.038  51.962  21.061  1.00 18.91           H  
ATOM   4556  HB2 PHE B 144      28.606  51.119  22.522  1.00 18.91           H  
ATOM   4557  HD1 PHE B 144      26.141  50.215  23.827  1.00 18.91           H  
ATOM   4558  HD2 PHE B 144      27.171  50.489  19.679  1.00 18.91           H  
ATOM   4559  HE1 PHE B 144      24.497  48.451  23.273  1.00 18.91           H  
ATOM   4560  HE2 PHE B 144      25.536  48.728  19.122  1.00 18.91           H  
ATOM   4561  HZ  PHE B 144      24.187  47.716  20.917  1.00 18.91           H  
ATOM   4562  N   ALA B 145      28.526  55.121  23.145  1.00 21.13           N  
ATOM   4563  CA  ALA B 145      29.808  55.807  23.428  1.00 22.43           C  
ATOM   4564  C   ALA B 145      29.937  55.656  24.963  1.00 22.82           C  
ATOM   4565  O   ALA B 145      30.342  56.472  25.780  1.00 24.71           O  
ATOM   4566  CB  ALA B 145      29.746  57.286  23.072  1.00 23.47           C  
ATOM   4567  HN  ALA B 145      27.599  55.650  23.215  1.00 22.91           H  
ATOM   4568  HA  ALA B 145      30.636  55.316  22.916  1.00 22.91           H  
ATOM   4569  HB1 ALA B 145      30.705  57.754  23.294  1.00 22.91           H  
ATOM   4570  HB2 ALA B 145      28.963  57.768  23.657  1.00 22.91           H  
ATOM   4571  HB3 ALA B 145      29.526  57.396  22.010  1.00 22.91           H  
ATOM   4572  N   GLU B 146      29.646  54.433  25.294  1.00 24.24           N  
ATOM   4573  CA  GLU B 146      29.356  53.884  26.564  1.00 27.42           C  
ATOM   4574  C   GLU B 146      30.584  53.178  27.001  1.00 29.52           C  
ATOM   4575  O   GLU B 146      31.305  52.644  26.154  1.00 33.20           O  
ATOM   4576  CB  GLU B 146      28.228  52.900  26.367  1.00 28.65           C  
ATOM   4577  CG  GLU B 146      28.238  51.442  26.841  1.00 29.53           C  
ATOM   4578  CD  GLU B 146      28.752  50.371  25.882  1.00 30.66           C  
ATOM   4579  OE1 GLU B 146      29.035  50.664  24.721  1.00 33.80           O  
ATOM   4580  OE2 GLU B 146      28.877  49.225  26.315  1.00 31.53           O  
ATOM   4581  HN  GLU B 146      29.622  53.736  24.482  1.00 29.84           H  
ATOM   4582  HA  GLU B 146      29.078  54.663  27.274  1.00 29.84           H  
ATOM   4583  HB1 GLU B 146      27.360  53.354  26.845  1.00 29.84           H  
ATOM   4584  HB2 GLU B 146      28.068  52.854  25.290  1.00 29.84           H  
ATOM   4585  HG1 GLU B 146      28.859  51.398  27.736  1.00 29.84           H  
ATOM   4586  HG2 GLU B 146      27.212  51.179  27.097  1.00 29.84           H  
ATOM   4587  N   SER B 147      30.886  53.212  28.277  1.00 30.60           N  
ATOM   4588  CA  SER B 147      31.768  52.150  28.663  1.00 33.59           C  
ATOM   4589  C   SER B 147      30.797  51.373  29.540  1.00 34.91           C  
ATOM   4590  O   SER B 147      30.161  50.412  29.062  1.00 40.00           O  
ATOM   4591  CB  SER B 147      32.942  52.685  29.400  1.00 34.73           C  
ATOM   4592  OG  SER B 147      33.839  53.448  28.621  1.00 35.61           O  
ATOM   4593  HN  SER B 147      30.515  53.951  28.955  1.00 34.91           H  
ATOM   4594  HA  SER B 147      32.078  51.561  27.800  1.00 34.91           H  
ATOM   4595  HB1 SER B 147      32.574  53.317  30.208  1.00 34.91           H  
ATOM   4596  HB2 SER B 147      33.491  51.842  29.819  1.00 34.91           H  
ATOM   4597  HG  SER B 147      34.218  52.855  27.842  1.00 34.91           H  
ATOM   4598  N   GLY B 148      30.520  51.768  30.777  1.00 30.15           N  
ATOM   4599  CA  GLY B 148      29.521  50.991  31.479  1.00 27.62           C  
ATOM   4600  C   GLY B 148      28.215  51.630  31.116  1.00 25.69           C  
ATOM   4601  O   GLY B 148      28.084  52.750  31.574  1.00 27.68           O  
ATOM   4602  HN  GLY B 148      31.005  52.609  31.227  1.00 27.78           H  
ATOM   4603  HA1 GLY B 148      29.544  49.951  31.152  1.00 27.78           H  
ATOM   4604  HA2 GLY B 148      29.685  51.038  32.556  1.00 27.78           H  
ATOM   4605  N   GLN B 149      27.408  51.135  30.165  1.00 20.32           N  
ATOM   4606  CA  GLN B 149      26.032  51.625  29.932  1.00 14.85           C  
ATOM   4607  C   GLN B 149      25.230  50.398  29.531  1.00 16.65           C  
ATOM   4608  O   GLN B 149      24.004  50.295  29.759  1.00 18.96           O  
ATOM   4609  CB  GLN B 149      25.872  52.694  28.796  1.00 11.58           C  
ATOM   4610  CG  GLN B 149      26.493  54.112  29.075  1.00 10.86           C  
ATOM   4611  CD  GLN B 149      26.482  55.169  27.972  1.00 10.83           C  
ATOM   4612  OE1 GLN B 149      25.962  54.845  26.923  1.00 16.40           O  
ATOM   4613  NE2 GLN B 149      26.977  56.423  27.970  1.00  9.37           N  
ATOM   4614  HN  GLN B 149      27.779  50.346  29.544  1.00 14.42           H  
ATOM   4615  HA  GLN B 149      25.632  52.027  30.863  1.00 14.42           H  
ATOM   4616  HB1 GLN B 149      26.345  52.296  27.898  1.00 14.42           H  
ATOM   4617  HB2 GLN B 149      24.805  52.829  28.616  1.00 14.42           H  
ATOM   4618  HG1 GLN B 149      25.953  54.533  29.923  1.00 14.42           H  
ATOM   4619  HG2 GLN B 149      27.535  53.953  29.351  1.00 14.42           H  
ATOM   4620 1HE2 GLN B 149      27.467  56.806  28.841  1.00 14.42           H  
ATOM   4621 2HE2 GLN B 149      26.880  57.035  27.098  1.00 14.42           H  
ATOM   4622  N   VAL B 150      25.931  49.397  28.956  1.00 12.52           N  
ATOM   4623  CA  VAL B 150      25.289  48.171  28.575  1.00 10.77           C  
ATOM   4624  C   VAL B 150      26.148  47.128  29.225  1.00 11.88           C  
ATOM   4625  O   VAL B 150      27.335  47.151  28.941  1.00 14.56           O  
ATOM   4626  CB  VAL B 150      25.263  48.018  27.014  1.00 10.71           C  
ATOM   4627  CG1 VAL B 150      24.191  46.985  26.638  1.00  8.87           C  
ATOM   4628  CG2 VAL B 150      24.889  49.340  26.322  1.00  7.79           C  
ATOM   4629  HN  VAL B 150      26.980  49.520  28.782  1.00 11.01           H  
ATOM   4630  HA  VAL B 150      24.276  48.132  28.977  1.00 11.01           H  
ATOM   4631  HB  VAL B 150      26.238  47.681  26.661  1.00 11.01           H  
ATOM   4632 1HG1 VAL B 150      24.162  46.869  25.555  1.00 11.01           H  
ATOM   4633 2HG1 VAL B 150      23.218  47.325  26.993  1.00 11.01           H  
ATOM   4634 3HG1 VAL B 150      24.431  46.027  27.100  1.00 11.01           H  
ATOM   4635 1HG2 VAL B 150      24.881  49.196  25.242  1.00 11.01           H  
ATOM   4636 2HG2 VAL B 150      25.621  50.106  26.580  1.00 11.01           H  
ATOM   4637 3HG2 VAL B 150      23.900  49.657  26.653  1.00 11.01           H  
ATOM   4638  N   TYR B 151      25.633  46.275  30.117  1.00 14.87           N  
ATOM   4639  CA  TYR B 151      26.370  45.206  30.778  1.00 13.08           C  
ATOM   4640  C   TYR B 151      25.407  44.155  31.260  1.00 11.39           C  
ATOM   4641  O   TYR B 151      24.186  44.379  31.331  1.00  9.56           O  
ATOM   4642  CB  TYR B 151      27.201  45.600  32.036  1.00 15.19           C  
ATOM   4643  CG  TYR B 151      26.656  46.581  33.086  1.00 15.22           C  
ATOM   4644  CD1 TYR B 151      26.767  47.949  32.800  1.00 14.61           C  
ATOM   4645  CD2 TYR B 151      26.083  46.152  34.267  1.00 10.81           C  
ATOM   4646  CE1 TYR B 151      26.309  48.876  33.683  1.00 13.40           C  
ATOM   4647  CE2 TYR B 151      25.615  47.096  35.168  1.00 12.86           C  
ATOM   4648  CZ  TYR B 151      25.728  48.449  34.864  1.00 12.90           C  
ATOM   4649  OH  TYR B 151      25.185  49.435  35.677  1.00 13.88           O  
ATOM   4650  HN  TYR B 151      24.598  46.386  30.365  1.00 13.15           H  
ATOM   4651  HA  TYR B 151      27.042  44.750  30.051  1.00 13.15           H  
ATOM   4652  HB1 TYR B 151      27.415  44.672  32.565  1.00 13.15           H  
ATOM   4653  HB2 TYR B 151      28.131  46.031  31.667  1.00 13.15           H  
ATOM   4654  HD1 TYR B 151      27.223  48.271  31.864  1.00 13.15           H  
ATOM   4655  HD2 TYR B 151      26.000  45.088  34.487  1.00 13.15           H  
ATOM   4656  HE1 TYR B 151      26.398  49.940  33.464  1.00 13.15           H  
ATOM   4657  HE2 TYR B 151      25.162  46.781  36.108  1.00 13.15           H  
ATOM   4658  HH  TYR B 151      25.937  50.113  35.955  1.00 13.15           H  
ATOM   4659  N   PHE B 152      26.050  42.996  31.483  1.00  9.09           N  
ATOM   4660  CA  PHE B 152      25.432  41.785  31.981  1.00  8.61           C  
ATOM   4661  C   PHE B 152      26.458  41.074  32.856  1.00 10.15           C  
ATOM   4662  O   PHE B 152      27.566  40.771  32.392  1.00  7.63           O  
ATOM   4663  CB  PHE B 152      25.060  40.915  30.823  1.00  9.04           C  
ATOM   4664  CG  PHE B 152      24.217  39.697  31.112  1.00  8.09           C  
ATOM   4665  CD1 PHE B 152      23.454  39.592  32.235  1.00  8.58           C  
ATOM   4666  CD2 PHE B 152      24.163  38.702  30.160  1.00 10.42           C  
ATOM   4667  CE1 PHE B 152      22.643  38.500  32.386  1.00  8.91           C  
ATOM   4668  CE2 PHE B 152      23.351  37.620  30.319  1.00  8.99           C  
ATOM   4669  CZ  PHE B 152      22.594  37.528  31.442  1.00  9.83           C  
ATOM   4670  HN  PHE B 152      27.099  42.966  31.277  1.00  9.03           H  
ATOM   4671  HA  PHE B 152      24.546  42.030  32.566  1.00  9.03           H  
ATOM   4672  HB1 PHE B 152      24.509  41.533  30.114  1.00  9.03           H  
ATOM   4673  HB2 PHE B 152      25.986  40.570  30.363  1.00  9.03           H  
ATOM   4674  HD1 PHE B 152      23.489  40.366  33.002  1.00  9.03           H  
ATOM   4675  HD2 PHE B 152      24.780  38.782  29.265  1.00  9.03           H  
ATOM   4676  HE1 PHE B 152      22.026  38.410  33.280  1.00  9.03           H  
ATOM   4677  HE2 PHE B 152      23.310  36.841  29.557  1.00  9.03           H  
ATOM   4678  HZ  PHE B 152      21.942  36.666  31.586  1.00  9.03           H  
ATOM   4679  N   GLY B 153      26.134  40.823  34.121  1.00 10.96           N  
ATOM   4680  CA  GLY B 153      27.074  40.143  34.989  1.00 15.44           C  
ATOM   4681  C   GLY B 153      26.444  39.223  36.039  1.00 17.66           C  
ATOM   4682  O   GLY B 153      25.336  39.487  36.553  1.00 20.27           O  
ATOM   4683  HN  GLY B 153      25.179  41.123  34.498  1.00 16.08           H  
ATOM   4684  HA1 GLY B 153      27.734  39.540  34.365  1.00 16.08           H  
ATOM   4685  HA2 GLY B 153      27.659  40.900  35.511  1.00 16.08           H  
ATOM   4686  N   ILE B 154      27.152  38.137  36.341  1.00 12.60           N  
ATOM   4687  CA  ILE B 154      26.662  37.251  37.351  1.00 11.01           C  
ATOM   4688  C   ILE B 154      27.833  37.004  38.253  1.00 13.05           C  
ATOM   4689  O   ILE B 154      28.975  36.888  37.758  1.00 18.22           O  
ATOM   4690  CB  ILE B 154      26.159  35.882  36.806  1.00  8.34           C  
ATOM   4691  CG1 ILE B 154      27.124  35.257  35.852  1.00  4.38           C  
ATOM   4692  CG2 ILE B 154      24.819  36.090  36.155  1.00  8.89           C  
ATOM   4693  CD1 ILE B 154      26.967  33.761  36.159  1.00  7.63           C  
ATOM   4694  HN  ILE B 154      28.073  37.930  35.836  1.00 10.51           H  
ATOM   4695  HA  ILE B 154      25.864  37.739  37.911  1.00 10.51           H  
ATOM   4696  HB  ILE B 154      26.027  35.206  37.651  1.00 10.51           H  
ATOM   4697 1HG1 ILE B 154      26.856  35.478  34.819  1.00 10.51           H  
ATOM   4698 2HG1 ILE B 154      28.143  35.594  36.044  1.00 10.51           H  
ATOM   4699 1HG2 ILE B 154      24.451  35.140  35.767  1.00 10.51           H  
ATOM   4700 2HG2 ILE B 154      24.919  36.802  35.336  1.00 10.51           H  
ATOM   4701 3HG2 ILE B 154      24.114  36.479  36.890  1.00 10.51           H  
ATOM   4702 1HD1 ILE B 154      27.632  33.186  35.515  1.00 10.51           H  
ATOM   4703 2HD1 ILE B 154      25.936  33.459  35.978  1.00 10.51           H  
ATOM   4704 3HD1 ILE B 154      27.222  33.575  37.202  1.00 10.51           H  
ATOM   4705  N   ILE B 155      27.581  36.964  39.555  1.00 13.13           N  
ATOM   4706  CA  ILE B 155      28.639  36.649  40.529  1.00 13.64           C  
ATOM   4707  C   ILE B 155      28.064  35.711  41.588  1.00 14.98           C  
ATOM   4708  O   ILE B 155      26.883  35.760  41.977  1.00 14.09           O  
ATOM   4709  CB  ILE B 155      29.207  37.995  41.120  1.00 10.25           C  
ATOM   4710  CG1 ILE B 155      30.364  37.822  42.090  1.00  8.24           C  
ATOM   4711  CG2 ILE B 155      28.049  38.677  41.791  1.00 13.55           C  
ATOM   4712  CD1 ILE B 155      31.513  36.898  41.684  1.00  6.25           C  
ATOM   4713  HN  ILE B 155      26.590  37.165  39.904  1.00 11.77           H  
ATOM   4714  HA  ILE B 155      29.445  36.132  40.009  1.00 11.77           H  
ATOM   4715  HB  ILE B 155      29.542  38.620  40.292  1.00 11.77           H  
ATOM   4716 1HG1 ILE B 155      30.790  38.810  42.265  1.00 11.77           H  
ATOM   4717 2HG1 ILE B 155      29.950  37.434  43.021  1.00 11.77           H  
ATOM   4718 1HG2 ILE B 155      28.383  39.621  42.222  1.00 11.77           H  
ATOM   4719 2HG2 ILE B 155      27.657  38.036  42.581  1.00 11.77           H  
ATOM   4720 3HG2 ILE B 155      27.266  38.870  41.058  1.00 11.77           H  
ATOM   4721 1HD1 ILE B 155      32.261  36.877  42.477  1.00 11.77           H  
ATOM   4722 2HD1 ILE B 155      31.969  37.266  40.765  1.00 11.77           H  
ATOM   4723 3HD1 ILE B 155      31.130  35.891  41.521  1.00 11.77           H  
ATOM   4724  N   ALA B 156      28.919  34.751  41.929  1.00 13.30           N  
ATOM   4725  CA  ALA B 156      28.534  33.678  42.827  1.00 12.04           C  
ATOM   4726  C   ALA B 156      28.702  34.050  44.276  1.00 13.00           C  
ATOM   4727  O   ALA B 156      29.806  34.375  44.695  1.00 15.38           O  
ATOM   4728  CB  ALA B 156      29.373  32.463  42.572  1.00  7.04           C  
ATOM   4729  HN  ALA B 156      29.913  34.770  41.532  1.00 12.15           H  
ATOM   4730  HA  ALA B 156      27.489  33.427  42.647  1.00 12.15           H  
ATOM   4731  HB1 ALA B 156      29.074  31.665  43.252  1.00 12.15           H  
ATOM   4732  HB2 ALA B 156      30.423  32.705  42.736  1.00 12.15           H  
ATOM   4733  HB3 ALA B 156      29.233  32.134  41.542  1.00 12.15           H  
ATOM   4734  N   LEU B 157      27.601  34.081  44.990  1.00 14.34           N  
ATOM   4735  CA  LEU B 157      27.618  34.244  46.425  1.00 18.32           C  
ATOM   4736  C   LEU B 157      27.405  32.879  47.085  1.00 21.17           C  
ATOM   4737  O   LEU B 157      28.289  32.446  47.813  1.00 27.03           O  
ATOM   4738  CB  LEU B 157      26.538  35.256  46.767  1.00 15.86           C  
ATOM   4739  CG  LEU B 157      26.997  36.656  46.381  1.00 17.11           C  
ATOM   4740  CD1 LEU B 157      25.877  37.691  46.495  1.00 14.80           C  
ATOM   4741  CD2 LEU B 157      28.217  36.940  47.249  1.00 16.31           C  
ATOM   4742  OXT LEU B 157      26.408  32.193  46.828  1.00 27.02           O  
ATOM   4743  HN  LEU B 157      26.659  33.982  44.492  1.00 19.11           H  
ATOM   4744  HA  LEU B 157      28.587  34.640  46.728  1.00 19.11           H  
ATOM   4745  HB1 LEU B 157      25.627  35.011  46.220  1.00 19.11           H  
ATOM   4746  HB2 LEU B 157      26.339  35.224  47.838  1.00 19.11           H  
ATOM   4747  HG  LEU B 157      27.324  36.628  45.341  1.00 19.11           H  
ATOM   4748 1HD1 LEU B 157      26.257  38.672  46.209  1.00 19.11           H  
ATOM   4749 2HD1 LEU B 157      25.518  37.727  47.524  1.00 19.11           H  
ATOM   4750 3HD1 LEU B 157      25.056  37.413  45.834  1.00 19.11           H  
ATOM   4751 1HD2 LEU B 157      28.601  37.935  47.023  1.00 19.11           H  
ATOM   4752 2HD2 LEU B 157      28.989  36.198  47.045  1.00 19.11           H  
ATOM   4753 3HD2 LEU B 157      27.935  36.890  48.301  1.00 19.11           H  
TER    4754      LEU B 157 
ATOM   4755  N   ARG C   6      17.900  26.574  48.172  1.00 42.17           N1+
ATOM   4756  CA  ARG C   6      17.929  27.823  48.901  1.00 43.18           C  
ATOM   4757  C   ARG C   6      19.387  27.796  49.358  1.00 43.67           C  
ATOM   4758  O   ARG C   6      20.244  28.119  48.535  1.00 40.28           O  
ATOM   4759  CB  ARG C   6      16.968  27.740  50.055  1.00 44.61           C  
ATOM   4760  HT1 ARG C   6      16.922  26.420  47.766  1.00 42.78           H  
ATOM   4761  HT2 ARG C   6      18.142  25.769  48.834  1.00 42.78           H  
ATOM   4762  HT3 ARG C   6      18.614  26.608  47.376  1.00 42.78           H  
ATOM   4763  HA  ARG C   6      17.723  28.675  48.253  1.00 42.78           H  
ATOM   4764  HB1 ARG C   6      16.954  28.668  50.599  1.00 42.78           H  
ATOM   4765  HB2 ARG C   6      17.225  26.912  50.696  1.00 42.78           H  
ATOM   4766  CG  ARG C   6      15.639  27.091  49.612  1.00  0.00           C  
ATOM   4767  CD  ARG C   6      14.633  27.136  50.777  1.00  0.00           C  
ATOM   4768  NE  ARG C   6      13.411  26.446  50.402  1.00  0.00           N  
ATOM   4769  CZ  ARG C   6      12.398  26.392  51.193  1.00  0.00           C  
ATOM   4770  NH1 ARG C   6      12.410  27.016  52.480  1.00  0.00           N  
ATOM   4771  NH2 ARG C   6      11.228  25.698  50.787  1.00  0.00           N  
ATOM   4772  N   THR C   7      19.689  27.308  50.560  1.00 44.00           N  
ATOM   4773  CA  THR C   7      21.064  26.999  50.946  1.00 46.76           C  
ATOM   4774  C   THR C   7      21.524  25.896  49.977  1.00 43.43           C  
ATOM   4775  O   THR C   7      20.722  24.953  49.889  1.00 44.35           O  
ATOM   4776  CB  THR C   7      21.033  26.518  52.420  1.00 49.19           C  
ATOM   4777  OG1 THR C   7      20.014  27.276  53.095  1.00 50.57           O  
ATOM   4778  CG2 THR C   7      22.390  26.694  53.111  1.00 52.39           C  
ATOM   4779  HN  THR C   7      18.901  27.137  51.264  1.00 47.24           H  
ATOM   4780  HA  THR C   7      21.696  27.882  50.846  1.00 47.24           H  
ATOM   4781  HB  THR C   7      20.760  25.463  52.441  1.00 47.24           H  
ATOM   4782  HG1 THR C   7      20.247  28.299  53.046  1.00 47.24           H  
ATOM   4783 1HG2 THR C   7      22.322  26.344  54.141  1.00 47.24           H  
ATOM   4784 2HG2 THR C   7      22.668  27.748  53.103  1.00 47.24           H  
ATOM   4785 3HG2 THR C   7      23.146  26.115  52.581  1.00 47.24           H  
ATOM   4786  N   PRO C   8      22.612  25.828  49.192  1.00 41.90           N  
ATOM   4787  CA  PRO C   8      24.003  26.033  49.556  1.00 42.98           C  
ATOM   4788  C   PRO C   8      24.376  27.489  49.829  1.00 43.50           C  
ATOM   4789  O   PRO C   8      23.473  28.316  49.928  1.00 45.67           O  
ATOM   4790  CB  PRO C   8      24.751  25.402  48.386  1.00 42.04           C  
ATOM   4791  CG  PRO C   8      23.936  25.848  47.201  1.00 40.81           C  
ATOM   4792  CD  PRO C   8      22.518  25.651  47.741  1.00 42.21           C  
ATOM   4793  HA  PRO C   8      24.213  25.450  50.453  1.00 42.73           H  
ATOM   4794  HB1 PRO C   8      25.773  25.776  48.324  1.00 42.73           H  
ATOM   4795  HB2 PRO C   8      24.765  24.315  48.468  1.00 42.73           H  
ATOM   4796  HG1 PRO C   8      24.129  26.891  46.951  1.00 42.73           H  
ATOM   4797  HG2 PRO C   8      24.123  25.224  46.327  1.00 42.73           H  
ATOM   4798  HD1 PRO C   8      21.843  26.391  47.312  1.00 42.73           H  
ATOM   4799  HD2 PRO C   8      22.158  24.650  47.504  1.00 42.73           H  
ATOM   4800  N   SER C   9      25.674  27.819  49.960  1.00 41.66           N  
ATOM   4801  CA  SER C   9      26.153  29.153  50.309  1.00 41.28           C  
ATOM   4802  C   SER C   9      25.514  29.704  51.576  1.00 40.04           C  
ATOM   4803  O   SER C   9      24.618  30.531  51.435  1.00 42.69           O  
ATOM   4804  CB  SER C   9      25.882  30.103  49.139  1.00 43.13           C  
ATOM   4805  OG  SER C   9      26.385  29.565  47.915  1.00 47.90           O  
ATOM   4806  HN  SER C   9      26.403  27.053  49.798  1.00 42.78           H  
ATOM   4807  HA  SER C   9      27.231  29.100  50.464  1.00 42.78           H  
ATOM   4808  HB1 SER C   9      24.807  30.256  49.046  1.00 42.78           H  
ATOM   4809  HB2 SER C   9      26.369  31.058  49.335  1.00 42.78           H  
ATOM   4810  HG  SER C   9      27.422  29.419  47.996  1.00 42.78           H  
ATOM   4811  N   ASP C  10      25.831  29.320  52.833  1.00 38.16           N  
ATOM   4812  CA  ASP C  10      25.143  29.964  53.962  1.00 37.35           C  
ATOM   4813  C   ASP C  10      25.527  31.419  54.050  1.00 34.41           C  
ATOM   4814  O   ASP C  10      26.582  31.902  54.459  1.00 38.80           O  
ATOM   4815  CB  ASP C  10      25.428  29.447  55.403  1.00 40.01           C  
ATOM   4816  CG  ASP C  10      24.772  30.298  56.534  1.00 42.13           C  
ATOM   4817  OD1 ASP C  10      25.414  30.498  57.577  1.00 41.87           O  
ATOM   4818  OD2 ASP C  10      23.643  30.787  56.371  1.00 43.14           O  
ATOM   4819  HN  ASP C  10      26.568  28.563  53.003  1.00 39.48           H  
ATOM   4820  HA  ASP C  10      24.069  29.905  53.785  1.00 39.48           H  
ATOM   4821  HB1 ASP C  10      25.050  28.428  55.480  1.00 39.48           H  
ATOM   4822  HB2 ASP C  10      26.507  29.448  55.558  1.00 39.48           H  
ATOM   4823  N   LYS C  11      24.487  32.016  53.580  1.00 28.26           N  
ATOM   4824  CA  LYS C  11      24.300  33.415  53.550  1.00 22.78           C  
ATOM   4825  C   LYS C  11      22.860  33.387  54.014  1.00 22.07           C  
ATOM   4826  O   LYS C  11      22.089  32.578  53.503  1.00 24.37           O  
ATOM   4827  CB  LYS C  11      24.434  33.870  52.142  1.00 16.10           C  
ATOM   4828  CG  LYS C  11      25.780  34.482  51.917  1.00 14.79           C  
ATOM   4829  CD  LYS C  11      26.909  33.516  51.606  1.00 15.52           C  
ATOM   4830  CE  LYS C  11      28.214  34.273  51.424  1.00 14.31           C  
ATOM   4831  NZ  LYS C  11      28.509  34.979  52.660  1.00 21.42           N1+
ATOM   4832  HN  LYS C  11      23.704  31.405  53.182  1.00 19.96           H  
ATOM   4833  HA  LYS C  11      24.959  33.948  54.235  1.00 19.96           H  
ATOM   4834  HB1 LYS C  11      24.312  33.016  51.476  1.00 19.96           H  
ATOM   4835  HB2 LYS C  11      23.663  34.610  51.929  1.00 19.96           H  
ATOM   4836  HG1 LYS C  11      25.695  35.175  51.080  1.00 19.96           H  
ATOM   4837  HG2 LYS C  11      26.051  35.032  52.819  1.00 19.96           H  
ATOM   4838  HD1 LYS C  11      27.015  32.809  52.429  1.00 19.96           H  
ATOM   4839  HD2 LYS C  11      26.677  32.974  50.689  1.00 19.96           H  
ATOM   4840  HE1 LYS C  11      29.018  33.572  51.199  1.00 19.96           H  
ATOM   4841  HE2 LYS C  11      28.115  34.987  50.607  1.00 19.96           H  
ATOM   4842  HZ1 LYS C  11      29.426  35.520  52.552  1.00 19.96           H  
ATOM   4843  HZ2 LYS C  11      28.602  34.275  53.460  1.00 19.96           H  
ATOM   4844  HZ3 LYS C  11      27.716  35.663  52.879  1.00 19.96           H  
ATOM   4845  N   PRO C  12      22.428  34.187  54.997  1.00 19.13           N  
ATOM   4846  CA  PRO C  12      21.169  34.918  54.927  1.00 15.78           C  
ATOM   4847  C   PRO C  12      21.010  35.364  53.487  1.00 13.23           C  
ATOM   4848  O   PRO C  12      21.935  35.898  52.846  1.00 17.95           O  
ATOM   4849  CB  PRO C  12      21.361  36.027  55.931  1.00 14.71           C  
ATOM   4850  CG  PRO C  12      22.078  35.280  57.040  1.00 12.42           C  
ATOM   4851  CD  PRO C  12      23.041  34.337  56.321  1.00 17.59           C  
ATOM   4852  HA  PRO C  12      20.339  34.276  55.222  1.00 15.83           H  
ATOM   4853  HB1 PRO C  12      21.975  36.832  55.527  1.00 15.83           H  
ATOM   4854  HB2 PRO C  12      20.407  36.431  56.270  1.00 15.83           H  
ATOM   4855  HG1 PRO C  12      22.626  35.974  57.678  1.00 15.83           H  
ATOM   4856  HG2 PRO C  12      21.367  34.715  57.643  1.00 15.83           H  
ATOM   4857  HD1 PRO C  12      24.036  34.776  56.245  1.00 15.83           H  
ATOM   4858  HD2 PRO C  12      23.106  33.377  56.834  1.00 15.83           H  
ATOM   4859  N   VAL C  13      19.869  35.036  52.946  1.00 12.02           N  
ATOM   4860  CA  VAL C  13      19.566  35.370  51.586  1.00 12.40           C  
ATOM   4861  C   VAL C  13      18.071  35.527  51.630  1.00 15.55           C  
ATOM   4862  O   VAL C  13      17.396  34.818  52.398  1.00 17.45           O  
ATOM   4863  CB  VAL C  13      20.033  34.206  50.660  1.00 13.59           C  
ATOM   4864  CG1 VAL C  13      19.551  32.866  51.176  1.00 11.02           C  
ATOM   4865  CG2 VAL C  13      19.562  34.494  49.247  1.00 14.26           C  
ATOM   4866  HN  VAL C  13      19.145  34.507  53.530  1.00 13.76           H  
ATOM   4867  HA  VAL C  13      20.045  36.307  51.302  1.00 13.76           H  
ATOM   4868  HB  VAL C  13      21.123  34.194  50.657  1.00 13.76           H  
ATOM   4869 1HG1 VAL C  13      19.893  32.075  50.509  1.00 13.76           H  
ATOM   4870 2HG1 VAL C  13      18.462  32.862  51.216  1.00 13.76           H  
ATOM   4871 3HG1 VAL C  13      19.951  32.696  52.176  1.00 13.76           H  
ATOM   4872 1HG2 VAL C  13      19.881  33.688  48.586  1.00 13.76           H  
ATOM   4873 2HG2 VAL C  13      19.992  35.436  48.905  1.00 13.76           H  
ATOM   4874 3HG2 VAL C  13      18.474  34.565  49.233  1.00 13.76           H  
ATOM   4875  N   ALA C  14      17.570  36.493  50.881  1.00 14.59           N  
ATOM   4876  CA  ALA C  14      16.136  36.635  50.703  1.00 13.15           C  
ATOM   4877  C   ALA C  14      16.001  37.398  49.426  1.00 11.88           C  
ATOM   4878  O   ALA C  14      16.828  38.249  49.084  1.00 13.22           O  
ATOM   4879  CB  ALA C  14      15.415  37.444  51.802  1.00 10.69           C  
ATOM   4880  HN  ALA C  14      18.231  37.182  50.398  1.00 12.71           H  
ATOM   4881  HA  ALA C  14      15.675  35.653  50.600  1.00 12.71           H  
ATOM   4882  HB1 ALA C  14      14.349  37.493  51.578  1.00 12.71           H  
ATOM   4883  HB2 ALA C  14      15.825  38.454  51.838  1.00 12.71           H  
ATOM   4884  HB3 ALA C  14      15.561  36.958  52.767  1.00 12.71           H  
ATOM   4885  N   HIS C  15      15.027  36.935  48.692  1.00 11.23           N  
ATOM   4886  CA  HIS C  15      14.632  37.491  47.428  1.00 14.84           C  
ATOM   4887  C   HIS C  15      13.184  37.127  47.502  1.00 15.83           C  
ATOM   4888  O   HIS C  15      12.857  35.961  47.376  1.00 12.32           O  
ATOM   4889  CB  HIS C  15      15.218  36.795  46.205  1.00 16.10           C  
ATOM   4890  CG  HIS C  15      14.722  37.608  45.032  1.00 16.87           C  
ATOM   4891  ND1 HIS C  15      15.166  38.787  44.657  1.00 17.14           N  
ATOM   4892  CD2 HIS C  15      13.642  37.315  44.254  1.00 18.02           C  
ATOM   4893  CE1 HIS C  15      14.398  39.215  43.702  1.00 16.68           C  
ATOM   4894  NE2 HIS C  15      13.481  38.332  43.466  1.00 15.42           N  
ATOM   4895  HN  HIS C  15      14.487  36.086  49.055  1.00 15.44           H  
ATOM   4896  HA  HIS C  15      14.780  38.570  47.393  1.00 15.44           H  
ATOM   4897  HB1 HIS C  15      16.307  36.800  46.244  1.00 15.44           H  
ATOM   4898  HB2 HIS C  15      14.861  35.767  46.139  1.00 15.44           H  
ATOM   4899  HD1 HIS C  15      16.010  39.302  45.066  1.00 15.44           H  
ATOM   4900  HD2 HIS C  15      13.036  36.409  44.287  1.00 15.44           H  
ATOM   4901  HE1 HIS C  15      14.508  40.166  43.182  1.00 15.44           H  
ATOM   4902  N   VAL C  16      12.350  38.141  47.637  1.00 21.09           N  
ATOM   4903  CA  VAL C  16      10.938  38.000  47.933  1.00 23.45           C  
ATOM   4904  C   VAL C  16      10.126  38.813  46.912  1.00 26.40           C  
ATOM   4905  O   VAL C  16      10.510  39.909  46.481  1.00 28.35           O  
ATOM   4906  CB  VAL C  16      10.915  38.440  49.431  1.00 24.21           C  
ATOM   4907  CG1 VAL C  16      10.510  39.928  49.643  1.00 24.95           C  
ATOM   4908  CG2 VAL C  16      10.123  37.360  50.122  1.00 24.11           C  
ATOM   4909  HN  VAL C  16      12.741  39.130  47.521  1.00 24.65           H  
ATOM   4910  HA  VAL C  16      10.658  36.949  47.862  1.00 24.65           H  
ATOM   4911  HB  VAL C  16      11.939  38.347  49.793  1.00 24.65           H  
ATOM   4912 1HG1 VAL C  16      10.517  40.159  50.708  1.00 24.65           H  
ATOM   4913 2HG1 VAL C  16       9.510  40.093  49.242  1.00 24.65           H  
ATOM   4914 3HG1 VAL C  16      11.219  40.575  49.127  1.00 24.65           H  
ATOM   4915 1HG2 VAL C  16      10.053  37.585  51.186  1.00 24.65           H  
ATOM   4916 2HG2 VAL C  16      10.621  36.400  49.986  1.00 24.65           H  
ATOM   4917 3HG2 VAL C  16       9.121  37.313  49.694  1.00 24.65           H  
ATOM   4918  N   VAL C  17       9.033  38.220  46.444  1.00 29.90           N  
ATOM   4919  CA  VAL C  17       8.185  38.773  45.378  1.00 30.35           C  
ATOM   4920  C   VAL C  17       6.956  39.459  45.943  1.00 30.41           C  
ATOM   4921  O   VAL C  17       6.597  39.133  47.082  1.00 33.83           O  
ATOM   4922  CB  VAL C  17       7.672  37.694  44.396  1.00 32.65           C  
ATOM   4923  CG1 VAL C  17       8.663  37.542  43.248  1.00 33.18           C  
ATOM   4924  CG2 VAL C  17       7.420  36.367  45.156  1.00 35.26           C  
ATOM   4925  HN  VAL C  17       8.752  37.280  46.870  1.00 32.23           H  
ATOM   4926  HA  VAL C  17       8.765  39.506  44.817  1.00 32.23           H  
ATOM   4927  HB  VAL C  17       6.723  38.034  43.983  1.00 32.23           H  
ATOM   4928 1HG1 VAL C  17       8.303  36.782  42.555  1.00 32.23           H  
ATOM   4929 2HG1 VAL C  17       9.634  37.242  43.643  1.00 32.23           H  
ATOM   4930 3HG1 VAL C  17       8.762  38.493  42.724  1.00 32.23           H  
ATOM   4931 1HG2 VAL C  17       7.059  35.611  44.459  1.00 32.23           H  
ATOM   4932 2HG2 VAL C  17       6.674  36.529  45.934  1.00 32.23           H  
ATOM   4933 3HG2 VAL C  17       8.350  36.026  45.611  1.00 32.23           H  
ATOM   4934  N   ALA C  18       6.334  40.413  45.232  1.00 26.84           N  
ATOM   4935  CA  ALA C  18       5.145  41.076  45.762  1.00 26.65           C
[truncated: 184,394 more chars]
